# Supplementary material for: Microbiome modeling: a beginner's guide
Source: Front Microbiol. 2024 Jun 19;15:1368377. doi: 10.3389/fmicb.2024.1368377 (PMC11220171; doi:10.3389/fmicb.2024.1368377)
Supplement: Supplementary file 1 [file Data_Sheet_1.zip]

Archive with 9 entries (9 files):
- 07_11_23_biological_network_reconstruction_and_microbiome_or_microbial_community_100_list.xlsx
- 07_11_23_computational_modeling_and_metabolism_or_regulation_or_signaling_100_list.xlsx
- 07_11_23_computational_modeling_and_microbiome_or_microbial_community_100_list.xlsx
- 07_11_23_computational_modeling_and_parameter_estimation_or_contextualization_or_reduction_100_list.xlsx
- 07_11_23_control_algorithm_and_microbiome_or_microbial_community_100_list.xlsx
- 07_11_23_meta_proteomics_or_meta_genomics_or_meta_omics_100_list.xlsx
- 07_11_23_microbiome_or_microbial_community_100_list.xlsx
- 07_11_23_network_modeling_and_guidelines_or_software_or_repository_100_list.xlsx
- supplementary.pdf
