# Supplementary material for: Microbiome modeling: a beginner's guide
Source: Front Microbiol. 2024 Jun 19;15:1368377. doi: 10.3389/fmicb.2024.1368377 (PMC11220171; doi:10.3389/fmicb.2024.1368377)
Supplement: Supplementary file 1 [file Data_Sheet_1.zip › 07_11_23_biological_network_reconstruction_and_microbiome_or_microbial_community_100_list.xlsx]

## Sheet: Sheet1
	pmid	title	first author	year	degree	doi	is reference	references
727	20802497	High-throughput generation, optimization and analysis of genome-scale metabolic models.	Henry	2010	12	10.1038/nbt.1672	True	[11752249, 17593909, 17449702, 18793442, 17526522, 15752426, 18302748, 18261238, 19555510, 16772023, 14681410, 14642354, 10592173, 15012383, 14973198, 20057383, 16978855, 11752254, 16738551, 19054113, 17584497, 15982422, 12142428, 10099424, 18536691, 17573341, 15810431, 15197165, 19282964, 12952533, 18645197, 17555602, 19756045, 19214212, 18840283, 17462086, 19965476, 16385058]
935	22796884	Microbial interactions: from networks to models.	Faust	2012	11	10.1038/nrmicro2832	True	[16980956, 20458099, 20668239, 19004872, 21325608, 17462086, 21677746, 20173072, 21561679, 21149340, 16845430, 5372787, 20599610, 17936679, 22699609, 21885773, 9623998, 18587409, 17601127, 19383763, 21881616, 16723010, 16882654, 17778629, 22699610, 19465394, 20562281, 20882517, 18524799, 20805835, 18160043, 20715607, 15697438, 20717565, 12004133, 20203603, 15988524, 17683609, 20174676, 17559407, …
733	20057383	A protocol for generating a high-quality genome-scale metabolic reconstruction.	Thiele	2010	10	10.1038/nprot.2009.203	True	[14985762, 15572364, 16572170, 16357206, 15129285, 12415116, 18536691, 19116616, 16418748, 16772023, 19067749, 12679064, 11291038, 17267599, 17406635, 1593896, 12673766, 17625511, 18218092, 15240442, 19229310, 19282977, 16895435, 19503608, 12169551, 15745999, 16214803, 11433356, 18261238, 17658903, 19597503, 12626712, 17940092, 10802651, 16381885, 17202167, 11752253, 18645197, 19783351, 17123434,…
732	10592173	KEGG: kyoto encyclopedia of genes and genomes.	Kanehisa		9	10.1093/nar/28.1.27	True	[9287494, 9397687, 10592281, 9847135, 0, 9697222]
4	30192979	Fast automated reconstruction of genome-scale metabolic models for microbial species and communities.	Machado		8	10.1093/nar/gky537	False	[19888215, 24430943, 34150512, 21059201, 19481614, 21423717, 23630502, 20369014, 28504653, 22319433, 25941371, 28964698, 22158444, 20665645, 21124952, 21508958, 25999513, 28824177, 18803844, 16553966, 20802497, 23555215, 24516375, 25845595, 26454094, 10592173, 20057383, 26476456, 21988831, 27939572, 23874165, 27159581, 17593909, 14642354, 25402007, 28460117, 17573341, 18192387, 27732672, 29769716…
716	22319433	OptCom: a multi-level optimization framework for the metabolic modeling and analysis of microbial communities.	Zomorrodi	2012	8	10.1371/journal.pcbi.1002363	True	[17395828, 18033299, 17289987, 16333329, 18662317, 19038271, 12180096, 16971007, 16572761, 17268468, 12891355, 12110887, 15243158, 21487402, 19444205, 19444206, 18806222, 17353934, 17700859, 21029416, 19680695, 21102456, 22041191, 7986045, 22008379, 20823845, 12415116, 21124952, 20668487, 12202358, 20665645, 19178139, 19131632, 20706208, 19500338, 20194113, 19349960, 16910958, 20333237, 20540107,…
721	21124952	Environments that induce synthetic microbial ecosystems.	Klitgord	2010	8	10.1371/journal.pcbi.1001002	True	[18544040, 10781532, 16621570, 19038271, 329834, 11034209, 16451188, 16672507, 20487025, 18467493, 12448726, 18587409, 678014, 19833965, 14774421, 16589129, 4877129, 17267602, 17267618, 20100214, 12000313, 8368835, 14580578, 17406635, 20212490, 12415116, 19425128, 17625511, 20664636, 20238418, 20003240, 17353934, 18546499, 16362923, 16556842, 18787117, 879775, 16345708, 18846089, 9515920, 1221801…
763	27893703	Generation of genome-scale metabolic reconstructions for 773 members of the human gut microbiota.	Magnúsdóttir	2016	8	10.1038/nbt.3703	True	[]
1129	20212490	What is flux balance analysis?	Orth		8	10.1038/nbt.1614	True	[17267599, 17593909, 18536691, 12952533, 19888215, 20057383, 19116616, 11246024, 12000313, 15494745, 17406635, 11175725, 21322280, 14642354, 11101318, 11745171, 17088549, 19282964, 14595777, 19840862, 19464354, 19689960, 17408509, 14594721, 12611808]
767	17584497	Optimization based automated curation of metabolic reconstructions.	Satish Kumar	2007	7	10.1186/1471-2105-8-212	True	[12704152, 9278503, 12142430, 16381880, 12952533, 15197165, 12714058, 15262797, 16571130, 16507154, 15189570, 8805245, 11481338, 11983710, 11842435, 16772023, 17088549, 16381923, 15608210, 16299075, 9254694, 10224113, 11329290, 11175725, 12169551, 17123434, 15193309]
830	18261238	The RAST Server: rapid annotations using subsystems technology.	Aziz	2008	7	10.1186/1471-2164-9-75	True	[12682369, 15980511, 16855290, 16407324, 17526522, 17145713, 16214803, 11125040, 15707838, 14681371, 10592173, 11125044, 17658903, 9697225, 9023104, 10556321, 17462086, 15752426, 17202161, 17933782, 18077471]
933	32483366	PICRUSt2 for prediction of metagenome functions.	Douglas		7	10.1038/s41587-020-0548-6	True	[23975157, 27820856, 26409790, 25957349, 16820507, 22194640, 30165689, 31136592, 29091997, 22080510, 31952477, 26527732, 30377376, 23424620]
961	14597658	Cytoscape: a software environment for integrated models of biomolecular interaction networks.	Shannon		7	10.1101/gr.1239303	True	[11125103, 12403819, 12496357, 9381177, 9843981, 11201753, 10573422, 12142360, 11483584, 11741600, 10504701, 11928498, 12169552, 11780966, 11752249, 11557880, 12399584, 11587765, 9301339, 4517939, 10200254, 8759859, 10077610, 11125040, 10068694, 11743205, 12000970, 11125113, 11551460, 11283598]
1087	23741341	Community flux balance analysis for microbial consortia at balanced growth.	Khandelwal	2013	7	10.1371/journal.pone.0064567	True	[17395828, 17183309, 19444205, 20637597, 22589385, 15494745, 19888215, 16169729, 21943912, 23200025, 17353934, 19680695, 21102456, 22041191, 22008379, 20823845, 21124952, 20668487, 20665645, 22319433, 22319433, 21124952, 12202358, 7986045, 22896812, 19309739, 11745171, 3301527, 7982572, 12952533, 21368115, 11827326, 12849779, 16778836, 17632000, 15454409]
1158	17353934	Metabolic modeling of a mutualistic microbial community.	Stolyar	2007	7	10.1038/msb4100131	True	[11034209, 16347966, 15930493, 17839368, 879775, 8031089, 12006566, 15168610, 12000313, 10805808, 11101318, 14578455, 16738551, 12566402, 16535281, 15077118, 15466049, 11835134, 12538248, 16461711, 21165, 6402498, 16345708, 10099394, 7275946, 12511491, 9603804, 16452419, 18642243, 10099424, 15494745, 7708012, 1593896, 9184013, 12448724, 8566699, 3667534, 16478444, 12432396, 8195065, 16346421, 186…
1292	25977477	CheckM: assessing the quality of microbial genomes recovered from isolates, single cells, and metagenomes.	Parks	2015	7	10.1101/gr.186072.114	True	[22584627, 23707974, 19648916, 19815760, 24482762, 19698104, 25388150, 22170421, 18464787, 24288371, 23422339, 12520025, 23892779, 22796954, 25289188, 24503942, 16159757, 20395967, 11997333, 24165883, 21034504, 22134646, 23892899, 19878267, 21827705, 21358620, 19377059, 23851394, 22147368, 23942190, 25650158, 24288324, 22936250, 23277585, 21914898, 24709563, 20421198, 23801761, 17943116, 14961025…
1298	25516281	Moderated estimation of fold change and dispersion for RNA-seq data with DESeq2.	Love		7	10.1186/s13059-014-0550-8	True	[17881408, 22287627, 20979621, 21810900, 23001152, 20698981, 22988280, 11691851, 15461798, 22285995, 22177264, 16646809, 21455293, 20220758, 23981227, 22923299, 20460310, 19176553, 22127579, 20452967, 22087737, 23222703, 22563066, 22722343, 19689216, 19910308, 24753412, 23428641, 24485249, 16410320, 24759320, 22217937, 24192834, 24699258, 24442674, 24717434, 17728317, 11339905, 12169536, 12169537…
3659	23982459	Understanding the interactions between bacteria in the human gut through metabolic modeling.	Shoaie		7	10.1038/srep02532	True	[15790844, 21392406, 19043404, 23023125, 23719380, 23212374, 22797518, 20203603, 22699609, 21508958, 17183312, 16788843, 6768637, 30683, 6320630, 21531329, 12840228, 17973645, 15295277, 23063526, 18779823, 21885731, 21596954, 22142312, 22367118, 23613448, 19029955, 17353934, 22319433, 21392838, 17563350, 19774074, 19321416, 15710883, 20657658, 17593909, 16155945, 21324125, 22080510, 20802497, 235…
4348	23927696	COBRApy: COnstraints-Based Reconstruction and Analysis for Python.	Ebrahim	2013	7	10.1186/1752-0509-7-74	True	[18536691, 22188344, 14673099, 17494765, 20942926, 12006566, 19503608, 19282977, 20177425, 22760628, 18215292, 17172310, 18158297, 19714220, 21849978, 22735334, 23247105, 14642354, 21886097, 22266781, 17052114, 15710883, 23131418, 21315797, 21255455, 15454409, 23555215, 18588708, 21244678, 21988831, 18252737, 20802497, 20587024, 20212490, 10447889, 13611202, 18642243, 14595777, 21281568, 22367118…
5170	23028285	Inferring correlation networks from genomic survey data.	Friedman	2012	7	10.1371/journal.pcbi.1002687	True	[18475305, 20236171, 21212162, 21677692, 18463690, 20818378, 22699610, 17932051, 22194782]
717	25941371	Metabolic dependencies drive species co-occurrence in diverse microbial communities.	Zelezniak	2015	6	10.1073/pnas.1421834112	True	[19719632, 19444205, 22945443, 22972297, 23653623, 20203603, 23858463, 22959348, 19946288, 23480449, 24632350, 24113642, 18063722, 18196313, 22963408, 23851393, 17353934, 21124952, 22319433, 20668487, 20458099, 22807668, 21900968, 20802497, 20497531, 24994654, 23664259, 10592173, 19541911, 16513982, 22806145, 23892899, 19926669, 20525638, 20212490]
725	18803844	The metagenomics RAST server - a public resource for the automatic phylogenetic and functional analysis of metagenomes.	Meyer	2008	6	10.1186/1471-2105-9-386	True	[15001713, 14961025, 17659080, 16214803, 17145713, 16056220, 18261238, 16901213, 9254694, 16820507, 17090583, 11752288, 14681355, 15845853, 16549025, 17179938, 16549033, 17827313, 17922755, 18223640, 18337718, 16873483, 10982889]
807	23193283	The SILVA ribosomal RNA gene database project: improved data processing and web-based tools.	Quast	2012	6	10.1093/nar/gks1219	True	[21106499, 17090583, 19004872, 16820507, 14985472, 19801464, 20383131, 18803844, 17452365, 22556368, 9103655, 11722932, 18279348, 16248873, 18692976, 21497273, 19858098, 20709691, 17099228]
817	21702898	Metagenomic biomarker discovery and explanation.	Segata	2011	6	10.1186/gb-2011-12-6-r60	True	[10521349, 11867112, 18698038, 20339085, 20679230, 18407065, 16497592, 16188921, 19235886, 16531752, 19878467, 19931263, 19819907, 17943116, 17183312, 18779823, 20368178, 18648509, 15845853, 14961025, 15978389, 1377787, 18487399, 11309499, 16646809, 18097463, 12097347, 20648230, 19043404, 16679014, 16880384, 20547594, 17943117, 17255551, 20428222, 19515961, 20130030, 16332807, 18803844, 19696045,…
1201	25054627	Identifying keystone species in the human gut microbiome from metagenomic timeseries using sparse linear regression.	Fisher	2014	6	10.1371/journal.pone.0102451	True	[17943116, 22699611, 21624126, 24009397, 7574628, 24316595, 19043404, 22941505, 24315484, 19701202, 21124952, 22796884, 24348232, 23028285, 16882654, 23178636, 3430083, 20195499, 20150127, 21508958, 20368178, 5527624, 19005554]
1287	20709691	Search and clustering orders of magnitude faster than BLAST.	Edgar	2010	6	10.1093/bioinformatics/btq461	True	[]
4218	33691770	gapseq: informed prediction of bacterial metabolic pathways and reconstruction of accurate metabolic models.	Zimmermann	2021	6	10.1186/s13059-021-02295-1	True	[17574639, 20664636, 29187637, 23818838, 17625511, 31112296, 17353934, 24742179, 24794435, 31326413, 30707687, 32905861, 25901891, 31474368, 31484996, 23731523, 16329998, 29588387, 18760356, 26548914, 20057383, 11465731, 30321428, 22135291, 29059334, 30065105, 31391098, 29791443, 30192979, 29222747, 28278266, 20802497, 26454094, 30335785, 30083388, 31196170, 21310501, 24812336, 28129330, 30514205…
4448	28787424	Minimum information about a single amplified genome (MISAG) and a metagenome-assembled genome (MIMAG) of bacteria and archaea.	Bowers		6	10.1038/nbt.3893	True	[7535888, 14527284, 14961025, 15001713, 23471069, 23026140, 17943116, 25184604, 20033048, 27774985, 26083755, 26814032, 23851394, 25348402, 18464787, 19815760, 21552244, 26284661, 24152717, 24722403, 23707974, 19698104, 24288324, 24997787, 17502618, 23801761, 23298390, 16763593, 11959976, 17923430, 25136831, 21116242, 17430586, 22506599, 22495754, 21408061, 20428247, 22028825, 25620966, 26500826,…
4478	22388286	Fast gapped-read alignment with Bowtie 2.	Langmead	2012	6	10.1038/nmeth.1923	True	[20644199, 20436464, 20701754, 20460430, 19261174, 19451168, 20080505, 19497933, 21771779, 20981092, 21776081, 19505943]
53	22367118	Constraining the metabolic genotype-phenotype relationship using a phylogeny of in silico methods.	Lewis	2012	5	10.1038/nrmicro2737	False	[19116616, 20057383, 20802497, 18536691, 19888215, 21808261, 21132020, 20430689, 3800960, 10364169, 10805808, 16418748, 20138751, 17102807, 15283984, 19015845, 20467567, 12432396, 18424547, 18447928, 21772263, 10716908, 17897474, 12241063, 19541909, 21149278, 21639889, 21685054, 18489757, 18940807, 14985762, 20657658, 19321003, 19267928, 15572364, 15454420, 21102456, 20212490, 7986045, 11175725, …
708	24430943	Constraint-based models predict metabolic and associated cellular functions.	Bordbar	2014	5	10.1038/nrg3643	True	[12415116, 17574639, 19116616, 21623372, 22760628, 11911796, 20057383, 14705007, 20093466, 14985762, 19321003, 17267599, 22817898, 20959820, 18775299, 22556256, 17932051, 23292609, 18760356, 16311593, 18483554, 15710883, 11108481, 19888218, 20483314, 16738554, 10716907, 19763151, 17593909, 12432395, 21062828, 22956899, 19541909, 17088549, 19139763, 18225949, 23858463, 3800960, 21602812, 22080510,…
722	21508958	Enterotypes of the human gut microbiome.	Arumugam	2011	5	10.1038/nature09944	True	[15831718, 12363017, 16000838, 16741115, 19043404, 17916580, 18941009, 20203603, 18587409, 20489017, 19900971, 17594176, 19601958, 18940858, 19018661, 17633442, 1681580, 20171997, 19508560, 19712312, 10831441, 12524406, 19892944, 19553672, 10981693, 15388697, 17183309, 19498350, 17448153, 12228259, 19540811, 17183312, 17224063, 2379871, 9212428, 20959381, 17586664, 19164758]
728	23555215	The RAVEN toolbox and its use for generating a genome-scale metabolic model for Penicillium chrysogenum.	Agren	2013	5	10.1371/journal.pcbi.1002980	True	[20420838, 12679064, 15454420, 20657658, 10087604, 15962337, 15885614, 17016516, 19116616, 12566402, 10805808, 19891008, 11159333, 9223186, 20057383, 9847135, 16553966, 16772023, 15745999, 20802497, 17406635, 12679848, 12749845, 12611808, 18846089, 20483918, 11752250, 21115436, 2231712, 15034147, 9918945, 17517783, 16752418, 18687109, 11530620, 14597658, 16333295, 12952533, 10099485, 18623271, 16…
734	26476456	BiGG Models: A platform for integrating, standardizing and sharing genome-scale models.	King	2015	5	10.1093/nar/gkv1049	True	[26174066, 25008006, 24214961, 24225315, 24265222, 25348401, 19116616, 24430943, 22367118, 24027532, 23247105, 25575024, 23632383, 16418748, 20057383, 24811519, 20426874, 12611808, 23357920, 23161693, 25806817, 22233419, 26313928, 25538939, 24259432, 24243840, 25428375, 20802497, 25355515, 25576845, 23927696, 21886097, 25414350, 22140103, 21988831, 26079347, 22027554]
791	23975157	Predictive functional profiling of microbial communities using 16S rRNA marker gene sequences.	Langille	2013	5	10.1038/nbt.2676	True	[22411464, 20885794, 20441597, 22855211, 22678395, 21931822, 9916801, 15701695, 20197316, 17579514, 22752048, 23235290, 23013615, 21596990, 22090385, 20458099, 23133348, 22037308, 23116195, 14616063, 20182523, 22699609, 22832344, 18523433, 22194640, 22080510, 9381173, 16820507, 20383131, 22719234, 18803844, 17933580, 21212162, 23236140, 20430783, 20130030, 16006479, 17458065, 22698087, 18303956, …
794	31142855	Multi-omics of the gut microbial ecosystem in inflammatory bowel diseases.	Lloyd-Price	2019	5	10.1038/s41586-019-1237-9	True	[26323879, 11385576, 28658209, 23013615, 24629344, 24560869, 25204669, 25587358, 28191884, 28953883, 26069274, 26418823, 8359072, 16765926, 28341703, 3243933, 9771402, 17699621, 29183332, 3817328, 22993202, 25787873, 24192039, 29335555, 25887922, 18443119, 21067563, 15591162, 19834550, 24214961, 25003194, 28259484, 29144501, 512040, 24831561, 19759286, 22973274, 30661755, 3911023, 18936492, 25248…
989	17586664	Naive Bayesian classifier for rapid assignment of rRNA sequences into the new bacterial taxonomy.	Wang	2007	5	10.1128/AEM.00062-07	True	[9331369, 10592170, 10666718, 11869452, 15608200, 15808357, 12912825, 15774689, 11195588, 16332807, 7524021, 12147459, 8332525, 11483581, 11526051, 16880384, 12054223, 7651244, 10592169, 1374624, 2112744]
1069	19116616	Reconstruction of biochemical networks in microorganisms.	Feist	2008	5	10.1038/nrmicro1949	True	[15470454, 16418748, 15494745, 17406635, 18536691, 18551704, 18553577, 18553576, 18592570, 8368835, 18609648, 17940092, 14681421, 15608217, 17148475, 11125067, 9847133, 16381883, 10592173, 14681450, 14681452, 17462086, 17135193, 14562095, 15864286, 12700248, 17593909, 16772023, 15961036, 17408509, 14735121, 11741867, 17012394, 9399804, 17625511, 17150997, 18026122, 18623053, 17088549, 16967259, 1…
1075	24794435	Metabolic resource allocation in individual microbes determines ecosystem interactions and spatial dynamics.	Harcombe	2014	5	10.1016/j.celrep.2014.03.070	True	[16738554, 18414488, 18483554, 9891813, 911982, 20657658, 19127304, 19514844, 19808041, 23209390, 4386842, 12097644, 23646164, 20164865, 17943117, 24385891, 18497287, 22319437, 21983269, 22158444, 18068192, 15904518, 20576029, 20100214, 23818838, 20802497, 23658554, 20133857, 3254942, 22479509, 12110887, 23741341, 19011107, 21124952, 21592777, 21956031, 9884219, 11700341, 7028228, 23584513, 22972…
1092	21592777	Ecosystems biology of microbial metabolism.	Klitgord	2011	5	10.1016/j.copbio.2011.04.018	True	[]
1111	12202358	Dynamic flux balance analysis of diauxic growth in Escherichia coli.	Mahadevan		5	10.1016/S0006-3495(02)73903-9	True	[11101804, 10356258, 11291038, 11175725, 10515934, 7986045, 10935750, 10716907, 9447592, 10753455, 10391217, 9104037, 11017073, 10099319, 11133948, 11325924, 11340206, 10935932, 10918142, 11591692, 8368835]
1160	20003240	In silico approaches to study mass and energy flows in microbial consortia: a syntrophic case study.	Taffs	2009	5	10.1186/1752-0509-3-114	True	[18497287, 17509864, 9841675, 17551524, 18323780, 17575000, 4861476, 16347684, 16535472, 16467157, 16000812, 16347455, 16345736, 16348641, 10087604, 10700151, 17344237, 19008248, 14580578, 17353934, 12115428, 3800960, 19178139, 19040774, 12538249, 15019620, 12874056, 12241063, 7535888, 18676417, 11847093, 15289571, 11283355, 15052634, 1935170, 11034217, 11522199, 17574639, 15527509, 12432396, 120…
1180	20668487	Genome-scale dynamic modeling of the competition between Rhodoferax and Geobacter in anoxic subsurface environments.	Zhuang	2010	5	10.1038/ismej.2010.117	True	[14532040, 18606241, 14595777, 7527204, 16382923, 16348227, 17593909, 18536691, 3800960, 12807184, 17243146, 15546038, 11976101, 18843300, 18059491, 12432395, 18644460, 1886521, 11520973, 15040178, 8387263, 15518832, 16346164, 16348080, 16461711, 12202358, 14671304, 15870343, 19603651, 19888215, 14660400, 12547910, 15266392, 15653322, 11283355, 14708128, 15520298, 16199194, 12700248, 12952533, 19…
1181	24742179	d-OptCom: Dynamic multi-level and multi-objective metabolic modeling of microbial communities.	Zomorrodi	2014	5	10.1021/sb4001307	True	[]
1286	20211023	Prodigal: prokaryotic gene recognition and translation initiation site identification.	Hyatt	2010	5	10.1186/1471-2105-11-119	True	[17237039, 9461475, 18940867, 12783628, 17367537, 14687930, 15994191, 19015130, 2231712, 16457594, 10331277, 10592181, 11120685, 16589166, 809282, 17170009, 17444671, 17942412, 19406928]
3566	31391098	A systematic assessment of current genome-scale metabolic reconstruction tools.	Mendoza	2019	5	10.1186/s13059-019-1769-1	True	[24811519, 23632383, 19888215, 20057383, 16169729, 19116616, 24148076, 30065105, 17062565, 28842544, 30514205, 30787451, 29791443, 25572717, 29059334, 26476456, 30192979, 28278266, 26528564, 29522419, 28187406, 30335785, 10592173, 20802497, 24293654, 26454094, 25845595, 29979655, 24516375, 24532766, 22289213, 22563070, 22008641, 29718355, 21596791, 22857267, 22095399, 16553966, 16269766, 19874488…
3569	23480449	Microbial syntrophy: interaction for the common good.	Morris		5	10.1111/1574-6976.12019	True	[]
3663	23858463	Metabolic modeling of species interaction in the human microbiome elucidates community-level assembly rules.	Levy	2013	5	10.1073/pnas.1300926110	True	[22699609, 20203603, 19892944, 19043404, 19901833, 23023125, 21596954, 20336157, 20668239, 17601127, 22615407, 18823678, 16869422, 18787117, 19040774, 22821465, 19500338, 22589385, 19178139, 20194113, 20838465, 22184244, 21485308, 20514044, 11500457, 19749049, 22194640, 22807668, 20197316, 20458099, 17448155, 1661009, 22959348, 21885731, 17268410, 21124952, 22955834, 18775300, 23623295, 22983029,…
3852	20959820	Insight into human alveolar macrophage and M. tuberculosis interactions via metabolic reconstructions.	Bordbar		5	10.1038/msb.2010.68	True	[19690172, 15714274, 15207490, 19477414, 17406635, 18483554, 18669619, 17521419, 15608701, 18490451, 19717592, 18984617, 12138124, 3128282, 17267599, 15197165, 17921290, 14578455, 17593909, 17972350, 7504017, 4100521, 15207492, 19876387, 11728873, 19906176, 18564137, 17555602, 19405968, 20159614, 18587056, 18988627, 19229310, 17463418, 2787372, 10963599, 3800971, 15539305, 19888215, 15470454, 185…
3903	18483554	Context-specific metabolic networks are consistent with experiments.	Becker	2008	5	10.1371/journal.pcbi.1000082	True	[16418748, 16942903, 17634611, 16357206, 12006566, 15129285, 17625511, 15342562, 17107606, 12620386, 15491858, 17594483, 16417622, 16410320, 15494745, 12432395, 15448692, 17593909, 16204189, 14595777, 15962337, 17267599, 17406635, 17099226, 15461798, 12538238, 16849634, 17472435]
3927	24348232	Ecological modeling from time-series inference: insight into dynamics and stability of intestinal microbiota.	Stein	2013	5	10.1371/journal.pcbi.1003388	True	[21508958, 22683238, 23377500, 21992951, 23013615, 20140211, 21099116, 21402903, 13895061, 14247721, 22411464, 22424233, 15831718, 22972295, 21624126, 22861804, 20686513, 20847294, 22006564, 22718773, 18043614, 18695234, 21871249, 23323867, 23319552, 22807668, 22089878, 22577356, 23597788, 21702898, 22174245, 23028285, 23670539, 16882654, 22784572, 23178636, 22876171, 17981942, 11983907, 12843395…
4365	30371894	The Virtual Metabolic Human database: integrating human and gut microbiome metabolism with nutrition and disease.	Noronha		5	10.1093/nar/gky992	True	[29316735, 20057383, 29457794, 27893703, 25002542, 23982459, 25901891, 25415239, 30787451, 27536246, 28273479, 26779040, 23455439, 17267599, 27358602, 29086112, 23874165, 28725475, 27993782, 23161693, 22080510, 26467479, 23832570, 26192618, 29688273, 20203603, 22699794, 27977873, 24217912, 25638809, 22797518, 26590418]
4637	27214047	DADA2: High-resolution sample inference from Illumina amplicon data.	Callahan	2016	5	10.1038/nmeth.3869	True	[22699609, 26023139, 20805793, 21276213, 23113967, 22543370, 19801464, 20383131, 23955772, 24965363, 25325381, 25012900, 17600086, 23879730, 25201043, 25586220, 23793624, 26139637, 25758319, 20534435]
4802	22699609	Structure, function and diversity of the healthy human microbiome.		2012	5	10.1038/nature11234	True	[19043404, 20203603, 16267321, 19892944, 22719824, 22719823, 19478181, 20534435, 22698087, 22688413, 21896772, 21283775, 22719826, 18936492, 16272510, 18475305, 18509436, 19748469, 16362880, 22807668, 22719234, 20383131, 19880382, 20080505, 22455878, 19151094]
7	27186840	Microbial Community Metabolic Modeling: A Community Data-Driven Network Reconstruction.	Henry	2016	4	10.1002/jcp.25428	False	[19191979, 22719234, 23555215, 18679674, 18261238, 24688677, 26109480, 27060776, 23935467, 22383176, 20802497, 3294162, 24972703, 26967105, 12240834, 22308420, 15262934, 25806041, 26244934, 25814606, 20057383, 15910282]
707	19888215	Applications of genome-scale metabolic reconstructions.	Oberhardt	2009	4	10.1038/msb.2009.77	True	[19690172, 18364712, 17658670, 17617894, 2192652, 17406635, 15752426, 16519800, 19479006, 17521419, 18787117, 15930493, 19128495, 17339370, 14718379, 14595777, 17016516, 18964301, 18364711, 18953355, 16513982, 19200357, 19379820, 14630934, 17107606, 18405346, 10948095, 18564419, 17267599, 15197165, 19067749, 18840283, 10364169, 18278431, 14578455, 11891763, 19116616, 18536691, 16738551, 18034358,…
719	22158444	Competitive and cooperative metabolic interactions in bacterial communities.	Freilich	2011	4	10.1038/ncomms1597	True	[20195496, 21592777, 12448724, 19946288, 16121181, 19546856, 21123647, 19478170, 20823845, 21124952, 17938852, 21227775, 14994175, 16269746, 18305163, 5527624, 17183309, 10421362, 19300528, 19500338, 20458099, 9847135, 15487950, 20802497, 17479458, 9254694, 19444205, 18485001, 16329969, 17268468, 17353934, 18416669]
740	14642354	The effects of alternate optimal solutions in constraint-based genome-scale metabolic models.	Mahadevan		4	10.1016/j.ymben.2003.09.002	True	[]
842	26244934	Quantifying Diet-Induced Metabolic Changes of the Human Gut Microbiome.	Shoaie		4	10.1016/j.cmet.2015.07.001	True	[]
1097	19282964	GrowMatch: an automated method for reconciling in silico/in vivo growth predictions.	Kumar	2009	4	10.1371/journal.pcbi.1000308	True	[12952533, 16418748, 15197165, 17267599, 10805808, 12432395, 17012394, 14764878, 13129938, 12140549, 16407165, 12682299, 11231151, 11606763, 15995353, 12136097, 16738554, 11175725, 15129285, 17593909, 17284612, 17088549, 17584497, 16507154, 15189570, 16571130, 15262797, 12714058, 14718379, 17965431, 18077471, 16731630, 15608210, 15968045, 18248675, 15613400, 14681412, 12415116, 15897462, 18277384…
1127	26000478	Using Genome-scale Models to Predict Biological Capabilities.	O'Brien		4	10.1016/j.cell.2015.05.019	True	[22969753, 22615553, 23555215, 21060853, 18483554, 17652176, 20959820, 24430943, 14595777, 25080239, 20876091, 23744946, 20957118, 24112686, 22682565, 15129285, 21375719, 17267599, 23927696, 11175725, 10364169, 10805808, 18536691, 20430689, 23432746, 16204189, 15448692, 24794435, 17172310, 20802497, 20802497, 12432395, 20823844, 24214961, 22817898, 23143106, 21245845, 21124952, 22760628, 23858463…
1153	17625511	Systematic evaluation of objective functions for predicting intracellular fluxes in Escherichia coli.	Schuetz	2007	4	10.1038/msb4100162	True	[19444219, 12634793, 14985762, 11385433, 12080101, 16933982, 15960801, 15780654, 15073318, 18626958, 15907464, 12673766, 8491720, 16371982, 11505383, 11146883, 11175725, 11001586, 10805808, 11741855, 3800960, 12963713, 15880104, 14751266, 12009792, 14506848, 9030739, 12704218, 15233787, 16207900, 12432395, 6429341, 16482094, 12242336, 11872829, 11835134, 17150997, 16204195, 14642354, 12424117, 40…
1154	12415116	Analysis of optimality in natural and perturbed metabolic networks.	Segrè	2002	4	10.1073/pnas.232349399	True	[10356245, 11408647, 11741855, 11246024, 11385433, 7986045, 10191386, 4304988, 10805808, 11291038, 10716908, 11001586, 11175725, 12142428, 11689852, 11101318, 18626958, 10742043, 9715751, 10419759, 11904428, 7744063, 11294796, 11835134, 10918142]
1164	7986045	Stoichiometric flux balance models quantitatively predict growth and metabolic by-product secretion in wild-type Escherichia coli W3110.	Varma		4	10.1128/aem.60.10.3724-3731.1994	True	[1156084, 6998942, 2861202, 3800960, 3301527, 3324861, 14196722, 2141093, 1593896, 1593897, 8368835, 13221579, 3450354]
1285	22495754	IDBA-UD: a de novo assembler for single-cell and metagenomic sequencing data with highly uneven depth.	Peng	2012	4	10.1093/bioinformatics/bts174	True	[]
3599	29930200	Deciphering microbial interactions in synthetic human gut microbiome communities.	Venturelli	2018	4	10.15252/msb.20178157	True	[21508958, 27481625, 8563888, 27279224, 21575910, 27259475, 25337874, 27102666, 26542567, 24482762, 20181275, 26499895, 12324374, 26439864, 24558975, 23828941, 22796884, 22807668, 25917910, 22202440, 22018234, 25054627, 22959348, 23384445, 28812687, 23216550, 28476119, 22844426, 26866806, 20613793, 20520609, 27623159, 23869020, 19946288, 9219225, 23844187, 26552345, 20140211, 16033867, 16497592, …
3604	29599459	The social network of microorganisms - how auxotrophies shape complex communities.	Zengler		4	10.1038/s41579-018-0004-5	True	[18544040, 24016192, 24910088, 19460317, 26621749, 29304850, 25345570, 16267554, 28440278, 4292836, 23046952, 18515474, 20338517, 28642381, 18502916, 27314840, 25038317, 22504548, 15289571, 25564669, 23480449, 28637161, 25440056, 27256449, 27111508, 28045459, 22018234, 23898195, 12438682, 26460590, 28186498, 28515336, 24778240, 22722235, 23744758, 16754641, 28951490, 25894657, 11935175, 27694800,…
3613	24795748	Elucidating the interactions between the human gut microbiota and its host through metabolic modeling.	Shoaie	2014	4	10.3389/fgene.2014.00086	True	[22719234, 22615553, 23555215, 24646661, 21508958, 15790844, 21347607, 22041191, 20959820, 19224658, 22472172, 22797518, 16788843, 23985875, 24030595, 24336217, 12840228, 19498215, 20679230, 17267599, 21531329, 10364169, 24309898, 21596954, 7542800, 21874316, 22158444, 21913246, 15353568, 22016433, 15590779, 20802497, 23140640, 22815171, 22699609, 23212374, 24065795, 23719380, 21392406, 9129468, …
3631	22934050	Integration of expression data in genome-scale metabolic network reconstructions.	Blazier	2012	4	10.3389/fphys.2012.00299	True	[15491858, 18483554, 17016516, 20876091, 21811229, 22300758, 19714220, 15129285, 12006566, 17267599, 20836035, 12096114, 10022859, 11340206, 20338839, 21172910, 20823844, 14580578, 16772264, 22367118, 19346491, 20709898, 20212490, 12089538, 21903724, 12679064, 18711341, 20959003, 12626741, 21772263, 20529914, 19910409, 21081510]
3660	24708835	Genome-scale metabolic reconstructions of Bifidobacterium adolescentis L2-32 and Faecalibacterium prausnitzii A2-165 and their interaction.	El-Semman	2014	4	10.1186/1752-0509-8-41	True	[20195499, 21508958, 22972297, 22674330, 23212374, 21992951, 19043404, 16188921, 14681412, 20203603, 22719234, 22194640, 21392838, 22450377, 22589385, 23555215, 22289213, 22857267, 20802497, 22472172, 15034147, 20180275, 18261238, 22135291, 19251883, 23692866, 21270894, 18936492, 22797518, 23023125, 21124952, 17353934, 23982459, 22319433, 17593909, 15752426, 23631471, 17062565, 23420771, 17555602…
3661	23022739	Systems-level characterization of a host-microbe metabolic symbiosis in the mammalian gut.	Heinken	2012	4	10.4161/gmic.22370	True	[21392406, 21633181, 21508958, 15831718, 17916580, 12663928, 18996345, 12055347, 6320630, 17118672, 15790854, 17132046, 19321416, 16782812, 19888215, 20057383, 20802497, 16741115, 18971961, 18854818, 20959003, 18841274, 6020422, 848954, 22205877, 21363910, 22053906, 20040631, 19234110, 22699794, 17353934, 21124952, 22158444, 20959820, 21244678, 16077130, 19819907, 17267599, 10867063, 16192442, 18…
3788	20203603	A human gut microbial gene catalogue established by metagenomic sequencing.	Qin		4	10.1038/nature08821	True	[16497592, 15790844, 12055347, 17183309, 17183312, 16033867, 19164560, 19043404, 9758810, 15831718, 18794915, 17594176, 15568985, 17272687, 16304596, 16741115, 17916580, 10543789, 20019144, 17028096, 16188921, 12911699, 14681412, 12969510, 17942413, 12682299, 16738554, 10742206, 1938669, 16633129, 17973645, 19156481, 10867063, 19601958, 11932250, 9254694, 18276143, 17098935]
3904	21172910	Functional integration of a metabolic network model and expression data without arbitrary thresholding.	Jensen	2010	4	10.1093/bioinformatics/btq702	True	[18487343, 18483554, 14595777, 10322167, 15129285, 9381177, 15197165, 20430689, 17593909, 19840862, 16895435, 16606697, 12432395, 20426856, 20435762, 18483615, 19346491, 19888215, 20212490, 16741729, 9399804, 17437026, 18711341]
3909	17406635	Quantitative prediction of cellular metabolism with constraint-based models: the COBRA Toolbox.	Becker		4	10.1038/nprot.2007.99	True	[]
3915	22646978	Molecular ecological network analyses.	Deng	2012	4	10.1186/1471-2105-13-113	True	[16855581, 12235364, 11846598, 17713534, 18587409, 14735121, 10380182, 12843395, 9697168, 11983907, 11108481, 19692554, 11027309, 18344982, 17090670, 17101986, 15289483, 16646834, 20416858, 17697349, 19321007, 18043615, 20941329, 21791581, 18447582, 20458099, 18618010, 9623998, 12202830, 11690461, 11005838, 12060727, 16723398, 16605575, 12636753, 21346791, 20337697, 21359220, 16634296, 19018661, …
3928	24367073	Mathematical modeling of primary succession of murine intestinal microbiota.	Marino	2013	4	10.1073/pnas.1311322111	True	[15568985, 22465599, 19336583, 22876171, 6339389, 21850055, 21900968, 22807668, 7475116, 23185130, 22796884, 17055441, 20368178, 22286988, 22845166, 20566857, 19018661, 22271132, 17183309, 21885731, 22863002, 17594176, 20668239, 23028285, 21596954, 22205877, 22642621, 22688727, 19801464, 20011594, 22194782, 21276213, 17947321, 21700674, 17586664, 21421784, 16960969]
4176	29789680	Keystone taxa as drivers of microbiome structure and functioning.	Banerjee		4	10.1038/s41579-018-0024-1	True	[]
4190	20383131	QIIME allows analysis of high-throughput community sequencing data.	Caporaso	2010	4	10.1038/nmeth.f.303	True	[19819907, 17122828, 18264105, 19004872, 19801464, 17708774]
4411	29457794	Recon3D enables a three-dimensional view of gene variation in human metabolism.	Brunk	2018	4	10.1038/nbt.4072	True	[28366789, 26000478, 23455439, 17267599, 27358602, 26209309, 26712461, 25929487, 20057383, 26619011, 27135912, 26740553, 27294619, 26929980, 27401919, 10195279, 27782110, 27467583, 24419221, 25345908, 24653705, 24848695, 28649430, 26969117, 29086112, 27993782, 11125122, 22992668, 14534198, 14570950, 11777924, 23770567, 22960745, 23550210, 22588877, 27746144, 27281560, 23315928, 26055627, 20212490…
4457	31964767	MICOM: Metagenome-Scale Modeling To Infer Metabolic Interactions in the Gut Microbiota.	Diener	2020	4	10.1128/mSystems.00606-19	True	[26590418, 22411464, 26468751, 23023125, 27782139, 29209090, 25171332, 23975157, 25957349, 29600286, 23022739, 17922569, 20212490, 20664636, 30195437, 25576846, 22319433, 29088705, 28222117, 31194939, 31477907, 28505184, 22699609, 26633628, 28530702, 28367376, 26229116, 27893703, 30371894, 30080835, 27086882, 23130351, 22863002, 23013615, 23016134, 22821944, 22761885, 23433344, 10821283, 26542567…
4468	24293654	The SEED and the Rapid Annotation of microbial genomes using Subsystems Technology (RAST).	Overbeek	2013	4	10.1093/nar/gkt1226	True	[7542800, 21089240, 9278503, 8688087, 16214803, 16397293, 23143106, 18261238, 20802497, 23417797, 23161681, 23193287, 22194640, 22080510, 23197659, 20546611, 22873695, 9254694, 17145713, 21896772, 19762480, 28324432, 23193264, 21470960, 17237039, 15980563, 23047562, 11471247, 10077608, 18940874, 24065654, 1630918, 11952905]
4482	31730192	GTDB-Tk: a toolkit to classify genomes with the Genome Taxonomy Database.	Chaumeil	2019	4	10.1093/bioinformatics/btz848	True	[27774985, 29979655, 28787424, 31181071, 22039361, 25398905, 11986643, 20211023, 30504855, 26578580, 15701695, 21034504, 21436145, 28894102, 30148503, 30661755, 29905870, 23942190]
4484	28742071	dRep: a tool for fast and accurate genomic comparisons that enables improved genome recovery from metagenomes through de-replication.	Olm	2017	4	10.1038/ismej.2017.126	True	[26744812, 26500826, 27572443, 28473000, 28073918, 27323842, 25977477, 27112493, 27258951, 25735037, 19855009, 28967888, 22936250, 14961025, 26150420, 27935837, 26997279]
4715	24270786	The carbohydrate-active enzymes database (CAZy) in 2013.	Lombard	2013	4	10.1093/nar/gkt1178	True	[1747104, 8352747, 9345621, 9334165, 12691742, 20925655, 21111227, 22719820, 17085431, 22992189, 18838391, 23514094, 20932833, 23236275, 18806222, 22127870, 22096229, 22645317, 23193259, 10089208, 16239495, 15180909]
4767	29979655	KBase: The United States Department of Energy Systems Biology Knowledgebase.	Arkin		4	10.1038/nbt.4163	True	[27940837, 23236269, 17130148, 22110026, 19054113, 10592173, 20426874, 16381923, 27502787, 27893703, 27186840, 27933038]
4855	32123384	MEMOTE for standardized genome-scale metabolic model testing.	Lieven		4	10.1038/s41587-020-0446-y	True	[20057383, 25562137, 25725218, 29036557, 27939572, 28419089, 23071359, 29522419, 30787451, 23927696, 25414348, 26476456, 29979655, 20403172, 25433232, 28288103, 18252737, 16333295, 22027554, 24811519, 24180668, 28085902, 25617827, 30192979, 27893703, 26527720, 26828591, 26467284]
4950	20823844	Computational reconstruction of tissue-specific metabolic models: application to human liver metabolism.	Jerby		4	10.1038/msb.2010.56	True	[19690172, 10654275, 12432579, 12948754, 19763335, 17947979, 17267599, 19067749, 11175725, 18536691, 18473803, 14165947, 15109811, 16118399, 16815219, 17470495, 11294283, 10592173, 7451400, 19282964, 10869432, 17882155, 14642354, 17357067, 19888215, 19755544, 15454420, 19425150, 15642094, 16381841, 12415116, 18041668, 15903248, 15897462, 18711341, 19401675, 14744114, 10749605, 11834813, 11701525,…
4997	21886097	Quantitative prediction of cellular metabolism with constraint-based models: the COBRA Toolbox v2.0.	Schellenberger	2011	4	10.1038/nprot.2011.308	True	[19840862, 18536691, 19888215, 15129285, 19503608, 16246136, 20483314, 19282977, 15654321, 19229310, 20177425, 19593474, 15752426, 20959820, 15572364, 15494745, 17406635, 18225949, 19067749, 19099550, 18215292, 16299075, 19783351, 21115436, 18483554, 18711341, 18940807, 20212490, 20589842, 19769971, 20426874, 15470454, 16418748, 17593909, 15378067, 19321003, 18793442, 19356237, 18687109, 16204195…
25	22719234	Metabolic reconstruction for metagenomic data and its application to the human microbiome.	Abubucker	2012	3	10.1371/journal.pcbi.1002358	False	[18280160, 19343057, 20303876, 19043404, 18714091, 20534435, 20668241, 0, 19892944, 20203603, 21508958, 17932063, 18803844, 21342551, 16741115, 19164758, 17916580, 19360128, 22719820, 19680427, 21702898, 22719831, 19451168, 19880382, 20709691, 19850718, 17468765, 12893936, 16273030, 18724739, 18215273, 21407210, 17579514, 9699297, 19553672, 17183300, 20615998, 17660508, 8706020, 10395325, 1704156…
26	26109480	Metabolic network modeling of microbial communities.	Biggs	2015	3	10.1002/wsbm.1308	False	[24672519, 21392406, 25185941, 18047587, 21697963, 15590779, 18803844, 24165880, 25176148, 25337874, 18675483, 22679443, 25071756, 23480449, 19888215, 20637597, 21592777, 21392838, 22589385, 23102866, 24795748, 17353934, 20836035, 20057383, 20238418, 21124952, 23982459, 20959820, 22319433, 24708835, 12202358, 12202358, 20882517, 24742179, 23983023, 24992662, 24147108, 24794435, 22886494, 20650504…
74	25950956	Sparse and compositionally robust inference of microbial ecological networks.	Kurtz	2015	3	10.1371/journal.pcbi.1004226	False	[21304728, 17943116, 19259330, 21508958, 23326225, 24312162, 24629344, 24851867, 22807668, 21900968, 24367073, 22646978, 21430787, 23028285, 22796884, 16686963, 18079126, 15535868, 14764868, 18936750, 22101153, 23138306, 19801464, 23284876, 21132082, 26834510, 21697125, 24699258, 23284876, 10521342, 24913313, 22699609, 22861807, 24192039, 23525069]
735	21988831	A comprehensive genome-scale reconstruction of Escherichia coli metabolism--2011.	Orth	2011	3	10.1038/msb.2011.65	True	[21208457, 16738554, 17406635, 15129285, 20639861, 20937134, 10805808, 17593909, 18536691, 20430689, 19840862, 16547473, 12529301, 20802497, 19015139, 17012394, 19880382, 18974181, 15625321, 20589842, 20212490, 19769971, 3162770, 12952533, 16397293, 17584497, 20506321, 19282977, 20057383, 21239590, 20029369]
750	28585563	Global metabolic interaction network of the human gut microbiota for context-specific community-scale analysis.	Sung	2017	3	10.1038/ncomms15393	True	[23637571, 22120885, 20203603, 17943116, 21531334, 24226770, 25198138, 24629344, 22009990, 23023125, 19043404, 21164525, 22674329, 22807668, 23028285, 22184244, 22719234, 23858463, 25941371, 25901891, 25142831, 26244934, 27893703, 23719380, 23455439, 23328391, 16461645, 21885731, 22123912, 26633628, 23671105, 21933985, 24412651, 19366864, 22506074, 23821742, 27259147, 26925050, 16633129, 24226773…
768	25329157	Likelihood-based gene annotations for gap filling and quality assessment in genome-scale metabolic models.	Benedict	2014	3	10.1371/journal.pcbi.1003882	True	[10805808, 12952533, 22139506, 15197165, 19946878, 270744, 12432395, 12538249, 16311593, 19830716, 21846360, 19376871, 20057383, 20489017, 20426874, 22080510, 19850718, 17462086, 17584497, 20802497, 23555215, 21886097, 20011109, 20589842, 19555510, 12169551, 16839195, 19282964, 23194418, 23935056, 23417799, 15494745, 22367118, 17573341, 12353619, 11578926, 15197467, 12519996, 22960854, 20003240, …
780	23955772	UPARSE: highly accurate OTU sequences from microbial amplicon reads.	Edgar	2013	3	10.1038/nmeth.2604	True	[22738186, 22140104, 22699609, 20236171, 21212162, 16820507, 22333067, 21276213, 22194782, 23202435, 22859206, 21700674, 22699610, 20805793, 19668203, 20383131]
809	27781170	VSEARCH: a versatile open source tool for metagenomics.	Rognes	2016	3	10.7717/peerj.2584	True	[9254694, 23125362, 20383131, 20015970, 16820507, 20709691, 23955772, 26139637, 21700674, 25184604, 7680269, 25995836, 22699609, 22028628, 19451168, 24704080, 19796385, 25276506, 22333067, 3382986, 5420325, 23193283, 19779433, 21631914, 25586220, 27832214, 19801464, 24064230, 25592418, 26664811, 24142950]
820	22972297	Functional interactions between the gut microbiota and host metabolism.	Tremaroli		3	10.1038/nature11552	True	[20203013, 17183312, 20837534, 19917676, 21852815, 18326786, 21593203, 22341463, 17823788, 22297845, 3761032, 19633656, 19833089, 22258606, 18305141, 21715553, 16782812, 22728514, 20876719, 19346331, 18815435, 17210919, 20040631, 13592638, 22190648, 16400329, 15505215, 13737851, 21976140, 12663928, 16155268, 21735552, 20203603, 2181501, 19633658, 17183309, 17991637, 13408295, 19498350, 20920376, …
832	27060776	Network-based metabolic analysis and microbial community modeling.	Cardona	2016	3	10.1016/j.mib.2016.03.008	True	[]
939	12136088	MAFFT: a novel method for rapid multiple sequence alignment based on fast Fourier transform.	Katoh		3	10.1093/nar/gkf436	True	[5420325, 3118049, 3430611, 1747779, 8324637, 7984417, 10373585, 10964570, 10325427, 3162770, 9254694, 6174932, 11911793, 10068696, 439147, 4843792, 8590178, 7602593, 1633570, 7463489, 9395405, 7796270, 9322053, 8901539, 10222408, 1631044, 8980688, 11125082, 1901370, 8078398, 7265238, 11524372, 11403999]
955	20224823	FastTree 2--approximately maximum-likelihood trees for large alignments.	Price	2010	3	10.1371/journal.pone.0009490	True	[19307242, 19377059, 3447015, 3221794, 7288891, 17048396, 14530136, 16234323, 16928733, 28561359, 18853362, 12487758, 9770497, 7932792, 19378142, 20525638, 9254330, 11125040, 16785212, 15579241, 3203132, 16752216, 14694080, 19179704, 11751242, 17118958, 19478997, 15857510, 16820507, 9545448]
991	27899662	KEGG: new perspectives on genomes, pathways, diseases and drugs.	Kanehisa	2016	3	10.1093/nar/gkw1092	True	[26476454, 19880382, 26553804, 26590407, 22139910, 24103004, 16381885, 23384306, 25348405, 26585406, 25099887, 23816707]
1037	18675483	Engineering microbial consortia: a new frontier in synthetic biology.	Brenner	2008	3	10.1016/j.tibtech.2008.05.004	True	[]
1105	26473972	Calibration and analysis of genome-based models for microbial ecology.	Louca	2015	3	10.7554/eLife.08208	True	[6998942, 23611566, 22934050, 18675483, 12673766, 24992662, 15129285, 12006566, 11708855, 18621757, 15197165, 12776215, 19116616, 20430689, 22158444, 15068343, 18218092, 12968289, 23818838, 24794435, 20802497, 16606697, 23431270, 23791183, 16537404, 21392838, 15487936, 21124952, 21592777, 322614, 18245349, 26404023, 12202358, 22064560, 19646545, 24016192, 23480449, 20212490, 18410537, 24603152, 2…
1185	27022995	Challenges in microbial ecology: building predictive understanding of community function and dynamics.	Widder	2016	3	10.1038/ismej.2016.45	True	[23012477, 26633631, 15453591, 25550518, 24904535, 24743269, 22143781, 18021245, 25105738, 23169633, 22955834, 26542567, 24336217, 12563302, 20164865, 24522260, 25118239, 22229800, 25500524, 24452263, 22807668, 25387206, 17472627, 22959348, 20194113, 22158444, 20815617, 23028285, 19444205, 23438288, 19349960, 24632350, 24794435, 19946288, 25267659, 25928112, 25398862, 12110887, 25142831, 12788697…
1197	22959348	Competition, not cooperation, dominates interactions among culturable microbial species.	Foster	2012	3	10.1016/j.cub.2012.08.005	True	[]
1198	26542567	The ecology of the microbiome: Networks, competition, and stability.	Coyte		3	10.1126/science.aad2602	True	[]
1297	19451168	Fast and accurate short read alignment with Burrows-Wheeler transform.	Li	2009	3	10.1093/bioinformatics/btp324	True	[19218350, 19228804, 18697769, 19351619, 18227115, 19261174, 18684737, 15882139, 18714091, 18227114, 18974170, 19357099, 18307793]
3520	30813538	Bottom-Up Approaches to Synthetic Cooperation in Microbial Communities.	Rodríguez Amor	2019	3	10.3390/life9010022	True	[12875817, 16845430, 402357, 15101409, 25689336, 11140681, 24016192, 17267602, 27194723, 27640757, 27452230, 26522937, 5875340, 7466396, 17158317, 19349960, 30415827, 29146901, 27314840, 28701506, 23359860, 26482561, 26916078, 27426971, 30497870, 24781324, 18414488, 23637571, 24785661, 27557335, 21123647, 20823845, 28447371, 29599459, 24778240, 24285359, 24395776, 21359225, 29907104, 22448042, 26…
3537	25915636	Sequencing and beyond: integrating molecular 'omics' for microbial community profiling.	Franzosa	2015	3	10.1038/nrmicro3451	True	[9818143, 14961025, 15001713, 10831436, 22278670, 20203603, 22699609, 17183312, 19043404, 19901833, 16188921, 23013615, 23768552, 21647227, 22009990, 22728587, 15831718, 16238016, 24358444, 22046340, 23438335, 23828941, 22688413, 24192039, 24843156, 23222524, 23019650, 23707974, 23979677, 24137540, 25170151, 21624126, 9890463, 22936250, 22310478, 20048681, 20368178, 21129376, 20147985, 22455878, …
3558	27916383	Disentangling Interactions in the Microbiome: A Network Perspective.	Layeghifard	2016	3	10.1016/j.tim.2016.11.008	True	[22674334, 27383981, 25974302, 24995464, 26051037, 26674881, 23013615, 24310267, 27279214, 22232693, 26220947, 25825594, 23598051, 24421406, 22076151, 24585050, 16701391, 22796884, 22807668, 25999517, 21508958, 21900968, 25679538, 27187200, 26905627, 23082199, 24045689, 24904535, 25727453, 23828941, 22914093, 24336217, 23178636, 22784572, 16882654, 21881616, 26853461, 26005845, 23990691, 26353207…
3561	33398106	Polarization of microbial communities between competitive and cooperative metabolism.	Machado	2021	3	10.1038/s41559-020-01353-4	True	[28824177, 27313024, 25999513, 27634532, 29634682, 21508958, 31213707, 22411464, 31548653, 25935300, 29599459, 22158444, 23858463, 25941371, 28812687, 30211673, 29088705, 26553804, 30192979, 20194113, 21900968, 22807668, 22319433, 23741341, 28505184, 24778240, 28964698, 20458099, 12573068, 31032519, 22378536, 26914164, 25805735, 25170151, 23357792, 24908577, 27251294, 26542567, 26319874, 29799048…
3605	32061251	Metabolic dependencies govern microbial syntrophies during methanogenesis in an anaerobic digestion ecosystem.	Zhu	2020	3	10.1186/s40168-019-0780-9	True	[28555626, 16612369, 21402222, 26494757, 27694807, 29704757, 30006398, 20686509, 27058503, 27462367, 30612083, 25186254, 30368244, 23949661, 30218046, 28574490, 1366749, 25978353, 24695404, 28298430, 26336640, 25977477, 28787424, 26553804, 23851394, 17062412, 23942190, 19561336, 22388286, 26839589, 25260700, 18516045, 26500826, 19910308, 12427943, 9573152, 10826786, 24184088, 27199936, 26052662, …
3705	24743269	A synthetic community approach reveals plant genotypes affecting the phyllosphere microbiota.	Bodenhausen	2014	3	10.1371/journal.pgen.1004283	True	[23154261, 22564542, 19568745, 17022170, 22559264, 21421777, 17661291, 21768155, 20565040, 24006468, 21983641, 19805315, 12676659, 21438680, 20164863, 24194200, 11274410, 17215894, 20952648, 22534606, 10790512, 20192834, 10220371, 17990959, 22080429, 10911994, 17108957, 21107422, 15618414, 15100399, 20074144, 16269765, 21596954, 22030749, 23457551, 20700590, 19201961, 23133348, 17396154, 21628525…
3884	24997787	Identification and assembly of genomes and genetic elements in complex metagenomic samples without using reference genomes.	Nielsen	2014	3	10.1038/nbt.2939	True	[23082188, 17577412, 19497933, 21914878, 20623278, 20403810, 19933762, 23707974, 23628424, 16731699, 21531607, 19482960, 19451168, 21926123, 22848458, 23493677, 18587409, 16936030, 17468765, 20203603, 21593126, 22782487, 22962452, 20195499, 22927122, 15305919, 18349386, 21470960, 23023125, 22732228, 20019144, 15845853, 21926179, 12682299, 22127870, 20631792, 23985870, 16513982, 22301318, 21880779…
3911	16375763	Evolutionary programming as a platform for in silico metabolic engineering.	Patil	2005	3	10.1186/1471-2105-6-308	True	[11341306, 15710883, 11340206, 15470466, 12679064, 15102469, 11356281, 15129285, 10716907, 10700151, 12241063, 14580578, 3800960, 12432395, 11175725, 12673766, 14578455, 12415116, 15897462, 12080101, 14595777, 15520298, 10222413, 14538083, 14563875, 12566402, 10781551, 12209793]
3922	20941329	Functional molecular ecological networks.	Zhou	2010	3	10.1128/mBio.00169-10	True	[16855581, 12881488, 19396144, 14985761, 18931656, 18587409, 16882654, 19444205, 18043615, 19273854, 18509054, 20416858, 16646834, 14735121, 17697349, 19321007, 20482586, 16612381, 16605575, 14512615, 19628854, 18818769, 18618010, 15520792, 20337697, 18704157, 11415525, 19114659, 12235364, 16958893, 18056808, 19451127, 17215842, 18202646, 18202647, 11298447, 8202138, 17090670, 17947979, 9623998, …
4103	26102287	Inference of Network Dynamics and Metabolic Interactions in the Gut Microbiome.	Steinway	2015	3	10.1371/journal.pcbi.1004338	True	[22674326, 2181501, 23766221, 21677749, 23828941, 21804357, 700321, 7107838, 7202942, 18199029, 23041678, 17183312, 19043404, 23023125, 24315484, 22516259, 280712, 18160043, 17785531, 17559300, 19953085, 18852469, 22102804, 24348232, 24367073, 24069138, 16239464, 25189528, 25619997, 21173234, 19888215, 22006564, 23142247, 23805196, 20378558, 15882705, 19014577, 18261238, 24293654, 20003240, 24214…
4193	18056808	The modularity of pollination networks.	Olesen	2007	3	10.1073/pnas.0706375104	True	[16855581, 538731, 12060727, 17452639, 15729348, 18159217, 15911778, 14628050, 12881488, 16627742, 4559589, 4723571, 16846911, 17296244, 16627726, 17456606, 18589522, 12714743]
4219	31586394	The MetaCyc database of metabolic pathways and enzymes - a 2019 update.	Caspi		3	10.1093/nar/gkz862	True	[10592180, 29059334, 19955237, 26454094, 22675592, 27899624, 19553373, 28228535, 27899149, 19682380, 26543186, 18436199, 18645197, 24103004, 16034025, 17683623, 23109548, 30321428, 23530693]
4252	17526522	KAAS: an automatic genome annotation and pathway reconstruction server.	Moriya	2007	3	10.1093/nar/gkm321	True	[7265238, 2983426, 2231712, 9254694, 12051862, 14568541, 9381173, 11125040, 10802651, 16381885]
4258	17172310	Thermodynamics-based metabolic flux analysis.	Henry	2006	3	10.1529/biophysj.106.093138	True	[9750161, 16788595, 9003411, 18595046, 1860851, 9578607, 12952533, 10805808, 12142428, 15494745, 12080101, 12542691, 15135031, 15507536, 7584346, 15962336, 16299075, 18551704, 21322280, 12000313, 18553576, 15256213, 11175725, 7986045, 11427938, 11101318, 15626710, 15465856, 3996393, 8944154, 4830198, 4148886, 15145806, 860983, 17014781, 12966569, 2200929, 15342562, 6142052, 26565, 14642354, 16925…
4259	16418748	Towards multidimensional genome annotation.	Reed		3	10.1038/nrg1769	True	[]
4354	25440056	Vitamin B12 as a modulator of gut microbial ecology.	Degnan	2014	3	10.1016/j.cmet.2014.10.002	True	[7354869, 18469256, 23274574, 12816765, 23772381, 24801551, 342526, 921081, 11108019, 16537439, 21696461, 25000402, 24329562, 25036635, 16267554, 4218469, 24024637, 24439897, 19018661, 21282636, 2444866, 24950202, 17483216, 20664551, 22731941, 22018234, 24458, 20234377, 23539619, 4994753, 4629318, 19700714, 20674856, 19748469, 22094732, 23407640, 4945725, 19889098, 21317366, 21551270, 501446, 193…
4381	24419221	Genome-scale metabolic modelling of hepatocytes reveals serine deficiency in patients with non-alcoholic fatty liver disease.	Mardinoglu		3	10.1038/ncomms4083	True	[]
4443	27774985	Thousands of microbial genomes shed light on interconnected biogeochemical processes in an aquifer system.	Anantharaman	2016	3	10.1038/ncomms13219	True	[23991863, 22927371, 27190214, 26180552, 22092293, 26033198, 20807744, 26621749, 27156744, 26500826, 25218180, 24149512, 23979677, 24621521, 23019650, 26083755, 24674078, 23472107, 25730701, 25721682, 25702576, 26844018, 19698104, 22936250, 17947550, 25118885, 27572647, 22194640, 21233850, 21124952, 10592173, 17379688, 12520025, 24288371, 22039361, 20709691, 26943628, 17224063, 23480449, 25436772…
4447	30661755	Extensive Unexplored Human Microbiome Diversity Revealed by Over 150,000 Genomes from Metagenomes Spanning Age, Geography, and Lifestyle.	Pasolli	2019	3	10.1016/j.cell.2019.01.001	True	[25218180, 2231712, 26157614, 28144631, 26308884, 28837129, 28787424, 12620860, 25428358, 27409808, 29180750, 28327976, 27144353, 25402007, 19505945, 24288368, 29242367, 20679230, 22039361, 26500826, 30001516, 29953874, 30377376, 29040632, 25535390, 17704269, 26582926, 28460117, 22699609, 30504855, 26336640, 23329690, 26655498, 22388286, 19451168, 25609793, 27708392, 30424799, 12520028, 22036470,…
4454	25922666	Genomic resolution of linkages in carbon, nitrogen, and sulfur cycling among widespread estuary sediment bacteria.	Baker	2015	3	10.1186/s40168-015-0077-6	True	[21329201, 24305149, 18650394, 17224063, 21595876, 24450983, 22815990, 22739491, 21229314, 24205246, 22551871, 21329211, 24270786, 23263967, 23535597, 23966099, 18984690, 16346144, 24621521, 20118375, 22803797, 18826437, 16199583, 17836966, 2657652, 20007651, 12508886, 15256585, 25331558, 24463965, 21514473, 22363330, 23538304, 22347878, 17189359, 10613864, 22307634, 21134098, 24012537, 23675372,…
4456	29447345	The BioCyc collection of microbial genomes and metabolic pathways.	Karp		3	10.1093/bib/bbx085	True	[26454094, 26454094, 22675592, 26527732, 14751985, 26673716, 23161681, 25428369, 26602691, 23547897, 22424236, 22262672, 15034147, 24037025, 25714712, 22963657, 24642060, 20829833, 27504008, 24923819]
4509	24695404	Trimmomatic: a flexible trimmer for Illumina sequence data.	Bolger	2014	3	10.1093/bioinformatics/btu170	True	[20472542, 22388286, 19451168, 20460430, 23793381, 22748135, 18576944, 18349386]
4516	24482762	PhyloSift: phylogenetic analysis of genomes and metagenomes.	Darling	2014	3	10.7717/peerj.243	True	[22416123, 21143862, 9254694, 10988064, 22244672, 23298390, 23132911, 19648916, 21527926, 20003500, 20383131, 16110337, 19210774, 19698104, 22039361, 9521918, 17355177, 22844205, 21544173, 21127032, 19439565, 9733676, 17255551, 22282518, 21912589, 21209072, 19052320, 23638103, 19261174, 22890147, 22531217, 16332807, 23505415, 22383988, 21034504, 24058885, 17179938, 18803844, 21595876, 21857117, 2…
4611	27402057	Host genotype and age shape the leaf and root microbiomes of a wild perennial plant.	Wagner	2016	3	10.1038/ncomms12151	True	[26725246, 26305938, 26565565, 22891306, 21658184, 24698177, 22564542, 25514681, 16778835, 26284777, 26636661, 19554039, 22859206, 22859207, 26184915, 24743269, 25382143, 23612691, 20192834, 23576752, 17305801, 18584257, 25679538, 19221834, 24449749, 20809288, 22059452, 16448406, 25516281, 24699258, 23133348, 17220268, 24146861, 25605935, 24894495, 26467257, 20545741, 23154261, 12676659, 26528266…
4728	23193258	NCBI GEO: archive for functional genomics data sets--update.	Barrett	2012	3	10.1093/nar/gks1193	True	[11752295, 12352992, 11726920, 21071405, 22955616, 20944595, 19965774, 21075792, 18940857, 17971238, 19854944, 22139929, 15461798, 17496320, 16646809, 21097893, 21593852, 22810669, 20213684]
4738	26313928	Escher: A Web Application for Building, Sharing, and Embedding Data-Rich Visualizations of Biological Pathways.	King	2015	3	10.1371/journal.pcbi.1004321	True	[16301204, 21638687, 19570905, 24270787, 21149340, 17050570, 18034891, 23140568, 20628075, 23716640, 25706687, 15215430, 19907644, 21546551, 22096230, 23574737, 21595965, 22034350, 24430943, 25575024, 25227965, 24084808, 20664636, 21988831, 24249002, 24987116, 11752295, 22383036, 12952533, 20426874, 16082367, 12611808, 16709586, 25538939, 26079347, 22581176, 23927696]
4765	31341288	Reproducible, interactive, scalable and extensible microbiome data science using QIIME 2.	Bolyen		3	10.1038/s41587-019-0209-9	True	[23363771, 29097493, 28973879, 29876323, 26657285, 29989265, 28757147, 29487294, 18971961, 29517944, 27214047, 28289731, 29773078, 29719869, 30505944, 27984635, 27504778, 30443602, 26418763, 23975157, 30275573, 19801464, 23630581, 25633503, 30377376, 23587224]
4804	22411464	The human microbiome: at the interface of health and disease.	Cho	2012	3	10.1038/nrg3182	True	[9296262, 17943116, 21103409, 20937875, 18419567, 17016449, 15845853, 18033299, 20489017, 22179717, 15831718, 21386965, 21885731, 20441597, 19018661, 19023400, 16033867, 17287725, 18942596, 17634300, 18252821, 22030749, 19043404, 19004758, 13679325, 21866137, 782050, 21596990, 12050662, 11258382, 11571051, 16623729, 16407106, 20927139, 16109988, 9890463, 28565664, 10937266, 15504269, 15051885, 21…
4845	28505184	SteadyCom: Predicting microbial abundances while ensuring community stability.	Chan	2017	3	10.1371/journal.pcbi.1005539	True	[25659323, 22568555, 22945443, 22424233, 26260141, 17353934, 23022739, 25841013, 25901891, 22319433, 24708835, 26244934, 26475342, 20430689, 23828941, 25146375, 21624126, 22972295, 24348232, 25054627, 26542567, 27279224, 23741341, 23982459, 20668487, 25299364, 24794435, 23007888, 24742179, 14642354, 20920235, 14718379, 21676263, 22406036, 20657658, 18940807, 15454420, 14985762, 24551039, 23858463…
4866	28298430	metaSPAdes: a new versatile metagenomic assembler.	Nurk	2017	3	10.1101/gr.213959.116	True	[26589280, 12142439, 21508958, 25485618, 26828418, 22506599, 25668560, 25435307, 23259615, 23979677, 24475038, 24695106, 12481130, 19698104, 22170421, 23060610, 26442255, 23209389, 23422339, 24947750, 21273488, 24450983, 22699609, 22796954, 22301318, 24755901, 24763590, 26149623, 25608871, 21926123, 24561555, 26655498, 25848873, 22388286, 21385045, 16731699, 25609793, 27012178, 17468765, 25188499…
4870	31388474	MetaBAT 2: an adaptive binning algorithm for robust and efficient genome reconstruction from metagenome assemblies.	Kang	2019	3	10.7717/peerj.7359	True	[25218180, 30069051, 28787424, 30289528, 28289564, 26336640, 27067514, 9023104, 27256312, 22194640, 24165883, 28298430, 25977477, 28894102, 30661755, 30323263, 28967888, 23227024, 16304596, 25108476, 28931373, 26515820]
5031	20920235	Computationally efficient flux variability analysis.	Gudmundsson	2010	3	10.1186/1471-2105-11-489	True	[3800960, 1593896, 14642354, 15342562, 20483314, 16199194, 19840862, 17406635, 17292923, 12941590, 19762644, 18793442, 17593909, 17267599, 19282977]
5094	22041191	A multi-tissue type genome-scale metabolic network for analysis of whole-body systems physiology.	Bordbar	2011	3	10.1186/1752-0509-5-180	True	[18775299, 18000969, 19888215, 16496022, 17267599, 18711341, 18483554, 20823844, 20823849, 20957118, 21102456, 21749716, 20959820, 17406635, 20057383, 19116616, 8024360, 14662341, 956396, 10198297, 15205464, 18536691, 12086948, 11375337, 8293860, 12028371, 1600836, 2010041, 11117918, 19011731, 11747139, 14992273, 10364169, 17555602, 17521419, 12142428, 15752426, 17593909, 12952533, 10805808, 1256…
5131	16820507	Greengenes, a chimera-checked 16S rRNA gene database and workbench compatible with ARB.	DeSantis		3	10.1128/AEM.03006-05	True	[2231712, 16332745, 12140334, 12209255, 15574913, 14960472, 15608200, 12912825, 16845035, 15837382, 12824409, 14766563, 12618371, 15073015, 11864374, 16009395, 15260895, 1729214, 15869972, 14985472, 11125082, 9115194, 11874535, 15746378, 15590780, 15608047, 9396791, 14500007, 11976131]
5242	30787451	Creation and analysis of biochemical constraint-based models using the COBRA Toolbox v.3.0.	Heirendt		3	10.1038/s41596-018-0098-2	True	[26000478, 17406635, 21886097, 22367118, 20057383, 21587248, 24430943, 26609052, 27883890, 28544881, 20668487, 16533612, 24153335, 19401675, 22699794, 23455439, 23464878, 27135366, 20957118, 17129827, 17267599, 27358602, 26209309, 28120890, 24419221, 22929619, 20823849, 26904548, 22041191, 25415239, 23511207, 27136057, 26244934, 23967053, 23022739, 25002542, 27893703, 23131418, 23927696, 28453682…
5367	27899557	Alignment-free $d_2^*$ oligonucleotide frequency dissimilarity measure improves prediction of hosts from metagenomically-derived viral sequences.	Ahlgren	2016	3	10.1093/nar/gkw1002	True	[14527284, 15936660, 10376593, 10704475, 15109783, 17853907, 25999515, 26038737, 22440968, 25999515, 20631792, 16336043, 26657537, 25058116, 25999517, 18286220, 6760125, 6100189, 16417644, 26200428, 23383994, 20001252, 20973742, 24064230, 24392128, 23268604, 26130573, 23801761, 25587132, 12917642, 16109880, 24789974, 3460087, 23267010, 15215347, 14743310, 15507136, 9190805, 21592312, 12944965, 97…
5554	22807668	Microbial co-occurrence relationships in the human microbiome.	Faust	2012	3	10.1371/journal.pcbi.1002606	True	[19657372, 16980956, 19478170, 17395828, 20194113, 21430787, 21169428, 21808637, 15573130, 16272510, 20003481, 21508958, 21775143, 21392406, 21113182, 20458099, 17601127, 19828884, 21778817, 18063722, 20117243, 20826648, 20368178, 22355685, 15697438, 21624126, 22698087, 22699609, 20534435, 19478181, 20333237, 10521342, 9623998, 12202830, 4129090, 19043404, 18524787, 7591109, 2777378, 20514044, 97…
32	24148076	Software platforms to facilitate reconstructing genome-scale metabolic networks.	Hamilton	2013	2	10.1111/1462-2920.12312	False	[]
63	32986834	The ModelSEED Biochemistry Database for the integration of metabolic annotations and the reconstruction, comparison and analysis of metabolic models for plants, fungi and microbes.	Seaver		2	10.1093/nar/gkaa746	False	[17584497, 30564208, 26607880, 27654918, 28424673, 28827682, 27502787, 24596328, 29483685, 25363780, 27447951, 27286824, 27482704, 30444863, 26885654, 27996047, 30323767, 30558585, 27269589, 23779220, 27720802, 15885614, 21846360, 28974216, 30036981, 30591904, 27372244, 23868566, 20109182, 24324546, 25806041, 20823844, 22041191, 26322134, 27060776, 31391098, 32123384, 27186840, 25178783, 26318076…
80	20637597	Systems approaches to microbial communities and their functioning.	Röling	2010	2	10.1016/j.copbio.2010.06.007	False	[]
228	24854591	The origins and functions of dendritic cells and macrophages in the skin.	Malissen		2	10.1038/nri3683	True	[19995948, 22990622, 19917501, 18566408, 18026177, 24362890, 22240625, 12753747, 16452176, 16462739, 18497879, 23601688, 21886840, 20231464, 22992524, 22560445, 22940097, 24019552, 23750278, 19279209, 19171766, 23706669, 24123684, 21115688, 18187654, 22442384, 18086865, 20639891, 23754427, 22143886, 15654341, 22615130, 18573908, 16286018, 20133564, 23023392, 22483800, 20333625, 17878350, 24288007…
245	22795876	Human tissues contain CD141hi cross-presenting dendritic cells with functional homology to mouse CD103+ nonlymphoid dendritic cells.	Haniffa	2012	2	10.1016/j.immuni.2012.04.012	True	[17486092, 9510252, 12393690, 18951047, 20479115, 9521319, 15024047, 18669894, 22547651, 21852794, 20702727, 20479118, 20193019, 21948982, 20193025, 15576669, 19913446, 17204652, 11086035, 11123347, 20351058, 21677668, 17570528, 21467219, 15781451, 21145860, 20008528, 20853491, 19171766, 20193012, 18408006, 21242525, 20479116, 22147811, 18789730, 20498667, 17008526, 8254016, 22018469, 19286519, 1…
454	21407241	The skin microbiome.	Grice		2	10.1038/nrmicro2537	True	[11924823, 11924822, 3144238, 6229637, 2645319, 18275522, 19099543, 19043850, 17621950, 16670755, 11972157, 6234376, 8053704, 18515361, 14698214, 19710689, 12468539, 15286373, 4997367, 7035615, 8409917, 1980979, 31403, 8324114, 7259157, 1176788, 5778713, 20566857, 4966873, 17594176, 7165340, 19004758, 19574028, 20847294, 19307217, 19018661, 16345214, 2436418, 17293459, 18502944, 15831718, 2065690…
661	33538338	Global Cancer Statistics 2020: GLOBOCAN Estimates of Incidence and Mortality Worldwide for 36 Cancers in 185 Countries.	Sung	2021	2	10.3322/caac.21660	True	[]
718	28964698	Yeast Creates a Niche for Symbiotic Lactic Acid Bacteria through Nitrogen Overflow.	Ponomarova	2017	2	10.1016/j.cels.2017.09.002	True	[15126393, 11904428, 27572163, 20979621, 25260700, 24304674, 7899075, 26392107, 20808905, 1990272, 22964838, 26499891, 20581295, 25633848, 12417748, 16629392, 24483210, 2153652, 12165425, 24274586, 17041625, 24632249, 26621749, 24644271, 23974365, 21830798, 17401334, 24415009, 20802497, 17048990, 10554772, 24994654, 8913814, 27634775, 0, 18538643, 22491358, 26885935, 25674806, 22419079, 25408143,…
720	20665645	Genome-scale metabolic modeling of a clostridial co-culture for consolidated bioprocessing.	Salimi		2	10.1002/biot.201000159	True	[]
729	24516375	Comparative genome-scale reconstruction of gapless metabolic networks for present and ancestral species.	Pitkänen	2014	2	10.1371/journal.pcbi.1003465	True	[19116616, 19888215, 21694718, 21423717, 19214212, 20393581, 20057383, 17584497, 22472172, 12566402, 20823846, 17593909, 20212490, 18974821, 20171871, 19955237, 18711341, 18261238, 17462086, 23555215, 23089682, 19376871, 22719234, 17823134, 19874610, 18534038, 18846089, 18077471, 21210731, 19146970, 18808699, 22615553, 21625566, 19477995, 18042555, 11590104, 22064852, 19664262]
730	25845595	Reconstructing genome-scale metabolic models with merlin.	Dias	2015	2	10.1093/nar/gkv294	True	[18392985, 19116616, 20057383, 16169729, 16381841, 23025710, 17565669, 12368430, 21062828, 21824409, 22102576, 10364169, 22289213, 21276275, 22857267, 12169551, 24516375, 23555215, 17462086, 12611808, 9847135, 20047774, 18689808, 18390879, 21697129, 2231712, 9918945, 10839820, 11152613, 7265238, 19933161, 17517783, 20472543, 22700311, 16333295, 20403172, 25253284, 24231147, 24777859, 10542169]
731	26454094	Pathway Tools version 19.0 update: software for pathway/genome informatics and systems biology.	Karp	2015	2	10.1093/bib/bbv079	True	[19955237, 16893960, 12169551, 8697237, 10779499, 11557880, 23143106, 24225315, 22963657, 18645197, 11435407, 19054113, 18464787, 17683623, 23109548, 24037025, 15034147, 15961440, 17052114, 20829833, 16556315, 10802651, 21071402, 23547897, 23193258, 24642060, 21886097, 20057383, 24794435, 24972703, 15980466, 18252737]
739	17593909	A genome-scale metabolic reconstruction for Escherichia coli K-12 MG1655 that accounts for 1260 ORFs and thermodynamic information.	Feist	2007	2	10.1038/msb4100155	True	[2200929, 365223, 14985762, 15821729, 16738554, 16357206, 12080101, 17406635, 8491720, 16381923, 15129285, 12006566, 11175725, 10805808, 12776215, 16738551, 14751266, 15962337, 15975601, 15549269, 15848284, 11807064, 17172310, 16299075, 17086184, 12432395, 15671116, 15864286, 16496022, 17012394, 15608210, 10629182, 16788595, 17123434, 16042606, 14642354, 18592570, 15509886, 15489308, 15625321, 16…
741	25402007	Fast and sensitive protein alignment using DIAMOND.	Buchfink	2014	2	10.1038/nmeth.3176	True	[10592173, 11932250, 21631914, 10775656, 23658416, 17943116, 15608212, 11934743, 22056985, 9818143, 20676076, 2231712, 22039206, 20709691, 15001713, 8743679, 18045790, 24476823, 20403810, 7265238, 21627845]
743	17573341	Genome-scale reconstruction of metabolic network in Bacillus subtilis based on high-throughput phenotyping and gene essentiality data.	Oh	2007	2	10.1074/jbc.M703759200	True	[]
744	18192387	Genome-scale metabolic network analysis of the opportunistic pathogen Pseudomonas aeruginosa PAO1.	Oberhardt	2008	2	10.1128/JB.01583-07	True	[17581126, 3918010, 17521419, 15995954, 16289778, 10790106, 16435399, 17493132, 17107606, 7737518, 14739337, 17267599, 15231792, 17337571, 17437024, 15448692, 6997723, 405455, 12824418, 2833499, 16155945, 16606697, 16503417, 11340206, 14617778, 17555602, 17012394, 16381885, 12356321, 4974392, 11751812, 15961038, 16772264, 15923052, 15805499, 15317771, 104142, 12805358, 16761681, 16717189, 1562532…
749	29556107	Nutritional preferences of human gut bacteria reveal their metabolic idiosyncrasies.	Tramontano	2018	2	10.1038/s41564-018-0123-9	True	[]
751	24225323	PATRIC, the bacterial bioinformatics database and analysis resource.	Wattam	2013	2	10.1093/nar/gkt1099	True	[17420237, 17142235, 17145713, 23193287, 22121212, 18261238, 19762480, 23193264, 22139929, 23193258, 23193272, 22121220, 15608229, 14681454, 17135203, 21716279, 23203989, 23193259, 22135289, 21638687, 21904037, 19860716, 11415945, 22238442, 20207755, 17483224, 23475938, 22080510, 22411711, 23175615, 22135296, 21712250, 18096908, 18984614, 23203882, 22067448, 17090593, 18832362, 22728171]
754	29020004	iML1515, a knowledgebase that computes Escherichia coli traits.	Monk		2	10.1038/nbt.3956	True	[26000478, 24811519, 24463506, 22089136, 21467222, 17593909, 21988831, 12952533, 20589842, 19282964, 23292609, 18158297, 23744946, 26969117, 25774498, 20029369, 24964927, 26641532, 20623278, 24277855, 26999001, 23719380, 8501045, 21886097, 25564669, 24112686, 26318077, 25071190, 25373147, 25383970]
759	16941010	Multiple knockout analysis of genetic robustness in the yeast metabolic network.	Deutscher		2	10.1038/ng1856	True	[]
776	32126968	The influence of blood on the human gut microbiome.	Chénard	2020	2	10.1186/s12866-020-01724-8	True	[24766895, 30519287, 27243236, 30541945, 29243124, 28096237, 21647227, 25882912, 28271466, 31221845, 29170280, 30546113, 29420293, 22903521, 31002804, 27253694, 21090969, 17309886, 28078319, 26992426, 25104642, 30545401, 24629344, 21702898, 22844426, 26784747, 28971068, 30696735, 27512962, 30871249, 31208713, 30901468, 28442420, 29617190, 29033369, 15365052, 24399403, 29995973, 26552345, 24192039…
778	19004872	The Ribosomal Database Project: improved alignments and new tools for rRNA analysis.	Cole	2008	2	10.1093/nar/gkn879	True	[17090583, 16332745, 17397253, 15608160, 16957188, 17452365, 11869452, 17337544, 15466527, 14766563, 17586664, 18073190, 16880384, 18239608, 18435746, 18723574, 16449455, 15731209, 18479205]
784	24629344	The treatment-naive microbiome in new-onset Crohn's disease.	Gevers		2	10.1016/j.chom.2014.02.005	True	[19307217, 23778791, 16918900, 23659597, 22699610, 19018661, 23327521, 23985869, 23552369, 17850907, 24226770, 21717204, 22919631, 24107394, 20966024, 1678008, 24315484, 23128233, 22837318, 21677747, 21366328, 22009990, 23975157, 23985870, 23737977, 22825498, 23861384, 20736229, 22157238, 21347324, 23013615, 10204610, 24236989, 22768065, 8770866, 17476674, 24013298, 24072822, 18936492, 24018484, …
825	31171880	Metagenomic and metabolomic analyses reveal distinct stage-specific phenotypes of the gut microbiota in colorectal cancer.	Yachida	2019	2	10.1038/s41591-019-0458-7	True	[3572204, 3458949]
837	26967105	Engineering microbial consortia for controllable outputs.	Lindemann	2016	2	10.1038/ismej.2016.26	True	[18623340, 19378995, 16347456, 17652176, 24781900, 22015987, 7544094, 23087681, 17959781, 18675483, 21347422, 24781324, 20637598, 26315440, 24622617, 16349478, 18304345, 10659856, 24385891, 25395541, 7741529, 7542800, 15256602, 10659857, 20100214, 21302817, 25257022, 20485551, 22592822, 19011107, 20717565, 15714559, 25208534, 25526370, 25601659, 21410622, 24698846, 11679658, 24111681, 25270939, 2…
839	22308420	Detailing the optimality of photosynthesis in cyanobacteria through systems biology analysis.	Nogales	2012	2	10.1073/pnas.1117907109	True	[21482809, 20665641, 21566184, 21078862, 12523995, 20607407, 19888215, 21083885, 20616194, 21226012, 16321043, 20057383, 19060405, 11876651, 12573219, 10896211, 18957552, 11418566, 12616690, 21907300, 19578872, 18359752, 8276100, 17274945, 16040650, 17593909, 19167381, 15708516, 15520792, 18511560, 15449607, 9570120, 10613883, 21596791, 20212490, 16572170, 21886097]
841	25806041	Improved evidence-based genome-scale metabolic models for maize leaf, embryo, and endosperm.	Seaver	2015	2	10.3389/fpls.2015.00142	True	[20406696, 20969971, 16661963, 18436743, 24202013, 16667080, 16588818, 22102576, 21811229, 19714220, 20044452, 20974891, 22369158, 17034754, 21771917, 13828163, 23926077, 18987214, 16339807, 21501261, 21501263, 23343401, 20802497, 19555510, 17097883, 16656163, 22303266, 20823844, 10592173, 22080510, 24214961, 24163254, 17584497, 19282964, 24972703, 22713172, 17220361, 5445925, 22184215, 17834650,…
846	12557158	Colorectal cancer screening and surveillance: clinical guidelines and rationale-Update based on new evidence.	Winawer		2	10.1053/gast.2003.50044	True	[]
849	31281534	Integrated microbiome and metabolome analysis reveals a novel interplay between commensal bacteria and metabolites in colorectal cancer.	Yang	2019	2	10.7150/thno.35186	True	[28248415, 26808342, 23539594, 25575572, 27470177, 26338727, 26244934, 27893703, 25121740, 25198138, 27994578, 27848961, 20383131, 20669995, 15546938, 27506289, 26739062, 25959674, 26408641, 25037050, 27275383, 23940645, 19006102, 19571215, 15510159, 21490374, 28416481, 27903278, 28179361, 28988196, 18252821, 26423113, 22761885, 24132111, 25919227, 27642271]
859	19131956	Systematic and integrative analysis of large gene lists using DAVID bioinformatics resources.	Huang		2	10.1038/nprot.2008.211	True	[12089333, 14962934, 15215428, 15575967, 14990455, 17576678, 15994189, 14519205, 15980570, 17980028, 12734009, 16042800, 16199517, 18841237, 17784955, 15998470]
924	21900968	Using network analysis to explore co-occurrence patterns in soil microbial communities.	Barberán	2011	2	10.1038/ismej.2011.119	True	[19847207, 21107832, 21085198, 22267877, 20383131, 20458099, 19892944, 12097644, 20709691, 16407148, 17827313, 19004758, 20194113, 19322244, 15729348, 7590173, 17601127, 11571135, 16517615, 19129864, 17923431, 14628050, 19502440, 16915287, 17592124, 12700760, 11571155, 16723398, 9115194, 19739387, 11290142, 20531276, 17435792, 16701391, 18043639, 16882654, 16880384, 28310957, 2317046, 21151003, 1…
925	24904535	Deciphering microbial interactions and detecting keystone species with co-occurrence networks.	Berry	2014	2	10.3389/fmicb.2014.00219	True	[15090503, 19719632, 10521342, 21900968, 18463690, 21890669, 23487774, 19502432, 12849779, 20534432, 9161015, 15196488, 21881616, 0, 21596954, 7618894, 22796884, 21613137, 22959348, 22158444, 23028285, 19946288, 17916733, 11909181, 22933715, 21124952, 21281499, 22562492, 17220268, 23235290, 16855581, 17981942, 20535221, 9758791, 21441986, 20147985, 16882654, 21918515, 24401855, 23267351, 22486820…
926	29773078	Optimizing taxonomic classification of marker-gene amplicon sequences with QIIME 2's q2-feature-classifier plugin.	Bokulich	2018	2	10.1186/s40168-018-0470-z	True	[22699610, 29088705, 24045641, 27214047, 22134646, 20383131, 20003500, 27781170, 17586664, 20709691, 23071270, 27822553, 2231712, 22237546, 24384717, 25646627, 20880993, 18723574, 17881377, 23145153, 22403664, 26553774, 28967888, 1987160, 22402401, 7683183, 23377949, 24112409, 23202435, 23332745, 25586220, 27980100, 27454739, 27736792, 22738186]
936	16407148	The diversity and biogeography of soil bacterial communities.	Fierer	2006	2	10.1073/pnas.0507535103	True	[12004116, 15001713, 9618454, 19712299, 15058386, 9115194, 12039765, 15845853, 15592411, 9572926, 11097926, 10821282, 12202828, 19719691, 11847328, 24186638, 15592412, 10858583, 11243261, 9361437, 11133445, 12514011, 10877790, 15345382, 16535760]
937	24529384	Norspermidine is not a self-produced trigger for biofilm disassembly.	Hobley		2	10.1016/j.cell.2014.01.012	True	[12123465, 11572999, 15639628, 16430696, 20876533, 8561477, 11104821, 20534592, 4590473, 20676145, 7540694, 23904481, 7813892, 9260954, 23261595, 3745383, 23881324, 16237027, 20815827, 22571672, 22541437, 23836866, 19196710, 19694812, 3005232, 1955861, 21742882, 16547021, 20080671, 10673430, 9723923, 10844697, 18670626, 17590234, 23353768, 20406298, 3697846]
954	24056930	Going back to the roots: the microbial ecology of the rhizosphere.	Philippot	2013	2	10.1038/nrmicro3109	True	[17994095, 23766226, 17803650, 20147983, 11571180, 23539604, 21373814, 22723421, 22363438, 17939995, 21600980, 22413848, 20357834, 15944705, 22673651, 15759041, 21790936, 15192218, 16195384, 23493145, 22891306, 15656661, 21426364, 20100208, 17427814, 16942902, 21209659, 22496190, 20569381, 11010885, 20437958, 21233850, 16407148, 20542720, 21058562, 16778835, 20703315, 19766492, 22126532, 22213816…
959	22688413	Metagenomic microbial community profiling using unique clade-specific marker genes.	Segata	2012	2	10.1038/nmeth.2066	True	[15886695, 15931165, 20203603, 0, 0, 0, 19864254, 16267321, 21210935, 21527926, 2231712, 21827705, 21062764, 21931822, 20707916, 20709691, 18851752, 16513982, 17468765, 19880382, 18714091, 18927115, 17255551, 21690186, 21127032, 21636595, 21586583, 17179938, 21358620, 19648916, 19956701, 21493653, 19801464, 19004872]
963	10440372	Missing lithotroph identified as new planctomycete.	Strous		2	10.1038/22749	True	[]
968	26528266	Metabolic functions of Pseudomonas fluorescens strains from Populus deltoides depend on rhizosphere or endosphere isolation compartment.	Timm	2015	2	10.3389/fmicb.2015.01118	True	[16669762, 23045501, 23373698, 18575856, 23874669, 15948828, 25784703, 19005498, 25307784, 845118, 5807212, 23122741, 8631713, 17337571, 21901743, 12508069, 23935113, 23709672, 19709191, 16099604, 16534942, 21764952, 8905091, 24575103, 12534466, 8840783, 13629388, 9264543, 14592712, 18205812, 22792073, 25456606, 22859206, 22955346, 22609919, 25412009, 22064560, 24277855, 21219457, 23493145, 14801…
992	26582926	eggNOG 4.5: a hierarchical orthology framework with improved functional annotations for eukaryotic, prokaryotic and viral sequences.	Huerta-Cepas	2015	2	10.1093/nar/gkv1248	True	[19368988, 21695233, 23552219, 16285863, 21853451, 25369365, 12969510, 16381887, 23485417, 25399418, 24297252, 25429972, 25273105, 25428351, 17130144, 21149260, 24275491, 25352552, 17942413, 9381173, 24163254, 24225321, 25348405, 24316578, 25352553, 24293645, 24165881, 25428365, 25764277, 17567924, 20070885, 15318951, 16556910, 19505945, 21988835, 23329690, 20525638, 20224823, 22039361, 25428369,…
993	18838391	The Carbohydrate-Active EnZymes database (CAZy): an expert resource for Glycogenomics.	Cantarel	2008	2	10.1093/nar/gkn663	True	[7734838, 2806912, 1747104, 8352747, 8687420, 16495121, 14681350, 9254694, 7584426, 16263268, 9635409, 14681399, 17085431, 12490449, 14988479, 16973872, 16415215]
1047	24992662	Emergent biosynthetic capacity in simple microbial communities.	Chiu	2014	2	10.1371/journal.pcbi.1003695	True	[19444205, 18675483, 16086859, 24863892, 19901833, 22184244, 23023125, 15266392, 18544040, 16621570, 19609258, 19038271, 19897353, 10468593, 23959872, 19378995, 23133377, 23302933, 20048681, 24467987, 15592468, 18460604, 23858463, 22821465, 19888215, 20692823, 19500338, 18787117, 20212490, 12700248, 11175725, 14595777, 19946878, 20057383, 20802497, 22857267, 22450377, 21392838, 22589385, 23623295…
1065	11175725	In silico predictions of Escherichia coli metabolic capabilities are consistent with experimental data.	Edwards		2	10.1038/84379	True	[]
1067	26621749	Networks of energetic and metabolic interactions define dynamics in microbial communities.	Embree	2015	2	10.1073/pnas.1506034112	True	[16123304, 15831718, 16880384, 9510246, 18079730, 10499582, 24152715, 24778240, 25289188, 24293654, 16214803, 16738551, 24670769, 18708519, 19609258, 16346164, 24264237, 22739494, 12423780, 22450377, 22158444, 18349386, 20979621, 24249002, 23927696, 17766887]
1070	20430689	The biomass objective function.	Feist	2010	2	10.1016/j.mib.2010.03.003	True	[18536691, 19888215, 15342562, 19116616, 16496022, 17593909, 20057383, 19282977, 1593896, 1593897, 18642243, 12673766, 17150997, 17625511, 18218092, 19282964, 19224555, 1367750, 15494745, 16311593, 16204108, 16572170, 14645261, 11175725, 12432395, 15448692, 17062565, 19521528, 17086184, 19849850, 14595777, 15520298, 16375763, 19840862, 15962337, 2861202, 10483105, 12952533, 15838044, 16461663, 11…
1071	18536691	The growing scope of applications of genome-scale metabolic reconstructions using Escherichia coli.	Feist		2	10.1038/nbt1401	True	[16418748, 15494745, 12690188, 12700248, 17406635, 17408509, 12611808, 18592570, 8368835, 18609648, 18642243, 10099424, 12952533, 10805808, 17593909, 14595777, 14708128, 15520298, 15885614, 15821729, 15962337, 16199194, 16332763, 16927085, 17463081, 18059444, 15129285, 16507154, 16571130, 16839195, 17088549, 17584497, 17873044, 11175725, 11587566, 12080101, 12415116, 12432395, 15448692, 15671116,…
1073	24632350	Synthetic microbial communities.	Grosskopf	2014	2	10.1016/j.mib.2014.02.002	True	[18587409, 16701253, 17435792, 20662931, 12097644, 20705897, 16898156, 22674335, 12849779, 12039739, 10952310, 9184013, 24016192, 21487402, 22310174, 21123647, 22959348, 23940318, 20333237, 22158444, 17267602, 22479509, 23628342, 21124952, 20133857, 21127257, 18414488, 12110887, 18787117, 20194113, 19609258, 21291895, 22935336, 18196313, 23741341, 17353934, 21364881, 22547789, 22387100, 22592822,…
1089	12432404	Computational systems biology.	Kitano		2	10.1038/nature01254	True	[]
1090	12241063	Combinatorial complexity of pathway analysis in metabolic networks.	Klamt		2	10.1023/a:1020390132244	True	[11062388, 10356246, 10700151, 10087604, 11847093, 11835134, 10805808]
1098	16788595	Putative regulatory sites unraveled by network-embedded thermodynamic analysis of metabolome data.	Kümmel	2006	2	10.1038/msb4100074	True	[11152939, 12080101, 15507536, 15960801, 15961036, 11488613, 14622413, 17590932, 15129285, 14630934, 15197165, 10935925, 1482110, 15109811, 16299075, 14580578, 11872829, 15801734, 4257200, 11739765, 15691747, 7584346, 16461663, 9003411, 16154652, 12032156, 15710883, 15158257, 12425318, 12679064, 12700248, 12952533, 14977171, 10336647, 15361149, 17022684, 7822245, 12802531, 15451507, 12732314, 154…
1104	20664636	Omic data from evolved E. coli are consistent with computed optimal growth from genome-scale models.	Lewis		2	10.1038/msb.2010.47	True	[19277208, 18487343, 19838166, 18483554, 17652176, 19052235, 19881496, 19849850, 18282111, 10829079, 16049495, 24226387, 17593909, 18536691, 19840862, 10449761, 12574065, 16204189, 14563875, 16319065, 15448692, 18158297, 17086184, 148458, 17513588, 12432395, 19893610, 20064380, 8843428, 18245349, 8041701, 19363119, 14642354, 15649034, 19888218, 18453552, 15707357, 15342562, 20335275, 17625511, 18…
1121	19946878	Accomplishments in genome-scale in silico modeling for industrial and medical biotechnology.	Milne		2	10.1002/biot.200900234	True	[10716908, 19116616, 11708855, 15129285, 18621757, 16606697, 19282977, 19464354, 19067749, 18213404, 15494745, 14580578, 11175725, 12202358, 12415116, 14595777, 15520298, 19466404, 19521528, 15982422, 19666133, 19346354, 18793442, 18974823, 18996194, 18767192, 18758767, 16738551, 17353934, 19000761, 18840283, 19175927, 16461711, 18644460, 19597503, 18213408, 17267599, 17882155, 15752426, 19481614…
1123	24264237	Characterization and modelling of interspecies electron transfer mechanisms and microbial community dynamics of a syntrophic association.	Nagarajan		2	10.1038/ncomms3809	True	[]
1128	20650504	Incorporating microbial ecology into the metabolic modelling of polyphosphate accumulating organisms and glycogen accumulating organisms.	Oehmen	2010	2	10.1016/j.watres.2010.06.071	True	[]
1144	24009492	Flux imbalance analysis and the sensitivity of cellular growth to changes in metabolite pools.	Reznik	2013	2	10.1371/journal.pcbi.1003195	True	[22383848, 22817898, 21600757, 20223989, 18621757, 18668041, 20836035, 20212490, 22367118, 20664636, 10951190, 16788595, 18319723, 1593897, 8368835, 11745171, 17930409, 19287049, 19889834, 19321003, 10871264, 21439400, 23370343, 19690571, 22522319, 23277571, 18483554, 23209390, 16254148, 17940006, 23818838, 22128902, 23455438, 21592775, 14595777, 15671116, 17698812, 12415116, 23133362, 22556256, …
1151	18940807	Use of randomized sampling for analysis of metabolic networks.	Schellenberger	2008	2	10.1074/jbc.R800048200	True	[]
1182	26522937	Synthetic Ecology of Microbes: Mathematical Models and Applications.	Zomorrodi	2015	2	10.1016/j.jmb.2015.10.019	True	[17267618, 17395828, 22411464, 25815984, 22387100, 24688677, 16971007, 18063722, 12849779, 18544040, 19508345, 18599814, 16501584, 22796884, 21335240, 25704114, 25703793, 23925243, 22229800, 25071756, 20823845, 24778240, 24285359, 16345708, 9603804, 16346421, 9184013, 12004133, 20338517, 19946288, 24132075, 12142491, 24088626, 23979432, 12097644, 12039739, 10952310, 16121181, 24926862, 19270679, …
1183	32317392	Soil Microbial Biogeography in a Changing World: Recent Advances and Future Perspectives.	Chu	2020	2	10.1128/mSystems.00803-19	True	[20383131, 19762642, 25214628, 29515169, 30069051, 27029537, 25748371, 17284217, 18509059, 16407148, 20561020, 21661542, 22970233, 21735154, 24621523, 30076592, 28824177, 25430773, 29046544, 31138481, 27910929, 23235291, 22882451, 25430889, 28542845, 29672854, 30353037, 30911144, 27426226, 30607027, 30375061, 26941732, 22822151, 26905627, 30085090, 21900968, 30072764, 29315530, 30538306, 30542201…
1187	30944882	Core Microbiota in Agricultural Soils and Their Potential Associations with Nutrient Cycling.	Jiao	2019	2	10.1128/mSystems.00313-18	True	[21518859, 18497287, 24639507, 29180710, 25907115, 11038606, 22246775, 26328906, 26817514, 22004523, 29348236, 25428498, 23250423, 24179225, 27872277, 29941552, 25605935, 19850879, 17601128, 16014490, 16672493, 28993764, 16525463, 21881616, 21430787, 28665016, 26771927, 11722885, 25683328, 16000790, 16160849, 11295457, 10919761, 28282041, 22796884, 28176768, 30131068, 17772374, 9235882, 21900968,…
1193	31586158	Soil microbiomes and climate change.	Jansson	2019	2	10.1038/s41579-019-0265-7	True	[]
1195	31949154	Interaction variability shapes succession of synthetic microbial ecosystems.	Liu	2020	2	10.1038/s41467-019-13986-6	True	[18497287, 22564542, 22411464, 27022995, 18675483, 27084981, 24632350, 27158095, 27232202, 30041083, 26522937, 22796884, 17981942, 24367073, 24348232, 30297403, 29538378, 26894447, 30794534, 27898053, 21151005, 21565931, 25917911, 16237003, 31382741, 24304674, 25337874, 20081825, 18043611, 7592991, 15618522, 15883588, 12183631, 25186725, 21901083, 21124952, 22193925, 17267602, 19349960, 18414488,…
1199	22822151	Diversity of interaction types and ecological community stability.	Mougi		2	10.1126/science.1220529	True	[]
1200	32593837	Abundance of kinless hubs within soil microbial networks are associated with high functional potential in agricultural ecosystems.	Shi	2020	2	10.1016/j.envint.2020.105869	True	[]
1215	22997134	Detecting causality in complex ecosystems.	Sugihara	2012	2	10.1126/science.1227079	True	[]
1218	35193401	Interaction capacity as a potential driver of community diversity.	Ushio	2022	2	10.1098/rspb.2021.2690	True	[10821282, 29377488, 27481625, 32042124, 4559589, 22822151, 22343894, 24523278, 22997134, 25733874, 26763700, 27214047, 34601794, 29414940, 31036898, 16738658, 15727036, 25336757, 24204702, 21483839]
1219	22343894	Stability criteria for complex ecosystems.	Allesina	2012	2	10.1038/nature10832	True	[15101699, 18070101, 4559589, 10724169, 19661430, 12881488, 10038170, 16627742, 19396144, 20705861, 10821283]
1233	10991308	Measuring information transfer.	Schreiber		2	10.1103/PhysRevLett.85.461	True	[]
1280	21595876	EMIRGE: reconstruction of full-length ribosomal genes from microbial community short read sequencing data.	Miller	2011	2	10.1186/gb-2011-12-5-r44	True	[9115194, 16880384, 19023400, 20534432, 19796657, 20962877, 21048977, 17182744, 16407321, 20736401, 19018661, 20231444, 19004872, 16820507, 17947321, 20090784, 8593063, 20421484, 19261174, 19451168, 19497933, 20164865, 14961025, 17344860, 19698104, 20419134, 20363958, 18349386, 17220268, 9254694, 17586664, 7618894, 19725865, 20236171, 18817891, 20562415, 19542148, 18688245, 19287394, 19505943, 20…
1283	22821567	MetaVelvet: an extension of Velvet assembler to de novo metagenome assembly from short sequence reads.	Namiki	2012	2	10.1093/nar/gks678	True	[15001713, 17916580, 20203603, 20081835, 16110337, 21685107, 21385045, 19507285, 19958473, 20406503, 21385052, 19052320, 20398357, 18349386, 20027311, 7497130, 11504945, 19796385, 19251739, 3294162, 20019144, 17028096, 21155911]
1288	25398609	UniRef clusters: a comprehensive and scalable alternative for improving sequence similarity searches.	Suzek	2014	2	10.1093/bioinformatics/btu739	True	[2231712, 10802651, 17683263, 20646284, 21992054, 21763417, 22536955, 21556138, 18953415, 16718863, 22096229, 15712113, 15769834, 15768405, 16731699, 11294794, 12364578, 18586742, 21304708, 12186647, 23457449, 10871268, 22127870, 19578431, 20433736, 21988835, 22689647, 17379688, 23161681, 23407591, 14681371]
1289	19698104	Community-wide analysis of microbial genome sequence signatures.	Dick	2009	2	10.1186/gb-2009-10-8-r85	True	[16159757, 15701695, 18461076, 10381871, 15931167, 15886695, 15590779, 17267615, 18651792, 17603112, 18580971, 18497291, 17355176, 15001713, 17355171, 14961025, 16204553, 15931166, 10988064, 17185602, 16439655, 9190805, 3357886, 12044357, 16200051, 15568993, 9689094, 11230541, 12853136, 9872449, 12566393, 12671005, 10563018, 18421372, 16403797, 11483581, 8041759, 15653627, 17040564, 8650182, 1736…
1290	23707974	Genome sequences of rare, uncultured bacteria obtained by differential coverage binning of multiple metagenomes.	Albertsen	2013	2	10.1038/nbt.2579	True	[12620860, 14985472, 14961025, 21470960, 15845853, 19724646, 20860732, 20224823, 22962338, 16998472, 18988685, 21149340, 10742046, 18083568, 22064560, 12969510, 23019650, 20637628, 21273488, 22197171, 22411983, 19018031, 22030673, 10671437, 11864374, 17620602, 17369337, 11133473, 22556368, 23284938, 22134646, 22170421, 20421484, 20709691, 19575572, 17947321, 20534432, 19052320, 22333067, 22890147…
1291	25666585	RASTtk: a modular and extensible implementation of the RAST algorithm for building custom annotation pipelines and annotating batches of genomes.	Brettin	2015	2	10.1038/srep08365	True	[18846087, 24646979, 24293654, 18261238, 16214803, 19762480, 28324432, 20802497, 21896772, 24225323, 15087310, 24642063, 21304638, 16381883, 23193287, 20211023, 23047562, 17452365, 20003500, 9023104, 23015064, 21333003, 8727898, 23287722, 18157154, 17237039, 11932250, 22584627, 16381877, 25273106, 18832362, 23650175, 24203711, 24265219, 22067448, 17663773, 21750661]
1294	20003500	BLAST+: architecture and applications.	Camacho	2009	2	10.1186/1471-2105-10-421	True	[2231712, 9254694, 9705509, 10745990, 11452024, 10890397, 12466850, 18440982, 11932250, 16761921, 16287941, 8743706, 16796549, 18567917]
1301	30207593	Global cancer statistics 2018: GLOBOCAN estimates of incidence and mortality worldwide for 36 cancers in 185 countries.	Bray	2018	2	10.3322/caac.21492	True	[]
1560	17617739	Cytosolic LC3 ratio as a sensitive index of macroautophagy in isolated rat hepatocytes and H4-II-E cells.	Karim	2007	2	10.4161/auto.4615	True	[]
1614	20386866	Attenuated mTOR signaling and enhanced autophagy in adipocytes from obese patients with type 2 diabetes.	Ost	2010	2	10.2119/molmed.2010.00023	True	[10491408, 7537758, 10675357, 9032113, 16129690, 16753575, 19593406, 17575262, 14623899, 16516141, 18927238, 15249583, 10497255, 16469695, 10902785, 2661229, 15634339, 4862079, 3298262, 14610086, 15680329, 18188003, 15679103, 18046414, 19036724, 19029340, 16990266, 15306821, 16123357, 15576463, 20074531, 16807405, 16107580, 19541767, 18840363, 19855132, 19910529, 19339967, 16207721, 10842661, 172…
1775	17595159	siRNA screening of the kinome identifies ULK1 as a multidomain modulator of autophagy.	Chan	2007	2	10.1074/jbc.M703663200	True	[]
1826	21576396	Two MAPK-signaling pathways are required for mitophagy in Saccharomyces cerevisiae.	Mao		2	10.1083/jcb.201102092	True	[12589048, 19202089, 9412464, 20619447, 20382742, 7681220, 15016820, 9683639, 18836180, 18077553, 20444978, 11923319, 10361272, 10995454, 18818209, 19793921, 19619495, 11309418, 2676517, 1400574, 18391941, 15944456, 18497569, 20385774, 18305538, 7741731, 19619494, 17507797, 14723849, 15004240, 16221887, 3062374, 15598881, 10837477, 18971375, 20674539, 15138258, 12479808, 16285865, 20083107, 18570…
2038	21187926	Macroautophagy-mediated degradation of whole nuclei in the filamentous fungus Aspergillus oryzae.	Shoji	2010	2	10.1371/journal.pone.0015650	True	[10611955, 20487284, 15350980, 17021250, 16645096, 19629489, 19717456, 19923912, 12519185, 16896216, 17921348, 16467481, 19136573, 16880596, 11515532, 12529432, 11085977, 19550147, 16874107, 16835455, 16002240, 11319612, 10996092, 1713720]
2065	25945953	New method to assess mitophagy flux by flow cytometry.	Mauro-Lizcano		2	10.1080/15548627.2015.1034403	True	[23817233, 22743996, 13438920, 11511528, 19289147, 18454133, 22033522, 21998252, 23878233, 19029340, 21179058, 23908376, 21278801, 22505714, 20010802, 19619495, 22267086, 21753002, 23427266, 22020285, 23068103, 20098416, 23602449, 24036476, 19473119, 22493485, 18174902, 20123989, 16874071, 20364102, 19247933, 18793142, 19587526, 20703049, 23701314, 18515565, 19185716, 25416351, 24121704, 18200046…
2415	8662539	A receptor for the selective uptake and degradation of proteins by lysosomes.	Cuervo		2	10.1126/science.273.5274.501	True	[]
2418	18644871	The chaperone-mediated autophagy receptor organizes in dynamic protein complexes at the lysosomal membrane.	Bandyopadhyay	2008	2	10.1128/MCB.02070-07	True	[11559757, 9151685, 8486700, 6341382, 16860504, 2799391, 8662539, 11208145, 11082038, 9038169, 7491910, 7929357, 15524167, 10806201, 12505983, 15121881, 12628346, 16874031, 17245426, 8670286, 6855602, 16917501, 15331765, 5432063, 14907713, 16782460, 16585521, 6841352, 10677291, 16860662, 2156127, 10972293, 8226876, 388439, 12878598, 15459659, 15894275]
2424	12221139	Role of LAMP-2 in lysosome biogenesis and autophagy.	Eskelinen		2	10.1091/mbc.e02-02-0114	True	[10212251, 4300890, 3180188, 1318815, 9030745, 7476972, 8662539, 9462863, 11208145, 6137901, 3955637, 7902710, 14731737, 3339090, 9840463, 2211717, 11262416, 1939168, 8408210, 2142158, 2964276, 8420968, 7640295, 9529379, 2931431, 7844146, 8116615, 9395337, 8670286, 8707842, 11099404, 8099077, 2557062, 1647783, 8262064, 7925385, 7056284, 3335225, 2243101, 1425575, 10873832, 3922993, 3107839, 16617…
2769	9254694	Gapped BLAST and PSI-BLAST: a new generation of protein database search programs.	Altschul		2	10.1093/nar/25.17.3389	True	[2760928, 8120887, 8944023, 9016499, 2947381, 7584370, 6620380, 7166760, 8743700, 3162770, 2315319, 7991589, 8902360, 3474607, 9039502, 8590178, 8744776, 3525846, 3625774, 3383005, 1924347, 3382986, 6364039, 2556364, 8483166, 1438297, 6572363, 9070452, 8211139, 1422882, 9016491, 1282642, 7545954, 8400361, 3430622, 2919167, 7409745, 2017436, 16593289, 2448477, 2231712, 7966282, 2176240, 8390686, 3…
2845	21126167	The Receptor for Advanced Glycation End-products (RAGE) protects pancreatic tumor cells against oxidative injury.	Kang	2011	2	10.1089/ars.2010.3378	True	[16855214, 11723063, 11881154, 17917680, 14963330, 19959994, 16843265, 9989825, 18339893, 11048727, 17896154, 18080716, 8761470, 20978368, 19834494, 19890377, 16175180, 16487049, 9890630, 9195959, 15173891, 21068541, 20927132, 20144757, 18196967, 17030611, 17593552, 10602461, 17580304, 18438937, 18603587, 17396135, 16676357, 12110890, 11256882, 17855174, 19292913, 10830965, 15239215, 20622903, 20…
3082	19818706	A small molecule inhibitor of inducible heat shock protein 70.	Leu		2	10.1016/j.molcel.2009.09.023	True	[17234771, 17235397, 10934466, 16286508, 19200883, 18644871, 16842158, 2681151, 10420846, 16697380, 15548418, 17544402, 16874022, 18838554, 12567188, 18394557, 16874026, 16973206, 15115283, 17106261, 17147998, 19047137, 18524774, 18264803, 19200890, 18439902, 18188003, 18083104, 19250912, 18056423, 18191218, 18097482, 19524509, 7954368, 15770419, 8300530, 16056264, 15115282, 18305538, 18519635, 1…
3307	21784249	SNARE proteins are required for macroautophagy.	Nair		2	10.1016/j.cell.2011.06.022	True	[8223426, 10545112, 7954793, 10716927, 10427089, 14527322, 15044687, 20444978, 11038189, 20478256, 7593160, 9427746, 10336074, 11694599, 11839791, 12221135, 15123693, 20375281, 20855505, 8620540, 11001046, 9211930, 17632063, 10662773, 11739407, 8374953, 20639872, 16874040, 14723849, 15004240, 15466482, 10385523, 18216768, 21497758, 18508918, 20065092]
3471	27127406	Use of Metatranscriptomics in Microbiome Research.	Bashiardes	2016	2	10.4137/BBI.S34610	True	[15831718, 17055441, 17183312, 17210919, 22699609, 20489017, 26824647, 25417156, 21508958, 25083877, 19043404, 23778796, 22823934, 22572875, 21677749, 17699621, 25644696, 25078714, 25366965, 26589591, 26674881, 26638069, 25064714, 24336217, 26590418, 25146375, 23300406, 18723574, 22179717, 20195499, 20203603, 21408168, 18971961, 23209564, 23739052, 25407519, 24631493, 1354393, 7569999, 19015660, …
3481	7542800	Whole-genome random sequencing and assembly of Haemophilus influenzae Rd.	Fleischmann		2	10.1126/science.7542800	True	[]
3492	26476454	KEGG as a reference resource for gene and protein annotation.	Kanehisa	2015	2	10.1093/nar/gkv1070	True	[24214961, 22121212, 25414350, 23816707, 24103004, 25510495, 25348405, 22139910, 17526522, 25099887, 16731699, 19995920, 23384306, 21942936]
3522	27279224	Universality of human microbial dynamics.	Bashan		2	10.1038/nature18301	True	[22411464, 21910623, 22972295, 22183182, 23041678, 24583074, 22674335, 25964341, 22699609, 24727124, 25146375, 23435359, 25417156, 21682646, 22699610, 25517225, 24762631, 22674555, 23858463, 21543530, 22796884, 23028285, 23326225, 26866806, 24348232, 25054627, 25337874, 21624126, 23511459, 17220268, 23828941, 26187505, 26069274, 23133377, 22796884, 25036628, 21885731, 22783247]
3524	28928206	Microbial Metabolic Networks at the Mucus Layer Lead to Diet-Independent Butyrate and Vitamin B<sub>12</sub> Production by Intestinal Symbionts.	Belzer	2017	2	10.1128/mBio.00770-17	True	[18794915, 24457346, 27306664, 24336217, 25919227, 18806221, 15831389, 25387230, 25852737, 23768550, 25121355, 22491358, 21966408, 25250028, 25525071, 22437156, 15388697, 22945443, 23828891, 23235287, 16925864, 21388423, 22101049, 27242734, 2070790, 23692866, 24390544, 16672507, 17056678, 26420851, 22343308, 23549436, 19128319, 20686513, 23858463, 23671105, 25795669, 27229737, 25500202, 15466518,…
3525	27824342	Systems-level metabolism of the altered Schaedler flora, a complete gut microbiota.	Biggs	2016	2	10.1038/ismej.2016.130	True	[25036772, 23778795, 24163337, 24992662, 22411464, 24329946, 24910088, 10427008, 26650010, 25266735, 9918945, 24452263, 23828941, 22796884, 16820515, 24344288, 21596591, 24629344, 25188426, 26026602, 25366331, 26157455, 26647077, 21124952, 22615541, 22972295, 25643846, 25561744, 24997787, 25298160, 18192387, 16214803, 25363780, 24297252, 15879255, 15128534, 14325475, 26098218, 18949036, 10751141,…
3526	23909933	Interactions in the microbiome: communities of organisms and communities of genes.	Boon	2013	2	10.1111/1574-6976.12035	True	[22719234, 22609915, 17267615, 7535888, 21666709, 18497291, 21658103, 21508958, 18369329, 23347044, 16958871, 12957940, 17185602, 19201960, 20163713, 21314883, 18420414, 21900968, 22121910, 21714939, 16176988, 20033068, 15466697, 20673351, 20525630, 22530036, 20626454, 2184849, 11571190, 22806143, 20703315, 22679443, 21825123, 21048801, 21624126, 23096402, 19187213, 17071787, 19473217, 20458099, …
3534	24910088	Less is more: selective advantages can explain the prevalent loss of biosynthetic genes in bacteria.	D'Souza	2014	2	10.1111/evo.12468	True	[]
3538	28812687	Community structure follows simple assembly rules in microbial microcosms.	Friedman	2017	2	10.1038/s41559-017-0109	True	[]
3541	33441489	Extracellular Metabolism Sets the Table for Microbial Cross-Feeding.	Fritts	2021	2	10.1128/MMBR.00135-20	True	[9618454, 22927371, 24789819, 27282316, 9115194, 19324639, 27572647, 24590245, 29522741, 27140646, 27541692, 24096423, 19946288, 22959348, 27452230, 23070318, 28871205, 27097658, 23169633, 31163166, 21233850, 20231463, 27510862, 4378482, 23321532, 29184024, 29184015, 24302724, 28654212, 23480449, 25071756, 26207681, 26621749, 25941371, 29599459, 28389039, 29194650, 29799048, 32200747, 21424911, 2…
3542	33425254	Metabolic modelling approaches for describing and engineering microbial communities.	García-Jiménez	2020	2	10.1016/j.csbj.2020.12.003	True	[20395970, 27725824, 27373767, 28789939, 30857533, 25017039, 24688677, 31605875, 31627138, 30813538, 31278525, 31862233, 27242132, 32711357, 22044771, 25818258, 32064751, 32391082, 23959872, 20935118, 29631180, 22777252, 28060362, 25558867, 29318204, 29796765, 27680538, 30844431, 28588129, 29596994, 28533216, 30952088, 27989793, 29540507, 26904548, 24904535, 27060776, 16845430, 20333237, 16910958…
3545	31311843	Species Deletions from Microbiome Consortia Reveal Key Metabolic Interactions between Gut Microbes.	Gutiérrez	2019	2	10.1128/mSystems.00185-19	True	[27541692, 28407078, 23319119, 29902436, 28388917, 25545101, 27448578, 29750914, 26963409, 2181501, 12740060, 29029078, 22676885, 27383980, 28585563, 29930200, 22796884, 28936943, 29600286, 26866806, 26455879, 28364729, 19451124, 29018121, 27795585, 29285689, 28904372, 26514870, 29312209, 24827833, 20203603, 30718869, 24969566, 28213610, 28245427, 30322445, 22972295, 26340103, 16968302, 15960680,…
3547	25841013	Anoxic Conditions Promote Species-Specific Mutualism between Gut Microbes In Silico.	Heinken	2015	2	10.1128/AEM.00101-15	True	[20203603, 22674330, 23147033, 23127782, 24632350, 17472627, 16672507, 16451188, 19321416, 16782812, 20444704, 24450613, 18787117, 23858463, 22450377, 23102866, 21124952, 20823845, 22158444, 22319433, 20668487, 22510989, 23022739, 25901891, 23492669, 17062565, 16077130, 21244678, 19346354, 22044664, 21296962, 25002542, 23974365, 21886097, 20212490, 20920235, 20483314, 24204896, 22258098, 22468341…
3553	11872829	Systems biology: a brief overview.	Kitano		2	10.1126/science.1069492	True	[]
3556	31337891	Modelling approaches for studying the microbiome.	Kumar	2019	2	10.1038/s41564-019-0491-9	True	[]
3557	31548653	Common principles and best practices for engineering microbiomes.	Lawson	2019	2	10.1038/s41579-019-0255-9	True	[18497287, 29398704, 16697178, 21749111, 23851394, 27774985, 26511287, 26511562, 29769716, 29599459, 26967285, 29454931, 12849779, 21674168, 20723961, 15128564, 28448139, 25615435, 23707974, 29789680, 30542201, 20057383, 29552648, 26522937, 18787117, 20212490, 20668487, 24794435, 27265769, 25558867, 26771930, 24778240, 23267351, 18414488, 27510864, 27215675, 29729378, 18820235, 29872542, 30195437…
3559	27025964	Predicting microbial interactions through computational approaches.	Li	2016	2	10.1016/j.ymeth.2016.02.019	True	[]
3563	30195437	Inferring Metabolic Mechanisms of Interaction within a Defined Gut Microbiota.	Medlock	2018	2	10.1016/j.cels.2018.08.003	True	[4075827, 3597403, 28531184, 18007604, 25329157, 28263984, 27824342, 24503131, 27869789, 24096337, 24735225, 28505184, 10427008, 25180432, 23927696, 28114881, 22018234, 29600278, 28812687, 21596591, 29276172, 30072533, 24794435, 1500156, 20802497, 1871133, 19836068, 28761936, 29950381, 25366331, 10085076, 27010336, 23240815, 19222573, 27893703, 5124513, 28350295, 3928598, 13140081, 19888215, 2896…
3564	24778240	Syntrophic exchange in synthetic microbial communities.	Mee	2014	2	10.1073/pnas.1405641111	True	[18675483, 22722235, 22387100, 23959872, 19378995, 22178928, 21847113, 20534565, 21835622, 16729848, 23892755, 17267602, 20100214, 20823845, 22479509, 24285359, 19127304, 21152428, 17353934, 24204896, 21124952, 20333237, 21123647, 11904428, 15933025, 10386596, 22194640, 21592777, 16098526, 17784858, 15150242, 21531828, 8971704, 12081967, 24189731, 21596954, 19633652, 10811905, 24293649, 21470960]
3570	22448042	The Black Queen Hypothesis: evolution of dependencies through adaptive gene loss.	Morris	2012	2	10.1128/mBio.00036-12	True	[19150844, 17993529, 16754859, 15596464, 11325054, 16824010, 19502381, 16099836, 11292803, 12490947, 10066832, 15693943, 16109880, 21304826, 19487728, 12775703, 10074082, 12777528, 17561356, 18159947, 18337719, 19125817, 17355176, 22148607, 11717277, 3796009, 20333237, 7031647, 16845430, 19067751, 14694078, 12829269, 20338517, 16269782, 17370028, 21072186, 10766241, 17601128]
3575	30626871	Costless metabolic secretions as drivers of interspecies interactions in microbial ecosystems.	Pacheco	2019	2	10.1038/s41467-018-07946-9	True	[28961933, 20203603, 14399717, 16349462, 19011107, 25992546, 29854954, 23480449, 13385445, 30072533, 26207681, 20100214, 20823845, 28852213, 22448042, 27314840, 28511646, 29146901, 15232949, 28057824, 20212490, 17353934, 22668793, 25841013, 21124952, 24430943, 15070769, 22736963, 25267613, 27693354, 18316740, 9646867, 29662223, 23630264, 12202358, 24794435, 25803049, 22963408, 15082781, 29296020,…
3577	28389039	Bacterial Unculturability and the Formation of Intercellular Metabolic Networks.	Pande	2017	2	10.1016/j.tim.2017.02.015	True	[]
3579	28129330	Meneco, a Topology-Based Gap-Filling Tool Applicable to Degraded Genome-Wide Metabolic Networks.	Prigent	2017	2	10.1371/journal.pcbi.1005276	True	[20057383, 20802497, 23555215, 23193269, 12169551, 25572717, 16155745, 17584497, 24812336, 25329157, 22184215, 16839195, 19282964, 23194418, 19763335, 24811519, 24225315, 24698441, 22237547, 25120558, 25065645, 24447216, 17088549, 15520298, 11262965, 20212490, 24751930, 19117076, 17593909, 21988831, 20840144, 25908475, 21792588, 20838465, 25572717, 26828591, 12952533, 23132114, 23927696, 12566402…
3584	31128275	Systems Biology of Plant-Microbiome Interactions.	Rodriguez	2019	2	10.1016/j.molp.2019.05.006	True	[]
3588	25071756	Nutrient cross-feeding in the microbial world.	Seth	2014	2	10.3389/fmicb.2014.00350	True	[18469256, 13796809, 20849446, 4391229, 16267554, 24439897, 18776017, 4934062, 11443085, 17483216, 22796884, 22158444, 20234377, 19700714, 15006747, 15812016, 15006748, 24522262, 19889098, 20633228, 17337553, 21551270, 19946288, 23204416, 22592822, 16385046, 24433392, 22589288, 12831904, 20877792, 9171062, 19706397, 24803319, 23417488, 9464414, 23480449, 21058740, 22385163, 22173357, 8550510, 181…
3590	17267602	Synthetic cooperation in engineered yeast populations.	Shou	2007	2	10.1073/pnas.0610575104	True	[8756718, 12955142, 17842224, 16081699, 5035468, 16710413, 17148297, 9230434, 12415315, 10430916, 15590782, 28307780, 16478444, 879767, 13344431, 5646849, 6997042, 41578, 10103047, 5415229, 11321543, 10706824, 9483801, 11284012, 3006051, 792390, 9323132, 11753367]
3592	23739053	Quantifying community assembly processes and identifying features that impose them.	Stegen	2013	2	10.1038/ismej.2013.93	True	[17257097, 21070562, 19829318, 18831183, 20383131, 19473217, 20508088, 21768151, 21352441, 16584487, 19924158, 21850055, 19046358, 16623725, 17874377, 21940897, 19341137, 22138990, 22456444, 18673385, 16415926, 21518859, 14618534, 20705897, 22282811, 21698111, 22456445, 12522248, 20565040, 4859903]
3595	29725101	Core microbiomes for sustainable agroecosystems.	Toju		2	10.1038/s41477-018-0139-4	True	[]
3598	20565040	Conceptual synthesis in community ecology.	Vellend		2	10.1086/652373	True	[]
3614	25929487	Systems biology of host-microbe metabolomics.	Heinken	2015	2	10.1002/wsbm.1301	True	[20203603, 12055347, 23435359, 25220948, 23240815, 22699609, 17183309, 15831718, 21508958, 22972297, 16033867, 22202440, 25476529, 24896187, 25156449, 23985870, 23549436, 18936492, 20833380, 24618403, 22972295, 19043404, 15821725, 25198138, 22674330, 21475195, 22905879, 21970572, 24892638, 23933971, 22306194, 21572120, 23336719, 23421653, 22999913, 23891019, 22557976, 23247105, 24430943, 19888215…
3618	21623372	An integrated approach to characterize genetic interaction networks in yeast metabolism.	Szappanos	2011	2	10.1038/ng.846	True	[20093466, 16269340, 17314980, 14764870, 19116616, 15494745, 19888215, 18808699, 18711341, 19321003, 15592468, 16941010, 17284612, 20101242, 11743205, 21076421, 18305163, 18408719, 15544950, 14718379, 16311593, 17339370, 18225949, 15877074, 14735121, 17895423, 12415116, 16204195, 18451266, 15491858, 17898166, 20803479, 17437026, 15496468, 20003301, 19282964, 11152943, 2841129, 12062417, 4148886, …
3620	23974365	Genome-scale metabolic model for Lactococcus lactis MG1363 and its application to the analysis of flavor formation.	Flahaut	2013	2	10.1007/s00253-013-5140-2	True	[]
3622	17062565	Analysis of growth of Lactobacillus plantarum WCFS1 on a complex medium using a genome-scale metabolic model.	Teusink	2006	2	10.1074/jbc.M606263200	True	[]
3624	25365062	Genome-scale reconstruction of metabolic networks of Lactobacillus casei ATCC 334 and 12A.	Vinay-Lara	2014	2	10.1371/journal.pone.0110785	True	[9168311, 23035691, 24430943, 22367118, 22956899, 23026121, 23555215, 15982422, 23974365, 17062565, 19346354, 21559529, 17030793, 18261238, 20802497, 20589080, 17088549, 20212490, 12754227, 22666308, 22210867, 12732536, 16269766, 17897224, 17449687]
3625	28424673	Genome-Scale Reconstruction of the Metabolic Network in <i>Oenococcus oeni</i> to Assess Wine Malolactic Fermentation.	Mendoza	2017	2	10.3389/fmicb.2017.00534	True	[23001663, 24678285, 22863143, 25977455, 24225315, 19659698, 25920369, 20064214, 22119266, 24901216, 21575673, 25248866, 19116616, 23974365, 6052634, 11727034, 22005741, 20042079, 12169551, 21124952, 9049023, 16204195, 17320992, 22558935, 17030793, 23632383, 24551039, 16125008, 18687109, 19666133, 26187832, 15982422, 20212490, 19464354, 19346354, 29468121, 16775752, 17135193, 14627808, 7708012, 1…
3627	20865006	Understanding the physiology of Lactobacillus plantarum at zero growth.	Goffin		2	10.1038/msb.2010.67	True	[18944746, 2048936, 8278539, 378981, 24194200, 16893752, 16415927, 15448692, 17012588, 18035607, 17086184, 17048990, 3541827, 12566566, 15809868, 12200276, 11248098, 15870323, 18588143, 16535205, 5676407, 8279823, 18697211, 15522072, 15982422, 4378482, 15866950, 17917870, 16723015, 15935512, 18359660, 18653690, 10347029, 6388498, 17062565, 19521528, 6202266, 3532947, 18625071, 15749753, 17440921]
3628	19521528	Understanding the adaptive growth strategy of Lactobacillus plantarum by in silico optimisation.	Teusink	2009	2	10.1371/journal.pcbi.1000410	True	[16418748, 16357860, 15494745, 15960801, 18225949, 15190353, 15256210, 12432395, 14580578, 17625511, 11175725, 17062565, 8279829, 16672514, 14578455, 7986045, 18249414, 11283355, 18449959, 14563875, 12949118, 16560620, 12415116, 17496098, 8041701, 11823225, 8368835, 10700151, 10772153, 16204189, 15044828, 14595777, 16269766, 17406635, 14642354, 10222413]
3636	15710883	Uncovering transcriptional regulation of metabolism by using metabolic network topology.	Patil	2005	2	10.1073/pnas.0406811102	True	[11233446, 15102469, 12702306, 14647306, 9381177, 11226216, 9843981, 15215434, 10712947, 11340206, 15567862, 9297238, 12566402, 14748081, 10935936, 14681354, 14554197, 11562373, 15556081, 12925759, 11356187, 14630934, 14681412, 11062388, 11034217]
3653	25935300	Unraveling interactions in microbial communities - from co-cultures to microbiomes.	Tan	2015	2	10.1007/s12275-015-5060-1	True	[25289188, 23959872, 18304345, 23070318, 18414488, 22387100, 24739969, 24827618, 12110887, 25307765, 24220506, 24763590, 25257022, 19666480, 22015987, 20664551, 24264237, 18675483, 20485551, 15096621, 16724064, 21127257, 22319433, 20823845, 24009397, 22450377, 23548183, 20133857, 23637642, 23149686, 12788761, 22508363, 25239591, 23993070, 23022739, 24175613, 25073000, 12202358, 12700149, 16084269…
3654	28334697	Constraint-based stoichiometric modelling from single organisms to microbial communities.	Gottstein		2	10.1098/rsif.2016.0627	True	[18675483, 19756010, 17183309, 24196453, 24485451, 24281320, 25815984, 17395828, 15637617, 19052320, 26951112, 27774985, 22158444, 25257022, 26207681, 26109480, 12566402, 14578455, 15494745, 17593909, 18846089, 21846501, 26000478, 19287049, 20212490, 17625511, 20430689, 22556256, 16214803, 20057383, 20802497, 26476456, 27563720, 26528567, 17353934, 22319433, 23982459, 23741341, 15791936, 17102807…
3657	25852671	Systems modeling approaches for microbial community studies: from metagenomics to inference of the community structure.	Hanemaaijer	2015	2	10.3389/fmicb.2015.00213	True	[22934050, 24430943, 16289778, 1807197, 15197165, 15886694, 16738551, 19116616, 22308426, 10966429, 16169729, 10376593, 20836035, 22154467, 20882517, 22429394, 20802497, 18846089, 12432395, 16788595, 22896812, 23741341, 25104387, 10049895, 18059444, 22713172, 18028417, 24534671, 24686285, 24402049, 14642354, 12202358, 16461711, 23632383, 0, 16890470, 17207877, 16772023, 18192387, 17573341, 202124…
3662	23492669	Predicting the impact of diet and enzymopathies on human small intestinal epithelial cells.	Sahoo	2013	2	10.1093/hmg/ddt119	True	[20522896, 11458019, 5835437, 10353984, 14625347, 20104246, 11673399, 10625889, 17267599, 20959003, 20823849, 20957118, 20959820, 21749716, 22057009, 22699794, 23022739, 19401675, 17568130, 18599447, 21694718, 21849978, 15572364, 19218833, 17786952, 20212490, 14642354, 12449285, 8804337, 18400692, 14744958, 17684197, 20595676, 11815509, 9851916, 21874316, 16157765, 11202048, 10230209, 11478503, 3…
3677	28387366	Elucidating dynamic metabolic physiology through network integration of quantitative time-course metabolomics.	Bordbar	2017	2	10.1038/srep46249	True	[22436749, 22628656, 26476456, 24430943, 22367118, 7986045, 25741348, 25315283, 25600836, 26082786, 21886097, 26749434, 24840017, 22587303, 24249002, 19886704, 21749716, 24413674, 19624608, 6430365, 25311863, 21988831, 16738554, 17884825, 19561621, 7138916, 25130459, 27136057, 24473230, 19321003, 17379776, 25156572, 22419781]
3687	21596791	rBioNet: A COBRA toolbox extension for reconstructing high-quality biochemical networks.	Thorleifsson	2011	2	10.1093/bioinformatics/btr308	True	[]
3689	17088549	Systems approach to refining genome annotation.	Reed	2006	2	10.1073/pnas.0603364103	True	[16397293, 10360571, 16418748, 11340206, 15129285, 14724639, 9254694, 10866208, 15128449, 16738554, 11435407, 12952533, 15520298, 14681412, 9658018, 12218032, 16540542, 16095938, 2184888, 211976, 381020, 15262797, 12519969, 16172405, 15613400, 11587566, 10829079, 14681419, 16454042, 4930059]
3690	20589842	Systematizing the generation of missing metabolic knowledge.	Orth		2	10.1002/bit.22844	True	[19843607, 19690172, 2231712, 16738554, 15135031, 11435407, 18026122, 17965431, 17580095, 16507154, 9787636, 7009588, 17267599, 15197165, 10573422, 17593909, 19116616, 18536691, 19783351, 20230840, 16319065, 12566402, 17873044, 15189570, 17646298, 15613400, 16299075, 19555510, 16839195, 9600883, 10592173, 16381885, 15287973, 12169551, 18974181, 16571130, 15262797, 17584497, 19282964, 12695325, 17…
3691	24812336	fastGapFill: efficient gap filling in metabolic networks.	Thiele	2014	2	10.1093/bioinformatics/btu321	True	[17593909, 18697772, 10592173, 22308420, 20709898, 20589842, 17088549, 21962087, 23492669, 21886097, 23455439, 24453953, 19762644]
3699	28779005	Improving the phenotype predictions of a yeast genome-scale metabolic model by incorporating enzymatic constraints.	Sánchez	2017	2	10.15252/msb.20167411	True	[22792053, 24678285, 21506553, 26632588, 17652176, 23535382, 12520024, 20657658, 17947979, 26951675, 14578455, 23977949, 23667601, 26498510, 19181671, 27295685, 25678603, 18613954, 10592173, 22817898, 25156867, 27307591, 28365149, 22760628, 20664636, 22367118, 25227965, 24961398, 10940011, 27711110, 14642354, 19888218, 27355325, 26928598, 9025295, 27812109, 24084808, 26000478, 25576845, 20212490,…
3748	19377457	Networking by small-molecule hormones in plant immunity.	Pieterse		2	10.1038/nchembio.164	True	[18583180, 17509086, 17022170, 11027363, 17997347, 15337092, 17904410, 15936244, 20565685, 17998535, 17964845, 18657213, 12694277, 12837250, 17658291, 18944381, 18467450, 17309686, 9836748, 16531096, 16039901, 15939661, 18088307, 11154919, 18692429, 10890883, 16829584, 12694596, 16459071, 17215350, 18005228, 12834399, 16673935, 17722699, 16078883, 16078895, 12509529, 18774329, 10066616, 17350264,…
3781	19343057	The gut microbiota shapes intestinal immune responses during health and disease.	Round		2	10.1038/nri2515	True	[16497592, 17943117, 15001189, 17024229, 18541218, 18043225, 18497261, 11352068, 15173836, 18280814, 9841668, 18987631, 14010768, 8703071, 16931762, 17132046, 13915950, 4631914, 106003, 8757865, 2700668, 17760501, 1670260, 12473299, 11809204, 16048556, 12876555, 17030948, 17030949, 17068223, 18022867, 18653729, 18242222, 15785758, 18566595, 17620361, 12586934, 18033300, 18854238, 18716618, 188351…
3785	20534435	Vaginal microbiome of reproductive-age women.	Ravel	2010	2	10.1073/pnas.1002611107	True	[19892944, 10764465, 9697725, 10602662, 12884154, 10558942, 11095812, 15747249, 12594649, 19692470, 9764791, 11527880, 16965354, 1647428, 16931064, 18043622, 19912342, 16267321, 19282975, 15018635, 17202272, 15102329, 15507931, 1706728, 16888612, 20200290, 18264105, 17586664, 9203662, 9879923, 19657372, 19239805]
3789	17932063	IMG/M: a data management and analysis system for metagenomes.	Markowitz	2007	2	10.1093/nar/gkm869	True	[21678629, 16381880, 16110337, 17468765, 14961025, 15845853, 16998472, 16980956, 16741115, 17183312, 16873494, 17933782, 9381173, 14681378, 14681412, 11752315, 16336665, 18629208]
3830	18775300	An invitation to the marriage of metagenomics and metabolomics.	Turnbaugh		2	10.1016/j.cell.2008.08.025	True	[]
3832	16188921	Reduced diversity of faecal microbiota in Crohn's disease revealed by a metagenomic approach.	Manichanh	2005	2	10.1136/gut.2005.073817	True	[12583961, 11385576, 14684564, 4598229, 11352068, 12524406, 15082587, 15001713, 10831436, 12513976, 8550487, 9212428, 7984417, 10742046, 15184153, 7463489, 8902363, 11152940, 12520046, 16000838, 19712374, 15168372, 15703577, 12324374, 10742256, 10940278, 10543789, 11823207, 19709182, 12363017]
3842	21697963	Thermophilic anaerobic oxidation of methane by marine microbial consortia.	Holler	2011	2	10.1038/ismej.2011.77	True	[11034209, 8593069, 12957937, 15353801, 19139232, 23765889, 12054236, 17831655, 14766611, 14500008, 7683181, 20305028, 17882164, 19575572, 14685246, 16332316, 17369343, 14985472, 8979338, 12169733, 19719581, 7545384, 17227423, 12080959, 17051217, 18378658, 11463914, 18467493, 17947321, 17261072, 18497290, 7984238, 20520712, 12620859, 12460279, 21966923, 15344934, 15052572, 11916723, 9782487, 1128…
3843	15590779	Metagenomics: application of genomics to uncultured microorganisms.	Handelsman		2	10.1128/MMBR.68.4.669-685.2004	True	[11562469, 11157219, 2218103, 11075927, 19719632, 7510403, 10103274, 3755317, 8473861, 11457914, 10988064, 11459054, 12606174, 12798994, 9057324, 7721686, 4602306, 4211206, 10966399, 8864213, 4891105, 12188643, 11418029, 4861476, 5643061, 2995316, 12755711, 9604426, 12788617, 8364689, 7787182, 14711672, 24415083, 12147485, 12513976, 11544360, 3904610, 12907801, 2280684, 2466341, 12654685, 8336106…
3846	25337874	Precision microbiome reconstitution restores bile acid mediated resistance to Clostridium difficile.	Buffie	2014	2	10.1038/nature13828	True	[24096337, 22006564, 19528959, 23323867, 25036635, 18199029, 16332807, 22718773, 24662889, 24348232, 6630458, 18245298, 18047844, 16299351, 23975157, 22186660, 7981107, 23834245, 10843034, 10698778, 24284963, 15652226, 23995682, 22689818, 21245274, 20435915]
3849	22589385	Computational systems biology and in silico modeling of the human microbiome.	Borenstein	2012	2	10.1093/bib/bbs022	True	[]
3850	20836035	The application of flux balance analysis in systems biology.	Gianchandani		2	10.1002/wsbm.60	True	[]
3853	20882517	Dynamic flux balance modeling of microbial co-cultures for efficient batch fermentation of glucose and xylose mixtures.	Hanly		2	10.1002/bit.22954	True	[]
3854	23983023	Dynamic model-based analysis of furfural and HMF detoxification by pure and mixed batch cultures of S. cerevisiae and S. stipitis.	Hanly	2013	2	10.1002/bit.25101	True	[]
3855	24147108	Novel multiscale modeling tool applied to Pseudomonas aeruginosa biofilm formation.	Biggs	2013	2	10.1371/journal.pone.0078011	True	[23642247, 21809144, 21720536, 17953751, 23570569, 19418571, 18192387, 20709898, 12591863, 17406635, 20836035, 12202358, 9758837, 20553552, 15215123, 19222585, 19376896, 21410622, 21906217, 19946800, 23351093]
3858	22184244	Metagenomic systems biology of the human gut microbiome reveals topological shifts associated with obesity and inflammatory bowel disease.	Greenblum	2011	2	10.1073/pnas.1116053109	True	[16497592, 17943117, 20203603, 17943116, 17183312, 20203013, 20048681, 16741115, 18794915, 19043404, 19819907, 19805153, 15845853, 19360128, 17916580, 10777411, 21406595, 18587409, 19888215, 20031969, 21124952, 16381885, 11034217, 12432396, 15710883, 15729348, 18460604, 16095595, 20195496, 16556842, 18787117, 19178139, 16214803, 16893953, 19500338, 19321416, 20226062, 20368178, 19357087, 15554920…
3859	19015845	Elementary mode analysis: a useful metabolic pathway analysis tool for characterizing cellular metabolism.	Trinh	2008	2	10.1007/s00253-008-1770-1	True	[9202124, 18023456, 15613397, 18073190, 17408508, 15083505, 14705007, 12115428, 15052634, 15691921, 17344237, 16381923, 2453282, 12642111, 16435401, 17267599, 11101318, 10805808, 11175725, 15527509, 17032683, 18077471, 17940092, 14580578, 11835134, 16303240, 16986267, 17408509, 12241063, 14734314, 12573854, 12538248, 15546934, 16621639, 17640350, 18629859, 8654057, 18595053, 17238207, 12051985, 1…
3863	24163337	Comparative metabolic systems analysis of pathogenic Burkholderia.	Bartell	2013	2	10.1128/JB.00997-13	True	[12132768, 18419525, 18495061, 19035777, 15218997, 15516469, 15516470, 22919584, 6420530, 3760597, 10764313, 9710677, 7679347, 10439391, 11588691, 19888215, 19376871, 21483480, 21609491, 20802497, 12952533, 18931103, 5963505, 18261238, 10592173, 17965431, 18842600, 20212490, 21886097, 20430689, 9695908, 17593909, 18364711, 18192387, 17873029, 20709898, 16267312, 21511027, 10217783, 20849449, 2346…
3874	22005741	Dynamic flux balance modeling of S. cerevisiae and E. coli co-cultures for efficient consumption of glucose/xylose mixtures.	Hanly	2011	2	10.1007/s00253-011-3628-1	True	[]
3885	20489017	A catalog of reference genomes from the human microbiome.			2	10.1126/science.1183605	True	[7565414, 16172379, 19086349, 16980418, 17220447, 18846219, 17355176, 19043404, 16741115, 20203603, 20033048, 12952883, 9521923, 11282977]
3886	25218180	Binning metagenomic contigs by coverage and composition.	Alneberg	2014	2	10.1038/nmeth.3103	True	[22699609, 19799776, 23716574, 14961025, 11483581, 22847406, 9381173, 23259615, 23227024, 22936250, 21044341, 23707974, 24288324, 19698104, 15039348, 23571589, 16513982]
3889	25136443	MaxBin: an automated binning method to recover individual genomes from metagenomes using an expectation-maximization algorithm.	Wu	2014	2	10.1186/2049-2618-2-26	True	[19997069, 19698104, 14961025, 22056985, 21273488, 22301318, 23707974, 23019650, 22936250, 21385052, 22962452, 22300323, 10563018, 8506142, 7482779, 9872449, 3294162, 23009059, 20805240, 22039361, 22170421, 18841204, 18349386, 17468765, 23763762, 21724886, 19451168, 22645317, 18838391, 20098679, 23514094, 15034147, 17654362, 21546353, 17224063, 24297252, 17526522, 24214961, 22699609, 21690186, 22…
3899	25363780	Long-term phenotypic evolution of bacteria.	Plata	2014	2	10.1038/nature13827	True	[21623372, 22054827, 21569155, 19523219, 17406635, 18940862, 5637732, 23193283, 20833318, 18362882, 20212490, 18931302, 23851393, 22960854, 16407165, 21988835, 22556256, 19054113, 22122991, 18940867, 24277855, 20802497, 9254694, 19888215, 10592173]
3907	20823845	Emergent cooperation in microbial metabolism.	Wintermute		2	10.1038/msb.2010.66	True	[16738554, 18414488, 19127304, 7646316, 17593909, 19116616, 19349960, 20133857, 18629082, 10592173, 19011107, 19478170, 18277384, 17158317, 16309778, 11207732, 19305992, 19019196, 15592468, 12415116, 17267602, 9748443, 17981982, 17305808]
3910	14595777	Optknock: a bilevel programming framework for identifying gene knockout strategies for microbial strain optimization.	Burgard		2	10.1002/bit.10803	True	[]
3913	22387100	Towards synthetic microbial consortia for bioprocessing.	Shong	2012	2	10.1016/j.copbio.2012.02.001	True	[]
3914	21791581	Phylogenetic molecular ecological network of soil microbial communities in response to elevated CO2.	Zhou	2011	2	10.1128/mBio.00122-11	True	[15720649, 16634296, 11298447, 17360374, 18202647, 16151007, 18202646, 20337697, 18056808, 16855581, 12235364, 18451301, 19396144, 18587409, 20941329, 16612381, 18447582, 20458099, 18704157, 18031580, 18849986, 14512615, 14735121, 18451861, 9623998, 15697438, 17547772, 18618010, 21508958, 19444205, 21596990, 17697349, 20203603, 17215842, 16121181, 16810254, 11679658, 16738658, 11988575]
3917	20194113	The large-scale organization of the bacterial network of ecological co-occurrence interactions.	Freilich	2010	2	10.1093/nar/gkq118	True	[12891355, 15931167, 16710410, 19067751, 19478170, 19444205, 15790844, 17943116, 17183312, 17395828, 19444206, 9602277, 17165121, 19393086, 23765793, 19500338, 19040774, 20195496, 18806222, 18781200, 11326270, 10902200, 16530225, 17888177, 14705023, 11917018, 15687504, 9254694, 10592173, 18787117, 15210350, 19300528, 18086477, 15712108, 16155745, 17468765, 15845853, 9251193, 2624464, 10984043, 15…
3925	24691166	Bioinformatic approaches reveal metagenomic characterization of soil microbial community.	Xu	2014	2	10.1371/journal.pone.0093445	True	[15931165, 21183646, 12057676, 10473393, 10831436, 22134642, 21900968, 22297556, 21426537, 23236140, 22253877, 23975157, 18803844, 22086953, 21045053, 21899761, 22904687, 23670539, 21702898, 22807668, 22737213, 22688413, 2231712, 22719234, 19880382, 20709691, 19680427, 20738864, 21149340, 20203603, 22698087, 16517615, 21954394, 23451130, 16924101, 21176052, 12597275, 17581125, 8500687, 20435740, …
3929	18385770	Characterizing mixed microbial population dynamics using time-series analysis.	Trosvik	2008	2	10.1038/ismej.2008.36	True	[]
3987	30057174	A Gut Commensal-Produced Metabolite Mediates Colonization Resistance to Salmonella Infection.	Jacobson	2018	2	10.1016/j.chom.2018.07.002	True	[26912904, 21376231, 12704158, 27383983, 23821742, 11755424, 21423246, 5270229, 23446432, 27869789, 25337874, 20383131, 25532804, 25500202, 27282333, 23870311, 27863247, 9683642, 27453483, 20709691, 9023230, 28056091, 20052418, 18347048, 9034150, 22384242, 8998991, 15661931, 12548285, 381178, 18424519, 23289537, 26244071, 21039646, 26552345, 17723565, 25474319, 17967858, 25522364, 29149266, 23349…
3990	18936492	Faecalibacterium prausnitzii is an anti-inflammatory commensal bacterium identified by gut microbiota analysis of Crohn disease patients.	Sokol	2008	2	10.1073/pnas.0804812105	True	[15168363, 16961738, 1681159, 9834268, 17172591, 16432374, 16000463, 16188921, 17699621, 17119388, 16377775, 16957197, 10940278, 11526013, 15260992, 14691478, 10742256, 10543789, 15479689, 16330776, 15385474, 17361131, 15831924, 14762789, 15082588, 17206669, 17349084, 17226902, 16534687, 2535830, 9391247]
3996	19397787	Lactobacillus delbrueckii ssp. bulgaricus B-30892 can inhibit cytotoxic effects and adhesion of pathogenic Clostridium difficile to Caco-2 cells.	Banerjee	2009	2	10.1186/1757-4749-1-8	True	[18624378, 18542041, 17604300, 18763846, 18971494, 15831824, 18462584, 11193598, 12404159, 12225960, 10981358, 18804351, 11451694, 11254479, 7907603, 11774082, 16704777, 9839563, 19094821, 8201735, 11049785, 18840110, 12953945, 16091446, 10634221, 15179608, 16635227, 15868485, 18059364, 12061632, 14742538, 8945570, 9864230, 15932981, 12972590, 17209819, 17456596, 9023930, 18227169]
4017	15831718	Diversity of the human intestinal microbial flora.	Eckburg	2005	2	10.1126/science.1110591	True	[11352068, 15260992, 15505215, 12432102, 12089021, 12363017, 19709182, 10543789, 12911699, 15058386, 15164016, 9115194, 15196488, 10742256, 12480096, 11157169, 15178200, 12147459, 15345436, 12843401, 11336835]
4023	28066726	Functional Intestinal Bile Acid 7α-Dehydroxylation by <i>Clostridium scindens</i> Associated with Protection from <i>Clostridium difficile</i> Infection in a Gnotobiotic Mouse Model.	Studer	2016	2	10.3389/fcimb.2016.00191	True	[21282433, 23274766, 12704158, 16102595, 22595318, 27869789, 25337874, 22006564, 21949780, 19246619, 19346330, 26192599, 25675094, 10388717, 26496694, 23675301, 24040011, 10597755, 19273221, 26565698, 24821328, 27670113, 23133377, 26392213, 17152920, 10553682, 23995682, 20977342, 26939849, 16299351, 24961643, 19528959, 12543708, 6742831, 21747115, 18245298, 20675492, 27239562, 24445449, 24284963,…
4036	7782892	Dietary modulation of the human colonic microbiota: introducing the concept of prebiotics.	Gibson		2	10.1093/jn/125.6.1401	True	[]
4139	26184915	PLANT MICROBIOME. Salicylic acid modulates colonization of the root microbiome by specific bacterial taxa.	Lebeis	2015	2	10.1126/science.aaa8764	True	[]
4178	16723398	Modularity and community structure in networks.	Newman	2006	2	10.1073/pnas.0601602103	True	[9623998, 10521342, 12399590, 12060727, 12611809, 15729348, 14995526, 15244693, 16196754, 14981240, 15697438, 11034217, 11149952]
4195	30718869	A human gut bacterial genome and culture collection for improved metagenomic analyses.	Forster	2019	2	10.1038/s41587-018-0009-7	True	[28953883, 20203603, 26999001, 28894102, 23778796, 27126044, 28167665, 24997787, 26418763, 27803195, 28898207, 25977477, 29112885, 24698744, 28604660, 22699609, 27144353, 27819657, 21436049, 27363992, 23892899, 29140475, 28967887, 28603278, 10592175, 21552244, 28787424, 29674608, 12508881, 25118885, 20093474, 28348874, 18349386, 21149342, 22731987, 24642063, 16513982, 17947550, 23329690, 24451623…
4197	33398099	Metabolic cooperation and spatiotemporal niche partitioning in a kefir microbial community.	Blasche	2021	2	10.1038/s41564-020-00816-5	True	[27648643, 30349083, 23828941, 22739495, 22343894, 27274077, 30333623, 28812687, 21335240, 28964698, 20823845, 29946357, 21326336, 30013041, 29538378, 26392107, 26307205, 24152715, 29930200, 25036636, 30022156, 25526370, 27199969, 23894461, 22860591, 25846922, 26579086, 26366986, 28964698, 9172334, 22783233, 8892820, 28912312, 28963201, 10794137, 24837393, 24994654, 30072533, 25417104, 21830798, …
4198	23828941	The long-term stability of the human gut microbiota.	Faith		2	10.1126/science.1237439	True	[19043404, 20363958, 15831718, 1488186, 20203603, 23222524, 20081835, 22135472, 22101854, 22030749, 22237063, 8780213, 9360521, 7632212, 9758810, 19892944, 22699609, 23286720, 21436049, 14759262, 15166018, 17586664, 21317366, 18005754, 21624126, 20848478, 15535786, 23384382, 19748469, 20027311, 19261174, 22665442, 270744, 21349862, 21596990, 17881377, 22402401, 21903629, 15693945, 20709691]
4230	24642063	Prokka: rapid prokaryotic genome annotation.	Seemann	2014	2	10.1093/bioinformatics/btu153	True	[]
4231	22556368	SINA: accurate high-throughput multiple sequence alignment of ribosomal RNA genes.	Pruesse	2012	2	10.1093/bioinformatics/bts252	True	[2231712, 18922366, 19914921, 19004872, 16820507, 16845035, 14729922, 15318951, 20709691, 3118049, 7166760, 19648142, 11934745, 19906712, 18566285, 14985472, 9100373, 19307242, 5420325, 17784778, 18485694, 17947321, 8332519, 19801464, 10068696, 21483869, 8790475, 17062125]
4232	24451623	RAxML version 8: a tool for phylogenetic analysis and post-analysis of large phylogenies.	Stamatakis	2014	2	10.1093/bioinformatics/btu033	True	[21436105, 20525638, 22165866, 22491036, 12116640, 23418397, 20377449, 21301032, 23657258, 16928733, 18853362]
4250	23455439	A community-driven global reconstruction of human metabolism.	Thiele	2013	2	10.1038/nbt.2488	True	[20057383, 19888215, 20212490, 21886097, 22142339, 17267599, 22699794, 21694718, 21849978, 20957118, 21962087, 23067238, 20959820, 23022739, 21999653, 20649990, 20823849, 23492669, 20823844, 21325949, 22934050, 22615553, 20959003, 20393581, 18846089, 22663945, 21244678, 15953932, 18048412, 22095399, 21255455, 22628656, 20920235, 19170513, 18953024, 21139605, 18711341, 17922843, 20109182, 16333295…
4253	23800136	MetaPathways: a modular pipeline for constructing pathway/genome databases from environmental sequence information.	Konwar	2013	2	10.1186/1471-2105-14-202	True	[22580367, 11966814, 18497287, 19052320, 17468765, 20195499, 2231712, 10592173, 18477636, 14602924, 16214803, 17932063, 22086953, 17355175, 18803844, 18261238, 19762480, 12169551, 19955237, 22675592, 22262672, 12611808, 10592180, 22102576, 22144155, 20687950, 20211023, 11125040, 11125071, 21209072, 15634352, 10195279, 17947321, 16820507, 9023104, 17255551, 20624715, 16893960, 20064214, 18841204, …
4257	23357920	MetaNetX.org: a website and repository for accessing, analysing and manipulating metabolic networks.	Ganter	2013	2	10.1093/bioinformatics/btt036	True	[17406635, 23172809, 22289213, 22210867, 20836035, 20802497, 18846089, 22080510, 22817898, 22233419, 20403172, 20426874, 20835998]
4260	15096640	Predicting subcellular localization of proteins for Gram-negative bacteria by support vector machines based on n-peptide compositions.	Yu		2	10.1110/ps.03479604	True	[9512720, 10592178, 11787063, 9067612, 11288174, 12186861, 10195282, 10338008, 10891285, 12824378, 11524373, 12079362, 1180967, 10829231, 1946347, 1478671, 9051728, 9547285, 9769220, 11590105, 1304365, 8744773, 12577258, 10356977]
4274	25260700	HTSeq--a Python framework to work with high-throughput sequencing data.	Anders	2014	2	10.1093/bioinformatics/btu638	True	[24695404, 19304878, 21949271, 25268973, 15461798, 23950696, 24227677, 25516281, 20110278, 19910308]
4297	31568654	Dysbiosis signatures of the microbial profile in tissue from bladder cancer.	Liu	2019	2	10.1002/cam4.2419	True	[25220842, 30207593, 22877502, 25006228, 22974186, 22929533, 9207257, 22575588, 12053032, 29904624, 16820507, 16332807, 17220268, 23975157, 23757279, 24316595, 28429209, 26423260, 29230385, 30108246, 24132111, 22495068, 21933985, 21808634, 24629344, 24334760, 24912386, 22830611, 18007677, 3421243, 30199797, 23670242, 17134727]
4326	24316595	Human gut microbiome and risk for colorectal cancer.	Ahn	2013	2	10.1093/jnci/djt300	True	[18043233, 22491358, 17106919, 18627653, 10443953, 7574628, 22009990, 22009989, 2917361, 2655896, 21829515, 20806429, 21212162, 20383131, 22622349, 20798165, 15546407, 17973645, 12477765, 21220789, 22367402, 22761885, 16188921, 20036023, 16298220, 9787450, 19043404, 22699609]
4349	32761142	NCBI Taxonomy: a comprehensive update on curation, resources and tools.	Schoch		2	10.1093/database/baaa062	True	[29190397, 18948528, 26978244, 8743683, 22139910, 29688360, 25398905, 30365038, 26553804, 31187277, 29040670, 29724269, 24563843, 25197497, 8994837, 27481786, 21886479, 28938083, 27140646, 18784790, 12614582, 28766908, 29873629, 29792589, 32647625, 27738200, 30257078, 22679600, 22454494, 26734542, 29220466, 24980130, 23020233, 31606140, 30639106, 31104936, 19759036, 26842059, 21307940, 28560048, …
4356	21885731	Linking long-term dietary patterns with gut microbial enterotypes.	Wu	2011	2	10.1126/science.1208344	True	[11352068, 45730, 16741115, 21508958, 20673359, 16056220, 16893466, 17183309, 14681412, 20679230]
4368	33885785	Interactive Tree Of Life (iTOL) v5: an online tool for phylogenetic tree display and annotation.	Letunic		2	10.1093/nar/gkab301	True	[8902363, 11301314, 17050570, 26921390, 32162851, 22780991, 28525531, 31114888, 18428704, 19860910, 21436105, 21034504, 27924593, 30931475, 25953851, 26529779]
4376	24646661	Identification of anticancer drugs for hepatocellular carcinoma through personalized genome-scale metabolic modeling.	Agren	2014	2	10.1002/msb.145122	True	[22615553, 23555215, 21805476, 21374666, 23446547, 20847284, 22424236, 9270019, 17267599, 20068087, 21694718, 21849978, 20527892, 18045182, 23272790, 22815171, 21364692, 19131956, 21144919, 21296855, 22688270, 19208810, 21245845, 22745413, 18333156, 16683009, 22849701, 23511207, 24419221, 23613448, 22142312, 22237205, 23486551, 23507917, 21561431, 21692241, 1961125, 20038799, 21115577, 21475677, …
4416	28827398	Network analyses identify liver-specific targets for treating liver diseases.	Lee	2017	2	10.15252/msb.20177703	True	[22615553, 24646661, 20979621, 27128907, 26655911, 24430943, 20606731, 27040643, 22184091, 23715323, 26976583, 15892090, 19131956, 26839171, 18316028, 21987372, 24648543, 20378277, 26745088, 27345421, 22142312, 23511207, 23613448, 24419221, 25219818, 25559199, 26475342, 27932988, 28254760, 25580584, 28273479, 26000478, 15864349, 18677409, 22338595, 27044939, 27222915, 27777887, 24833862, 26244934…
4420	30482855	Metabolic network-based stratification of hepatocellular carcinoma reveals three distinct tumor subtypes.	Bidkhori	2018	2	10.1073/pnas.1807305115	True	[21351269, 29686404, 29799175, 24822031, 28744456, 20395200, 19061838, 19723656, 26459179, 18701503, 26655911, 28622513, 15349906, 18381945, 28818916, 24646661, 21694718, 30065658, 26716901, 26831545, 21164525, 27091990, 24025746, 11333967, 18719252, 16532004, 24798046, 15710883, 14735121, 21562557, 24037242, 29457794, 23511207, 24419221, 23444143, 24113773, 22105560, 28469468, 24071849, 21172910…
4449	28894102	Recovery of nearly 8,000 metagenome-assembled genomes substantially expands the tree of life.	Parks	2017	2	10.1038/s41564-017-0012-7	True	[]
4450	27572647	A new view of the tree of life.	Hug	2016	2	10.1038/nmicrobiol.2016.48	True	[22556368, 16928733, 25945739, 25118885, 22933715, 19073919, 26083755, 15034136, 19698104, 2413450, 19946133, 26257709, 16710401, 6587394, 15034147, 7542800, 26323760, 23799070, 23019650, 22018741, 25535390, 25922666, 25702576, 26323761, 10846208, 24336283, 20194428, 26033198, 24450983, 17947321, 26385966, 23986111, 23979677, 21470960, 23851394, 24149512, 2112744, 24096423]
4455	25436772	Intergenomic comparisons highlight modularity of the denitrification pathway and underpin the importance of community structure for N2O emissions.	Graf	2014	2	10.1371/journal.pone.0114118	True	[19713491, 17771133, 8987358, 9409151, 11823233, 15225600, 17027372, 23150571, 18614527, 16517659, 17590406, 18641159, 20118364, 23757237, 20090785, 22842521, 22103534, 15598502, 15866033, 20336137, 15598501, 22135293, 2231712, 22139466, 12136088, 16928733, 9254694, 2037602, 19307242, 23193283, 15034147, 15647292, 18367465, 22556368, 17050570, 20184650, 23235290, 23151640, 24895307, 20132279, 216…
4458	31813964	Pathway Tools version 23.0 update: software for pathway/genome informatics and systems biology.	Karp		2	10.1093/bib/bbz104	True	[29447345, 15189570, 29803134, 29678911, 28795660, 28398290, 30193855, 30853946, 27738135, 29979655, 27899662, 24225323, 29092050, 27255532, 29220477, 31174602, 30854222, 11231288, 22675592, 20064214, 29444634, 24974895, 29040755, 29522418, 28264512, 31052521, 26467476, 28093455]
4459	34614189	metaGEM: reconstruction of genome scale metabolic models directly from metagenomes.	Zorrilla		2	10.1093/nar/gkab815	True	[28934976, 30322864, 30778224, 32214153, 29634945, 27773355, 31753762, 25218180, 26515820, 31388474, 30745586, 30867587, 30661755, 32690973, 27893703, 29556107, 25941371, 32905861, 22158444, 17353934, 26229116, 23719380, 30368524, 25999513, 27195106, 22908215, 30423086, 25609793, 19505943, 27043002, 30219103, 30192979, 32123384, 31730192, 30833550, 30470746, 24642063, 26198102, 29496730, 32912302…
4460	33372654	Metage2Metabo, microbiota-scale metabolic complementarity for the identification of key species.	Belcour	2020	2	10.7554/eLife.61968	True	[29791443, 30745586, 32690973, 31611646, 29979655, 29789680, 32905861, 30696735, 31194675, 24904535, 25402007, 31558832, 31586394, 28505184, 18546499, 19763335, 29255284, 20838465, 31163167, 21315976, 31964767, 15712108, 27153571, 25054627, 31897569, 26633628, 30718869, 30377376, 30423063, 22184244, 16155745, 20802497, 27367037, 30658995, 12611808, 29522418, 28460117, 30418610, 20211023, 25211071…
4461	31196170	Current status and applications of genome-scale metabolic models.	Gu	2019	2	10.1186/s13059-019-1730-3	True	[10364169, 18213404, 20057383, 20212490, 25730289, 25465049, 26000478, 10805808, 12566402, 17267599, 20044452, 22367118, 24180668, 27893703, 30192979, 27095192, 9278503, 12952533, 17593909, 21988831, 29020004, 18394159, 18182292, 17573341, 18302748, 19555510, 23109554, 23666098, 23429746, 30053801, 17521419, 17555602, 25304862, 25453232, 26377923, 26618656, 29499714, 20959820, 21324125, 22139506,…
4462	32766782	DRAM for distilling microbial metabolism to automate the curation of microbiome function.	Shaffer		2	10.1093/nar/gkaa621	True	[29088705, 31341288, 23019650, 24288324, 14961025, 29146959, 30013118, 25341787, 30082863, 23869020, 30148503, 27572647, 25945739, 30013236, 27654921, 30867587, 30661755, 30745586, 29337314, 31375809, 27774985, 30510171, 32051592, 31730192, 28787424, 31061483, 30556814, 27723761, 27634532, 24642063, 29106469, 31681429, 23800136, 30289528, 17526522, 18261238, 25639680, 27088500, 27326545, 20211023…
4464	29556533	It Takes a Village: Microbial Communities Thrive through Interactions and Metabolic Handoffs.	Hug	2018	2	10.1128/mSystems.00152-17	True	[15001713, 14961025, 27774985, 28894102, 27572647, 26083755, 25702576, 25436772, 22823523, 26610025, 26610024, 16612380, 20336137, 23892779, 26549712]
4466	24288371	Pfam: the protein families database.	Finn	2013	2	10.1093/nar/gkt1223	True	[8107089, 9918945, 22102590, 20180275, 22039361, 16381856, 22127870, 875032, 23203873, 23603847, 22434837, 19151095, 21556138, 20224823, 18792934, 19920124, 10592242, 15123596, 23193264, 14681378, 15137915, 17456608, 18344544, 10679375, 12538906, 15880774, 23225024, 15111065, 7952898, 20001916, 21514144, 21782886, 23706950, 15769473, 15955779, 22942020, 15100292, 23203869, 22110033, 23193259]
4472	26527717	Twenty years of the MEROPS database of proteolytic enzymes, their substrates and inhibitors.	Rawlings	2015	2	10.1093/nar/gkv1118	True	[8439290, 14705960, 17976007, 21832066, 20157488, 17991683, 17142225, 18842634, 23093603, 25332401, 23264352, 23348921, 25330111, 23334582, 25996941, 16108084, 23209700, 24288371, 3162770, 25428375, 22080510, 24234439, 25398609, 15034147, 5682314, 26455268, 16223769]
4476	27670643	HydDB: A web tool for hydrogenase classification and analysis.	Søndergaard	2016	2	10.1038/srep34212	True	[26405831, 20108228, 27562259, 24655035, 25461840, 22585131, 25501483, 18620369, 18653896, 9770510, 24591586, 22810230, 11524134, 20395274, 19190775, 26434506, 27505347, 7851393, 20844539, 24860091, 22872868, 20008169, 23052926, 27241847, 15215404, 24536093, 26240343, 25052393, 25170152, 23892779, 26494757, 26083755, 25945739, 26814032, 24476823, 24607643, 27122598, 22194640, 14597658, 20050876, …
4481	30148503	A standardized bacterial taxonomy based on genome phylogeny substantially revises the tree of life.	Parks	2018	2	10.1038/nbt.4229	True	[18043635, 29112715, 16820507, 14985472, 25650158, 24146954, 28687946, 23834245, 28387841, 11319253, 11986643, 28361695, 15143038, 9103655, 26083755, 15932645, 17626177, 25547755, 26902077, 22170421, 25118885, 9440526, 26596770, 28484436, 28066339, 16513982, 25901289, 26439295, 26654112, 23638103, 28186559, 16159757, 28731467, 21134245, 18692976, 30098831, 12520025, 15913459, 26323766, 19406787, …
4487	25758642	Gut microbiome development along the colorectal adenoma-carcinoma sequence.	Feng	2015	2	10.1038/ncomms7528	True	[]
4499	30418610	eggNOG 5.0: a hierarchical, functionally and phylogenetically annotated orthology resource based on 5090 organisms and 2502 viruses.	Huerta-Cepas		2	10.1093/nar/gky1085	True	[5449325, 10782117, 25999509, 23552219, 10963328, 18927580, 29106550, 21075798, 25429972, 29155950, 27899595, 29069403, 28968857, 27043882, 9381173, 17942413, 23892899, 29112715, 16513982, 26582926, 24165881, 25428365, 25764277, 12969510, 9537411, 21712343, 27924014, 29177474, 21988835, 28481363, 25371430, 23418397, 26921390, 17567924, 27899567, 27899662, 29040681, 23514094, 28460117, 25369365, 2…
4503	27572167	Genomic inference of the metabolism of cosmopolitan subsurface Archaea, Hadesarchaea.	Baker	2016	2	10.1038/nmicrobiol.2016.2	True	[14985472, 17449625, 16034418, 26325359, 23564032, 17303759, 18633656, 25331558, 19698104, 22495754, 25764277, 22529840, 26323759, 19505943, 20421484, 12136088, 15034147, 11722932, 16346144, 20211023, 21515783, 23019650, 24288371, 17927159, 19719644, 20110278, 21387195, 8389482, 25922666, 2231712, 18180743, 20656864, 15618510, 23418397, 16542399, 16505362, 19573196, 23808334, 16109880, 23673639, …
4504	27327495	MEGAN Community Edition - Interactive Exploration and Analysis of Large-Scale Microbiome Sequencing Data.	Huson	2016	2	10.1371/journal.pcbi.1004957	True	[9818143, 25974306, 15608212, 25428371, 22056985, 10592173, 2231712, 25402007, 21690186, 17255551, 24165880, 24293654, 22096231, 26369961, 22688413, 24580807, 20383131, 20150127, 26537885, 26778510, 23193283, 10802651, 25036628, 23320958, 24632729, 26246894]
4511	23979677	Extraordinary phylogenetic diversity and metabolic versatility in aquifer sediment.	Castelle		2	10.1038/ncomms3120	True	[9618454, 18641632, 22927371, 22932387, 22308450, 14532040, 15229598, 19717633, 5964400, 17947550, 18596968, 12656191, 22122741, 9440526, 20189949, 21740227, 15290326, 20348906, 17442750, 23019650, 9119024, 15340786, 21035426, 20675474, 21262829, 12867442, 15009189, 17050691, 21966920, 15028689, 12081978, 17888426, 20206595, 8626278, 8936304, 18502934, 16598256, 22842521, 20624973, 22568606, 1788…
4512	25702576	Genomic expansion of domain archaea highlights roles for organisms from new phyla in anaerobic carbon cycling.	Castelle	2015	2	10.1016/j.cub.2015.01.014	True	[]
4519	22170421	Genomic insights to SAR86, an abundant and uncultivated marine bacterial lineage.	Dupont	2011	2	10.1038/ismej.2011.189	True	[11734832, 17107561, 10988064, 17311090, 1714704, 19004872, 19892825, 11959976, 11381035, 20436957, 15693943, 15034147, 17446895, 19920124, 15375148, 16109880, 11010865, 12520025, 16293689, 21273488, 17068264, 15640799, 17923430, 17359257, 17526522, 20164862, 19307242, 20382807, 15933038, 14602597, 17355176, 20733077, 15305915, 16008504, 19487728, 19453607, 18539464, 2066334, 19889000, 17355175, …
4532	22927371	Global distribution of microbial abundance and biomass in subseafloor sediment.	Kallmeyer	2012	2	10.1073/pnas.1203849109	True	[16990430, 15618510, 15729341, 19561304, 16477011, 16034418, 9618454, 18641632, 22605778, 11896277, 17540901, 18163872, 18664583, 11544351, 8948633]
4542	21034504	pplacer: linear time maximum-likelihood and Bayesian phylogenetic placement of sequences onto a fixed reference tree.	Matsen	2010	2	10.1186/1471-2105-11-538	True	[16056220, 16794078, 16741115, 15001713, 16304596, 16998472, 18033299, 19719632, 2231712, 17255551, 17179938, 19210774, 19648916, 16796553, 17964612, 7932792, 18367465, 17048396, 14530136, 16928733, 20224823, 16056220, 18576944, 20525573, 16332807, 7288891, 18598358, 17272687, 19956739, 12228001, 20640527, 18852104, 11524383, 11319253, 19860910, 16593262, 12588300, 16802857, 15263091, 17805294, 1…
4550	17947321	SILVA: a comprehensive online resource for quality checked and aligned ribosomal RNA sequence data compatible with ARB.	Pruesse	2007	2	10.1093/nar/gkm864	True	[2430518, 2448289, 1691827, 7535888, 9115194, 14985472, 14681368, 15608200, 17090583, 16820507, 15490559, 11125083, 16056220, 16880384, 11934745, 5420325, 12912825, 8177168, 16332745, 14681372, 9464425, 7683183, 1608980, 16044462, 16381894, 16368757, 16679014, 12152050]
4555	27029554	Genome-based microbial ecology of anammox granules in a full-scale wastewater treatment system.	Speth	2016	2	10.1038/ncomms11172	True	[16971007, 20448175, 18020306, 17546966, 10440372, 21964329, 12586414, 17350073, 16329873, 19666183, 18309216, 24631878, 20079515, 20705314, 19403257, 20704206, 19948857, 25501888, 25270790, 25245398, 20371929, 23019650, 23707974, 24997787, 23064482, 5758552, 8654570, 9409151, 8919448, 16598256, 23439773, 26033198, 25922666, 20675452, 19955645, 23511466, 21210935, 22573276, 9440526, 9758812, 1476…
4561	9618454	Prokaryotes: the unseen majority.	Whitman		2	10.1073/pnas.95.12.6578	True	[24197124, 6508285, 1631089, 16535321, 24194344, 6517587, 24201534, 24193962, 24189705, 8688960, 14263502, 5296851, 2757376, 4555258, 4596749, 655709, 17842060, 4943269, 6477029, 16345618, 24196132, 623455, 6006417, 6006418, 16347362, 8562020, 8075798, 990434, 9150227, 3125341]
4562	22332237	Phylogenomic analysis of bacterial and archaeal sequences with AMPHORA2.	Wu	2012	2	10.1093/bioinformatics/bts079	True	[]
4566	26633631	Functional overlap of the Arabidopsis leaf and root microbiota.	Bai	2015	2	10.1038/nature16192	True	[25732064, 21988835, 26184915, 16820507, 22859206, 10592173, 16669762, 20224823, 24642063, 23955772, 9618454, 25805735, 21407244, 22564542, 25382143, 22018401, 24695404, 18851752, 16269768, 11391463, 10556321, 19914921, 20383131, 22978611, 24379374, 21436049, 24743269, 25388150, 22039361, 25266034, 19805315, 23154261, 22859207, 16214803, 25815983, 23457551, 24449749, 25605935, 23028432, 24214961,…
4568	31558832	Synthetic microbiota reveal priority effects and keystone strains in the Arabidopsis phyllosphere.	Carlström	2019	2	10.1038/s41559-019-0994-z	True	[30096310, 28799900, 29930200, 28812687, 27457762, 16926146, 29930201, 27869789, 21436049, 29309997, 15070763, 24743269, 26184915, 28275097, 29462153, 26633631, 27648643, 23154261, 21983641, 15366766, 21421777, 26725246, 28350798, 20164863, 30726571, 25679538, 27316353, 25225376, 25382143, 20545741, 21926212, 12836009, 21775330, 25298030, 20412280, 25798754, 19555379, 24801140, 18944586, 24449749…
4571	33602828	Plant evolution driven by interactions with symbiotic and pathogenic microbes.	Delaux		2	10.1126/science.aba6605	True	[]
4572	30388454	Microbial Interkingdom Interactions in Roots Promote Arabidopsis Survival.	Durán		2	10.1016/j.cell.2018.10.020	True	[26788878, 28973917, 26633631, 22675075, 22859207, 19914921, 20383131, 28297714, 26467257, 16820507, 26553774, 23955772, 25605935, 27853510, 23787812, 23028285, 33874371, 25974302, 27150427, 29587885, 26997485, 28968734, 27801904, 20365053, 26184915, 27095192, 22859206, 25786896, 24076764, 25923521, 26305938, 24146861, 14597658, 24733885, 26172208, 17586664, 27864511, 29556109]
4579	31731228	Contribution of bacterial-fungal balance to plant and animal health.	Getzke	2019	2	10.1016/j.mib.2019.10.009	True	[]
4587	33131416	A behavioral model for mapping the genetic architecture of gut-microbiota networks.	Jiang	2020	2	10.1080/19490976.2020.1820847	True	[22424233, 22945443, 26338727, 22890109, 27694959, 26528553, 25417156, 27173935, 28934590, 28824167, 31662431, 30723493, 27694960, 27270755, 22796884, 25054627, 27916383, 24348232, 26542567, 22699609, 22972295, 27677972, 28884173, 27452230, 7466396, 29311333, 22065759, 22807996, 28484622, 16348228, 1400330, 11948245, 9872452, 26605542, 25422431, 26499895, 27623159, 30227424, 29880585, 25835343, 3…
4588	31765992	A Drive to Driven Model of Mapping Intraspecific Interaction Networks.	Jiang	2019	2	10.1016/j.isci.2019.11.002	True	[25712922, 19781038, 23213106, 25278615, 21419783, 22807996, 19644122, 25543234, 22771579, 29044796, 16731814, 29149606, 23299890, 27546832, 28396400, 29915176, 24244720, 22065759, 24440912, 29161269, 30068948, 23430257, 27126290, 25446677, 24419319, 20471386, 28723943, 28082617, 25582081, 28550016, 28484622, 28860450, 26990016, 16817539, 16553306, 24648371, 11675785, 21288272, 21238202, 21444310…
4595	32576433	Linking the Phyllosphere Microbiome to Plant Health.	Liu	2020	2	10.1016/j.tplants.2020.06.003	True	[]
4598	21551032	Deciphering the rhizosphere microbiome for disease-suppressive bacteria.	Mendes	2011	2	10.1126/science.1203980	True	[]
4612	29941552	Large-scale replicated field study of maize rhizosphere identifies heritable microbes.	Walters	2018	2	10.1073/pnas.1800918115	True	[24588973, 25732064, 28585939, 26184915, 28830071, 11391463, 27940644, 21204872, 21426364, 23612691, 27402057, 24056930, 18319743, 24650320, 19661427, 28039028, 23576752, 22859207, 27572647, 22004523, 22660545, 16359397, 7773016, 16668430, 23962203, 22883414, 24782839, 25166276, 20383131]
4614	31662431	Interrogation of Internal Workings in Microbial Community Assembly: Play a Game through a Behavioral Network?	Wang	2019	2	10.1128/mSystems.00550-19	True	[18497287, 22699609, 25999513, 30072533, 19946288, 22972295, 7466396, 26522937, 21900968, 22796884, 25054627, 24348232, 27022995, 27916383, 24219593, 29161269, 16553306, 22065759, 22807996, 20471386, 23435359, 26528553, 29930200]
4615	31579818	Initial soil microbiome composition and functioning predetermine future plant health.	Wei	2019	2	10.1126/sciadv.aaw0759	True	[28824177, 27313024, 10656580, 20585331, 21551032, 30412196, 26441225, 27387886, 18479193, 18943982, 22564542, 19369971, 14684838, 9860992, 24553468, 28297714, 29362469, 23985743, 29118773, 30460736, 22411464, 21796220, 27126039, 24583074, 25798754, 19554036, 29670584, 24056471, 16570655, 28502968, 28346470, 26400552, 21791581, 16723398, 30460736, 27965449, 29725101, 22859206, 14684564, 26923630,…
4643	25651997	Dysbiosis of the gut microbiota in disease.	Carding	2015	2	10.3402/mehd.v26.26191	True	[334036, 20631792, 23618829, 21327029, 18806780, 9758810, 19043404, 17686012, 18941009, 20203603, 22674330, 17311972, 17762785, 7084619, 2181501, 23821742, 12496283, 23146568, 23914191, 19580283, 23849454, 22552027, 23452163, 6797866, 16895997, 22134222, 21475195, 23563705, 17499605, 20871399, 17699621, 18936492, 21209126, 23831042, 15300573, 21037992, 24629344, 21143915, 20015409, 20705664, 2018…
4645	23985870	Richness of human gut microbiome correlates with metabolic markers.	Le Chatelier		2	10.1038/nature12506	True	[2336075, 9519560, 20935629, 18454148, 22699611, 19498350, 16272564, 16188921, 19508560, 21252989, 22914093, 21209126, 23985875, 19079260, 7661113, 20203013, 21386800, 17183312, 17209019, 20876719, 17210919, 17434869, 14663300, 15505215, 8782724, 20406503, 20935630, 17942413, 19497933, 18936492, 20203603, 22080510, 17183309, 18607383, 19557161, 19079261, 21885731, 18407065, 19043404, 23023125, 15…
4647	24699258	Waste not, want not: why rarefying microbiome data is inadmissible.	McMurdie	2014	2	10.1371/journal.pcbi.1003531	True	[23138308, 18846087, 18516045, 9115194, 11976131, 19023400, 15568985, 16369572, 18550803, 15987513, 17728317, 20979621, 23589650, 24029734, 23670539, 24060131, 16260298, 23326225, 16332807, 20827291, 18264105, 18723574, 19710709, 22699611, 20383131, 19801464, 19659500, 23630581, 21188149, 20066050, 22278670, 23171378, 23844187, 22698087, 19360128, 24076764, 19910308, 17220268, 20534432, 16096348,…
4723	19955237	Pathway Tools version 13.0: integrated software for pathway/genome informatics and systems biology.	Karp	2009	2	10.1093/bib/bbp043	True	[8697237, 12169551, 16893960, 10779499, 11557880, 18974181, 17965431, 17940092, 17142235, 17145713, 10592186, 17098930, 16381903, 15608221, 15608223, 18158299, 11125061, 16381966, 15961440, 16556315, 10370234, 11262965, 15078855, 16381923, 12050068, 14751985, 15189570, 18586723, 16893953, 14992503, 17984083, 19399432, 19287049, 17584497, 8654966, 12805578, 15642094, 19284618, 17344243, 16381885, …
4751	29600286	From Network Analysis to Functional Metabolic Modeling of the Human Gut Microbiota.	Bauer	2018	2	10.1128/mSystems.00209-17	True	[22018236, 25339726, 14651457, 14551917, 22424233, 23821742, 18941009, 22699609, 25941533, 16696665, 24136789, 24226770, 19164560, 23023125, 17699621, 21871249, 20664519, 19776140, 24336217, 22258098, 21390229, 26951112, 24478728, 22807668, 27893703, 22184244, 10592173, 19850718, 20802497, 29979655, 28585563, 16214803, 21596791, 21115436, 22768925, 20057383, 26617277, 26476456, 26209309, 20212490…
4790	32188849	Context-dependent dynamics lead to the assembly of functionally distinct microbial communities.	Bittleston	2020	2	10.1038/s41467-020-15169-0	True	[24006468, 12836009, 25071756, 27311813, 30072533, 29921849, 11679315, 9184013, 17942690, 20412280, 18042201, 18523433, 21825123, 28812567, 22699609, 30013041, 29915204, 21159782, 18481512, 28644442, 30152327, 3281982, 15709367, 16585708, 21392918, 29988167, 29662222, 29182521, 28498340, 23985743, 10379806, 12788767, 22402401, 20534432, 31341288, 27214047, 29719869, 23630581, 24190169]
4842	26839589	Metagenomic analysis and functional characterization of the biogas microbiome using high throughput shotgun sequencing and a novel binning strategy.	Campanaro	2016	2	10.1186/s13068-016-0441-1	True	[19217772, 12188579, 25460984, 23557021, 18597880, 22673110, 24632729, 26229594, 18611419, 19480946, 23975157, 18192407, 24968108, 19242531, 22301318, 23707974, 24997787, 22962452, 25218180, 25289188, 26336640, 25428365, 24214961, 24288371, 12013276, 9806975, 14751225, 16535477, 16233138, 21368115, 22170421, 25977477, 23851394, 25709712, 26097504, 26390125, 26340024, 26288654, 26200922, 21435870,…
4844	32958892	Reconstructing organisms in silico: genome-scale models and their emerging applications.	Fang	2020	2	10.1038/s41579-020-00440-4	True	[20057383, 31863076, 15494745, 22367118, 10592173, 20430689, 20212490, 23927696, 30787451, 18536691, 23632383, 24430943, 26000478, 31196170, 19888215, 18931137, 16299075, 23216785, 18277384, 21083885, 12202358, 30788345, 29064557, 14595777, 27883890, 22583864, 25763369, 21694718, 25564669, 31337891, 31591554, 22319433, 17353934, 20668487, 24794435, 29146901, 25941371, 32023941, 23858463, 24419221…
4846	32905861	Revealing metabolic mechanisms of interaction in the anaerobic digestion microbiome by flux balance analysis.	Basile	2020	2	10.1016/j.ymben.2020.08.013	True	[]
4852	29360505	Biogas upgrading and utilization: Current status and perspectives.	Angelidaki	2018	2	10.1016/j.biotechadv.2018.01.011	True	[]
4854	26482106	Predictive analytics of environmental adaptability in multi-omic network models.	Angione	2015	2	10.1038/srep15147	True	[22705669, 21538412, 16311593, 24580753, 11110914, 17214507, 25315994, 24703437, 22512868, 25520296, 16204189, 24964927, 22934050, 21886097, 12655459, 26000478, 22411467, 23067041, 21772259, 20023718, 23101633, 24510099, 25950722, 24688849, 25745177, 23340841, 15453191, 25856685, 14595777, 23044547, 21988831, 16330341, 17101719, 11967532, 17038449, 24337281, 15245907, 20403329, 23527780, 24334395…
4862	32123542	New insights from the biogas microbiome by comprehensive genome-resolved metagenomics of nearly 1600 species originating from multiple anaerobic digesters.	Campanaro	2020	2	10.1186/s13068-020-01679-y	True	[27127410, 27432246, 23678985, 29704757, 29738975, 29633555, 27353502, 29892275, 28917117, 28473726, 29427960, 29713376, 29713790, 30006398, 26839589, 26087313, 26229594, 27279900, 27462367, 30709765, 31351600, 22673110, 28074084, 27822555, 27525040, 29158776, 28418756, 27694807, 26494757, 29951113, 27128991, 27317862, 30038663, 25261127, 24657858, 25819618, 27165504, 18281436, 16404568, 7981092,…
4863	31375809	Compendium of 4,941 rumen metagenome-assembled genomes for rumen microbiome biology and enzyme discovery.	Stewart	2019	2	10.1038/s41587-019-0202-3	True	[21273488, 15046593, 28321234, 30319557, 26494241, 26891056, 29491419, 29553575, 30418481, 25402007, 23942190, 30148503, 27760570, 28787424, 28894102, 27899622, 23193283, 30356154, 28731473, 29375511, 29228991, 28085156, 24907284, 30661755, 25078564, 26449758, 26640692, 26834992, 28298431, 30670796, 20211023, 25977477, 24499397, 25398609, 10592173, 18838391, 29771380, 21692816, 27124615, 16166675…
4865	28072420	Where less may be more: how the rare biosphere pulls ecosystems strings.	Jousset	2017	2	10.1038/ismej.2016.174	True	[25688238, 21949392, 24751288, 25344286, 23788331, 26083755, 21768380, 20202846, 25690883, 22542785, 18497287, 26578806, 11157234, 16897310, 22158444, 24691868, 12879069, 25159704, 21228890, 15590777, 23406352, 21975598, 15259275, 20576029, 20631810, 22036469, 19508345, 27015005, 25113821, 23623319, 23864574, 28313114, 20070364, 26175749, 26405729, 25361395, 24113822, 19322247, 24113642, 20944065…
4875	33590861	Twelve years of SAMtools and BCFtools.	Danecek		2	10.1093/gigascience/giab008	True	[19505943, 21653522, 26432245, 25697820, 21478889, 33594436, 21245279, 21320865, 21903627, 32252268, 26643440, 29992288, 31744515, 26826718, 27176002, 27268795, 29967506, 28205675, 33590861]
4878	29704757	Metagenomic binning reveals the functional roles of core abundant microorganisms in twelve full-scale biogas plants.	Campanaro	2018	2	10.1016/j.watres.2018.04.043	True	[]
4881	17698812	Metabolite essentiality elucidates robustness of Escherichia coli metabolism.	Kim	2007	2	10.1073/pnas.0703262104	True	[13129938, 3019561, 15190353, 16556842, 11034217, 14985762, 15975601, 12826406, 12952533, 10592173, 12538249, 15201189, 15369668, 10910359, 9923680, 15342562, 14593402, 15496468, 11743205, 15129285, 12415116, 10829079]
4939	25475361	What do drug transporters really do?	Nigam	2014	2	10.1038/nrd4461	True	[23778707, 20190787, 23085876, 23588311, 19515966, 21942630, 20103563, 23506881, 22457399, 22013971, 19953504, 21325265, 11804186, 19135557, 16586096, 19325113, 16815813, 20417575, 21493727, 23116109, 17368038, 23688078, 23506880, 23140242, 18695391, 23778708, 23222202, 20478302, 17660957, 19996279, 17553798, 20921221, 19383815, 24334255, 16354673, 21164499, 18216144, 19483665, 23873119, 23267855…
4946	31341083	Remote sensing and signaling in kidney proximal tubules stimulates gut microbiome-derived organic anion secretion.	Jansen	2019	2	10.1073/pnas.1821809116	True	[21508958, 19234110, 27111508, 27848096, 24780473, 21476605, 30728454, 26400570, 22992469, 19696217, 20430946, 29980603, 26936872, 19515966, 25592535, 21325265, 29309257, 28667064, 23506881, 28694431, 26469515, 24560744, 26089913, 30818761, 25515305, 29222397, 26821801, 25012179, 28493713, 26936292, 26838552, 26567716, 27242131, 21483698, 22628113, 24599232, 17403109, 15272135, 19203995, 25378301…
4948	21849978	Haem oxygenase is synthetically lethal with the tumour suppressor fumarate hydratase.	Frezza	2011	2	10.1038/nature10363	True	[17267599, 17418408, 15308469, 18032601, 10585337, 6466385, 21301796, 17666531, 19470762, 16098467, 19963135, 20212490, 16319128, 8799277, 18603117, 16941010, 12679064, 17406473, 16945618, 21694718, 11865300, 20823844, 19561330, 17406391]
4952	21757732	Linkage of organic anion transporter-1 to metabolic pathways through integrated "omics"-driven network and functional analysis.	Ahn	2011	2	10.1074/jbc.M111.272534	True	[19515966, 15054140, 18508962, 17094945, 12605306, 16354673, 12369090, 18668434, 18536691, 19888215, 17267599, 17012394, 19282964, 19690570, 16418748, 15572364, 9045672, 17553798, 12011098, 18216144, 15494745, 14642354, 18483554, 19737926, 18174163, 18381565, 18695391, 12920404, 2236985, 2847554, 9841492, 14871882, 8067379, 17065202, 16046905, 18270321, 12472777, 17653123, 15369770, 21476605, 179…
4953	27440044	An Organic Anion Transporter 1 (OAT1)-centered Metabolic Network.	Liu	2016	2	10.1074/jbc.M116.745216	True	[26232220, 25475361, 23920220, 21325265, 26358290, 18174163, 25540139, 17094945, 17553798, 19515966, 21757732, 22307491, 24330854, 24703697, 23949796, 9045672, 19737926, 21103968, 22457399, 10751225, 19953504, 16354673, 6763702, 19837111, 18270321, 21476605, 18508962, 22338083, 20959003, 18483554, 14642354, 19287049, 26516924, 20957118, 12566402, 22142339, 22973893, 23344796, 2679902, 2654121, 17…
4954	23920220	Multispecific drug transporter Slc22a8 (Oat3) regulates multiple metabolic and signaling pathways.	Wu	2013	2	10.1124/dmd.113.052647	True	[18695391, 21757732, 19515966, 22038265, 17493422, 17406635, 22735334, 10087192, 12605306, 21103968, 10836973, 14675047, 17971680, 17267599, 12679137, 14978224, 12504088, 12372408, 18270321, 16354673, 20190787, 12507753, 19924639, 17094945, 11907186, 20103563, 10224140, 9045672, 14642354, 12679720, 11961115, 20921221, 17653123, 19029202, 21886097, 20959003, 21493727, 11457711, 12488248, 12011098,…
4965	31417100	A Network of SLC and ABC Transporter and DME Genes Involved in Remote Sensing and Signaling in the Gut-Liver-Kidney Axis.	Rosenthal	2019	2	10.1038/s41598-019-47798-x	True	[28847160, 25475361, 23588305, 27718234, 10087192, 9045672, 30091177, 28765282, 16354673, 21476605, 23920220, 30728454, 29316724, 28694431, 27274832, 22786636, 22972675, 29285751, 19837111, 23584883, 30453651, 27709013, 3053736, 26232220, 23539213, 28629174, 19381544, 21325265, 23318701, 29246027, 29188025, 21103970, 19515966, 28056073, 30370253, 16646834, 29018868, 25613900, 27304055, 26413398, …
4966	33937275	Uremic Toxins in Organ Crosstalk.	Lowenstein	2021	2	10.3389/fmed.2021.592602	True	[19515966, 6803808, 12089366, 28694431, 12490682, 4813742, 17898101, 12675874, 25811877, 4738063, 11739106, 31341083, 16120820, 28202171, 12776283, 9045672, 18270321, 16354673, 26490509, 21476605, 28765282, 26469515, 28379433, 31417100, 20000589, 24038112, 21593454, 25012179, 21325265, 30718831, 30728454, 32271169, 27274832, 25515305, 29415757, 20416300, 27158906, 24231662, 31896576, 32119114, 25…
4967	30728454	Uraemic syndrome of chronic kidney disease: altered remote sensing and signalling.	Nigam		2	10.1038/s41581-019-0111-1	True	[21325265, 28232935, 28202171, 28264139, 25475361, 26490509, 21476605, 28694431, 22231736, 22479508, 21849772, 28033375, 29309257, 19515966, 25540139, 17553798, 10751225, 17094945, 15369770, 28765282, 29847376, 26233910, 29188025, 29195686, 27848096, 26337794, 26247808, 25647629, 28799704, 21590619, 23739231, 24691440, 24703697, 21757732, 27440044, 23920220, 29299983, 30042379, 27571712, 27274832…
4982	28694431	Key Role for the Organic Anion Transporters, OAT1 and OAT3, in the in vivo Handling of Uremic Toxins and Solutes.	Wu	2017	2	10.1038/s41598-017-04949-2	True	[26500179, 22626821, 26936872, 26614381, 26490509, 9045672, 26536134, 25475361, 25540139, 19953504, 21757732, 16354673, 21476605, 18270321, 12011098, 15075193, 23196129, 21652719, 18174163, 18216144, 17686950, 18381565, 21938493, 23506881, 27467266, 22069747, 23941498, 20378825, 26317986, 23920220, 18508962, 24703697, 13980, 19737926, 27488918, 17553798, 27709005, 5285384, 3609117, 26251846, 2245…
4985	21476605	Untargeted metabolomics identifies enterobiome metabolites and putative uremic toxins as substrates of organic anion transporter 1 (Oat1).	Wikoff	2011	2	10.1021/pr200093w	True	[18466105, 17653123, 16518343, 11170032, 19953504, 9045672, 19737926, 15054140, 19417012, 17553798, 18174163, 19515966, 21325265, 16844357, 18320237, 19923409, 16076731, 20130118, 15596249, 20378825, 18627180, 16404815, 17584797, 17202168, 9847135, 19234110, 15272157, 20298528, 11277705, 8808741, 16354673, 20036201, 15597205, 19577570, 18842991, 19115471, 19819907, 19264858, 19393196, 19491241, 1…
4989	35598078	A Biological Basis for Pharmacokinetics: The Remote Sensing and Signaling Theory.	Nigam	2022	2	10.1002/cpt.2634	True	[25475361, 20190787, 31417100, 32150922, 32119114, 16354673, 34921098, 17094945, 31341083, 21980933, 11448728, 35490380, 27274832]
4993	33785360	A key role for the transporter OAT1 in systemic lipid metabolism.	Granados	2021	2	10.1016/j.jbc.2021.100603	True	[29309257, 26232220, 31417100, 26536134, 32183456, 9045672, 22841915, 27614971, 25475361, 16354673, 18216144, 28694431, 21476605, 28847160, 19515966, 21325265, 29847376, 30728454, 22069672, 22013971, 31123036, 10856718, 27440044, 21757732, 23920220, 25674855, 28380372, 16470080, 31196170, 29457794, 26476456, 28765282, 31896576, 27510159, 16338963, 3109872, 20206486, 20086080, 23625068, 18198131, …
5025	19321003	Connecting extracellular metabolomic measurements to intracellular flux states in yeast.	Mo	2009	2	10.1186/1752-0509-3-37	True	[17267599, 15197165, 16204195, 18687109, 10364169, 10805808, 16077130, 15205464, 12952533, 17593909, 19214212, 15494745, 17406635, 15342562, 15448692, 12432395, 18940807, 14985762, 15572364, 15196499, 15953932, 15109811, 14656601, 12740584, 12120097, 14967004, 16344383, 17373823, 18179164, 18261202, 15667247, 14554197, 17048990, 9025295, 14578455, 11001586, 12415116, 10871264, 15454420, 16533855,…
5029	21102456	Large-scale in silico modeling of metabolic interactions between cell types in the human brain.	Lewis	2010	2	10.1038/nbt.1711	True	[18536691, 19888215, 18026122, 20057383, 20212490, 17267599, 18483554, 18711341, 20823844, 20029370, 12948754, 18070347, 17385046, 14688411, 17715058, 15852400, 9778267, 11796747, 8610107, 11111150, 16815214, 16416424, 9751184, 18270320, 11782417, 9633698, 20335275, 9454864, 15094077, 8035169, 1156396, 16371949, 9585920, 19468334, 17940539, 18599447, 16381900, 15377041, 16912976, 7468149, 7324866…
5037	19714220	Interpreting expression data with metabolic flux models: predicting Mycobacterium tuberculosis mycolic acid production.	Colijn	2009	2	10.1371/journal.pcbi.1000489	True	[11001586, 14578455, 15448692, 11175725, 7986045, 17521419, 16261191, 11708855, 12953091, 15895072, 16689789, 16759864, 15653820, 12164478, 12031661, 17804795, 15247240, 18156607, 17555602, 11382364, 8143118, 17074073, 9949810, 11932442, 14638486, 12926927, 9420031, 11252327, 10973326, 10879539, 4329684, 16452418, 16596155, 16504020, 11591436, 8675308, 17578703, 12626741, 11340206, 17028312, 1631…
5056	15520298	OptStrain: a computational framework for redesign of microbial production systems.	Pharkya		2	10.1101/gr.2872004	True	[14757824, 11385433, 12620842, 11799240, 11427938, 14595777, 15090651, 14982993, 12675576, 9651254, 14679220, 12006566, 14622289, 10483106, 10805808, 12519997, 11868915, 12220407, 12566402, 14681412, 11752253, 12399487, 14681452, 15112835, 15040178, 18595053, 12967966, 14671304, 1872613, 14580573, 9561824, 10592199, 18551704, 18553576, 14708128, 12952533, 12142428, 14583118, 9407141, 18584649, 12…
5059	21846360	Metabolic network reconstruction and genome-scale model of butanol-producing strain Clostridium beijerinckii NCIMB 8052.	Milne	2011	2	10.1186/1752-0509-5-130	True	[18727018, 3540574, 18172501, 21358636, 19055772, 20033401, 1722664, 15543610, 16535628, 18061440, 17274071, 7814334, 21172059, 18849451, 9328646, 15494745, 19116616, 20057383, 18536691, 19946878, 19888215, 18758767, 18767192, 18767191, 20307315, 20665645, 10592173, 17965431, 16214803, 18261238, 20426874, 9254694, 17584497, 7576768, 20622067, 21370473, 12952533, 17932063, 16381883, 19555510, 1757…
5060	19690570	Genome-scale gene/reaction essentiality and synthetic lethality analysis.	Suthers	2009	2	10.1038/msb.2009.56	True	[4580267, 365223, 16738554, 18248675, 18023456, 1996092, 14718379, 14595777, 11587566, 9755191, 15129285, 16941010, 18564419, 12676586, 17593909, 16319065, 11533715, 12566402, 13129938, 15975601, 12073325, 9202458, 8273152, 17889824, 11232561, 12784642, 12951571, 12700258, 8195103, 7809142, 17012394, 16110319, 12814603, 17698812, 16204195, 19282964, 18789146, 16933036, 15596430, 1309529, 15948948…
5070	18645197	Group contribution method for thermodynamic analysis of complex metabolic networks.	Jankowski		2	10.1529/biophysj.107.124784	True	[16299075, 17172310, 12679064, 17593909, 16788595, 17123434, 15507536, 1860851, 18595046, 15962336, 12560992, 12498215, 12458737, 16889382, 15613400, 16381923, 11796225, 9847135, 11752249, 16381924, 9750161, 15145806, 860983, 9782487, 9367126, 9578607, 12952533]
5081	20876091	Probabilistic integrative modeling of genome-scale metabolic and regulatory networks in Escherichia coli and Mycobacterium tuberculosis.	Chandrasekaran	2010	2	10.1073/pnas.1005139107	True	[20835998, 15494745, 17903290, 11872831, 12399584, 11967538, 17681779, 15129285, 16606697, 11708855, 12679064, 17437026, 18621757, 18439260, 18483615, 18302748, 11847074, 14580578, 19116616, 17299415, 14642354, 18711341, 12183631, 958399, 12519969, 16546542, 18985025, 15722376, 15247240, 12657046, 15632420, 12775759, 18974178, 17555602, 14681419, 12368430, 10963607, 894009, 17932051, 11752295, 18…
5083	20807400	Antimalarial drug targets in Plasmodium falciparum predicted by stage-specific metabolic network analysis.	Huthmacher	2010	2	10.1186/1752-0509-4-120	True	[11832956, 19365538, 17824953, 12929205, 12893887, 15876462, 18046333, 18172196, 10191386, 16738551, 17267599, 17593909, 17555602, 17882155, 17573341, 18364712, 18364711, 18536691, 18192387, 18974823, 19321003, 15078855, 18313365, 18711341, 16707276, 16246909, 19880382, 18981052, 18984617, 19022853, 17503369, 15882454, 16533612, 16861337, 8741736, 9306344, 6392884, 7707690, 12450653, 3204363, 960…
5092	20823849	HepatoNet1: a comprehensive metabolic reconstruction of the human hepatocyte for the analysis of liver physiology.	Gille		2	10.1038/msb.2010.62	True	[18940857, 15507536, 18023456, 4073493, 1850242, 11021318, 17911349, 18984617, 10331429, 19079883, 17267599, 11175725, 7061490, 18536691, 15950434, 1409850, 18697772, 17408512, 1289083, 7417478, 18546498, 15233787, 16229937, 17543097, 19033362, 18645197, 10655244, 18077471, 19597788, 22081592, 17910766, 6626706, 3689883, 18468557, 17882155, 18981052, 17393337, 18171128, 20438628, 20029370, 179225…
5098	15885614	Identifying gene targets for the metabolic engineering of lycopene biosynthesis in Escherichia coli.	Alper		2	10.1016/j.ymben.2004.12.003	True	[]
5120	33526884	Genomic and functional analyses of fungal and bacterial consortia that enable lignocellulose breakdown in goat gut microbiomes.	Peng	2021	2	10.1038/s41564-020-00861-0	True	[28230052, 29553575, 29491419, 31375809, 31461261, 26912365, 25046344, 25977477, 26150420, 28742071, 30718868, 30356154, 21273488, 27317862, 28604660, 26553804, 20003500, 28555641, 26059717, 27899580, 24270786, 28669588, 16212961, 27941816, 26712547, 24863897, 26542532, 24212576, 29270219, 3606103, 7280665, 30053267, 25355788, 31281883, 31243332, 26891056, 27760570, 10966394, 24788404, 23484651, …
5134	23630581	phyloseq: an R package for reproducible interactive analysis and graphics of microbiome census data.	McMurdie	2013	2	10.1371/journal.pone.0061217	True	[19997069, 18264105, 9115194, 18723574, 16845035, 16820507, 19004872, 17947321, 16731699, 20053844, 20383131, 19801464, 20182525, 21878105, 23320832, 18803844, 9644018, 7542800, 15001713, 21283775, 21169378, 20395285, 22174279, 15461798, 21498398, 23587224, 16706913, 19710709, 17220268, 16332807, 20534432, 15178200, 20096121, 22905208, 21121042, 16369572, 16060722, 20944712, 22144613, 22358837, 2…
5136	20403810	Ab initio gene identification in metagenomic sequences.	Zhu	2010	2	10.1093/nar/gkq275	True	[16110337, 15001713, 16873483, 17355171, 18402669, 12783628, 11410670, 17237039, 10481031, 14627837, 16314312, 18757608, 18940874, 17028096, 18442389, 19429689, 4970114, 15452238, 16741115, 17183312, 18262675, 15690044, 18940862, 17932063, 14751980, 11305938, 14990797, 17577600, 9461475, 16989961, 10360571, 11965430, 15317481, 12368253, 19909532, 20556861, 14965344]
5138	33828273	Sensitive protein alignments at tree-of-life scale using DIAMOND.	Buchfink	2021	2	10.1038/s41592-021-01101-x	True	[29686065, 31788877, 9254694, 24580807, 12840035, 23915718, 23748631, 31241141, 20709691, 21209072, 29035372, 24304899, 9600919, 17379688, 26743509, 25402007, 11934743, 21690104, 7265238, 17110365, 21631914, 29750242, 16218944, 27887629, 21109538, 31375809, 30069051]
5168	21624126	Moving pictures of the human microbiome.	Caporaso		2	10.1186/gb-2011-12-5-r50	True	[15831718, 20668239, 17594176, 19018661, 20847294, 19892944, 20368178, 19043404, 20571116, 20534435, 19819907, 20203603, 19004758, 20534432, 10831441, 16988018, 21151493, 19710709, 16820507, 20709691, 20927137]
5177	22553250	Temporal dynamics of the human vaginal microbiota.	Gajer		2	10.1126/scitranslmed.3003605	True	[11095812, 17215167, 20534435, 19232297, 17168028, 21524714, 15963878, 10558942, 7491137, 6600371, 1706728, 21068695, 18043622, 16225785, 20200290, 16267321, 19282975, 20660593, 10515826, 7905432, 18295180, 20660593, 20383131, 20709691, 21700674, 17586664, 8520220]
5201	25279917	Biogeography and individuality shape function in the human skin metagenome.	Oh		2	10.1038/nature13786	True	[21407241, 19478181, 19892944, 23698366, 23545303, 21508958, 24267896, 23063120, 23023125, 23719380, 18502944, 22699609, 16172379, 11136954, 24170601, 19713526, 22936781, 22310478, 22720093, 24632729, 19801464, 21034504, 22388286, 23843222, 20110278, 22688413, 10592173, 22719234, 20709691, 18832362, 23222524, 20525638, 12034836, 22821567, 20403810, 16469098]
5215	28644920	Genome-scale metabolic models applied to human health and disease.	Cook	2017	2	10.1002/wsbm.1393	True	[]
5219	12566402	Genome-scale reconstruction of the Saccharomyces cerevisiae metabolic network.	Förster		2	10.1101/gr.234503	True	[8720066, 9297238, 11125054, 11246024, 9885152, 9381177, 9759481, 10366774, 8763498, 10364169, 10805808, 11175725, 11201753, 10628851, 3800960, 12209793, 10753761, 10929718, 4554953, 11340206, 11283351, 1011938, 9016498, 11341306, 9025295, 11124698, 1091369, 11101808, 10704473, 10781551, 9654142, 9395087, 11004452, 11768764, 10428783, 365459, 9678606, 10919763, 10356245, 10087604, 10737802, 10688…
5220	16199194	An optimization framework for identifying reaction activation/inhibition or elimination candidates for overproduction in microbial systems.	Pharkya	2005	2	10.1016/j.ymben.2005.08.003	True	[]
5236	16632515	Adjusting batch effects in microarray expression data using empirical Bayes methods.	Johnson	2006	2	10.1093/biostatistics/kxj037	True	[]
5239	19910308	edgeR: a Bioconductor package for differential expression analysis of digital gene expression data.	Robinson	2009	2	10.1093/bioinformatics/btp616	True	[18665274, 15461798, 19088194, 18550803, 17881408, 17728317, 16646809, 17905794]
5243	30462168	The Microbiome Modeling Toolbox: from microbial interactions to personalized microbial communities.	Baldini		2	10.1093/bioinformatics/bty941	True	[29457794, 20383131, 23022739, 28453682, 27893703, 29069476, 22688413]
5247	26527732	The MetaCyc database of metabolic pathways and enzymes and the BioCyc collection of pathway/genome databases.	Caspi	2015	2	10.1093/nar/gkv1164	True	[24225315, 19955237, 20064214, 18645197, 24259432, 25398906, 23180789, 24214961, 18464787, 21775308, 20920312, 7986045, 24794435, 20668487, 23927696, 26454094, 23740744]
5249	24214961	Data, information, knowledge and principle: back to metabolism in KEGG.	Kanehisa	2013	2	10.1093/nar/gkt1076	True	[22080510, 23816707, 23384306, 18776214, 17026747, 21942936]
5267	24453953	Fast reconstruction of compact context-specific metabolic network models.	Vlassis	2014	2	10.1371/journal.pcbi.1003424	True	[22424225, 23206561, 17267599, 20649990, 23455439, 20057383, 18483554, 19763335, 20823844, 20957118, 21102456, 22615553, 21694718, 22735334, 18711341, 20876091, 21172910, 15494745, 15527509, 21983269, 22934050, 21988831, 23234303, 18722501, 14642354, 21886097, 20920235, 23935467, 21081510, 23194418, 21190580, 10869432, 23071359, 6511349, 8816738, 8794873]
5296	28531184	BacArena: Individual-based metabolic modeling of heterogeneous microbes in complex communities.	Bauer	2017	2	10.1371/journal.pcbi.1005544	True	[22450377, 18264116, 15831718, 21677749, 16633129, 21407243, 27314840, 24285359, 16672507, 26200335, 11401724, 11463434, 22367118, 20057383, 20212490, 26522937, 21124952, 25841013, 26244934, 20668487, 26473972, 24742179, 24794435, 24147108, 16284171, 24227161, 26617277, 18636642, 21846360, 22936991, 26894828, 18758767, 23420771, 22549165, 15231792, 170365, 117751, 20951638, 6407395, 6438064, 1521…
5315	31926940	Guiding the Refinement of Biochemical Knowledgebases with Ensembles of Metabolic Networks and Machine Learning.	Medlock	2020	2	10.1016/j.cels.2019.11.006	True	[11805338, 25512544, 25329157, 28263984, 30973869, 19570206, 12406762, 27799467, 20306345, 16463021, 23927696, 21705586, 15613400, 20802497, 12611808, 26322134, 17846631, 20664636, 27893703, 24811519, 28379466, 19888215, 22960854, 25363780, 17088549, 19326339, 12089010, 15995353, 20057383, 18820235, 30335785, 27899627]
5386	15608248	NCBI Reference Sequence (RefSeq): a curated non-redundant sequence database of genomes, transcripts and proteins.	Pruitt		2	10.1093/nar/gki025	True	[8743683, 2231712, 9254694, 15608212, 14681421, 12519974, 15608257, 14681461, 12520028, 11125122, 12867081, 12909337, 15608222, 10487861]
5429	16214803	The subsystems approach to genome annotation and its use in the project to annotate 1000 genomes.	Overbeek	2005	2	10.1093/nar/gki866	True	[7542800, 15347579, 12714058, 9210599, 10802651, 3326738, 858206, 7957389, 10829251, 15192029, 12655555, 12766347, 11153265, 12142426, 15014152, 15795230, 11923312, 12760898, 15961494, 9287494, 10592173, 14681452, 11465053, 12376536, 12368242, 21089240, 12648675, 12966138]
5431	12952533	An expanded genome-scale model of Escherichia coli K-12 (iJR904 GSM/GPR).	Reed	2003	2	10.1186/gb-2003-4-9-r54	True	[12089538, 11062431, 12000313, 12679064, 12700248, 10805808, 11175725, 12432395, 11574054, 11752349, 11752253, 11745171, 7584402, 7984417, 9520501, 12057976, 11101318, 12415116, 11246024, 7986045, 18642243, 11847095]
5441	35145088	The microbiome of the buffalo digestive tract.	Tong	2022	2	10.1038/s41467-022-28402-9	True	[9126673, 17459014, 30158908, 23435359, 26629814, 31719545, 30541780, 31653790, 28207851, 30653349, 28127294, 28676798, 28572676, 31285833, 27411015, 28085156, 32366970, 27760570, 32690877, 33516013, 28176851, 30207838, 30679075, 30054362, 32127420, 31375809, 26679807, 26528253, 29306345, 30085665, 26449758, 29491419, 33526884, 21508958, 31504765, 27409811, 23023125, 28143587, 30936547, 31214144,…
5448	33597514	Expanded catalog of microbial genes and metagenome-assembled genomes from the pig gut microbiome.	Chen	2021	2	10.1038/s41467-021-21295-0	True	[17384736, 22972297, 27383981, 29427583, 31213524, 28861066, 27177190, 30543777, 32690973, 25093819, 24141494, 20880993, 24586470, 23023125, 30208875, 25271286, 26217314, 22966151, 28898207, 30942867, 24997786, 20203603, 29669589, 30137359, 26414350, 32130896, 29762673, 30482240, 27643971, 30745586, 30661755, 30867587, 31375809, 32051016, 30914068, 25398609, 27255518, 28894102, 28787424, 20968299…
5456	17235560	Dominance of Prevotella and low abundance of classical ruminal bacterial species in the bovine rumen revealed by relative quantification real-time PCR.	Stevenson	2007	2	10.1007/s00253-006-0802-y	True	[]
5475	30504855	High throughput ANI analysis of 90K prokaryotic genomes reveals clear species boundaries.	Jain	2018	2	10.1038/s41467-018-07641-9	True	[21482770, 22491847, 17220447, 15701695, 25118885, 23892899, 26150420, 16159756, 9254694, 11932250, 20709691, 25402007, 19855009, 26585518, 28204908, 20033048, 28604660, 28298431, 26006009, 27323842, 28742071, 28894102, 15231754, 12721630, 14759262, 24505072, 22151572, 19197054, 12116650, 17062412, 19054116, 28630293, 16980418, 20624783]
5487	26449758	Rumen microbial community composition varies with diet and host, but a core microbiome is found across a wide geographical range.	Henderson	2015	2	10.1038/srep14567	True	[20338409, 28312172, 24193497, 25078564, 24465556, 22562991, 25914693, 22134646, 21223325, 17077990, 24986151, 23106798, 26020166, 6810917, 21938024, 18424540, 25416771, 25124552, 25165621, 11352069, 22701672, 25096880, 13345770, 1637169, 21526192, 22674334, 7576513, 16467991, 23001661, 3994486, 5802604, 19609258, 24040342, 22447586, 22916906, 20383131, 20709691, 2231712, 21204869, 25398905, 1507…
5490	30150716	Regional variation limits applications of healthy gut microbiome reference ranges and disease models.	He	2018	2	10.1038/s41591-018-0164-x	True	[5302020, 3701945, 4681099, 3376388, 5481955, 5603068, 28967887, 3156573, 5240844, 5790872, 5050012, 5954204, 5829308, 4208626, 5773753, 27822518, 2777893, 4632476, 20709691, 4438525, 3626512, 3506950]
5491	17183309	Microbial ecology: human gut microbes associated with obesity.	Ley		2	10.1038/4441022a	True	[]
5492	17183312	An obesity-associated gut microbiome with increased capacity for energy harvest.	Turnbaugh		2	10.1038/nature05414	True	[]
5553	27634532	Decoupling function and taxonomy in the global ocean microbiome.	Louca		2	10.1126/science.aaf4507	True	[]
5616	26028277	Analysis of composition of microbiomes: a novel method for studying microbial composition.	Mandal	2015	2	10.3402/mehd.v26.27663	True	[24076764, 22424233, 22914093, 20639773, 22473366, 21345099, 22172529, 16820507, 23028285, 23284876, 24312162, 22699611, 25114261, 22761885, 23638073, 22760045, 16882802]
5712	23898195	Metabolic niche of a prominent sulfate-reducing human gut bacterium.	Rey	2013	2	10.1073/pnas.1312524110	True	[22018234, 6848372, 19609258, 19496818, 12148644, 16834722, 21317366, 21753800, 19709217, 22722865, 10601057, 9448181, 19375422, 19043404, 20203603, 21596954, 3214155, 19748469, 17601789, 11041344, 20581180, 6782076, 21507958, 17538534, 15212191, 7240086, 6288202, 4074334, 1685747, 2753323, 9152152, 22679478, 3099821, 23363771, 8211978]
5727	24583074	The dynamic microbiome.	Gerber	2014	2	10.1016/j.febslet.2014.02.037	True	[]
5728	25114261	Patterned progression of bacterial populations in the premature infant gut.	La Rosa	2014	2	10.1073/pnas.1409497111	True	[22699611, 22861802, 19043404, 23671411, 23155475, 22595318, 20839241, 24560870, 22442383, 20668239, 22957008, 17594176, 23599893, 23828941, 23316946, 24647013, 11871461, 23622880, 20852361, 15520122, 19164560, 21741921, 24848255, 24468033, 22490441, 23401405, 21952827, 21674011, 24450576, 22174751, 21734604, 21191099, 20961563, 24450928, 22936250, 24023682, 19892944, 9758810, 22699609, 21624126,…
5730	26853461	Longitudinal Prediction of the Infant Gut Microbiome with Dynamic Bayesian Networks.	McGeachie	2016	2	10.1038/srep20359	True	[18497261, 21596990, 22940212, 25105361, 22989504, 24353893, 25567038, 24899389, 18626190, 19143664, 24614698, 25273890, 25114261, 22796884, 25054627, 24348232, 24367073, 22577356, 22876171, 23192539, 20715607, 18337188, 20168994, 11473012, 24922310, 25650398, 20668239, 22936250, 19710708, 21508958, 19018661]
5735	22805708	Studying and modelling dynamic biological processes using time-series gene expression data.	Bar-Joseph	2012	2	10.1038/nrg3244	True	[21988834, 11102521, 19047440, 21931541, 16729041, 17322878, 11572776, 16136080, 12935332, 11743722, 21266444, 19829692, 20003283, 15372033, 15004229, 20436464, 16357033, 17908931, 21697125, 20168994, 15961453, 21572440, 21789257, 19878981, 16766556, 20495582, 18619541, 11967526, 19234470, 19924215, 18065427, 21901105, 15630474, 17510665, 21900206, 20141604, 11408658, 21177974, 21164479, 11137997…
5738	24922310	CGBayesNets: conditional Gaussian Bayesian network learning and inference with mixed discrete and continuous data.	McGeachie	2014	2	10.1371/journal.pcbi.1003676	True	[16773569, 15778708, 19184766, 19948975, 22255912, 18344982, 18552845, 21044360, 22641026, 24498130, 17121460, 0, 21813478, 18826957, 17813860, 16198999, 3203132, 14597658, 18803328, 23889128, 22553367, 21779351]
5748	17943116	The human microbiome project.	Turnbaugh		2	10.1038/nature06244	True	[16741115, 21678629, 6717592, 16033867, 17055441, 14985472, 15608200, 15746353, 16845035, 16893466, 17293459, 15016918, 16407106, 15831718, 17183309, 15911771, 16869413, 17183312, 15845853, 15001713, 14681412, 17579514, 17369337, 12438682, 15507136, 17179938, 17272687, 16255080, 16332807, 17220268, 11722935, 16897303, 17098911, 16000831, 16391035, 15879173, 17202168, 14871861, 15180930, 15505215,…
5753	21430787	Marine bacterial, archaeal and protistan association networks reveal ecological linkages.	Steele	2011	2	10.1038/ismej.2011.24	True	[18461076, 10935628, 18006545, 20192962, 16104869, 19052630, 19592529, 20458099, 19023082, 16597949, 15817114, 12703304, 19444206, 17334858, 11425705, 12235364, 10508099, 10441703, 19444205, 16938845, 17853909, 16437287, 17916733, 18272490, 17630296, 16855581, 16274698, 11463914, 9115194, 11736611, 9758791, 11872466, 15892704, 16882654, 17355176, 18648804, 14597658, 8593063, 9797317, 9623998, 103…
5761	19801464	Introducing mothur: open-source, platform-independent, community-supported software for describing and comparing microbial communities.	Schloss	2009	2	10.1128/AEM.01541-09	True	[19307217, 10427025, 19004872, 16820507, 16845035, 18539788, 17041161, 16731699, 16893466, 16332807, 14985472, 28564173, 12147459, 10103273, 17947321, 18239608, 15746353, 17021230, 16597933, 15345436, 11526051, 16880384, 19043404, 17943116]
5765	23284876	Hypothesis testing and power calculations for taxonomic-based human microbiome data.	La Rosa	2012	2	10.1371/journal.pone.0052078	True	[19819907, 17943116, 20195499, 11526051, 12147459, 15345436, 16332807, 15746353, 17021230, 16597933, 19710709, 19360128, 6018555, 5480664, 22319561, 15608200, 20633572, 17788203, 17845298, 12359738]
5818	24688668	Genome-based Modeling and Design of Metabolic Interactions in Microbial Communities.	Mahadevan	2012	2	10.5936/csbj.201210008	True	[22719234, 17406635, 12147485, 22629572, 18621757, 19805315, 18553570, 18551728, 11175725, 10805808, 18304345, 22796884, 15448692, 14506848, 22158444, 16998472, 22184244, 15637617, 20882517, 22005741, 20802497, 21273488, 17022660, 17243146, 22823523, 12432395, 20717565, 22517752, 21124952, 22587810, 22596205, 12202358, 21132020, 18592570, 20531404, 22674330, 15653322, 11283355, 20692823, 20665645…
5893	18081845	A review on the interactions between gut microbiota and innate immunity of fish.	Gómez	2007	2	10.1111/j.1574-695X.2007.00343.x	True	[]
5906	10384006	Bacterial Interactions in Early Life Stages of Marine Cold Water Fish.	Hansen		2	10.1007/s002489900158	True	[]
5907	22980325	Microbiota regulate intestinal absorption and metabolism of fatty acids in the zebrafish.	Semova		2	10.1016/j.chom.2012.08.003	True	[2666541, 15505215, 17210919, 19067489, 20808244, 11959864, 22479192, 21968100, 20174460, 20921418, 20520652, 19549860, 12754288, 22572875, 20086080, 18408709, 19706296, 19158321, 21543530, 20153622, 21439961, 20493784, 16033867, 17183309, 18497261, 17220268, 19281268, 20157317, 21596990, 20926643, 21226616, 19008873, 20724524, 17055441, 15070763, 20805407, 21472014, 20664075, 7217788, 20837534, …
5908	30287886	'NetShift': a methodology for understanding 'driver microbes' from healthy and disease microbiome datasets.	Kuntal	2018	2	10.1038/s41396-018-0291-x	True	[23327521, 26925050, 27695034, 23563424, 20303876, 24950204, 19491241, 23023125, 24037875, 29706647, 24763536, 25689247, 27090305, 17943116, 22411464, 25584460, 24763225, 21599906, 25394236, 26579106, 27158266, 22674330, 22796884, 16672507, 17472627, 19343057, 26269668, 22941505, 21208921, 21527005, 25810431, 23672344, 29651160, 27112575, 27846901, 25576616, 23028285, 22646978, 22807668, 26754161…
5917	31021487	Diversity and composition of the gut microbiota of Atlantic salmon (Salmo salar) farmed in Irish waters.	Fogarty	2019	2	10.1111/jam.14291	True	[]
5934	22761885	Human intestinal lumen and mucosa-associated microbiota in patients with colorectal cancer.	Chen	2012	2	10.1371/journal.pone.0039743	True	[21700901, 16497592, 19442169, 20874522, 20629751, 21297998, 21850056, 15831718, 21647227, 22083120, 16189415, 16293741, 19712312, 20819230, 16056220, 18264105, 17947321, 19801464, 888176, 15461798, 16893466, 16332807, 21574172, 20161799, 12607117, 19892944, 21702898, 21208921, 20520652, 17183309, 17183312, 17077990, 20172013, 19605938, 22016859, 12164960, 21830275, 17631395, 20849872, 19836068, …
5996	27239563	Metabolic Model-Based Integration of Microbiome Taxonomic and Metabolomic Profiles Elucidates Mechanistic Links between Ecological and Metabolic Variation.	Noecker	2016	2	10.1128/mSystems.00013-15	True	[25498344, 23828891, 17183312, 25126780, 23563705, 25157157, 22699609, 24336217, 23236009, 23023125, 23013615, 24629912, 24030595, 26023872, 23209564, 26040234, 25941514, 24413286, 25471302, 23739052, 25635640, 25873373, 24445449, 24781901, 24906017, 23940645, 25609144, 25901891, 26244934, 24992662, 22587810, 26380076, 24450808, 25411059, 23975157, 25885687, 10592173, 11682525, 24450540, 4031548,…
6270	25002542	Functional metabolic map of Faecalibacterium prausnitzii, a beneficial human gut microbe.	Heinken	2014	2	10.1128/JB.01780-14	True	[15831718, 20203603, 19819907, 20686513, 23831042, 23023125, 23719380, 22972297, 18936492, 19222573, 12508881, 24637606, 22101049, 18590586, 22054827, 23102866, 16461711, 21811229, 23549481, 15982422, 18364711, 17617894, 20057383, 22194640, 18261238, 20802497, 21886097, 23022739, 20426874, 17636889, 20542910, 19884135, 15980564, 19321003, 11745171, 11403393, 20346190, 22159369, 22357539, 20659680…
6280	2231712	Basic local alignment search tool.	Altschul		2	10.1016/S0022-2836(05)80360-2	True	[]
6284	18853408	Reduction of a set of elementary modes using yield analysis.	Song		2	10.1002/bit.22062	True	[]
6286	31748914	Network reduction methods for genome-scale metabolic models.	Singh	2019	2	10.1007/s00018-019-03383-z	True	[22524245, 18483554, 10805808, 17652176, 28727725, 24974895, 19287049, 20836035, 28916392, 26632588, 28717014, 11587566, 26286864, 22792053, 28215528, 26498510, 14718379, 25105494, 22129227, 23026121, 15233787, 19128495, 17593909, 26614658, 21081510, 10222413, 28727789, 14734314, 24594118, 28389638, 28049424, 22367118, 21988831, 30395242, 18711341, 19755544, 26779040, 12952533, 23390138, 14642354…
6306	22424233	The impact of the gut microbiota on human health: an integrative view.	Clemente		2	10.1016/j.cell.2012.01.035	True	[19143664, 4335183, 21297633, 15879370, 19774074, 21737881, 21508958, 19729845, 19778623, 8515114, 17507983, 20937875, 21866137, 18987631, 18541415, 11218379, 21825123, 18849966, 20602997, 19240062, 20383131, 21624126, 21034976, 20571116, 19892944, 11442193, 20679230, 19018661, 18401439, 20566857, 15831718, 16159630, 21565393, 21087217, 18648517, 20072605, 21304727, 16741115, 20613793, 21485746, …
6392	18497287	The microbial engines that drive Earth's biogeochemical cycles.	Falkowski		2	10.1126/science.1153213	True	[]
6504	22699610	A framework for human microbiome research.		2012	2	10.1038/nature11209	True	[21329209, 19819907, 20489017, 20203603, 22720093, 19725865, 17659080, 22194782, 19801464, 20383131, 22965653, 22719831, 22719234, 10802651, 23284876, 22719821, 19900971, 20709691]
14	34402617	Advances in Genome-Scale Metabolic Modeling toward Microbial Community Analysis of the Human Microbiome.	Esvap	2021	1	10.1021/acssynbio.1c00140	False	[]
15	35972265	Reconstruction of a Soil Microbial Network Induced by Stress Temperature.	Yang	2022	1	10.1128/spectrum.02748-22	False	[32317392, 26771927, 27022995, 20948551, 30944882, 27168143, 24425529, 25221549, 24884531, 22805914, 31586158, 34259374, 31949154, 31270235, 22959348, 26542567, 22822151, 32593837, 25054627, 21236818, 19397676, 28156041, 17594426, 21236825, 32243074, 31494089, 30790416, 25274366, 15192219, 28585563, 27551280, 22674329, 31195956, 22997134, 33439500, 29414940, 35193401, 22343894, 11567137, 16329892…
16	28827682	Metabolic Reconstruction and Modeling Microbial Electrosynthesis.	Marshall	2017	1	10.1038/s41598-017-08877-z	False	[20844557, 18284174, 19544913, 20714445, 19950965, 23511466, 26443302, 21441020, 25814988, 25398855, 23001672, 23676111, 25333313, 20885952, 25383604, 26124754, 15845763, 10671439, 25186071, 15838028, 26983005, 21997215, 16887677, 22581429, 21983651, 28099, 8703197, 15667262, 22319591, 16280479, 23830069, 16958761, 20400557, 21311751, 23761253, 22307634, 20696622, 23728629, 16460012, 22615023, 25…
23	29258014	Modeling metabolism of the human gut microbiome.	Magnúsdóttir	2017	1	10.1016/j.copbio.2017.12.005	False	[]
27	26337930	Inferring microbial interaction network from microbiome data using RMN algorithm.	Tsai	2015	1	10.1186/s12918-015-0199-2	False	[22796884, 21791581, 22646978, 20929878, 20194113, 17386035, 23096405, 22959348, 23149686, 22163302, 20941329, 22784572, 24577353, 24691166, 24132077, 24348232, 24367073, 25054627, 18385770, 19710708, 17575003, 20584170, 21690380, 12361986, 22759418, 16435170, 20668239, 17586664, 14594714, 20184777, 22158444, 20818120, 18805978, 16707703, 16460342, 1096856, 4504260, 7275312, 272950, 22986438, 240…
62	23102866	A systems biology approach to studying the role of microbes in human health.	Thiele	2012	1	10.1016/j.copbio.2012.10.001	False	[]
67	25618865	Context-specific metabolic network reconstruction of a naphthalene-degrading bacterial community guided by metaproteomic data.	Tobalina	2015	1	10.1093/bioinformatics/btv036	False	[]
68	34493731	Network mapping of root-microbe interactions in Arabidopsis thaliana.	He	2021	1	10.1038/s41522-021-00241-4	False	[31731227, 31699155, 27402057, 32299947, 33027611, 33028974, 33214288, 33875820, 31036930, 30587246, 25350154, 31490729, 29379471, 26788878, 33127920, 32076547, 27916383, 29941552, 24743269, 33234605, 31731229, 27937752, 21551032, 31731228, 30388454, 31649246, 31091418, 28275097, 30631088, 32788714, 31662431, 30466152, 30072764, 32498714, 32405027, 25382143, 33131416, 31765992, 28072420, 32852792…
73	30940197	Dynamic interaction network inference from longitudinal microbiome data.	Lugo-Martinez	2019	1	10.1186/s40168-019-0660-3	False	[22411464, 26640829, 24583074, 22553250, 25114261, 29030152, 24367073, 24348232, 18385770, 26853461, 1706728, 26283357, 12935332, 19477977, 22805708, 28827319, 27397138, 24922310, 18826957, 21864690, 14597658, 12209001, 23507238, 23398859, 20534435, 27914761, 26965870, 25211071]
77	25257022	Dynamic flux balance analysis for synthetic microbial communities.	Henson		1	10.1049/iet-syb.2013.0021	False	[14580578, 17625511, 21943912, 20057383, 22356827, 15197165, 16289778, 16199194, 20307315, 12415116, 17406635, 17022660, 12202358, 19646545, 10935926, 10191385, 10483102, 15491858, 22934050, 19449977, 18675483, 19756010, 15637617, 18803844, 21273488, 21347285, 16980956, 21592777, 23741341, 21124952, 17353934, 20003240, 20882517, 20665645, 20668487, 22005741, 23983023, 23548183, 22510989, 22387100…
81	24238218	Halomonas sulfidaeris-dominated microbial community inhabits a 1.8 km-deep subsurface Cambrian Sandstone reservoir.	Dong	2013	1	10.1111/1462-2920.12325	False	[]
100	25100530	Emerging interactions between skin stem cells and their niches.	Hsu		1	10.1038/nm.3643	True	[11030649, 21215372, 21113151, 22266760, 24813615, 21335239, 10411913, 9284108, 9539741, 11250888, 15675956, 15297872, 17330052, 20159601, 24311688, 22940863, 1052771, 16162033, 19966862, 16537911, 7681397, 299924, 1709129, 16648858, 16877544, 7813021, 8500165, 10226000, 10974002, 8673141, 8707838, 8673140, 7706760, 16081735, 20081831, 21885019, 22944592, 19303854, 21317239, 21811233, 18628393, 2…
101	19726197	The emerging roles of serine protease cascades in the epidermis.	Ovaere	2009	1	10.1016/j.tibs.2009.08.001	True	[]
102	28446767	Two-photon autofluorescence lifetime imaging of human skin papillary dermis in vivo: assessment of blood capillaries and structural proteins localization.	Shirshin	2017	1	10.1038/s41598-017-01238-w	True	[9521858, 19584013, 2649616, 830771, 12906316, 26841099, 27888176, 19826056, 27845443, 16404281, 2206972, 8589477, 12437452, 360747, 14766366, 18480812, 91593, 1373075, 20849441, 7585229, 14595364, 14519550, 15737188, 17374052, 26855232, 27774531, 12880349, 11074509, 16969409, 16190442, 23662922, 19532649, 22402635, 19550516, 25401037, 15165458, 26293987, 21950932, 19243426, 22984428, 23279266, 2…
103	27890241	Distinct Fibroblasts in the Papillary and Reticular Dermis: Implications for Wound Healing.	Woodley		1	10.1016/j.det.2016.07.004	True	[]
104	26284579	The dynamic anatomy and patterning of skin.	Wong	2015	1	10.1111/exd.12832	True	[]
105	24841073	Defining dermal adipose tissue.	Driskell		1	10.1111/exd.12450	True	[2208750, 7033275, 23658371, 19168149, 19440194, 30180396, 6464639, 5075506, 16745322, 11288037, 10899171, 17712110, 21263747, 12060477, 7900550, 17956727, 7246454, 23555789, 18328085, 24336287, 21884937, 23482487, 23163647, 24118261, 20081841, 20081842, 15936182, 7958926, 18202659, 17181636, 23320841]
106	30475656	Wound Healing: A Cellular Perspective.	Rodrigues		1	10.1152/physrev.00067.2017	True	[17504973, 15533866, 10887338, 9827953, 1731647, 22483800, 9580789, 7525917, 26121283, 21839917, 10206716, 9020076, 20417632, 19478326, 19128254, 19349986, 9585238, 28797711, 6136547, 3485309, 11487006, 19450911, 24926024, 17289566, 25582709, 26543678, 16484616, 9160655, 1688597, 11513514, 11975935, 14981113, 21782511, 16643426, 23255361, 1402682, 21549329, 14745271, 6792993, 18086865, 16217466, …
107	18460332	Beneficial effects of subcutaneous fat transplantation on metabolism.	Tran		1	10.1016/j.cmet.2008.04.004	True	[9098178, 15755822, 16551307, 17956544, 9112243, 12716671, 12668497, 11850750, 15201411, 17098588, 12766098, 8231834, 994838, 9520910, 12351432, 9734431, 15522994, 16246048, 12050251, 17717599, 10675352, 9421381, 16985259, 16617105, 14699128, 541350, 12966243, 17334653, 18340430, 9844629, 11217863, 14679176, 14551222, 17327423, 12925701, 3292323]
108	23746697	Chronic adipose tissue inflammation: all immune cells on the stage.	Cildir	2013	1	10.1016/j.molmed.2013.05.001	True	[]
109	27170326	Cellular mechanisms of skin repair in humans and other mammals.	Rittié	2016	1	10.1007/s12079-016-0330-1	True	[11390511, 23561224, 7073981, 22362215, 286310, 9655417, 13373285, 24926024, 15549097, 7673344, 19868052, 20427321, 2416789, 20479728, 9240415, 26014472, 26858913, 7856739, 3195787, 16293750, 25957902, 25455110, 19868054, 19868053, 26045256, 3171219, 3345089, 925377, 24587974, 7770477, 13958665, 5300775, 11348449, 5132594, 564911, 12702140, 5699780, 13269788, 24527316, 21257518, 4291909, 7597065,…
110	21151647	Surgical approaches to create murine models of human wound healing.	Wong	2010	1	10.1155/2011/969618	True	[18480812, 17332879, 17435787, 10471461, 17727467, 19077226, 19085986, 17195465, 20002899, 17766097, 18665229, 18362577, 20022249, 20617524, 18354295, 8324754, 16905264, 18354295, 17438498, 17727465, 9000047, 9000048, 11187964, 15477654, 12587927, 10504436, 15654949, 17504973, 20021245, 15260814, 19182604, 15235597, 18040029, 18227068, 16926357, 14732365, 18219277, 19614912, 17591222, 18161745, 1…
111	24047577	Comparative histology and immunohistochemistry of porcine versus human skin.	Debeer		1	10.1684/ejd.2013.2060	True	[]
112	22705878	The structure and function of the stratum corneum.	Menon	2012	1	10.1016/j.ijpharm.2012.06.005	True	[]
113	12880413	Barrier function of the skin: "la raison d'être" of the epidermis.	Madison		1	10.1046/j.1523-1747.2003.12359.x	True	[]
114	23615774	The stratum corneum comprises three layers with distinct metal-ion barrier properties.	Kubo		1	10.1038/srep01731	True	[19494826, 22158554, 22293182, 18385500, 18049447, 21166815, 20346018, 10231017, 15803139, 3585054, 11802472, 11802474, 21548600, 21604167, 12199569, 17661396, 22409988, 14595000, 10771488, 1720750, 16098026, 14728698, 16781865, 16112869, 21479793, 15373777, 20955201, 21672033, 11889141, 12713576, 19384417, 21531719, 22417302, 10835624, 17596512, 16628198, 15140227, 17382494, 762448, 16341696, 14…
115	12067061	Organization and formation of the tight junction system in human epidermis and cultured keratinocytes.	Brandner		1	10.1078/0171-9335-00244	True	[]
116	11710912	Epidermal tight junctions: ZO-1 and occludin are expressed in mature, developing, and affected skin and in vitro differentiating keratinocytes.	Pummi		1	10.1046/j.0022-202x.2001.01493.x	True	[]
117	30518037	Bicellular Tight Junctions and Wound Healing.	Shi	2018	1	10.3390/ijms19123862	True	[26844895, 16685145, 22671602, 20732726, 12475568, 20066090, 15151915, 23356220, 10508866, 29062591, 20139336, 27195292, 20164257, 8276896, 7798316, 8769425, 11102513, 15109567, 11782481, 21276448, 27888337, 25788154, 24665402, 9647647, 17950242, 17916321, 10601346, 11689568, 11375422, 10669103, 18560860, 21163515, 23589827, 23140368, 11309408, 11923212, 16236711, 20697888, 25982333, 12823443, 10…
118	11889141	Claudin-based tight junctions are crucial for the mammalian epidermal barrier: a lesson from claudin-1-deficient mice.	Furuse	2002	1	10.1083/jcb.200110122	True	[7485497, 8601611, 8769425, 9265654, 2440339, 641977, 16304, 1569381, 6189923, 1127009, 339780, 11309406, 13944428, 5859021, 8586656, 8276896, 8838666, 9647647, 9786950, 10562289, 11309408, 8276885, 4104141, 2007607, 8486731, 3585055, 9448282, 8886979, 9620290, 9892664, 10225958, 10508865, 24643, 7529942, 9243183, 9548718, 11102513, 1616050, 10431239, 10390358, 10508866, 4703271, 4611943, 1103819…
119	27588419	Impaired Tight Junctions in Atopic Dermatitis Skin and in a Skin-Equivalent Model Treated with Interleukin-17.	Yuki	2016	1	10.1371/journal.pone.0161759	True	[11283726, 20182608, 17314969, 12067061, 11889141, 21160495, 19995951, 22143886, 23223142, 21841130, 23273645, 23433550, 21163515, 19661441, 17300235, 16550169, 17512043, 22409988, 22158554, 19386895, 17176778, 22591815, 23777851, 17359339, 23889510, 18432274, 10508866, 22229441, 24787050, 15521008, 15245365, 23407391, 25386233, 15327539, 11409568, 9243183, 12060405, 15086563]
120	27342862	Dose-dependent role of claudin-1 in vivo in orchestrating features of atopic dermatitis.	Tokumasu	2016	1	10.1073/pnas.1525474113	True	[21276448, 11283726, 25305579, 16460278, 15521008, 19661441, 24641442, 21163515, 26319240, 11889141, 23433550, 20548901, 25271795, 22211165, 10482859, 25006501, 23712284, 25131691, 10894153, 15809309, 17460441, 15175033, 11899150, 24270515, 22409988, 8765838, 25511077, 16550169, 22079592, 15619623, 23633022, 23407391, 9278342, 23473856, 17416347, 17761193, 21372174, 21346238, 22274697, 23810411]
121	28191680	Friends or Foes? Host defense (antimicrobial) peptides and proteins in human skin diseases.	Niyonsaba	2017	1	10.1111/exd.13314	True	[]
122	17341194	Human defensins and cathelicidins in the skin: beyond direct antimicrobial properties.	Niyonsaba		1	10.1615/critrevimmunol.v26.i6.60	True	[]
123	26844894	Stratum Corneum Lipids: Their Role for the Skin Barrier Function in Healthy Subjects and Atopic Dermatitis Patients.	van Smeden	2016	1	10.1159/000441540	True	[]
124	29643807	Antimicrobial Peptides and Their Therapeutic Potential for Bacterial Skin Infections and Wounds.	Pfalzgraff	2018	1	10.3389/fphar.2018.00281	True	[23331677, 27663838, 23659559, 21457463, 27180309, 22775993, 25767037, 21679864, 21110801, 25701234, 28399941, 21573782, 26703794, 24164269, 27155369, 25649371, 24491488, 29371563, 10839713, 21369803, 26801369, 26322166, 15703760, 21733662, 16814900, 27169671, 19784377, 26316560, 17805349, 27693686, 18923446, 26871890, 29101873, 25173841, 25953690, 23716061, 28649410, 26999396, 28694030, 25794853…
125	22577261	Cathelicidin LL-37: an antimicrobial peptide with a role in inflammatory skin disease.	Reinholz	2012	1	10.5021/ad.2012.24.2.126	True	[19763149, 22074402, 12615953, 17299432, 16177355, 12445197, 11442754, 21519404, 16909919, 10863946, 14681488, 19050268, 11085990, 17290304, 16619290, 17012259, 1613398, 15908936, 12226737, 9441752, 10404637, 19342087, 8915011, 7615076, 9373334, 8681941, 15982310, 16556635, 21448240, 15778390, 17916212, 18025214, 12782669, 18439663, 17713005, 18765670, 17237433, 16177113, 18385500, 12374875, 1964…
126	26844896	Antimicrobial Peptides, Infections and the Skin Barrier.	Clausen	2016	1	10.1159/000441543	True	[]
127	30803481	Synergy and remarkable specificity of antimicrobial peptides in vivo using a systematic knockout approach.	Hanson	2019	1	10.7554/eLife.44341	True	[31160313, 7742836, 24154526, 30312294, 10725405, 21515576, 16518472, 29084214, 25421701, 8665953, 23613578, 31504505, 15963694, 28649410, 25915418, 7690029, 17220307, 10561597, 12032070, 26437768, 29022878, 29301098, 10560137, 19447203, 7806546, 9482719, 25473839, 20019799, 18611439, 21540241, 17190605, 20116332, 26038731, 27776480, 10619029, 11118328, 21676198, 22519640, 7341234, 27851910, 1597…
128	14707090	The cationic antimicrobial peptide LL-37 modulates dendritic cell differentiation and dendritic cell-induced T cell polarization.	Davidson		1	10.4049/jimmunol.172.2.1146	True	[]
129	16177113	Induction of keratinocyte migration via transactivation of the epidermal growth factor receptor by the antimicrobial peptide LL-37.	Tokumaru		1	10.4049/jimmunol.175.7.4662	True	[]
130	18025214	Host defense peptide LL-37, in synergy with inflammatory mediator IL-1beta, augments immune responses by multiple pathways.	Yu		1	10.4049/jimmunol.179.11.7684	True	[]
131	26766224	Antimicrobial peptides.	Zhang		1	10.1016/j.cub.2015.11.017	True	[]
132	15955682	Alarmins: chemotactic activators of immune responses.	Oppenheim		1	10.1016/j.coi.2005.06.002	True	[]
133	12411706	Toll-like receptor 4-dependent activation of dendritic cells by beta-defensin 2.	Biragyn		1	10.1126/science.1075565	True	[]
134	29301098	An Antimicrobial Peptide and Its Neuronal Receptor Regulate Dendrite Degeneration in Aging and Infection.	E		1	10.1016/j.neuron.2017.12.001	True	[23046254, 20971193, 9790527, 19840552, 4366476, 7227647, 20512132, 23778794, 12835394, 15048112, 17465981, 21575913, 24120131, 1672038, 28028177, 25264773, 23267347, 22405200, 12136014, 17616519, 12397350, 24162652, 24982633, 19951898, 23332364, 15832177, 18667150, 27225182, 22470487, 23576130, 21587232, 20367247, 22138642, 21802374, 25137464, 24374177, 1935914, 25991442, 15454573, 26379496, 117…
135	12782669	An angiogenic role for the human peptide antibiotic LL-37/hCAP-18.	Koczulla		1	10.1172/JCI17545	True	[10577203, 11667978, 7589491, 9689116, 11049988, 8681941, 7615076, 9182550, 8620898, 9328568, 10390413, 11719807, 12374875, 11015447, 10685067, 10742145, 10698971, 11702237, 12101277, 12713586, 8527441, 11442754, 10627281, 12490545, 7509344, 9616228, 8598078, 9727055, 9425998, 9837875, 11342415, 11435499, 10576564, 11796584, 10613823, 11389039, 11472971]
136	1545135	Antimicrobial activity of sphingosines.	Bibel		1	10.1111/1523-1747.ep12497842	True	[]
137	24252189	The important role of stratum corneum lipids for the cutaneous barrier function.	van Smeden	2013	1	10.1016/j.bbalip.2013.11.006	True	[]
138	26718508	Expression of dermcidin in sebocytes supports a role for sebum in the constitutive innate defense of human skin.	Dahlhoff	2015	1	10.1016/j.jdermsci.2015.11.013	True	[]
139	23124022	Bioactive lipid mediators in skin inflammation and immunity.	Kendall	2012	1	10.1016/j.plipres.2012.10.003	True	[]
140	2649598	Antimicrobial activity of stratum corneum lipids from normal and essential fatty acid-deficient mice.	Bibel		1	10.1111/1523-1747.ep12712202	True	[]
141	20032992	Sebum free fatty acids enhance the innate immune defense of human sebocytes by upregulating beta-defensin-2 expression.	Nakatsuji	2009	1	10.1038/jid.2009.384	True	[10526223, 8694909, 16306362, 15556721, 12403772, 11710922, 18053812, 17376098, 17285001, 12612195, 19460047, 17906220, 16153239, 8931874, 18162488, 12464945, 16040962, 18927578, 19033209, 9720246, 11478390, 9202117, 8683130, 6457823, 8674802, 13328821, 10922379, 4670656, 16205063, 12133981, 15340213, 19536143, 18200058, 4997367, 16797202, 15854033, 19387482, 18651708, 11719807, 2940302, 16048923…
142	16864974	The pH of the skin surface and its impact on the barrier function.	Schmid-Wendtner	2006	1	10.1159/000094670	True	[]
143	11442748	Generation of free fatty acids from phospholipids regulates stratum corneum acidification and integrity.	Fluhr		1	10.1046/j.0022-202x.2001.01399.x	True	[]
144	7306027	Factors controlling the expressed activity of histidine ammonia-lyase in the epidermis and the resulting accumulation of urocanic acid.	Scott		1	10.1042/bj1940829	True	[5957925, 14003224, 5661410, 5664804, 4250213, 4398757, 4648803, 4407730, 4854723, 4214878, 4451639, 1205508, 5116, 907365, 670237, 13654843, 13891049, 6018239]
145	10951277	Evidence for the existence of a self-regulated enzymatic process within the human stratum corneum -an unexpected role for urocanic acid.	Krien		1	10.1046/j.1523-1747.2000.00083.x	True	[]
146	18489347	A short history of sweat gland biology.	Wilke		1	10.1111/j.1467-2494.2007.00387.x	True	[]
147	9648571	The roles of pH and concentration in lactic acid-induced stimulation of epidermal turnover.	Thueson		1	10.1111/j.1524-4725.1998.tb04221.x	True	[]
148	1980979	Differences in the skin surface pH and bacterial microflora due to the long-term application of synthetic detergent preparations of pH 5.5 and pH 7.0. Results of a crossover trial in healthy volunteers.	Korting		1		True	[]
149	17621950	The skin barrier as an innate immune element.	Elias		1	10.1007/s00281-007-0060-9	True	[14172195, 8592082, 16416029, 4997548, 3032090, 3339263, 12221084, 10606630, 11442748, 8102380, 1127009, 16460984, 16098026, 3516761, 12787127, 31403, 16778811, 10951277, 8889466, 1763718, 16857896, 15304092, 16909919, 1476030, 1980979, 16117792, 12366839, 8773963, 15737200, 1545135, 19741713, 10666137, 12452286, 15675959, 15740587, 2649598, 12054058, 15854055, 1545137, 16354186, 17975669, 164770…
150	29449841	Langerhans Cells: Sensing the Environment in Health and Disease.	Deckers	2018	1	10.3389/fimmu.2018.00093	True	[4573839, 3871837, 26231115, 20644571, 29379502, 27810926, 28226228, 28926543, 25085878, 22560445, 25033907, 22615127, 26797145, 22411813, 17334373, 11809842, 27637149, 28720426, 12415265, 20309014, 22797772, 20705860, 22362215, 11970978, 22729248, 22689996, 14765120, 12598895, 25352125, 25114264, 17938236, 24249112, 23159228, 24092934, 25078666, 24190429, 23940255, 25480297, 11298831, 16444257, …
151	25539086	Commensal-dendritic-cell interaction specifies a unique protective skin immune signature.	Naik	2015	1	10.1038/nature14052	True	[21407241, 22837383, 23980152, 24268438, 19478181, 19892944, 22310478, 11937556, 23215646, 24070387, 23290836, 11810053, 24184057, 21782478, 19349986, 19008445, 23516985, 21536742, 24362890, 16547281, 8021497, 24739972, 24684957, 24745335, 16846592, 23800059, 19089359, 23050952, 22673731, 14726498, 20668241, 22830599, 20819397, 24458645, 19941116, 20137071, 18278033, 9712785]
152	26609910	Dendritic cells modulate burn wound healing by enhancing early proliferation.	Vinish	2016	1	10.1111/wrr.12388	True	[]
153	28233123	The role of macrophages in skin homeostasis.	Yanez	2017	1	10.1007/s00424-017-1953-7	True	[16443746, 27377695, 26485286, 19209183, 21062511, 25536657, 22145130, 10809841, 20351747, 12660219, 21444748, 9487118, 17299434, 17314969, 9540986, 26982352, 15345697, 19528348, 25033907, 21998140, 10751219, 23812096, 18097059, 25738463, 22293184, 25044064, 26071559, 24691432, 22939761, 1109560, 20176743, 24519465, 20142563, 19412173, 24019537, 9082989, 20303867, 18650913, 19029989, 27521521, 19…
154	30737373	Single-cell analysis reveals fibroblast heterogeneity and myeloid-derived adipocyte progenitors in murine skin wounds.	Guerrero-Juarez	2019	1	10.1038/s41467-018-08247-x	True	[27807033, 18202659, 21884937, 17507982, 28059714, 23727932, 26253200, 23018966, 13321965, 13804752, 29317265, 13357817, 22810306, 30464171, 28345588, 23190891, 29577917, 28595998, 28143780, 20223988, 26288357, 24336287, 25883361, 30467144, 25867923, 25313057, 26663515, 24155330, 27124452, 29497032, 28114287, 30089906, 29415263, 16840726, 16014399, 15342945, 15849177, 24446236, 25581502, 28867656…
155	30467144	Myofibroblast proliferation and heterogeneity are supported by macrophages during skin repair.	Shook		1	10.1126/science.aar2971	True	[26982353, 26352735, 14961191, 11472619, 28677217, 22099331, 21612880, 21261751, 29080679, 29391249, 25455110, 14754903, 25504959, 25883361, 24336287, 29593327, 25395868, 22387320, 22772564, 28059714, 26019175, 28215843, 20962852, 27447449, 23434825, 27746098, 24480340, 18835024, 26837596, 21597969, 16279938, 15207816, 22842476, 19652362, 12843410, 26543681, 25785236, 19528348, 20176743, 19850888…
156	11874475	Mast cell-fibroblast interactions: human mast cells as source and inducers of fibroblast and epithelial growth factors.	Artuc		1	10.1046/j.0022-202x.2001.01705.x	True	[]
157	24465509	Blockade of mast cell activation reduces cutaneous scar formation.	Chen	2014	1	10.1371/journal.pone.0085226	True	[10206716, 2475451, 7896475, 6824575, 10439226, 10949547, 19854029, 10024222, 9077541, 11710921, 8106541, 15659031, 18318808, 19672099, 12581426, 11409570, 7508174, 12041662, 6352298, 8345216, 6157990, 6766877, 12885847, 11846608, 11200065, 16691201, 12581424, 12825260, 2458667, 9036979, 20704739, 16966487, 2479033, 9329130, 21993557, 12527174, 7545872, 9743532]
158	24757590	The Importance of Mast Cells in Dermal Scarring.	Wilgus		1	10.1089/wound.2013.0457	True	[18480812, 21362080, 19903300, 20002895, 22138807, 9194888, 3542303, 18617450, 17803351, 14510938, 18024086, 21622276, 20146711, 21713658, 17498068, 19076346, 21185371, 11844219, 3745920, 21993557, 6824575, 8226292, 17498052, 15662442, 12628046, 8222352, 12581426, 16966487, 19128254, 19672099, 22094766, 155931, 1724421, 1719005, 2299547, 8466310, 10843743, 9698538, 17208559, 15331400, 12885847, 1…
159	21993557	Mast cells contribute to scar formation during fetal wound healing.	Wulff	2011	1	10.1038/jid.2011.324	True	[16314928, 10206716, 3813591, 2433332, 7869456, 19685484, 19560165, 12957846, 4284572, 4188204, 12581426, 8226292, 8468658, 11710921, 18318808, 16127161, 12628046, 9036979, 5348555, 17981527, 16905264, 3970588, 7844707, 8222352, 18638304, 15531302, 20941613, 8238251, 649983, 367470, 11306915, 9054407, 8131778, 3302202, 8741007, 20885241, 10843743, 9698538, 11387235, 7480221, 12842011, 2532599, 17…
160	25876839	Eosinophilic Skin Diseases: A Comprehensive Review.	Long		1	10.1007/s12016-015-8485-8	True	[23582181, 20107720, 8902092, 22854433, 25041217, 15224372, 23122013, 12150139, 10622780, 24073908, 22986848, 20040462, 24124861, 11328398, 10792237, 24199910, 16699060, 21235798, 16191875, 24322486, 25386252, 15404857, 23802575, 12913939, 23060713, 15630108, 25039354, 24048117, 24238194, 20579460, 17103120, 23277881, 23552848, 24251812, 16449815, 10050668, 20614301, 1224441, 6542592, 17345001, 1…
161	29376892	Factor XII and uPAR upregulate neutrophil functions to influence wound healing.	Stavrou	2018	1	10.1172/JCI92880	True	[1527088, 17205260, 16410357, 20005807, 20709905, 18725990, 17405864, 23226277, 19372258, 22451716, 26153520, 16009717, 16533887, 21909687, 24408325, 6340459, 3486686, 8025275, 3263395, 8700904, 11986212, 20228268, 27188843, 16732380, 18550648, 7595054, 11258678, 18988906, 9082989, 26770209, 11017702, 9743521, 10744708, 15863511, 8621779, 10887112, 20332370, 11891120, 24642468, 26333777, 18054229…
162	23708969	Neutrophil swarms require LTB4 and integrins at sites of cell death in vivo.	Lämmermann	2013	1	10.1038/nature12175	True	[12490957, 17717539, 18718768, 21697893, 18703742, 20442864, 22922410, 23217115, 23090960, 20923880, 22516258, 18451854, 20947763, 22253592, 21751029, 9927410, 22966200, 16567386, 16567388, 23063331, 20727790, 23112187, 22542839, 2453577, 18997012, 6266432, 6250050, 12894175, 22980983]
163	15187151	The transcriptional activation program of human neutrophils in skin lesions supports their important role in wound healing.	Theilgaard-Mönch		1	10.4049/jimmunol.172.12.7684	True	[]
164	22966168	VEGF-A recruits a proangiogenic MMP-9-delivering neutrophil subset that induces angiogenesis in transplanted hypoxic tissue.	Christoffersson	2012	1	10.1182/blood-2012-04-421040	True	[18614368, 18025128, 12740570, 16967326, 16891410, 21741942, 21798756, 16567962, 16113679, 20651296, 19732719, 22156198, 20400675, 15129017, 11404367, 18077379, 12540195, 11025665, 18328425, 9577095, 11023497, 10485917, 12062105, 21784979, 21307392, 16498499, 20179352, 21665146, 12086877, 12814555, 17065333, 10587514, 20802254, 20530797, 21445045, 17037968, 12429821, 10493747, 17116736, 8360469, …
165	26286848	Identification and characterization of VEGF-A-responsive neutrophils expressing CD49d, VEGFR1, and CXCR4 in mice and humans.	Massena	2015	1	10.1182/blood-2015-03-631572	True	[21323543, 16967326, 22439926, 20651296, 21798756, 16413490, 16891410, 22966168, 17717539, 22064428, 24166715, 17002866, 8605350, 19230644, 10587356, 9689083, 9335315, 20530797, 16409300, 18536720, 17037968, 20190566, 24987005, 19029957, 16336962, 1312256, 23821770, 15827961, 22689825, 17116736, 14607815, 11069055, 18347025, 18025128, 18614368, 12778166, 6823562, 20884890, 16293653, 11493614, 168…
166	27160938	Skin CD4(+) memory T cells exhibit combined cluster-mediated retention and equilibration with the circulation.	Collins	2016	1	10.1038/ncomms11514	True	[299882, 2307933, 10537110, 25526304, 26092813, 24162776, 25787765, 16547281, 3494791, 21841802, 19305395, 25170048, 25706747, 10671204, 25957682, 23926324, 10762410, 23255361, 18663225, 22729248, 19349986, 22261031, 2999238, 25121482, 24184057, 2950204, 21407241, 26479922, 24064670, 20923878, 25240383, 15466619, 22837383, 23043070, 14688347, 22388819, 18424696, 21015608, 24706879, 11846609]
167	29457218	Regulatory T cells are required for normal and activin-promoted wound repair in mice.	Haertel	2018	1	10.1002/eji.201747395	True	[]
168	20185432	Epidermal gammadelta T cells sense precancerous cellular dysregulation and initiate immune responses.	Shimura	2010	1	10.1093/intimm/dxq014	True	[]
169	20364087	IL-17 is essential for host defense against cutaneous Staphylococcus aureus infection in mice.	Cho	2010	1	10.1172/JCI40891	True	[17283622, 16914702, 17940231, 19729844, 18462089, 11035720, 9199413, 14499268, 11305464, 16186732, 11972714, 18385500, 12374875, 11348452, 10053178, 18337720, 18591410, 18602572, 16801559, 12699407, 16413925, 17982084, 12218034, 18005699, 8676080, 12034575, 15316530, 18264110, 18264109, 9973514, 17581589, 17581588, 19359475, 16473830, 16200070, 17676045, 12417590, 16648837, 16818675, 19682928, 1…
170	29928283	Human αβ and γδ T Cells in Skin Immunity and Disease.	Cruz	2018	1	10.3389/fimmu.2018.01304	True	[19763149, 16547281, 21679864, 8447935, 26967286, 19307328, 23657257, 15265952, 15123746, 25787765, 17291276, 2458531, 1826884, 28248310, 3486721, 2993907, 20937851, 11821900, 17259988, 23043070, 11242050, 11264538, 17882271, 11994140, 8805634, 2373988, 8760786, 8168140, 8415665, 7697543, 9846488, 8409521, 15039758, 2521491, 3086451, 2688092, 7969453, 9425167, 10469228, 7525307, 3498635, 7907296,…
171	11976459	A role for skin gammadelta T cells in wound repair.	Jameson		1	10.1126/science.1069639	True	[]
172	28940971	Invariant NKT cells promote skin wound healing by preventing a prolonged neutrophilic inflammatory response.	Tanno	2017	1	10.1111/wrr.12588	True	[]
173	29307572	Langerhans Cells Prevent Autoimmunity via Expansion of Keratinocyte Antigen-Specific Regulatory T Cells.	Kitashima	2017	1	10.1016/j.ebiom.2017.12.022	True	[1720352, 7543549, 15897263, 22815292, 28720426, 25085878, 16227984, 28396069, 21602032, 11312257, 23298832, 21782478, 16356859, 18792030, 20590820, 21536741, 16841036, 23212520, 26071559, 15601833, 15894281, 9031326, 19995951, 2230654, 27026074, 26901152, 19218433, 22520847, 22143886, 26343536, 22121024, 24509084, 22560445, 24092934, 17065642, 3086446, 19380762, 19155523, 21821914, 21167752, 106…
174	26071559	Langerhans Cells Maintain Local Tissue Tolerance in a Model of Systemic Autoimmune Disease.	King	2015	1	10.4049/jimmunol.1402735	True	[21167752, 23827956, 11773639, 20351747, 12811848, 15357950, 2529818, 6215451, 3489741, 3878583, 1720352, 16492738, 21821914, 19017935, 16356859, 23246038, 15897263, 15894281, 8675671, 12902521, 15162443, 14530371, 18086865, 18086862, 18086861, 20212507, 20703247, 21511184, 17878350, 22968451, 20414746, 17643934, 7612153, 24300951, 23968808, 22006331, 20090769, 15545984, 8666919, 23802070, 221438…
175	30120934	Hypo-osmotic Stress Drives IL-33 Production in Human Keratinocytes-An Epidermal Homeostatic Response.	Pietka	2018	1	10.1016/j.jid.2018.07.023	True	[]
176	29770468	Toll-like receptor signalling induces the expression of serum amyloid A in epidermal keratinocytes and dermal fibroblasts.	Morizane	2018	1	10.1111/ced.13604	True	[]
177	28655473	Keratinocytes as sensors and central players in the immune defense against Staphylococcus aureus in the skin.	Bitschar	2017	1	10.1016/j.jdermsci.2017.06.003	True	[]
178	24722477	Mechanisms regulating skin immunity and inflammation.	Pasparakis	2014	1	10.1038/nri3646	True	[23727932, 23620015, 17072334, 24029918, 24523322, 19305395, 22058417, 21455173, 23075848, 20364087, 22188261, 22992524, 24323357, 22560445, 23793061, 19478181, 23096265, 17337393, 17603494, 21982596, 22895364, 23348417, 22837383, 23250397, 23576729, 22729248, 15998792, 21982597, 21455180, 23064362, 19346498, 17197238, 22546855, 19501001, 18641647, 17361131, 24025841, 18606807, 18226189, 24076051…
179	21576947	The antimicrobial skin barrier in patients with atopic dermatitis.	Schittek	2011	1	10.1159/000323296	True	[]
180	18480812	Wound repair and regeneration.	Gurtner		1	10.1038/nature07039	True	[]
181	28926543	Ontogeny and function of murine epidermal Langerhans cells.	Kaplan		1	10.1038/ni.3815	True	[329141, 329142, 887158, 782728, 3871837, 1910679, 14984600, 11773639, 28226228, 19995948, 15086552, 14765120, 12598895, 23177320, 22729249, 20966214, 25033907, 23160217, 22797772, 26966045, 25480297, 25480296, 28461703, 24249112, 23071254, 24190429, 8976197, 20713882, 22689996, 25078666, 17938236, 17353357, 503208, 23940255, 26343536, 23159228, 28011143, 27982014, 8421498, 18924211, 18991275, 22…
182	20966214	Fate mapping analysis reveals that adult microglia derive from primitive macrophages.	Ginhoux	2010	1	10.1126/science.1194637	True	[17188751, 19302036, 489472, 1380949, 1603325, 11726978, 16476660, 18026097, 18026096, 17450143, 17116734, 12832544, 10880746, 18295580, 5666958, 10805752, 19286519, 9724801, 10567732, 16337366, 7616613, 18467591, 20051473, 20504948, 17377529, 17971498, 11344090, 1554104, 11784010, 10433904, 9760700]
183	23177320	Stroma-derived interleukin-34 controls the development and maintenance of langerhans cells and the maintenance of microglia.	Greter	2012	1	10.1016/j.immuni.2012.11.001	True	[21982596, 20489731, 11756160, 20051473, 16444257, 20008528, 20966214, 22749353, 21536742, 22565823, 21782478, 17938236, 16823860, 16880407, 18467591, 20682855, 12415265, 21872563, 22729248, 22546855, 22054142, 8545103, 21486908, 15086552, 19380832, 22729249, 20504948, 2191302]
184	22729249	IL-34 is a tissue-restricted ligand of CSF1R required for the development of Langerhans cells and microglia.	Wang	2012	1	10.1038/ni.2360	True	[21952798, 20133564, 20193011, 19176316, 17170756, 16337366, 18551128, 12897775, 22078798, 8050349, 2188141, 11756160, 21068834, 8314887, 20966214, 16444257, 18467591, 22483114, 20504948, 20489731, 19995948, 19029989, 20309014, 11777972, 11978773, 18086861, 18086862, 18086865, 20193016, 17982073, 15897263, 9045915, 1385542, 15894281, 11046016, 22151305, 21782478, 18779347, 19302037, 20739085, 124…
185	24737461	Interkeukin-34, a cytokine crucial for the differentiation and maintenance of tissue resident macrophages and Langerhans cells.	Wang	2014	1	10.1002/eji.201344365	True	[23619691, 23783507, 5666958, 6174824, 2307905, 3455712, 6584524, 20966214, 22442384, 22565823, 24012416, 24264994, 24122769, 24130129, 6309875, 16337366, 18551128, 2408759, 15519852, 9642280, 18691974, 2188141, 2191302, 11756160, 19396881, 9729335, 8418205, 7130905, 8050349, 16444257, 22729249, 23177320, 18467591, 20504948, 22483114, 23478061, 11418465, 19303020, 22542597, 20309014, 20133564, 24…
186	16444257	Langerhans cells arise from monocytes in vivo.	Ginhoux	2006	1	10.1038/ni1307	True	[11312257, 2212665, 3871837, 10221917, 15357950, 14512632, 15894281, 15897263, 12415265, 8314887, 1431208, 7130905, 8874489, 11875574, 8760823, 10415041, 9500798, 11702065, 8976197, 11756160, 8050349, 15519852, 6276411, 15534368, 15034056, 15312244, 12871640, 2478233, 12186843, 16492803, 15098028, 11745359, 16169505, 11418465, 1424779, 7627801, 16263793, 8145851, 3053899, 6978185, 2990035, 480303…
187	24613914	The clash of Langerhans cell homeostasis in skin: Should I stay or should I go?	Hieronymus	2014	1	10.1016/j.semcdb.2014.02.009	True	[]
188	14765120	Runx3 regulates mouse TGF-beta-mediated dendritic cell function and its absence results in airway inflammation.	Fainaru	2004	1	10.1038/sj.emboj.7600085	True	[11792395, 12673064, 6300278, 7622058, 9521319, 11733147, 10200536, 8976197, 12775868, 12714579, 9434946, 8700862, 12121185, 12598895, 11029385, 11679675, 12352981, 10620014, 12573434, 10528188, 11869687, 10805752, 11105898, 9551945, 10953030, 10419474, 8634147, 12093746, 11731260, 11179664, 12732178, 9751710, 7835892, 11955451, 10940870, 11057902, 12490957, 9738456, 10713153, 12855590, 10679084,…
189	22565823	Adult Langerhans cells derive predominantly from embryonic fetal liver monocytes with a minor contribution of yolk sac-derived macrophages.	Hoeffel	2012	1	10.1084/jem.20120340	True	[18026097, 3499568, 16020514, 17116734, 4868035, 14726498, 17185606, 15590753, 19995948, 11756160, 20944625, 2427603, 20133564, 20309014, 16444257, 18086862, 20008528, 20966214, 8316299, 168272, 10805752, 19465690, 11344090, 12397098, 10880746, 10381505, 18467591, 3227794, 8316298, 19176316, 12415265, 19029989, 18026096, 5491581, 2358750, 10226014, 18295580, 10529424, 17597598, 4595411, 2875114, …
190	12415265	Langerhans cells renew in the skin throughout life under steady-state conditions.	Merad	2002	1	10.1038/ni852	True	[8379377, 6162777, 10837075, 3871837, 11692090, 11312257, 503208, 6572931, 1760836, 7507411, 10714678, 11876523, 1899440, 10466728, 11290544, 10974036, 11133838, 10233762, 11523046, 10550315, 10588729, 1937567, 9500798, 11875574, 11702065, 1279441, 10899907, 9366570, 9207004, 7539041, 7594634, 2427603, 2953426, 2584744, 7391603, 6854208, 2697910, 8207240, 10417516, 3998492, 3540136, 3473141, 6373…
191	15098028	Depletion of host Langerhans cells before transplantation of donor alloreactive T cells prevents skin graft-versus-host disease.	Merad	2004	1	10.1038/nm1038	True	[11799525, 11274753, 10595812, 11719354, 10411505, 12021249, 2443033, 6162777, 3871837, 10837075, 12415265, 10190898, 11155441, 10843722, 503208, 503207, 9266954, 10843382, 12093871, 6854208, 10662789, 12391020, 12391019, 12391021, 519712, 626416, 11312257, 12471148, 12042807, 11222360, 3890932, 7511063, 8164737, 9366570, 9393859, 9207483, 11520814]
192	23940255	Multicolor fate mapping of Langerhans cell homeostasis.	Ghigo	2013	1	10.1084/jem.20130403	True	[8976197, 9286378, 11861596, 19995948, 16444257, 2212664, 23177320, 15140219, 18037879, 20713882, 7507147, 17450143, 17972876, 10828034, 12415265, 19029989, 22729248, 18086861, 18371340, 20887898, 23177476, 16794586, 22729249, 23445542, 19941128, 21998450, 11101815]
193	23159228	Two distinct types of Langerhans cells populate the skin during steady state and inflammation.	Seré		1	10.1016/j.immuni.2012.07.019	True	[]
194	29327363	Pretreatment with substance P alleviates irritation due to sodium lauryl sulphate exposure by maintaining E-cadherin expression on human keratinocytes.	Choi	2018	1	10.1111/ced.13363	True	[]
195	23135957	E-cadherin interactions are required for Langerhans cell differentiation.	Mayumi	2012	1	10.1002/eji.201242654	True	[21030306, 21253784, 17334373, 20097424, 19521399, 12810071, 17277101, 21782478, 9500798, 19278421, 8421498, 7829887, 19995948, 16785525, 22174153, 8759731, 17046566, 11110702, 11381089, 8642292, 20525219, 20406303]
196	22689996	Autocrine/paracrine TGF-β1 inhibits Langerhans cell migration.	Bobr	2012	1	10.1073/pnas.1119178109	True	[20193016, 11312257, 19029989, 19995948, 12415265, 16444257, 8759731, 9500798, 8976197, 12598895, 14765120, 18692464, 17938236, 20713882, 10536138, 16356859, 20855870, 11857781, 17481928, 15623538, 19995951, 19278421, 19808018, 21782478, 11792802, 22442445, 17332368, 17936032, 21625453, 17353357, 21536741, 21566096]
197	20713882	TGF-beta is required to maintain the pool of immature Langerhans cells in the epidermis.	Kel	2010	1	10.4049/jimmunol.1000981	True	[]
198	23071254	Identification of Axl as a downstream effector of TGF-β1 during Langerhans cell differentiation and epidermal homeostasis.	Bauer	2012	1	10.1084/jem.20120493	True	[12447359, 8976197, 7673733, 21677668, 21278074, 20616810, 10725716, 9500798, 19721012, 20143315, 20483798, 16223775, 16037408, 11781349, 17938236, 20713882, 16452224, 20958312, 16551245, 18620092, 11846609, 11452127, 10227296, 19597001, 19218433, 8939948, 15294997, 10903741, 21030229, 18083102, 20711192, 19139172, 11346799, 17442946, 16831897, 1436033, 7867073, 8759731, 9269760, 20637106, 120290…
199	2522497	Presentation of exogenous protein antigens by dendritic cells to T cell clones. Intact protein is presented best by immature, epidermal Langerhans cells.	Romani		1	10.1084/jem.169.3.1169	True	[6445399, 154105, 7160425, 6339619, 6300278, 6854208, 6193218, 6351074, 6239901, 3871837, 4008974, 2931248, 2413457, 6242349, 2933743, 3487618, 3106979, 2439104, 3598467, 2443855, 2445889, 3119761, 3279134, 3279156, 2522496, 5416677, 4589990, 762493, 6211498]
200	2529318	Cultured human Langerhans cells resemble lymphoid dendritic cells in phenotype and function.	Romani		1	10.1111/1523-1747.ep12319727	True	[]
201	3871837	Murine epidermal Langerhans cells mature into potent immunostimulatory dendritic cells in vitro.	Schuler		1	10.1084/jem.161.3.526	True	[7047373, 6461712, 7123245, 6185614, 7160425, 6187815, 6339619, 6342649, 6222109, 6343548, 6854208, 6574493, 6136546, 6136547, 6351074, 6355361, 6427778, 6206192, 6475812, 6239901, 5962951, 4226229, 4347251, 4598015, 774995, 887158, 329141, 329142, 621393, 81860, 379218, 503208, 6445399, 6991175, 6966818, 6448907, 6968911, 6159705, 7252426, 6943285, 6168700, 6948298, 6212613]
202	22174153	Regulation and function of the E-cadherin/catenin complex in cells of the monocyte-macrophage lineage and DCs.	Van den Bossche	2011	1	10.1182/blood-2011-10-384289	True	[]
203	11970978	Matrix metalloproteinases 9 and 2 are necessary for the migration of Langerhans cells and dermal dendritic cells from human and murine skin.	Ratzinger		1	10.4049/jimmunol.168.9.4361	True	[]
204	17823289	CXCL12-CXCR4 engagement is required for migration of cutaneous dendritic cells.	Kabashima	2007	1	10.2353/ajpath.2007.070225	True	[9521319, 10617422, 9927506, 9989975, 10359116, 15771568, 10496320, 9754563, 10571177, 10520991, 9927507, 10072485, 11493625, 10550315, 11435471, 16385346, 8757135, 9634238, 9689100, 14649897, 12935890, 15753365, 12740571, 15845449, 11846609, 9653094, 12778172, 10626897, 9862715, 2121643, 10843380, 14617751, 10899907, 12149218, 16985179, 9780173, 15098028, 14512632, 15897263, 15894281, 16356859, …
205	8690462	Tumour necrosis factor receptor II (p75) signalling is required for the migration of Langerhans' cells.	Wang		1	10.1111/j.1365-2567.1996.tb00016.x	True	[6991394, 1578133, 3119761, 2404080, 2212665, 2170559, 2258190, 1849278, 1718003, 1663076, 1551688, 1322675, 8421498, 8429237, 8473727, 8387893, 7504029, 7911448, 7521373, 7923390, 7836916, 7890303, 7576067, 3455705]
206	16153855	Cytokines and Langerhans cell mobilisation in mouse and man.	Griffiths	2005	1	10.1016/j.cyto.2005.07.011	True	[]
207	25680275	Candida albicans morphology and dendritic cell subsets determine T helper cell differentiation.	Kashem	2015	1	10.1016/j.immuni.2015.01.008	True	[21873546, 24412614, 22689996, 20855870, 19421183, 9204892, 5541754, 21531876, 19362022, 20381638, 10811860, 18615114, 19864674, 18549457, 22865916, 8349105, 12719479, 15729357, 24076050, 19864672, 22158429, 9285405, 22442445, 23250275, 19441981, 22137454, 22838497, 21782478, 16990136, 21035396, 22240625, 16356859, 15894281, 24076051, 7992058, 9298905, 22235206, 23637604, 22554706, 17707129, 3934…
208	22385635	Langerhans cells are critical in epicutaneous sensitization with protein antigen via thymic stromal lymphopoietin receptor signaling.	Nakajima	2012	1	10.1016/j.jaci.2012.01.063	True	[21734715, 21999178, 19357709, 10518815, 15113590, 10837075, 17712996, 18086861, 18086862, 18086865, 19995951, 20300138, 21841801, 21050944, 19538461, 17320941, 12055625, 16432252, 16356859, 14993294, 20226508, 9541491, 15894281, 21035396, 21484783, 16275760, 18711124, 12415265, 18060034, 18789730, 18792030, 18239613]
209	24005050	Distinct molecular signature of human skin Langerhans cells denotes critical differences in cutaneous dendritic cell immune regulation.	Polak	2013	1	10.1038/jid.2013.375	True	[20220088, 17967053, 23135957, 21697461, 18252867, 22535664, 15963988, 12538655, 21030305, 21739428, 15897263, 21833835, 17786242, 19798086, 15331446, 21474346, 20703247, 15294997, 20003283, 10661407, 20520820, 22560445, 23074278, 19131956, 17320941, 19890348, 23159228, 4621856, 15162423, 20097424, 14991068, 23389393, 16199517, 18436579, 22565823, 1431232, 20707812, 18789730, 16356859, 17334373, …
210	12189159	Multiple functions of caveolin-1.	Liu	2002	1	10.1074/jbc.R200020200	True	[]
211	25085878	Murine Langerin+ dermal dendritic cells prime CD8+ T cells while Langerhans cells induce cross-tolerance.	Flacher		1	10.15252/emmm.201303283	True	[21880979, 21469094, 19349986, 20434894, 16489357, 12486105, 15024047, 17114424, 7706711, 19342641, 17683111, 22791285, 15122199, 19221394, 10742152, 23569326, 12835477, 24739759, 19155471, 19538461, 17114468, 18217955, 19890348, 22291181, 15184058, 15982312, 17008531, 20560799, 16444257, 18086862, 22523067, 22442445, 11560993, 20038600, 14871532, 19570825, 18322168, 19168629, 21262813, 23298832,…
212	22006331	Langerhans cells are precommitted to immune tolerance induction.	Shklovskaya	2011	1	10.1073/pnas.1110076108	True	[17898760, 20193016, 14512632, 15897263, 17982073, 7594576, 16356859, 19801524, 15894281, 18566408, 1328464, 11163194, 12530984, 3499228, 12415265, 17142728, 15032595, 11560993, 15982311, 15140219, 12023343, 19043558, 19349986, 20351058, 11017105, 18951047, 20858889, 17599748, 20231464, 8808677, 14515276, 17195844, 17617579, 19342641, 20855870, 15543150]
213	19538461	Langerhans cells are critical in the development of atopic dermatitis-like inflammation and symptoms in mice.	Elentner	2009	1	10.1111/j.1582-4934.2009.00797.x	True	[19078985, 17417636, 16550169, 11544479, 16432252, 12055625, 17320941, 12707303, 16103410, 17702899, 16199515, 16880407, 12974775, 3871837, 774995, 6153101, 2474029, 18792030, 15894281, 17371993, 18086865, 11708898, 18845325, 12860930, 17641010, 17438065, 18650845, 10329853, 12615888, 14616866, 11809914, 10719301, 8096327, 17666213, 9430724, 10050676, 10069890, 15175141, 11994140, 18528699, 18461…
214	22402444	Langerhans cells from human cutaneous squamous cell carcinoma induce strong type 1 immunity.	Fujita	2012	1	10.1038/jid.2012.34	True	[16339512, 11123353, 10815894, 19769733, 15803149, 11522640, 18585853, 16675096, 11747338, 19387481, 18836473, 12704383, 14562018, 15328176, 19040502, 9359474, 10490952, 18677477, 16916762, 19996179, 9815709, 18001421, 18061513, 9794417, 19374544, 20486123, 9407964, 9500607, 9033277, 16971810, 17312119, 16174093, 15294997, 20368713, 15340416, 12633662, 17898760, 18209098, 20351746, 19515046, 1771…
215	24569709	IL-23 from Langerhans cells is required for the development of imiquimod-induced psoriasis-like dermatitis by induction of IL-17A-producing γδ T cells.	Yoshiki	2014	1	10.1038/jid.2014.98	True	[22240625, 21984702, 21982596, 23024273, 19322214, 18200064, 14981113, 23319736, 12610626, 17184267, 16356859, 18039949, 7865480, 14707118, 22931926, 17287478, 15098028, 17074928, 8288908, 10648117, 20559326, 17982073, 18086865, 23754427, 17587057, 18684158, 20193016, 23463003, 10620129, 18802076, 21782478, 15894281, 21734715, 18834938, 19380832, 18086862]
216	30296420	Dermal CD207-Negative Migratory Dendritic Cells Are Fully Competent to Prime Protective, Skin Homing Cytotoxic T-Lymphocyte Responses.	Hain	2018	1	10.1016/j.jid.2018.08.022	True	[]
217	25112380	Tracking and quantification of dendritic cell migration and antigen trafficking between the skin and lymph nodes.	Tomura	2014	1	10.1038/srep06030	True	[9521319, 9841929, 16860764, 15263030, 12391021, 14764661, 15163797, 12626531, 19915624, 20231850, 22560445, 18086865, 18086862, 18086861, 12871638, 14991601, 15894281, 12911780, 22459312, 2680907, 7570992, 6854208, 11046016, 12176895, 12415265, 17116734, 17450143, 19176316, 3119761, 18663225, 20304829, 20179354, 15731765, 23241888, 11903614, 10520991, 15308107, 20038600, 16056255, 6460830, 22729…
218	30531969	PDL2<sup>+</sup> CD11b<sup>+</sup> dermal dendritic cells capture topical antigen through hair follicles to prime LAP<sup>+</sup> Tregs.	Tordesillas	2018	1	10.1038/s41467-018-07716-7	True	[25962902, 26067183, 25295541, 27417020, 29019858, 25583102, 26557117, 28926543, 25033907, 21867928, 25312824, 24076050, 23664832, 24076051, 20068222, 21469094, 22523067, 23298832, 1370356, 7520605, 8690806, 22079987, 23516985, 18086865, 15894281, 12415265, 23706669, 28343820, 18938063, 20002446, 20962535, 20962535, 22363776, 23140259, 28091362, 26920463, 29136445, 27720994, 26588783, 28552347, 2…
219	29295520	The Origin of Skin Dendritic Cell Network and Its Role in Psoriasis.	Kim	2017	1	10.3390/ijms19010042	True	[19644474, 22878274, 22293182, 19763149, 22136168, 27890914, 27888331, 20185720, 18685620, 24352044, 28226228, 23516985, 11919207, 887158, 329141, 329142, 379218, 81860, 6966818, 6168700, 6212613, 6222109, 3871837, 503208, 6993581, 4961439, 12415265, 19995948, 22565823, 23940255, 16444257, 22729248, 23159228, 24092934, 23177320, 22729249, 8976197, 17938236, 20713882, 22689996, 26901152, 12598895,…
220	20038600	CD207+ CD103+ dermal dendritic cells cross-present keratinocyte-derived antigens irrespective of the presence of Langerhans cells.	Henri	2009	1	10.1084/jem.20091964	True	[14512632, 18951047, 12811848, 19349986, 17982073, 17116734, 6417231, 18086865, 19342641, 15530835, 17145958, 14707075, 17513734, 11120766, 15482474, 18086862, 19008445, 8287475, 10662789, 19168629, 17378762, 18981237, 17936032, 12176895, 18792030, 15601833, 15894281, 15654947, 19153243, 17450143, 19286519, 10468609, 6296871, 12415265, 1375245, 19218433, 19043558, 18086861, 19299710, 1656276, 165…
221	28063035	Monitoring Skin Dendritic Cells in Steady State and Inflammation by Immunofluorescence Microscopy and Flow Cytometry.	Ober-Blöbaum		1	10.1007/978-1-4939-6786-5_3	True	[]
222	28226228	Antigen-Presenting Cells in the Skin.	Kashem	2017	1	10.1146/annurev-immunol-051116-052215	True	[]
223	29920767	Differential chemokine receptor expression and usage by pre-cDC1 and pre-cDC2.	Cook	2018	1	10.1111/imcb.12186	True	[]
224	30386346	Intestinal CD103<sup>+</sup>CD11b<sup>+</sup> cDC2 Conventional Dendritic Cells Are Required for Primary CD4<sup>+</sup> T and B Cell Responses to Soluble Flagellin.	Flores-Langarica	2018	1	10.3389/fimmu.2018.02409	True	[23152564, 24442437, 29346347, 11323673, 12244190, 21469112, 29173868, 18362130, 21687743, 21596084, 22761297, 22895510, 15384042, 15153511, 22126373, 25072116, 25033907, 27637149, 23664832, 28378807, 28598427, 26036767, 17705136, 18724372, 17204652, 16829963, 22545147, 21182074, 17947692, 29255470, 29127147, 3791703, 24076050, 24356538, 28802050]
225	25033907	Dendritic cells, monocytes and macrophages: a unified nomenclature based on ontogeny.	Guilliams	2014	1	10.1038/nri3712	True	[4540685, 8145033, 11101873, 7308288, 4573839, 154105, 2185332, 7252426, 762493, 23516985, 24854589, 24837101, 18941170, 19733097, 19733489, 24726741, 21951685, 11276208, 12871639, 18691912, 22936024, 22442384, 23273845, 20966214, 9407545, 2307905, 10567732, 24043763, 23812096, 24012416, 24184057, 24166715, 17922015, 17922016, 20628149, 10024247, 9218570, 22615130, 23664832, 23706669, 21867928, 2…
226	29138056	Skin-Specific CD301b<sup>+</sup> Dermal Dendritic Cells Drive IL-17-Mediated Psoriasis-Like Immune Response in Mice.	Kim	2017	1	10.1016/j.jid.2017.11.003	True	[]
227	20351058	Peripheral CD103+ dendritic cells form a unified subset developmentally related to CD8alpha+ conventional dendritic cells.	Edelson	2010	1	10.1084/jem.20091627	True	[12393690, 16216886, 19273628, 19132917, 20098442, 19349986, 15897263, 19733489, 17200722, 18086865, 7865469, 18500229, 17620361, 17513734, 17873879, 17204652, 16322423, 17702640, 19079211, 18591406, 18086862, 20008528, 1971294, 12598895, 15233723, 19008445, 8861914, 18710932, 18292524, 16216890, 16356859, 19079213, 19145246, 19465690, 15894281, 12532109, 18362945, 11134512, 11532216, 19286519, 1…
229	22933627	IRF4 promotes cutaneous dendritic cell migration to lymph nodes during homeostasis and inflammation.	Bajaña	2012	1	10.4049/jimmunol.1102613	True	[19252974, 15098028, 21035396, 15308107, 11773639, 20231850, 20133564, 20193012, 20008528, 20421390, 20351058, 14615368, 19286519, 19465690, 18981237, 15184678, 15728463, 16236719, 12461077, 17823289, 18924211, 18280186, 20855870, 8999800, 17508021, 10839815, 19880499, 15894281, 18566408, 11846983, 16621978, 18086862, 17190836, 19733489]
230	23706669	IRF4 transcription factor-dependent CD11b+ dendritic cells in human and mouse control mucosal IL-17 cytokine responses.	Schlitzer		1	10.1016/j.immuni.2013.04.011	True	[17486092, 12417590, 20732640, 16216886, 20479115, 22933627, 10837075, 9553774, 19907079, 19733489, 17591855, 22718260, 20886035, 20479118, 21666057, 20483758, 23023392, 18591406, 20008528, 22795876, 21377044, 21943488, 17890370, 19836068, 22306017, 16767092, 22262658, 22018469, 19286519, 21763611, 22797772, 22005301, 21029958, 23352232, 20479117, 14661066, 18267078, 22949319, 22615127, 22547585,…
231	20193009	The CD8+ dendritic cell subset.	Shortman		1	10.1111/j.0105-2896.2009.00870.x	True	[]
232	26179908	Identification of Teleost Skin CD8α+ Dendritic-like Cells, Representing a Potential Common Ancestor for Mammalian Cross-Presenting Dendritic Cells.	Granja	2015	1	10.4049/jimmunol.1500322	True	[]
233	20193025	Development and functional specialization of CD103+ dendritic cells.	del Rio		1	10.1111/j.0105-2896.2009.00874.x	True	[]
234	30598513	Classical Type 1 Dendritic Cells Dominate Priming of Th1 Responses to Herpes Simplex Virus Type 1 Skin Infection.	Harpur	2018	1	10.4049/jimmunol.1800218	True	[]
235	27756516	Differential activation behavior of dermal dendritic cells underlies the strain-specific Th1 responses to single epicutaneous immunization.	Lee	2016	1	10.1016/j.jdermsci.2016.09.011	True	[]
236	24076050	Control of T helper 2 responses by transcription factor IRF4-dependent dendritic cells.	Gao	2013	1	10.1016/j.immuni.2013.08.028	True	[22933627, 23435120, 8566052, 17591855, 23021777, 15780990, 22983707, 22442445, 20819925, 21943488, 11441078, 20231850, 21782478, 1460426, 20065112, 17936032, 20421390, 16767092, 19440334, 24076051, 22634865, 22992523, 12189207, 11520464, 16236719, 12438431, 10485649, 20185720, 20336151, 23664832, 20819926, 23352232, 22837519, 11371351, 11956291, 20729857, 23706669, 19635859, 15184678, 18303999, …
237	24076051	CD301b⁺ dermal dendritic cells drive T helper 2 cell-mediated immunity.	Kumamoto	2013	1	10.1016/j.immuni.2013.08.029	True	[20079666, 21469105, 20855870, 17116734, 19124720, 18432905, 21636296, 15573132, 9110977, 19786541, 18086862, 19542428, 20068222, 22425247, 20819925, 20351191, 21782478, 20065112, 22240625, 16849469, 20513748, 20421390, 15894281, 22403589, 19440334, 15364954, 21555577, 22634865, 11777943, 21856952, 9927520, 17981145, 19029989, 10973276, 19218433, 15484188, 20817571, 23612279, 22538607, 20336151, …
238	24039898	A unique dermal dendritic cell subset that skews the immune response toward Th2.	Murakami	2013	1	10.1371/journal.pone.0073270	True	[9521319, 22136168, 11502162, 17204652, 22066016, 22147811, 20231850, 20853491, 19915624, 21750314, 12542532, 18086865, 18086861, 18086862, 19218433, 21782478, 22240625, 3119761, 11120799, 12948522, 6153101, 2212665, 16356859, 15894281, 15897263, 17982073, 20703247, 21998450, 20226508, 8598452, 1587794, 12016228, 20304916, 19440334, 20038600, 19008445, 17170756, 11713464, 15345224, 2643119, 87027…
239	22345706	Kruppel-like factor 4 (KLF4) promotes the survival of natural killer cells and maintains the number of conventional dendritic cells in the spleen.	Park	2012	1	10.1189/jlb.0811413	True	[17013389, 15780987, 15771571, 18469816, 19818367, 12586624, 17948125, 16424180, 20142363, 16244670, 16219632, 14724568, 16904174, 12015290, 10431239, 15825076, 17762869, 18390749, 20802152, 19412182, 12434335, 16169848, 19635904, 14688319, 15032583, 17965716, 18425102, 19749763, 17618288, 19786554, 20581314, 17398124, 16680143, 17170756, 8610139, 8612127, 11296270, 10366784, 11313251, 18490906, …
240	25992862	Klf4 expression in conventional dendritic cells is required for T helper 2 cell responses.	Tussiwand		1	10.1016/j.immuni.2015.04.017	True	[24857755, 10724173, 18390749, 22933627, 9521319, 19941129, 22273772, 9218595, 17591855, 25071163, 10621974, 25108019, 11137451, 12548562, 22065991, 20351058, 22966004, 10679097, 17762869, 24076050, 15740636, 20008528, 23177320, 12598895, 22981535, 24613091, 21524210, 19330007, 12504015, 20038600, 15142530, 19008445, 10805752, 18824534, 21474667, 12015290, 8384701, 24076051, 23319570, 22101730, 2…
241	29321259	Plasmacytoid dendritic cells promote systemic sclerosis with a key role for TLR8.	Ah Kioon		1	10.1126/scitranslmed.aam8458	True	[17332883, 11889413, 12905479, 16936269, 19180481, 21790289, 22464314, 11861602, 25581309, 26711677, 26526766, 26683145, 22988104, 17997333, 24277153, 17264163, 18322178, 19361845, 20811154, 24500834, 20004021, 12960360, 16230478, 15668740, 20559388, 25180061, 25180065, 18418411, 21115693, 21115688, 24107997, 24350901, 6266431, 9802930, 11711679, 12946990, 16864658, 26240058, 16418202, 17328080, …
242	21115688	Plasmacytoid dendritic cells sense skin injury and promote wound healing through type I interferons.	Gregorio	2010	1	10.1084/jem.20101102	True	[9697844, 19114666, 16230478, 16920966, 15749908, 10426316, 16973389, 14976261, 19073735, 11442754, 1697688, 19578369, 19920355, 15086564, 19703986, 16374470, 15611427, 18641647, 14976262, 11130078, 11812998, 15140219, 8891436, 19637225, 19075398, 11561001, 15345224, 16715101, 19966777, 17873860, 17337293, 8009221, 15998792, 11719807, 20483722, 15592573, 17290304, 2191052, 10364556, 15033189, 157…
243	26639680	Langerhans cells (CD1a and CD207), dermal dendrocytes (FXIIIa) and plasmacytoid dendritic cells (CD123) in skin lesions of leprosy patients.	Hirai	2015	1	10.1016/j.micpath.2015.11.013	True	[]
244	15998792	Plasmacytoid predendritic cells initiate psoriasis through interferon-alpha production.	Nestle		1	10.1084/jem.20050500	True	[12686053, 15145319, 9153950, 11484692, 8758188, 15199399, 15450332, 15771572, 10364556, 10426316, 10899908, 12511409, 11711679, 12953097, 11438470, 11034417, 12445198, 14675191, 15611427, 14962089, 7861026, 7822763, 15086558, 11114377, 1751354, 7904414, 10971502, 15757824, 11748283, 9091583, 9802930, 11070172, 15361868, 7679692, 7510764, 14981113, 15149496, 8496154, 11561001, 11745357, 14762226,…
246	20479116	Human CD141+ (BDCA-3)+ dendritic cells (DCs) represent a unique myeloid DC subset that cross-presents necrotic cell antigens.	Jongbloed	2010	1	10.1084/jem.20092140	True	[18762265, 12393690, 18987360, 11024130, 19299718, 19349986, 15024047, 18249105, 18669894, 18838547, 11120766, 18471880, 17204652, 11086035, 12672047, 15781451, 9345009, 19008445, 11313382, 18408006, 12021309, 12738673, 11561001, 14729660, 19949081, 19221745, 16785533, 18068417, 18624292, 16210585, 18799142, 20171123, 12149219, 18799734, 12393628, 15342370, 9927520, 12960343, 18414430, 19539500, …
247	22430490	Characterization of resident and migratory dendritic cells in human lymph nodes.	Segura	2012	1	10.1084/jem.20111457	True	[18987360, 20479115, 19299718, 21314428, 20479118, 9103444, 11086035, 15781451, 19171766, 19915624, 20479116, 15213097, 18789730, 16210585, 11369639, 19176316, 7504023, 15308107, 20479117, 18045026, 18497879, 11438475, 10508244, 21750314, 15946854]
248	28283566	Human Plasmacytoid Dendritic Cells Display and Shed B Cell Maturation Antigen upon TLR Engagement.	Schuh	2017	1	10.4049/jimmunol.1601746	True	[]
249	24854589	Monocytes and macrophages: developmental pathways and tissue homeostasis.	Ginhoux		1	10.1038/nri3671	True	[17412618, 12871640, 21536742, 24374218, 1554104, 16020514, 3722384, 16462739, 15906238, 23601688, 10433904, 16801531, 24043764, 24048120, 18026096, 21725321, 22545247, 18362170, 10626897, 23273845, 16285869, 8316299, 15098028, 22231304, 15034057, 17404248, 11784010, 11696600, 19234214, 23706669, 22585535, 11344090, 19733097, 23770640, 5666958, 17201678, 22442384, 22194622, 23159228, 19917501, 23…
250	26287683	Most Tissue-Resident Macrophages Except Microglia Are Derived from Fetal Hematopoietic Stem Cells.	Sheng		1	10.1016/j.immuni.2015.07.016	True	[]
251	29511065	Unveiling skin macrophage dynamics explains both tattoo persistence and strenuous removal.	Baranska	2018	1	10.1084/jem.20171608	True	[19553284, 22383883, 22990622, 25151491, 21242295, 28063034, 11328383, 23582326, 19557162, 19345328, 15630444, 27760337, 19597914, 9349338, 28930664, 27637149, 19171766, 22795876, 19917501, 24012416, 10805752, 20023653, 24854591, 25200712, 28514690, 19525957, 23352232, 27096321, 26813785, 12871639, 26287683, 15654948, 15034056, 22936024, 24184057, 27814941, 22367054, 25411201, 26992565, 17190836,…
252	24184057	Origins and functional specialization of macrophages and of conventional and monocyte-derived dendritic cells in mouse skin.	Tamoutounour	2013	1	10.1016/j.immuni.2013.10.004	True	[]
253	8592089	Macrophages, but not Langerhans cell-like cells of dendritic lineage, express the CD36 molecule in normal human dermis: relevance to downregulatory cutaneous immune responses?	Lonati		1	10.1111/1523-1747.ep12328158	True	[]
254	9487118	Clusters of perifollicular macrophages in normal murine skin: physiological degeneration of selected hair follicles by programmed organ deletion.	Eichmüller		1	10.1177/002215549804600310	True	[]
255	24270515	Perivascular macrophages mediate neutrophil recruitment during bacterial skin infection.	Abtin	2013	1	10.1038/ni.2769	True	[23435331, 22080185, 20414258, 8896391, 12234360, 20530797, 17116736, 22615129, 5656394, 3276004, 16507898, 21088683, 20610826, 17918074, 18462089, 20825344, 18268041, 20726702, 21926978, 22377761, 20624979, 22240584, 10887140, 11163192, 18703742, 16860762, 19282852, 12393599, 17123788, 17868096, 15777180, 15543150, 21339323, 23603794, 23179077, 20363969, 16754715, 17786242, 20966214, 10603385, 1…
256	19850888	Selective and specific macrophage ablation is detrimental to wound healing in mice.	Mirza	2009	1	10.2353/ajpath.2009.090248	True	[17299434, 10471461, 9082989, 15293811, 9804349, 1109560, 15039218, 10880393, 9137094, 18097059, 15293805, 12842011, 15699170, 15630444, 11485904, 18178858, 3543052, 7308288, 16087400, 8360469, 7925556, 2407538, 3980993, 89034, 12521975, 6612342, 6204395, 11793372, 12628185, 11698256, 12511873, 15530839, 19029990, 11006014, 19528348]
257	27458196	Abandoning M1/M2 for a Network Model of Macrophage Function.	Nahrendorf		1	10.1161/CIRCRESAHA.116.309194	True	[24786973, 22590615, 24625784, 23933982, 19198609, 22238190, 20133564, 25035951, 24854589, 26681460, 26982352, 25033907, 25319323, 25861979, 23619691, 26982353, 20856220, 27038773, 25035950, 23307733, 26748179, 22847772, 24435095, 26642357, 24439267, 25245760, 25349429, 18025128, 17200719, 24630724, 19037245, 27033548, 22101429, 25800955, 25480296, 10843666, 2419430, 1613462, 25480297, 24530056]
258	25999950	Anatomy of a discovery: m1 and m2 macrophages.	Mills	2015	1	10.3389/fimmu.2015.00212	True	[25138714, 2528896, 2575073, 1693082, 7917115, 7836924, 21046016, 25295041, 23428224, 22570864, 444403, 2432129, 2538541, 2332635, 9806879, 10843666, 11942557, 14194388, 1613462, 20510870, 17898760, 18941170, 20467425, 4921480, 4138926, 174433, 66275, 4133807, 154067, 6974215, 6189937, 2450624, 4588620, 5014438, 2670213, 1094290, 14084659, 4126770, 6242349, 3196352, 1401910, 9916105, 10352292, 17…
259	25138714	M1 and M2 macrophages: the chicken and the egg of immunity.	Mills	2014	1	10.1159/000364945	True	[21046016, 20374928, 23428224, 10843666, 19029990, 21952805, 15530839, 1613462, 20966214, 22442384, 21566158, 19048016, 17972350, 20133564, 2644083, 21997792, 23619691, 19282852, 17292050, 10645216, 23428597, 16282492, 7836924, 7917115, 11942557, 1401910, 9573217, 21228261, 21204900, 18513324, 15353554, 11861602, 8808632, 3196352, 2538541, 1639108, 19016794, 8015002, 17097742, 1418708, 23663778, …
260	8222730	Transforming growth factor-beta stimulates collagen and fibronectin synthesis by human corneal stromal fibroblasts in vitro.	Ohji		1	10.3109/02713689308995765	True	[]
261	17981560	Macrophage activation and polarization.	Martinez	2008	1	10.2741/2692	True	[]
262	24527272	Regulation of Macrophage Polarization and Wound Healing.	Ferrante		1	10.1089/wound.2011.0307	True	[19105661, 17981560, 18161744, 21118895, 19864556, 21317534, 20148674, 18161745, 20052800, 19880493, 19850892, 21240265, 18438842, 18285424, 16236719, 20729857, 17825402, 17065555, 20176743, 1109560]
263	29146235	Macrophages: Their role, activation and polarization in pulmonary diseases.	Arora	2017	1	10.1016/j.imbio.2017.11.001	True	[16963669, 20164428, 14688348, 12101268, 25339958, 21622869, 18645592, 23667114, 15608148, 28231829, 20676146, 21307848, 18768823, 20856220, 16269622, 17681149, 18245268, 9308918, 22185353, 22831835, 27123242, 18577586, 22194670, 26990663, 18835347, 10820278, 26118749, 17548519, 15298554, 11422207, 15849198, 17932028, 12519085, 20597533, 14568929, 20875491, 21816192, 20510870, 12511873, 22952876,…
264	20386569	Fra-1 protooncogene regulates IL-6 expression in macrophages and promotes the generation of M2d macrophages.	Wang	2010	1	10.1038/cr.2010.52	True	[]
265	23504259	The adenosine-dependent angiogenic switch of macrophages to an M2-like phenotype is independent of interleukin-4 receptor alpha (IL-4Rα) signaling.	Ferrante		1	10.1007/s10753-013-9621-3	True	[20510870, 1109560, 20176743, 22012443, 19029990, 22025054, 16322748, 12554797, 1613462, 14568930, 17702561, 17981560, 12875990, 24527272, 21926236, 16022683, 19477908, 17065555, 23328845, 22104307, 22699204, 20403029, 21356378, 19805133, 18758473, 11264476, 9785465, 16100094, 19477908, 22884360, 17525287, 16339566, 17974599, 17065555, 19850892, 17485518, 18982158, 20665377, 22577176, 18161744, 2…
266	27066978	Adenosine A2A receptor signaling attenuates LPS-induced pro-inflammatory cytokine formation of mouse macrophages by inducing the expression of DUSP1.	Köröskényi	2016	1	10.1016/j.bbamcr.2016.04.003	True	[]
267	19644767	Molecular regulation of mast cell development and maturation.	Liu	2009	1	10.1007/s11033-009-9650-z	True	[12041663, 10051709, 10432289, 16134989, 16918505, 12047434, 9820483, 11911828, 7107713, 15010370, 16174756, 7522690, 18538784, 15607817, 17371974, 2471732, 17327401, 6112711, 15662442, 1371080, 15771585, 11983227, 12911789, 2457811, 15003814, 17919738, 10898502, 12030728, 10931118, 15030577, 16829633, 15951536, 17700564, 18547584, 16750977, 16647563, 2295001, 15781331, 10233886, 7545457, 1169659…
268	24598075	Mast cell progenitors: origin, development and migration to tissues.	Dahlin	2014	1	10.1016/j.molimm.2014.01.018	True	[]
269	3491870	Interleukin 4 as an essential factor for in vitro clonal growth of murine connective tissue-type mast cells.	Hamaguchi		1	10.1084/jem.165.1.268	True	[6322187, 6420702, 6429265, 6376681, 3891630, 2410474, 3897446, 3930522, 2868058, 3005865, 2937061, 3083412, 6954527, 833141, 3090545, 6815268, 6230674]
270	2117548	Mast cell growth-enhancing activity (MEA) stimulates interleukin 6 production in a mouse bone marrow-derived mast cell line and a malignant subline.	Hültner		1		True	[]
271	1899106	Interleukin 10: a novel stimulatory factor for mast cells and their progenitors.	Thompson-Snipes		1	10.1084/jem.173.2.507	True	[1703785, 2124252, 2579029, 2469502, 2856931, 2115002, 6084657, 3498944, 3491987, 2161559, 2937061]
272	27337047	Isolation of Mature (Peritoneum-Derived) Mast Cells and Immature (Bone Marrow-Derived) Mast Cell Precursors from Mice.	Meurer	2016	1	10.1371/journal.pone.0158104	True	[20941613, 26154789, 26300882, 26597881, 25062998, 14719507, 11844219, 26551566, 6198393, 17475876, 17259966, 7462642, 18432836, 8384038, 18547584, 3894523, 63894, 7539467, 2831066, 24903914, 26742912]
273	25744159	Distinguishing Mast Cell Progenitors from Mature Mast Cells in Mice.	Dahlin	2015	1	10.1089/scd.2014.0553	True	[331117, 16006518, 24112044, 16330751, 15955837, 11134512, 12925520, 11836235, 23960191, 10466727, 6778871, 22101159, 11696590, 20576124, 8858180, 19703899, 9360993, 16670268, 22972929, 18077323, 24598075, 25291985, 21825171, 3345338]
274	27746235	Skin microbiome promotes mast cell maturation by triggering stem cell factor production in keratinocytes.	Wang	2016	1	10.1016/j.jaci.2016.09.019	True	[25326105, 19966777, 24172897, 25792465, 9354811, 22654878, 19644767, 12592295, 10608502, 18483499, 23385576, 21407241, 22772452, 23528820, 12384415, 18205712, 16760571, 9584135, 17309819, 7542060, 14227966, 8128982, 22140255, 22529299, 15571070, 11764276, 26404536, 7515715, 24726878, 21281976, 21178010, 22837383, 7519481, 22828511, 16110152, 12855956, 20134422, 15146245, 10657659, 17640874, 1572…
275	15735162	Mast cell distribution in normal adult skin.	Janssens		1	10.1136/jcp.2004.017210	True	[11964726, 11919427, 11919426, 11292030, 465311, 465310, 793744, 3170991, 14220232, 2443157, 2250189, 2443079, 3819067, 14777248, 7798617, 8577864, 1822682, 7560349, 3631448, 12588371, 7657877, 7894111, 3985123]
276	30291626	Aged human skin accumulates mast cells with altered functionality that localize to macrophages and vasoactive intestinal peptide-positive nerve fibres.	Pilkington	2018	1	10.1111/bjd.17268	True	[24579731, 26044074, 23132168, 20444648, 19667063, 11841364, 28777886, 21106704, 25944979, 24507159, 27393494, 26994263, 21612880, 8985127, 17242468, 14719538, 17485116, 21316440, 25495009, 22112783, 24920845, 26860071, 25883791, 15037019, 2165948, 28449872, 3520574, 10364156, 23099058, 11150311, 16025156, 22087031, 22783258, 27643442, 17922833, 10704723, 15808913, 19953344, 9020112, 12867500, 10…
277	29454835	Mast cells signal their importance in health and disease.	Olivera	2018	1	10.1016/j.jaci.2018.01.034	True	[]
278	29891367	The effects of imidacloprid combined with endosulfan on IgE-mediated mouse bone marrow-derived mast cell degranulation and anaphylaxis.	Shi	2018	1	10.1016/j.pestbp.2018.04.009	True	[]
279	30250145	The Fab fragment of anti-IgE Cε2 domain prevents allergic reactions through interacting with IgE-FcεRIα complex on rat mast cells.	Hirano	2018	1	10.1038/s41598-018-32200-z	True	[28673400, 4162440, 27090936, 25468198, 25280385, 27264000, 22561833, 6199797, 2438554, 1532373, 26440543, 27059534, 27709638, 25609342, 27864548, 28477722, 27609658, 27496596, 10607813, 9013989, 8360482, 10224354, 9196083, 28751232, 16369332, 23432142, 75922, 7188700, 24642143, 26509363, 6207029, 2416816, 12037398, 7542094, 27263999, 11323720, 3257463, 1116878, 8420839]
280	23506843	Prostaglandin D₂ pathway upregulation: relation to asthma severity, control, and TH2 inflammation.	Fajt	2013	1	10.1016/j.jaci.2013.01.035	True	[11112161, 17291857, 15563633, 17170387, 20813890, 15662442, 10824118, 16310861, 17396136, 15165034, 16871941, 20538331, 15044085, 15816013, 20447387, 21762224, 22496329, 1549827, 21496892, 18384429, 21812663, 22901886, 9353279, 10998423, 22102725, 19748656, 16272307, 22106101, 23174659, 20451039, 17291857, 20813890, 1549827, 21496892]
281	25312757	D prostanoid receptor 2 (chemoattractant receptor-homologous molecule expressed on TH2 cells) protein expression in asthmatic patients and its effects on bronchial epithelial cells.	Stinson	2014	1	10.1016/j.jaci.2014.08.027	True	[17965752, 2368958, 1348480, 20813890, 14512269, 23506843, 10518017, 11208866, 24332218, 23025511, 21762224, 22496329, 23174659, 19230460, 19066315, 18174022, 23827726, 18757520, 8490344, 12464957, 15765187, 17965775, 20491797, 21909091, 24388011, 19494281, 16272307, 15044085, 20008875, 10225979, 10877829, 9620926, 21752437, 17541272, 1723555, 651978, 18681853, 16908868, 22120526, 12895600, 15789…
282	23479612	Anti-inflammatory role of PGD2 in acute lung inflammation and therapeutic application of its signal enhancement.	Murata	2013	1	10.1073/pnas.1218091110	True	[10793167, 16040787, 4860358, 11992649, 9070471, 16545607, 11208866, 12925672, 15639643, 19060214, 22106279, 10371510, 15099446, 12204861, 15814734, 15750045, 15749909, 21925319, 11429545, 15684285, 18077391, 10720327, 16624958, 16888024]
283	27795355	SNAP23-Dependent Surface Translocation of Leukotriene B4 (LTB4) Receptor 1 Is Essential for NOX2-Mediated Exocytotic Degranulation in Human Mast Cells Induced by Trichomonas vaginalis-Secreted LTB4.	Min	2016	1	10.1128/IAI.00526-16	True	[6965976, 15118630, 7741600, 7792096, 6601348, 10858237, 15843376, 9074757, 18024074, 14977935, 19724692, 17709105, 16916367, 20879044, 17498069, 17919738, 16107761, 21472976, 16135000, 21824526, 20194723, 23664424, 15153794, 21440440, 21981832, 20028487, 22446559, 24904059, 17340997, 19282653, 21981317, 483812, 25323785, 26537039, 22215047, 22072831, 15313010, 23709219, 16984405, 20634814, 24119…
284	30185672	Excessive localized leukotriene B4 levels dictate poor skin host defense in diabetic mice.	Brandt	2018	1	10.1172/jci.insight.120220	True	[15111519, 22701840, 16007521, 20146051, 20847346, 19352449, 21720387, 25749135, 12730109, 11254552, 22448213, 24465479, 22696442, 23991239, 25195516, 24634497, 12832671, 16567388, 21587068, 20211140, 25628460, 8415751, 8450229, 14501176, 21353779, 17576065, 27336691, 27558329, 24485454, 10580615, 17997340, 10575137, 21876749, 17665039, 23325886, 15675959, 18717678, 25838003, 28053185, 25480980, …
285	27115997	Role of Cysteinyl Leukotrienes in Allergic Rhinitis.	Shirasaki	2016	1	10.1159/000441871	True	[]
286	26342029	Aspirin-Exacerbated Respiratory Disease Involves a Cysteinyl Leukotriene-Driven IL-33-Mediated Mast Cell Activation Pathway.	Liu	2015	1	10.4049/jimmunol.1500905	True	[25282015, 23639708, 1850964, 8386106, 8112440, 22418066, 2546469, 9466979, 22262771, 12704352, 9105094, 9494450, 1993813, 2643903, 2461667, 11028656, 25197914, 820733, 7798537, 16432506, 12130675, 18797183, 16461132, 24486071, 24085850, 24244016, 12023384, 11319240, 24446582, 17675461, 22702477, 1667288, 1333740, 21872585, 21871091, 25350863, 24636086, 23248269, 22198948, 22119406, 22044021, 212…
287	29431212	Mast cells as sources of cytokines, chemokines, and growth factors.	Mukai		1	10.1111/imr.12634	True	[2073318, 3490285, 3321069, 2374592, 1829107, 1709737, 3497723, 2469965, 2524008, 2473161, 1103152, 2413547, 3472740, 3052281, 2940298, 2428873, 2768840, 2703257, 1793528, 1918961, 1382477, 9758897, 1387672, 7683320, 7590895, 11589728, 21453958, 1470922, 7536438, 16541468, 17442953, 28446910, 11359429, 24777963, 1991831, 18650915, 11085746, 17197430, 16547246, 22035846, 26411682, 19808250, 145954…
288	24903914	Mast cell secretory granules: armed for battle.	Wernersson	2014	1	10.1038/nri3690	True	[11279033, 8606801, 23301878, 12796512, 20451039, 23969467, 18234316, 19718454, 11120781, 15923353, 19217878, 3570497, 24523504, 11585626, 7837788, 24453258, 6176873, 10954426, 16365391, 23797671, 15771585, 12874242, 15662442, 6771334, 2266130, 9875141, 21703544, 15548590, 21333342, 12359984, 22101159, 23154421, 23235745, 15342908, 12882834, 15905581, 23193170, 12482918, 7239698, 22235124, 187720…
289	2374592	Mast cells as a source of both preformed and immunologically inducible TNF-alpha/cachectin.	Gordon		1	10.1038/346274a0	True	[]
290	9529385	Synthesis, storage, and release of vascular endothelial growth factor/vascular permeability factor (VEGF/VPF) by human mast cells: implications for the biological significance of VEGF206.	Grützkau		1	10.1091/mbc.9.4.875	True	[7420025, 8527159, 1550962, 1402682, 3131594, 2464553, 1372863, 1768437, 1556117, 8246443, 7523530, 9212819, 7529479, 1791831, 8563931, 62725, 8534863, 7981073, 8373380, 2443857, 7814392, 2427796, 7531791, 1378312, 7933988, 8376778, 7688226, 3302021, 8191224, 2474890, 7662140, 8167412, 8119973, 7545872, 7531794, 8529097, 2455691, 3353378, 7539029, 1711045, 7714613, 1709737, 1567395, 8930020, 2578…
291	17147513	Serglycin proteoglycan is required for secretory granule integrity in mucosal mast cells.	Braga		1	10.1042/BJ20061257	True	[6345400, 6386673, 3897955, 8609993, 8609992, 15662442, 9354811, 9842915, 8988878, 313898, 1087373, 4055079, 9060446, 11985658, 12217407, 2326280, 3680950, 2060576, 2706264, 1688433, 9605158, 8858180, 7506083, 1372640, 833141, 4004785, 10466727, 10466726, 12108544, 15231821, 10233900, 12874242, 12626558, 9398681, 11334439, 16807245, 3988950, 8576265, 8601622, 7682557, 16046402, 15265919, 9064323,…
292	2431056	Interleukin 1 releases histamine from human basophils and mast cells in vitro.	Subramanian		1		True	[]
293	20194723	Proinflammatory cytokine IL-1beta stimulates IL-8 synthesis in mast cells via a leukotriene B4 receptor 2-linked pathway, contributing to angiogenesis.	Kim	2010	1	10.4049/jimmunol.0901735	True	[]
294	16547246	Mast cell-associated TNF promotes dendritic cell migration.	Suto		1	10.4049/jimmunol.176.7.4102	True	[]
295	22035846	Mast cells condition dendritic cells to mediate allograft tolerance.	de Vries		1	10.1016/j.immuni.2011.09.012	True	[17675461, 8604024, 17498069, 17919943, 11374439, 17267035, 19567830, 17513734, 19681828, 21491417, 12663443, 18802078, 12196292, 19465690, 14569021, 2404080, 11001921, 16921386, 7621870, 19701895, 11535633, 18406371, 9731758, 20974989, 11589309, 16633346, 12750162, 16002673, 8145033, 19837373, 16547246, 11409570]
296	30561384	Immune synapses between mast cells and γδ T cells limit viral infection.	Mantri	2019	1	10.1172/JCI122530	True	[20498670, 15662442, 21713658, 23606723, 21576486, 15840693, 24763809, 21908429, 19837373, 14595438, 25324123, 16455980, 19908133, 8245470, 24509414, 10482820, 23348415, 20539306, 12928402, 16849493, 18346297, 23127755, 19172690, 21703544, 16720434, 24713450, 22885985, 8381716, 15847808, 26304724, 11145662, 15840716, 20589634, 26468529, 9820547, 4166146, 24367254, 17160194, 13987273, 19016445]
297	29084819	Mast cells acquire MHCII from dendritic cells during skin inflammation.	Dudeck	2017	1	10.1084/jem.20160783	True	[20498670, 23991682, 7489735, 15908920, 26551033, 22566928, 26304724, 23558016, 23645836, 16424172, 17056526, 12880351, 21703544, 21491417, 26411682, 19047437, 22916101, 22561833, 15662442, 20643339, 19805617, 23518141, 18456488, 1971294, 11160289, 17082599, 10542149, 11238601, 55453, 4212963, 16849485, 12942076, 25629393, 12196292, 19342644, 22240625, 10049941, 19414746, 17068106, 11509174, 1603…
298	26938654	A Protocol for the Comprehensive Flow Cytometric Analysis of Immune Cells in Normal and Inflamed Murine Non-Lymphoid Tissues.	Yu	2016	1	10.1371/journal.pone.0150606	True	[9058781, 1826367, 25149496, 22025056, 18941170, 22428014, 25033907, 23672262, 23492192, 19234143, 8550607, 2584931, 6336756, 22936024, 22262658, 23023392, 23953115, 1312220, 24288332, 22036562, 18185529, 9286353, 10377192, 10805752, 23467934, 18250467, 21278303, 19064696, 18250467, 24812208, 20371344, 17981504, 22565823, 26388867, 18392044, 12871640, 10804170, 1719819, 1613462, 8390485]
299	29619379	Eosinophils from Physiology to Disease: A Comprehensive Review.	Ramirez	2018	1	10.1155/2018/9095275	True	[22460074, 24037376, 29163497, 23334207, 28496445, 24925399, 28913336, 25858537, 26291602, 21217761, 24745334, 26951334, 27548519, 10749574, 28744457, 20447076, 1099120, 28422515, 19057198, 25622543, 16505609, 25515628, 848802, 28713812, 18384431, 28515279, 23665135, 4881979, 2656865, 15857806, 18690244, 10852790, 22245222, 27242789, 28848732, 12529243, 7705419, 19679244, 2212954, 1819705, 214793…
300	18840671	Human eosinophils constitutively express multiple Th1, Th2, and immunoregulatory cytokines that are secreted rapidly and differentially.	Spencer	2008	1	10.1189/jlb.0108058	True	[12490951, 15030771, 15314076, 12045241, 10749574, 11544300, 16714550, 18025204, 10761309, 9698924, 16757734, 9647251, 10449520, 11033023, 16492782, 9294598, 1987770, 16190985, 16138901, 7594499, 9516152, 12377947, 8409368, 1562046, 8611720, 12734330, 17994022, 16906167, 16906166, 8568246, 11244051, 1940799, 8102388, 12235216, 9053446, 12529506, 17878383, 17404615, 7822797]
301	23347072	Eosinophil-derived cytokines in health and disease: unraveling novel mechanisms of selective secretion.	Melo	2013	1	10.1111/all.12103	True	[15030771, 8920874, 16702603, 18316417, 18490489, 20622891, 11122208, 18840671, 10224349, 10449520, 2053590, 18691061, 20415716, 15618019, 11174196, 11398081, 15823751, 9308919, 16305523, 17208603, 9375286, 15690074, 2694412, 15205534, 18192490, 21217761, 21436399, 10804170, 9228299, 20421642, 22294786, 15020648, 11466391, 11245636, 10604567, 11290754, 7529800, 2926137, 17332440, 1546279, 1075389…
302	16492782	Cytokine receptor-mediated trafficking of preformed IL-4 in eosinophils identifies an innate immune mechanism of cytokine secretion.	Spencer	2006	1	10.1073/pnas.0508946103	True	[10756213, 15375268, 15575925, 14982507, 10761309, 8624248, 9516152, 10449520, 8566086, 0, 9742928, 8920874, 12490951, 15030771, 15314076, 12738376, 11290754, 15516668, 11312400, 11017918, 16138901, 16190985, 9761767, 9637529, 12704343, 7682108, 15270731, 12377947, 12097410, 10381494, 14530376, 15662442, 8898965, 14764715, 10399011, 10491204, 11786536, 12532103, 12654630, 11290804, 15551142, 1987…
303	23154224	Eosinophils: changing perspectives in health and disease.	Rosenberg	2012	1	10.1038/nri3341	True	[223692, 16968606, 18384431, 19231593, 11292021, 19155506, 22131328, 21474432, 17504657, 12045237, 15375267, 22935586, 21042920, 9062365, 7561691, 19843704, 20023630, 20200518, 22174445, 21570719, 20729468, 22609147, 18539196, 20501612, 21909091, 21372631, 19935773, 22342846, 17198080, 8156439, 16190985, 16492782, 21562044, 19017810, 19709867, 20804449, 11544300, 12045241, 18025204, 18316417, 220…
304	28891557	Functions of tissue-resident eosinophils.	Weller	2017	1	10.1038/nri.2017.95	True	[27043410, 24802755, 22935586, 25210122, 27262918, 22360486, 26720604, 19328806, 9811220, 26938654, 26759962, 17339609, 10925279, 25049430, 27531929, 23059644, 20639774, 1358975, 25262462, 27548519, 26147683, 27067058, 23736699, 18840671, 7594499, 8409368, 17878383, 16273101, 22057654, 20622891, 26344083, 15634931, 16190985, 18410520, 19398958, 17875811, 27562864, 15275446, 24270781, 26070883, 23…
305	22102725	Eosinophils as a novel cell source of prostaglandin D2: autocrine role in allergic inflammation.	Luna-Gomes	2011	1	10.4049/jimmunol.1101806	True	[19766085, 12895603, 17030228, 19482346, 12895599, 11897981, 15165034, 6809826, 8757220, 12704352, 15170020, 1268242, 10807869, 10679060, 20008150, 17675519, 21669866, 21712025, 3139758, 17638783, 16871941, 11208866, 11535533, 12895602, 6588293, 6766962, 7972033, 7642548, 10518017, 20559016, 21437156, 20973774, 16378605, 12466225, 15789622, 11907120, 12707356, 14668348, 6354022, 3462506, 20813890…
306	20713302	The prostaglandin D₂ receptor CRTH2 is important for allergic skin inflammation after epicutaneous antigen challenge.	He	2010	1	10.1016/j.jaci.2010.07.006	True	[15369681, 6107852, 15044085, 17437532, 2114450, 3098849, 10720327, 10518017, 9973380, 19346259, 11535533, 11208866, 19494281, 16272307, 17878378, 11742277, 15528449, 11069080, 19470039, 19230460, 15345705, 19392992, 18777142, 15749909, 17328802, 18757520, 18097056, 16081770, 16354184, 12230502, 9541491, 10207161, 11328886, 17250998, 16083795, 12598706, 10417617, 11877470, 19066315, 16888024]
307	23303825	Eosinophil extracellular DNA trap cell death mediates lytic release of free secretion-competent eosinophil granules in humans.	Ueki	2013	1	10.1182/blood-2012-05-432088	True	[14713904, 15823751, 16120079, 19709867, 16757734, 8721591, 9149540, 9723674, 15229095, 10390416, 19328806, 20159258, 22294786, 19017810, 19444424, 15001782, 18182576, 22945932, 17210947, 21060338, 18690244, 3925008, 8864134, 10339510, 19398958, 16190985, 20235276, 9155836, 9747932, 10852790, 11964314, 20596076, 21293492, 19144520, 10353986, 20733320, 2836491, 20974816]
308	18690244	Catapult-like release of mitochondrial DNA by eosinophils contributes to antibacterial defense.	Yousefi		1	10.1038/nm.1855	True	[]
309	22936660	The expanding role(s) of eosinophils in health and disease.	Jacobsen	2012	1	10.1182/blood-2012-06-330845	True	[10689327, 2406322, 20447076, 17481717, 10353986, 11964674, 18840671, 19171875, 19949323, 22242941, 21042920, 17481712, 18039528, 11897981, 18505411, 11306598, 22036097, 19124368, 15324740, 21482685, 8943408, 15375268, 15375267, 16772607, 12490951, 22131328, 19155506, 18007680, 20693421, 357653, 17548626, 19264686, 19264687, 18316417, 18490489, 10749574, 16714550, 11544300, 18025204, 15480321, 15…
310	16772607	Schistosoma mansoni infection in eosinophil lineage-ablated mice.	Swartz	2006	1	10.1182/blood-2006-04-015933	True	[14713904, 10782080, 10689327, 12094224, 15361239, 15361236, 16131912, 8773591, 9760988, 10550743, 15277569, 12490951, 8920874, 1431133, 2123226, 9211511, 2104985, 10338513, 8574848, 9698917, 12406833, 12045241, 15324740, 12045237, 15375267, 11641263, 10491413, 9566240, 12089656, 15040812, 10688814, 15577851, 15048729, 12566412, 2787531, 14966564, 14523040, 15375268, 14975941, 15324740, 16120079,…
311	27262918	Eosinophils in Helminth Infection: Defenders and Dupes.	Huang	2016	1	10.1016/j.pt.2016.05.004	True	[19995957, 6345400, 6474191, 3209237, 1201859, 23053395, 19406170, 5419271, 23154224, 8574848, 6273182, 489980, 20065995, 10689327, 10782080, 9034156, 15647285, 16210640, 11830666, 9013977, 15375267, 12045237, 11067904, 11466391, 23736699, 22048766, 18190266, 23536294, 24266710, 23577180, 21042920, 23630390, 24167252, 24961290, 1343889, 8817601, 500819, 21531626, 18854240, 20357259, 17555758, 258…
312	25816012	Concerted activity of IgG1 antibodies and IL-4/IL-25-dependent effector cells trap helminth larvae in the tissues following vaccination with defined secreted antigens, providing sterile immunity to challenge infection.	Hewitson	2015	1	10.1371/journal.ppat.1004676	True	[18382743, 22497871, 21198676, 24606541, 21610741, 24942690, 10582168, 20138046, 21679087, 19406170, 19450375, 24492801, 17563917, 24496315, 9990645, 20876311, 21964031, 23966853, 20357259, 24244174, 10887140, 22422267, 18854240, 19249230, 22493240, 20817571, 16892038, 16462739, 23219392, 22990622, 23708291, 22403066, 20200518, 22245779, 20534524, 22851746, 25173346, 4091759, 24185641, 19239923, …
313	21811556	Eosinophils increase neuron branching in human and murine skin and in vitro.	Foster	2011	1	10.1371/journal.pone.0022029	True	[14745056, 16670758, 1383306, 9128759, 312651, 1421636, 11323224, 11877300, 3892296, 11736895, 9252545, 12003784, 16374515, 9410903, 8450230, 8514874, 12752594, 2342332, 1693391, 9217819, 9164634, 9013977, 8631813, 8609214, 8027574, 10402030, 18562548, 9315918, 10561434, 19342617, 16242795, 19136577, 12794004, 3977369, 10994770, 12503787, 2466292, 1922973, 2754765]
314	22416124	Eosinophil-derived leukotriene C4 signals via type 2 cysteinyl leukotriene receptor to promote skin fibrosis in a mouse model of atopic dermatitis.	Oyoshi	2012	1	10.1073/pnas.1203127109	True	[12704372, 10449750, 9603798, 15375268, 14523040, 12895596, 16547282, 11779739, 14970333, 8040343, 16757158, 9541491, 12045237, 1807791, 15271999, 15034018, 17148674, 14656360, 1411907, 21357742, 18768855, 12532084, 11854273, 2840950, 3027173, 12420069, 17435785, 11319240, 15328359, 11932261, 18711124]
315	27445435	Elevated Plasma Level of Interferon-λ1 in Chronic Spontaneous Urticaria: Upregulated Expression in CD8(+) and Epithelial Cells and Induction of Inflammatory Cell Accumulation.	Wang	2016	1	10.1155/2016/5032051	True	[24305753, 24948369, 19400905, 26309723, 22132892, 23433789, 24157824, 24510535, 25523947, 12483210, 15546383, 17367910, 12469119, 17361203, 14991609, 20726961, 20337614, 18564328, 24785199, 10525066, 12623133, 9550425, 16198389, 9583794, 8582422, 20444170, 21616748, 22306339, 19883336, 17176904, 25427141, 11399672, 24022011, 20182448, 18184867, 16731772, 9129035]
316	3556698	Eosinophilic pustular folliculitis.	Ofuji		1	10.1159/000248985	True	[]
317	20107720	Indomethacin-induced reduction in CRTH2 in eosinophilic pustular folliculitis (Ofuji's disease): a proposed mechanism of action.	Satoh		1	10.2340/00015555-0759	True	[]
318	22206772	PGD2 induces eotaxin-3 via PPARγ from sebocytes: a possible pathogenesis of eosinophilic pustular folliculitis.	Nakahigashi	2011	1	10.1016/j.jaci.2011.11.034	True	[]
319	2969834	Eosinophilic cellulitis (Wells' syndrome): ultrastructural study of a case with circulating immune complexes.	Ferrier		1	10.1159/000248740	True	[]
320	12581147	Wells' syndrome: a clinical and histopathologic review of seven cases.	Moossavi		1	10.1046/j.1365-4362.2003.01705.x	True	[]
321	14978070	Of mice and not men: differences between mouse and human immunology.	Mestas		1	10.4049/jimmunol.172.5.2731	True	[]
322	8961385	T-cell receptor alpha beta and gamma delta T cells in rat and human skin--are they equivalent?	Elbe		1	10.1006/smim.1996.0045	True	[]
323	27784595	Emerging Skin T-Cell Functions in Response to Environmental Insults.	Suwanpradid	2016	1	10.1016/j.jid.2016.08.013	True	[26479922, 21300860, 20492564, 15996419, 17982073, 15897263, 23255361, 25887564, 21982596, 22504644, 11286716, 20364087, 22327568, 23940277, 25302741, 16547281, 18794336, 27160938, 1382291, 19892944, 24362891, 15897278, 19920355, 25962122, 19305395, 21841802, 23993650, 25242415, 16439970, 11927630, 11567106, 22523067, 23543753, 22941639, 19478181, 2726770, 19553527, 24048119, 25684357, 12499274, …
324	10227989	Differential homing commitments of antigen-specific T cells after oral or parenteral immunization in humans.	Kantele		1		True	[]
325	1706195	Endothelial leucocyte adhesion molecule-1 (ELAM-1) expression in cutaneous inflammation.	Groves		1	10.1111/j.1365-2133.1991.tb00419.x	True	[]
326	30030847	Skin resident memory CD8<sup>+</sup> T cells are phenotypically and functionally distinct from circulating populations and lack immediate cytotoxic function.	Seidel	2018	1	10.1111/cei.13189	True	[22261031, 23657257, 28159905, 26824609, 24162776, 15343372, 18785267, 15032595, 25314332, 21788446, 25083993, 21214539, 23455505, 10537110, 11418651, 25417158, 8168120, 23284056, 23607634, 25787765, 27867379, 9435913, 25707450, 15992610, 15148341, 23150545, 7585540, 16339537, 28930685, 17437484, 11422032, 28214226, 29311695, 25495009, 19828602, 23129549, 28526759, 30247603, 29155150, 19667063, 2…
327	25568072	Resident memory T cells in human health and disease.	Clark		1	10.1126/scitranslmed.3010641	True	[24162776, 22922816, 11160228, 16272316, 11264538, 14981113, 17197238, 16547281, 16484986, 19675575, 16968902, 24995010, 24927527, 24064670, 19713313, 23260195, 22048765, 21037100, 21298112, 19305395, 22388819, 22509047, 16973385, 20081864, 18187654, 15142524, 22058417, 24006506, 23075848, 3494791, 20156972, 11786428, 21841802, 22261031, 24706879, 24162775, 16525420, 16116469, 23255361, 16116468,…
328	19305395	Memory T cells in nonlymphoid tissue that provide enhanced local immunity during infection with herpes simplex virus.	Gebhardt	2009	1	10.1038/ni.1718	True	[16824122, 14975239, 11781372, 6092713, 9584136, 16282484, 17549072, 11940116, 9012837, 16618602, 2188667, 12753737, 11264538, 15067066, 18025163, 16956387, 10537110, 7969453, 18187654, 15475958, 11801627, 12368207, 1671342, 14981113, 12391211, 14688347, 16365448, 11602757, 11564161, 16547281, 16177115, 11160228, 17325200, 1499348, 1314887, 11242050, 15032594, 9284089, 2950204, 16580261, 11828006…
329	25278612	T cell memory. Skin-resident memory CD8⁺ T cells trigger a state of tissue-wide pathogen alert.	Ariotti	2014	1	10.1126/science.1254803	True	[]
330	23542740	Sensing and alarm function of resident memory CD8⁺ T cells.	Schenkel	2013	1	10.1038/ni.2568	True	[18499487, 15032595, 11018170, 12942084, 16497588, 10537110, 12563257, 11264538, 19305395, 20923878, 21930933, 20156972, 22388819, 23036434, 22675215, 22058417, 23131785, 23075848, 21469134, 18187654, 23150545, 22509047, 19546507, 18711434, 19898495, 11790543, 18941171, 23143305, 20436484, 22504644, 20197626]
331	30598548	Tissue-resident memory CD8<sup>+</sup> T cells promote melanoma-immune equilibrium in skin.	Park	2018	1	10.1038/s41586-018-0812-9	True	[]
332	24162776	The developmental pathway for CD103(+)CD8+ tissue-resident memory T cells of skin.	Mackay	2013	1	10.1038/ni.2744	True	[8790397, 23162555, 22922816, 19808259, 21345961, 11846609, 22388819, 23143305, 22509047, 19305395, 11264538, 20688399, 20504887, 16116468, 23075848, 21469134, 2708531, 11018170, 19240755, 12526810, 17892848, 10537110, 18187654, 12582260, 2999238, 24162775, 15897278, 7538535, 20156972, 23036434, 16116469, 16525420, 15220427, 20923878, 21739671, 14625547, 16455963, 15592472, 8602223, 18316415, 225…
333	20875079	The αE(CD103)β7 integrin interacts with oral and skin keratinocytes in an E-cadherin-independent manner*.	Jenkinson	2010	1	10.1111/j.1365-2567.2010.03352.x	True	[3498635, 3042615, 2242756, 9385577, 7977645, 16116203, 16723705, 17137867, 16216886, 16216890, 17620361, 2466294, 9724272, 8468482, 10469228, 11564161, 18492951, 7969453, 8119947, 7680657, 7521332, 7867070, 8747460, 10837471, 12466503, 12611591, 11353828, 12938236, 1847319, 15047152, 7929567, 11226249, 9425167, 11207310, 7687523, 8502297]
334	26479922	Hair follicle-derived IL-7 and IL-15 mediate skin-resident memory T cell homeostasis and lymphoma.	Adachi	2015	1	10.1038/nm.3962	True	[2364430, 11976685, 10809841, 22729248, 16547281, 19305395, 21841802, 22388819, 18187654, 24162776, 16525420, 23255361, 15845457, 24509084, 9284089, 12368207, 18342689, 20484084, 22261031, 6988470, 22560445, 24509084, 25278612, 15886125, 19282163, 10411913, 23018454, 11979374, 16322477, 23412790, 7831152, 10232611, 8620534, 21986948, 9207103, 16356859, 15897263, 11846609, 11034212, 22143886, 2291…
335	22523067	Langerhans cells protect from allergic contact dermatitis in mice by tolerizing CD8(+) T cells and activating Foxp3(+) regulatory T cells.	Gomez de Agüero	2012	1	10.1172/JCI59725	True	[15724345, 15358566, 10049941, 11884482, 12855551, 16000396, 20624644, 17200412, 19200757, 17048272, 19005487, 14634084, 12415265, 18086865, 18086861, 18086862, 20038600, 18292528, 15894281, 20226508, 16473831, 15357950, 17878350, 21536741, 20844203, 20400709, 19801524, 13109108, 6225805, 18424701, 9146739, 16409191, 12658271, 7489735, 18789731, 9540989, 16860764, 18566408, 15897263, 20855870, 84…
336	29575350	Regulatory T cells in autoimmune skin diseases.	Ujiie	2018	1	10.1111/exd.13535	True	[]
337	28699278	Regulatory T cells in skin.	Ali	2017	1	10.1111/imm.12791	True	[11276200, 14676299, 7636184, 12522256, 12612578, 27784595, 25568072, 25683611, 25076948, 22722857, 24315098, 26317471, 21965331, 26588783, 22829946, 21937990, 28343820, 25791085, 9353122, 16982885, 12778466, 27063469, 9670976, 17548521, 10466728, 12615900, 10508243, 1503501, 21641376, 8752218, 18573908, 24509084, 23543753, 23940277, 27160938, 23933892, 26121195, 26688349, 22121024, 23023128, 274…
338	14981113	Spontaneous development of psoriasis in a new animal model shows an essential role for resident T cells and tumor necrosis factor-alpha.	Boyman	2004	1	10.1084/jem.20031482	True	[8758188, 11756941, 1676787, 7585092, 11474662, 8688665, 8878440, 8587600, 9018237, 10358757, 10202929, 10899912, 9521210, 10233935, 11034357, 8009221, 6343518, 6229268, 10952731, 11511143, 1702929, 9153950, 11410193, 10972371, 1590993]
339	17603494	Alpha1beta1 integrin is crucial for accumulation of epidermal T cells and the development of psoriasis.	Conrad	2007	1	10.1038/nm1605	True	[]
340	25129481	Alopecia areata is driven by cytotoxic T lymphocytes and is reversed by JAK inhibition.	Xing	2014	1	10.1038/nm.3645	True	[22512484, 20596022, 9421466, 15854035, 18160967, 8006447, 9804341, 24832234, 23396170, 22902830, 15369638, 11133738, 8929454, 16682498, 20926794, 15357947, 16911275, 15654992, 16297194, 23532440, 20130243, 21383241, 14630665, 20843246, 22375970, 22281165, 15629407, 16868550, 21959272]
341	26067315	Oxidative Stress-Induced Chemokine Production Mediates CD8(+) T Cell Skin Trafficking in Vitiligo.	Li		1	10.1038/jidsymp.2015.8	True	[]
342	29563179	Skin-Resident T Cells Drive Dermal Dendritic Cell Migration in Response to Tissue Self-Antigen.	Ali	2018	1	10.4049/jimmunol.1701206	True	[24854591, 16547281, 27890914, 7957569, 9558117, 8648193, 23329049, 15894281, 25085878, 22523067, 22006331, 19349986, 20038600, 23787991, 25539086, 24442443, 23543753, 22121024, 28552347, 23298832, 18086865, 18086861, 14737169, 19008445, 25170049, 25240383, 18173375, 19426216, 17606980, 17304234]
343	29868019	Origin and Evolution of Dendritic Epidermal T Cells.	Sutoh	2018	1	10.3389/fimmu.2018.01059	True	[28920588, 20483798, 3486721, 1828619, 20813954, 22902232, 17673918, 23298206, 26284473, 26284472, 15592472, 24051381, 22727489, 2458531, 2463632, 10792495, 15004158, 17291283, 8027567, 8977309, 18408721, 21300860, 16829962, 26917727, 27863246, 22030238, 23000944, 26772212, 25830554, 7904617, 9203966, 17234682, 19307328, 22385416, 23934109, 15241406, 19997068, 22224775, 24507155]
344	15345225	Positive selection of dendritic epidermal gammadelta T cell precursors in the fetal thymus determines expression of skin-homing receptors.	Xiong		1	10.1016/j.immuni.2004.06.008	True	[]
345	17291276	Development and selection of gammadelta T cells.	Xiong		1	10.1111/j.1600-065X.2006.00478.x	True	[]
346	30409784	Epidermal γδ T cells originate from yolk sac hematopoiesis and clonally self-renew in the adult.	Gentek	2018	1	10.1084/jem.20181206	True	[26223192, 2847872, 28801233, 18401411, 6136547, 24054998, 20154729, 8555485, 12415310, 22327568, 19995948, 2571637, 1354679, 14765120, 16027362, 29858009, 23940255, 20966214, 11927630, 12953094, 25470051, 23177320, 21297619, 21297621, 2458531, 1968230, 20483798, 2726770, 1828619, 2943999, 22565823, 25902481, 15140219, 1977801, 11976459, 15004158, 2879866, 10805752, 12176895, 24145664, 17972876, …
347	22327568	Body-barrier surveillance by epidermal γδ TCRs.	Chodaczek	2012	1	10.1038/ni.2240	True	[11567106, 11976459, 12376619, 16439970, 12033739, 17291276, 2141628, 9497295, 1828619, 11248803, 18176566, 19699170, 19342629, 2458531, 21300860, 18408721, 15004158, 11034374, 9497293, 11164711, 15067044, 8287475, 1547488, 17916321, 19120482, 7781602, 9677202, 18492951, 10352281, 20843980, 12244310, 11728337, 10424884, 8288861, 20813954, 21110974, 16216891, 7597094, 15592472, 8875959, 18267377, …
348	7615997	Interleukin-7-dependent interaction of dendritic epidermal T cells with keratinocytes.	Takashima		1	10.1111/1523-1747.ep12315288	True	[]
349	12055269	Developmental and functional defects of thymic and epidermal V gamma 3 cells in IL-15-deficient and IFN regulatory factor-1-deficient mice.	De Creus		1	10.4049/jimmunol.168.12.6486	True	[]
350	15592472	Dendritic epidermal T cells regulate skin homeostasis through local production of insulin-like growth factor 1.	Sharp	2004	1	10.1038/ni1152	True	[]
351	29988392	Epidermal T Cell Dendrites Serve as Conduits for Bidirectional Trafficking of Granular Cargo.	Chodaczek	2018	1	10.3389/fimmu.2018.01430	True	[25958272, 22393149, 23348415, 2943999, 22327568, 2861245, 1350566, 23962808, 15067044, 15543150, 18267377, 3486721, 19995951, 10589996, 19342629, 20843980, 11728337, 20212116, 7905728, 9443917, 17006514, 6384372, 11100805, 15142526]
352	24051381	Dendritic epidermal T cells regulate skin antimicrobial barrier function.	MacLeod	2013	1	10.1172/JCI70064	True	[18606081, 16909919, 18021900, 19949065, 15996419, 7530463, 17400070, 18949018, 17873860, 19419898, 11442754, 17290304, 16778986, 21796152, 3486721, 15592472, 11927630, 11567106, 16439970, 20364087, 11976459, 19307328, 20483798, 15004158, 1828619, 8409520, 8757601, 21560071, 20813954, 21982596, 21536803, 19682928, 19682929, 21339323, 10606630, 19543902, 21115688, 21159631, 21349428, 21796151, 181…
353	25649119	Dermal γδ T cells--What have we learned?	O'Brien	2015	1	10.1016/j.cellimm.2015.01.011	True	[2847872, 2943999, 1968230, 7584135, 17911645, 22961659, 18641307, 19542467, 21296823, 21536803, 21982596, 21339323, 17882271, 12055269, 9670946, 15814683, 16203967, 19682929, 20381152, 22546855, 19380832, 22895364, 24569709, 19307328, 20364087, 21737317, 24051381, 20375337, 24006508, 9126983, 20061408, 18585064, 23562159, 24241693, 2154700, 17291280, 10477572, 17291276, 9842888, 1716172, 1292838…
354	21339323	Cutaneous immunosurveillance by self-renewing dermal gammadelta T cells.	Sumaria	2011	1	10.1084/jem.20101824	True	[15886329, 2847872, 6136547, 7973709, 20539306, 1688597, 16116469, 12033739, 17389486, 20364087, 20559326, 12055269, 16116468, 2182763, 11567106, 11927630, 12953094, 11994442, 2458531, 2726770, 1828619, 10837080, 19699170, 19915624, 2943999, 11180004, 1977801, 11976459, 18585064, 18641307, 15485625, 9670946, 15640338, 18835197, 7794820, 12016203, 8805634, 17116735, 8325340, 19763149, 19043558, 16…
355	21536803	Cutting edge: Identification of a motile IL-17-producing gammadelta T cell population in the dermis.	Gray	2011	1	10.4049/jimmunol.1100427	True	[2943999, 20483798, 20559326, 20364087, 20921529, 19682929, 19682928, 17372004, 18585064, 19283718, 18504307, 21278737, 18641307, 10975845, 14691482, 8381716, 19503106, 9856819, 17911645, 17486092, 17291276, 20061408, 18941182, 20870939, 21172868, 8312231, 9300730]
356	19380832	Imiquimod-induced psoriasis-like skin inflammation in mice is mediated via the IL-23/IL-17 axis.	van der Fits		1	10.4049/jimmunol.0802999	True	[]
357	22895364	CCR6 is required for epidermal trafficking of γδ-T cells in an IL-23-induced model of psoriasiform dermatitis.	Mabuchi	2012	1	10.1038/jid.2012.260	True	[21982596, 19684581, 17074928, 20559326, 19535153, 18177599, 16417214, 21536803, 19830744, 19295614, 20629596, 19662682, 18025126, 10843722, 20032993, 21813772, 8833897, 18486739, 19234209, 22177422, 21984702, 14581607, 20430301, 21172868, 10594746, 12948524, 19682929, 9856819, 22131335, 19499521, 19895991, 17187052]
358	21298486	γδ T cell receptor ligands and modes of antigen recognition.	Champagne	2011	1	10.1007/s00005-011-0118-1	True	[15821084, 2151798, 11459064, 18071657, 15240696, 15378739, 11884433, 10646084, 10973912, 8409413, 15361121, 12358599, 2846743, 18303828, 11202013, 15823511, 2788280, 17581592, 19333730, 12950685, 20368285, 18408721, 15488391, 9647235, 7963571, 10435579, 7529807, 8996245, 7621879, 15958381, 10925256, 19029457, 17230439, 12732206, 16680033, 20536569, 17665428, 18321859, 8717523, 17291278, 14508119…
359	19333730	Antigen-restricted gammadelta T-cell receptors?	Born	2009	1	10.1007/s00005-009-0017-x	True	[]
360	1832320	Heat shock proteins as antigens for gamma delta T cells.	O'Brien		1		True	[]
361	1584768	Heat shock protein Hsp60-reactive gamma delta cells: a large, diversified T-lymphocyte subset with highly focused specificity.	O'Brien		1	10.1073/pnas.89.10.4348	True	[1702138, 1718844, 2971752, 2783331, 2847872, 2846743, 2963227, 2961997, 2938011, 2950524, 3102971, 2467936, 2528075, 2522971, 2524273, 2594068, 2784150, 2787028, 2778316, 3262650, 3486244, 3486721, 3653075, 3755221, 3839904, 1695022, 1690131, 2143515, 6166712, 6606682, 6772444, 7096324, 351618, 2439914, 2535142, 2145388, 1832875]
362	19948070	Human gammadelta T cell recognition of lipid A is predominately presented by CD1b or CD1c on dendritic cells.	Cui	2009	1	10.1186/1745-6150-4-47	True	[8955202, 8344373, 9166426, 8876064, 8056048, 12133944, 16009719, 16371809, 2579812, 10727940, 9851930, 11276206, 9702686, 10786796, 12486100, 7527500, 8816382, 11956292, 7484459, 12200066, 2467814, 12833155, 9219685, 12118248, 9751057, 9841923, 10196138, 11864841, 11017102, 11483996]
363	25283967	γδ T cell surveillance via CD1 molecules.	Luoma	2014	1	10.1016/j.it.2014.09.003	True	[24387714, 23348415, 10647745, 7753173, 8146660, 24703779, 22829134, 16675349, 16009719, 23740951, 21389252, 24239091, 24076636, 22619219, 17150027, 16096054, 23046125, 15821084, 20452950, 12615890, 18342005, 22820602, 22820603, 23613577, 17581592, 21435579, 24795465, 23154222, 15791257, 2961997, 2963227, 8270877, 19699170, 19682929, 24241693, 17339459, 22327568, 17238179, 2562926, 20624317, 2280…
364	20536569	Effect of NKG2D ligand expression on host immune responses.	Champsaur		1	10.1111/j.0105-2896.2010.00893.x	True	[15771571, 2201309, 18394936, 19631564, 2007850, 12426565, 12426564, 10528161, 10426994, 9490415, 15894612, 14670298, 11224525, 12679019, 8901601, 10426993, 11239445, 11827464, 15240696, 12732206, 8070621, 8882725, 10894171, 11248803, 9759870, 18209064, 19342629, 12370332, 12645935, 15051759, 19688209, 16698438, 11491531, 10752636, 15608700, 11239445, 12594848, 12782710, 12682252, 12847260, 19658…
365	30420626	The γδTCR combines innate immunity with adaptive immunity by utilizing spatially distinct regions for agonist selection and antigen responsiveness.	Melandri	2018	1	10.1038/s41590-018-0253-5	True	[10837080, 29720665, 28248310, 28218745, 12538656, 15821084, 24239091, 22885985, 9497295, 28270598, 22549773, 2847872, 1716172, 2546157, 19699170, 9363937, 18176566, 23348415, 11911821, 18408721, 21737317, 27641500, 29339503, 26917727, 22767497, 22021367, 2572671, 10714682, 12869497, 21606508, 29158404, 7511639, 12614349, 22846996, 11835480, 23343604, 7983168, 10626902, 7531291, 8367491, 7688025,…
366	3097645	Isolation of CD1 genes: a family of major histocompatibility complex-related differentiation antigens.	Martin		1	10.1073/pnas.83.23.9154	True	[4524771, 3093894, 303545, 271968, 312466, 376318, 6966400, 6991122, 6993744, 6941307, 7110332, 6323254, 6424030, 6369147, 6205990, 2578520, 2991773, 3511446, 2419412, 1195397]
367	30343117	Role of non-classical T cells in skin immunity.	Park	2018	1	10.1016/j.molimm.2018.09.024	True	[]
368	27548435	CD1a on Langerhans cells controls inflammatory skin disease.	Kim	2016	1	10.1038/ni.3523	True	[15032598, 2477705, 25367571, 26388332, 16009719, 14991068, 14739458, 12925210, 25642819, 25584012, 24362891, 21037579, 21246542, 26865566, 12833155, 25470051, 22565823, 23177320, 22729249, 23246038, 19029989, 20855870, 21782478, 22240625, 17314973, 22054142, 16863516, 1693644, 2147199, 7910172, 19380832, 15661037, 22722860, 21982596, 21536803]
369	24362891	CD1a-autoreactive T cells recognize natural skin oils that function as headless antigens.	de Jong	2013	1	10.1038/ni.2790	True	[2477705, 21037579, 21246542, 15749918, 21079630, 10359121, 15539565, 15791258, 19859526, 22037601, 15342907, 8906788, 8824178, 17581592, 8810254, 21807869, 7484459, 15723809, 14739458, 9529150, 17950605, 19415116, 19342656, 21900247, 22087000, 10626896, 18564371, 22195556, 6970334, 20193019, 4607408, 8520691, 9323206, 18022562, 6833889, 6019001, 12833155, 16598820, 21376640, 23154222, 16874306, …
370	19171308	Mycolic acids constitute a scaffold for mycobacterial lipid antigens stimulating CD1-restricted T cells.	Layre		1	10.1016/j.chembiol.2008.11.008	True	[]
371	9323206	Structural requirements for glycolipid antigen recognition by CD1b-restricted T cells.	Moody		1	10.1126/science.278.5336.283	True	[]
372	26175733	Role of Group 1 CD1-Restricted T Cells in Infectious Disease.	Siddiqui	2015	1	10.3389/fimmu.2015.00337	True	[15032598, 10553074, 2447586, 19808251, 21860021, 21738769, 8648175, 24223964, 10890914, 25352125, 10948205, 15752135, 16311334, 7678276, 9973451, 21246541, 19183181, 18312440, 22754876, 21470599, 2701945, 24935257, 11847129, 20133943, 18538591, 20026739, 23677998, 16598820, 14739458, 15723809, 19605355, 12833155, 24362891, 25642819, 25584012, 7527500, 9323206, 19171308, 9529150, 22782895, 754240…
373	7527500	Recognition of a lipid antigen by CD1-restricted alpha beta+ T cells.	Beckman		1	10.1038/372691a0	True	[]
374	24935257	A novel self-lipid antigen targets human T cells against CD1c(+) leukemias.	Lepore	2014	1	10.1084/jem.20140410	True	[15466622, 19689293, 16293601, 16551247, 15032598, 20711505, 19079136, 19566940, 18535199, 19345145, 21037579, 21246542, 15963790, 7684433, 21233022, 19880497, 17251915, 22305562, 19416959, 22426352, 16874306, 14981115, 10714687, 17913512, 18775299, 11533070, 14630824, 15791257, 19029455, 12594829, 22318521, 15791258, 21095162, 12894246, 16868250, 21576820, 10786796, 14739458, 20079333, 15657183,…
375	21246541	Borrelia burgdorferi infection regulates CD1 expression in human cells and tissues via IL1-β.	Yakimchuk	2011	1	10.1002/eji.201040808	True	[15864273, 17593657, 19209678, 2467814, 16311334, 15771591, 16855607, 2477705, 12198548, 12198549, 18685099, 1281285, 16034117, 15345223, 18337560, 18445008, 15880118, 19541469, 9759880, 11046002, 15843569, 19060201, 16921381, 15040587, 8816408, 12928420, 18781866, 17035489, 10452971, 15749918, 15760769, 15155621, 15265935, 15146245, 15229469, 10435584, 16166517, 16166516, 18070982, 10675530, 191…
376	16009719	Human CD1-restricted T cell recognition of lipids from pollens.	Agea	2005	1	10.1084/jem.20050773	True	[1864352, 9925956, 10725750, 9434905, 2467814, 8794014, 10358761, 10963609, 10981968, 11956292, 10375559, 7484459, 10631954, 9323206, 9782130, 9180075, 8866665, 12963715, 12669034, 14731736, 9572141, 10556067, 9515592, 11641504, 10843425, 10714687, 15173835, 3620484, 10420651, 12511872, 12658270, 12269949, 8974396, 9463406, 12642835, 14981115, 7527500, 12902459, 9020080, 9927517, 7807545, 1565331…
377	18312440	Evaluation of Langerhans' cells in normal and eczematous dermatitis skin by CD1a protein immunohistochemistry: preliminary findings.	Hussein	2008	1	10.1111/j.1600-0560.2007.00861.x	True	[]
378	21470599	Immunophenotyping of dendritic cells in lesional, perilesional and distant skin of chronic plaque psoriasis.	Alshenawy	2011	1	10.1016/j.cellimm.2011.03.015	True	[]
379	14981115	Diacylated sulfoglycolipids are novel mycobacterial antigens stimulating CD1-restricted T cells during infection with Mycobacterium tuberculosis.	Gilleron	2004	1	10.1084/jem.20031097	True	[11905811, 11498304, 12774075, 11244032, 10047556, 11861613, 3097148, 2450033, 1465432, 10760288, 11515755, 12379557, 7527500, 10359121, 9259536, 11937549, 9323206, 10786796, 7542404, 9529150, 12511872, 10779793, 12118248, 9219685, 12833155, 11956292, 12761085, 12759406, 12231485, 11441009, 10981968, 11393859, 9180075, 9756476, 11175847, 4989541, 16590578, 4202886, 4992189, 12482950, 12724526, 12…
380	22534567	Isolation of a distinct Mycobacterium tuberculosis mannose-capped lipoarabinomannan isoform responsible for recognition by CD1b-restricted T cells.	Torrelles	2012	1	10.1093/glycob/cws078	True	[9457755, 15228522, 8286863, 1556132, 9376683, 9529150, 2111816, 3091602, 17359235, 16203868, 7678276, 19729090, 12368438, 11073941, 9159514, 8297342, 8585730, 11938350, 9323206, 10358761, 1281285, 9047240, 15034058, 17672460, 21969554, 21687401, 8144972, 7542404, 9180075, 16849491, 15263002, 20199890, 21859718, 7635156, 9696885, 12925680, 10632980]
381	11034419	Overexpression of CD1d by keratinocytes in psoriasis and CD1d-dependent IFN-gamma production by NK-T cells.	Bonish		1	10.4049/jimmunol.165.7.4076	True	[]
382	14676294	Cutaneous immunization rapidly activates liver invariant Valpha14 NKT cells stimulating B-1 B cells to initiate T cell recruitment for elicitation of contact sensitivity.	Campos		1	10.1084/jem.20021562	True	[6332849, 12438420, 10903768, 6968811, 6608629, 8752902, 9058826, 9973425, 137262, 1165473, 11531940, 11094262, 10974039, 7520467, 9374463, 7783149, 9133426, 7904900, 11160193, 6332850, 1987274, 2033262, 9314551, 6605986, 6602201, 7908323, 9278312, 10675273, 10594726, 7509836, 7697735, 10882410, 12669034, 12902459, 12695491, 12695492, 11035073, 10940881, 9768754, 11748281, 11586362, 10900007, 113…
383	25236978	The adaptor protein SAP regulates type II NKT-cell development, cytokine production, and cytotoxicity against lymphoma.	Weng	2014	1	10.1002/eji.201444848	True	[23154222, 22916008, 24148235, 22437937, 17641782, 22371394, 18417738, 11970881, 11823474, 22057113, 24550295, 20969594, 18660811, 18703361, 22306690, 19169262, 16357323, 15084276, 17082577, 19423665, 19342639, 19057011, 20383148, 21148815, 15963785, 15711562, 15738056, 18031695, 12545174, 19155483, 23430111, 9133425, 12682110, 10861049, 15539155, 11520464, 21860021, 10714687, 15051763, 8121493, …
384	15162443	CD1d deficiency exacerbates inflammatory dermatitis in MRL-lpr/lpr mice.	Yang		1	10.1002/eji.200324099	True	[1910678, 2675565, 1672542, 6383229, 11016428, 12707364, 8196732, 11509649, 8648144, 9366402, 11501882, 8605939, 7589126, 14530371, 8621946, 8418197, 11246661, 11465942, 11352245, 11533710, 11489950, 11707602, 11586362, 11748281, 11533711, 12902521, 9143699, 7484459, 9233616, 10201995, 9133426, 9133425, 2529818, 3873687, 8915029, 9036998, 12165544, 8666919, 10544194, 14607913, 10190903, 12682110,…
385	15342907	CD1d-restricted T cell activation by nonlipidic small molecules.	Van Rhijn	2004	1	10.1073/pnas.0402838101	True	[1281285, 9782130, 8816382, 9886408, 7527500, 9374463, 7542404, 9488653, 9880256, 9323206, 10359121, 10981968, 10786796, 14981115, 14739458, 9219685, 12833155, 12118248, 14764708, 12761085, 9180075, 9756476, 2371269, 7520467, 11145859, 12023346, 10714687, 12963715, 7561702, 9886382, 10886786, 15051763, 9874567, 12626572, 11970881, 9874576, 14551186, 7933152, 11489950, 8855302, 11707602, 12042809,…
386	18208508	Control of the intracellular pathway of CD1e.	Maître	2008	1	10.1111/j.1600-0854.2008.00707.x	True	[]
387	16311334	Assistance of microbial glycolipid antigen processing by CD1e.	de la Salle		1	10.1126/science.1115301	True	[]
388	11272902	Detection of clonally restricted immunoglobulin heavy chain gene rearrangements in normal and lesional skin: analysis of the B cell component of the skin-associated lymphoid tissue and implications for the molecular diagnosis of cutaneous B cell lymphomas.	Nihal		1	10.1016/S1525-1578(10)60609-5	True	[3431470, 7545266, 2019291, 8025269, 8043859, 1401205, 8118599, 2370312, 3396540, 8124233, 2012750, 2334634, 7042005, 10029439, 10052401, 7684198, 10671204]
389	22561151	The skin, a novel niche for recirculating B cells.	Geherin	2012	1	10.4049/jimmunol.1102639	True	[6602189, 3290379, 8665458, 19906074, 19148218, 16189275, 21151033, 18725575, 19075288, 11371363, 10329494, 9389703, 448111, 16580261, 15039758, 18711435, 13759245, 20833836, 7439631, 1372559, 8898957, 20219916, 9647256, 10975831, 12234531, 16116468, 16365450, 2307933, 6221839, 19262602, 16417214, 9824473, 15191950, 12874205, 10601351, 10974036, 20962266, 16189275, 15451467, 16574086, 18772005, 1…
390	25616715	Revisiting the role of B cells in skin immune surveillance.	Egbuniwe	2015	1	10.1016/j.it.2014.12.006	True	[]
391	18206507	Anti-CD20 (rituximab) treatment improves atopic eczema.	Simon		1	10.1016/j.jaci.2007.11.016	True	[]
392	19906074	Resolving lesions in human cutaneous leishmaniasis predominantly harbour chemokine receptor CXCR3-positive T helper 1/T cytotoxic type 1 cells.	Geiger	2009	1	10.1111/j.1365-2133.2009.09573.x	True	[]
393	19180481	B cell depletion with rituximab in patients with diffuse cutaneous systemic sclerosis.	Lafyatis		1	10.1002/art.24249	True	[16790699, 14530402, 17581616, 12045259, 17763433, 7378088, 16874783, 17075814, 17610318, 16790698, 10836913, 17195236, 10366112, 18050222, 17328049]
394	7523454	B lymphocyte binding to E- and P-selectins is mediated through the de novo expression of carbohydrates on in vitro and in vivo activated human B cells.	Postigo		1	10.1172/JCI117500	True	[1740457, 1555235, 1373738, 1374233, 1374413, 1349618, 1622542, 1378017, 7688763, 7688790, 7689608, 7507103, 7511652, 8182079, 8207002, 7517361, 1760836, 1722400, 7009406, 6976385, 3723080, 3305706, 2568858, 2569404, 1693467, 1378365, 1378450, 1378721, 1353518, 1366057, 1520296, 1419063, 1339443, 1281620, 7678617, 7679005, 7679406, 7679503, 8463234, 7688760, 1695646, 1974032, 1697696, 1699666, 16…
395	13759245	Surgical techniques for the collection of lymph from unanaesthetized sheep.	LASCELLES		1	10.1113/expphysiol.1961.sp001536	True	[]
396	26851219	IL-10+ Innate-like B Cells Are Part of the Skin Immune System and Require α4β1 Integrin To Migrate between the Peritoneum and Inflamed Skin.	Geherin	2016	1	10.4049/jimmunol.1403246	True	[22561151, 25616715, 15645296, 21151033, 22058420, 22058423, 22245738, 16301620, 23396472, 24691998, 20335532, 23918988, 24712471, 25004814, 17665440, 18556453, 23135613, 11825566, 17060475, 24821911, 17717539, 18711435, 22561834, 19620304, 1547488, 20833836, 17620362, 21875957, 24752354, 16365450, 17360560, 18482568, 21220451, 22184680, 23813936, 23692567, 8985251, 10601351, 16385346, 24722947, …
397	12438420	B cell-dependent T cell responses: IgM antibodies are required to elicit contact sensitivity.	Tsuji		1	10.1084/jem.20020649	True	[6980927, 9949307, 2530282, 8648091, 9314551, 1369067, 10903768, 10224363, 11125474, 8347558, 7508175, 7989752, 9498744, 6332849, 1987274, 9547335, 10395682, 2033262, 6968811, 8752902, 9973425, 1286068, 344798, 8499777, 9465487, 10880529, 10862788, 1707658, 7153709, 6854020, 4140475, 7021025, 6609363, 4392712, 4391281, 11675788, 11104800, 10594726, 9528892, 9263013, 10490951, 10556797, 8918578, 9…
398	14634139	B-1 B cells mediate required early T cell recruitment to elicit protein-induced delayed-type hypersensitivity.	Szczepanik		1	10.4049/jimmunol.171.11.6225	True	[]
399	24434358	Diagnosis and classification of autoimmune blistering diseases.	Baum	2014	1	10.1016/j.autrev.2014.01.047	True	[]
400	29110080	Pemphigus trigger factors: special focus on pemphigus vulgaris and pemphigus foliaceus.	Tavakolpour	2017	1	10.1007/s00403-017-1790-8	True	[]
401	22224776	Immune regulatory function of B cells.	Mauri	2012	1	10.1146/annurev-immunol-020711-074934	True	[]
402	23630391	Regulatory B cells suppress imiquimod-induced, psoriasis-like skin inflammation.	Yanaba	2013	1	10.1189/jlb.1112562	True	[19641206, 18200064, 11175798, 15611427, 21062268, 18067624, 19380832, 18093919, 18292508, 7561077, 11101868, 12668647, 18759928, 18482568, 18802481, 21281806, 19494269, 9466973, 15097948, 17665440, 18556453, 7542548, 8906812, 21606247, 20624940, 18613843, 16936269, 17617630, 18854517, 12773629, 18797896, 19843085, 10052405, 9856850, 12374540, 9247454, 20962324, 20079667, 20809522]
403	29062591	Toll-Like Receptor Function in Acute Wounds.	Chen		1	10.1089/wound.2017.0734	True	[23681101, 22721918, 17621951, 16237641, 20404851, 22834835, 20629986, 11017147, 17072502, 21131352, 22821982, 23246311, 15860593, 24018354, 11095740, 21067780, 26468976, 9082989, 10471461, 12660219, 24527354, 10951241, 12829592, 9886244, 22577176, 20176743, 19850888, 20052800, 21740602, 10820283, 11777946, 21627652, 23516985, 24854591, 21115688, 10206716, 24465509, 18318808, 21993557, 23886621, …
404	18400062	Human melanocytes express functional Toll-like receptor 4.	Ahn		1	10.1111/j.1600-0625.2008.00701.x	True	[]
405	10753909	Bacterial lipopolysaccharide activates NF-kappaB through toll-like receptor 4 (TLR-4) in cultured human dermal endothelial cells. Differential expression of TLR-4 and TLR-2 in endothelial cells.	Faure		1	10.1074/jbc.275.15.11058	True	[]
406	14764599	Hyaluronan fragments stimulate endothelial recognition of injury through TLR4.	Taylor	2004	1	10.1074/jbc.M310859200	True	[]
407	16781673	Activation of Toll-like receptor 4 is associated with insulin resistance in adipocytes.	Song	2006	1	10.1016/j.bbrc.2006.05.170	True	[]
408	28330776	Topical application of glycolic acid suppresses the UVB induced IL-6, IL-8, MCP-1 and COX-2 inflammation by modulating NF-κB signaling pathway in keratinocytes and mice skin.	Tang	2017	1	10.1016/j.jdermsci.2017.03.004	True	[]
409	29653697	An Interleukin-25-Mediated Autoregulatory Circuit in Keratinocytes Plays a Pivotal Role in Psoriatic Skin Inflammation.	Xu	2018	1	10.1016/j.immuni.2018.03.019	True	[]
410	24670381	MiR-146a negatively regulates TLR2-induced inflammatory responses in keratinocytes.	Meisgen	2014	1	10.1038/jid.2014.89	True	[21447101, 19131956, 18782031, 18496569, 12752123, 23645835, 21555486, 19763149, 14675188, 15372042, 18684960, 14744438, 18390754, 15571070, 21272927, 20348442, 21235323, 12443841, 17992585, 17951129, 20375304, 19965651, 22902047, 19256306, 23325474, 23377965, 19786024, 20100199, 18504431, 21562054, 22363497, 23143987, 12960330, 19134118, 17068485, 16199517, 22224773, 19966777, 14751757, 17622355…
411	29034104	Fibroblasts: The Unknown Sentinels Eliciting Immune Responses Against Microorganisms.	Bautista-Hernández	2017	1	10.1556/1886.2017.00009	True	[24631933, 24904424, 365883, 7713206, 21571679, 23841502, 12186654, 17311973, 22094559, 20392481, 25977263, 25812726, 24031722, 23554896, 17202379, 21220558, 15879013, 12632416, 18195725, 19474209, 25117451, 20613770, 25435884, 23274662, 24452682, 24913184, 17852183, 25436879, 18602070, 16488966, 9176248, 19227440, 24764575, 15845477, 22332802, 10895692, 24476686, 25999952, 25033426, 19906920, 15…
412	23237509	Immune functions of serum amyloid A.	Eklund		1	10.1615/critrevimmunol.v32.i4.40	True	[]
413	30075370	RETRACTED: Inhibition of miR-31a-5p decreases inflammation by down-regulating IL-25 expression in human dermal fibroblast cells (CC-2511 cells) under hyperthermic stress via Wnt/β-catenin pathway.	Jiang	2018	1	10.1016/j.biopha.2018.07.142	True	[]
414	25414303	The gentle touch receptors of mammalian skin.	Zimmerman		1	10.1126/science.1254229	True	[22196735, 23972592, 853451, 4107094, 702358, 11920712, 9295394, 4972033, 4974746, 17924532, 415796, 23364746, 12145636, 12552639, 3697758, 23692408, 19541997, 6774030, 501131, 11209947, 16322458, 16269359, 24746027, 24717433, 24717432, 13372495, 983972, 7583342, 13513492, 4759677, 10200190, 14497425, 13691669, 14724379, 13438918, 10895886, 4775768, 5942033, 17558925, 19261864, 3782507, 13852622,…
415	15629699	Topographically distinct epidermal nociceptive circuits revealed by axonal tracers targeted to Mrgprd.	Zylka		1	10.1016/j.neuron.2004.12.015	True	[]
416	29842990	The development of human digital Meissner's and Pacinian corpuscles.	Feito	2018	1	10.1016/j.aanat.2018.05.001	True	[]
417	24376457	The anatomy, function, and development of mammalian Aβ low-threshold mechanoreceptors.	Fleming		1	10.1007/s11515-013-1271-1	True	[22103411, 8789944, 7480788, 7583342, 415796, 17412453, 20064392, 10200190, 7205669, 3968252, 19879330, 10195107, 13372495, 13513492, 13691669, 4484588, 12117822, 3055053, 7440811, 11209947, 9331334, 2341881, 15722178, 14988041, 4763992, 7280690, 11089931, 15448211, 604339, 12552639, 7212315, 7419748, 22101641, 17232023, 20534675, 12923891, 22514301, 13539833, 13716841, 4089395, 6280572, 4974746,…
418	17008453	Thermoregulation: some concepts have changed. Functional architecture of the thermoregulatory system.	Romanovsky	2006	1	10.1152/ajpregu.00668.2006	True	[]
419	27347898	Neurophysiology of Skin Thermal Sensations.	Filingeri	2016	1	10.1002/cphy.c150040	True	[]
420	25868381	Molecular sensors and modulators of thermoreception.	Zhang		1	10.1080/19336950.2015.1025186	True	[9349813, 25616212, 8986829, 10764638, 10821274, 15254097, 23536068, 23283344, 19451647, 21139565, 10201375, 18226966, 21832173, 21555074, 22634729, 12077604, 12077606, 12016205, 15004014, 15746429, 21586160, 19091963, 24925072, 11081638, 11025659, 12354759, 12151520, 22928864, 12895423, 12783886, 15689568, 15187078, 21586160, 21499266, 11586349, 11882888, 11893340, 17481391, 17481392, 17538622, …
421	27854251	Nociceptive TRP Channels: Sensory Detectors and Transducers in Multiple Pain Pathologies.	Mickle	2016	1	10.3390/ph9040072	True	[18583048, 5344615, 21067449, 17579562, 20716668, 14654832, 11752662, 23941062, 24099085, 20347391, 25744671, 21804597, 19116627, 1331641, 1715010, 9349813, 9768840, 10201375, 11081638, 11025659, 10945469, 10428857, 11741335, 11586349, 11893340, 11882888, 12016205, 12077604, 10066796, 12654248, 12672799, 18978782, 19297520, 21555074, 10859346, 19129393, 12060783, 10823958, 10440374, 24161127, 183…
422	29081531	Sensory TRP channels contribute differentially to skin inflammation and persistent itch.	Feng	2017	1	10.1038/s41467-017-01056-8	True	[8642241, 11531940, 11493609, 12492519, 15008971, 24549959, 25894692, 10764638, 14712238, 16564016, 26756551, 19564617, 17329430, 21460831, 25932692, 26385480, 23722916, 16188326, 22151305, 19447733, 1547488, 21788441, 16617337, 23891755, 16103371, 12654248, 22016517, 24759321, 25931325, 17237762, 17684094, 11853675, 18789837, 24433703, 9030340, 21402443, 28320580, 25339958, 24354911, 22101570, 2…
423	28890086	Sensory Neurons Co-opt Classical Immune Signaling Pathways to Mediate Chronic Itch.	Oetjen	2017	1	10.1016/j.cell.2017.08.006	True	[15048809, 28614190, 25592534, 24473265, 25006719, 21767773, 27423107, 24373353, 11676841, 25525749, 15184896, 23104886, 24290431, 26777404, 22951056, 26523868, 26200011, 14623705, 15356542, 26377898, 12791978, 23363980, 25156365, 21680760, 26194706, 16880407, 24227677, 27821781, 20004959, 25516281, 17401349, 27421705, 21879245, 11949883, 27646746, 26074006, 27178409, 26431937, 20844849, 24752080…
424	9551939	Neuropeptides, via specific receptors, regulate T cell adhesion to fibronectin.	Levite		1		True	[]
425	2543703	Peptides encoded by the calcitonin gene inhibit macrophage function.	Nong		1		True	[]
426	29754819	Blocking Neuronal Signaling to Immune Cells Treats Streptococcal Invasive Infection.	Pinho-Ribeiro	2018	1	10.1016/j.cell.2018.04.006	True	[23972592, 9691092, 25227466, 19837031, 28648659, 15953027, 9529097, 19109489, 8294407, 26196941, 11967084, 5424482, 19458046, 28636960, 23965627, 25525749, 21921933, 11895983, 15819624, 26238711, 26777404, 25607710, 29086923, 25534428, 18936485, 27571972, 21641113, 4033190, 8550199, 26377898, 12574949, 20158613, 21081780, 10925760, 19687200, 23722916, 23093388, 12191486, 17666428, 21139565, 2182…
427	24759321	Nociceptive sensory neurons drive interleukin-23-mediated psoriasiform skin inflammation.	Riol-Blanco	2014	1	10.1038/nature13199	True	[19763149, 22054142, 21982596, 21536803, 21921156, 22837035, 19380832, 24254490, 18669863, 17314972, 19159661, 17187052, 23291100, 10459113, 2397964, 21471984, 19286971, 19644120, 10894166, 20577213, 14737169, 23624556, 22546855, 22959641, 19414740, 7594465, 23219392, 20853491, 23754427, 23965627, 15543150, 8171322, 12196292, 15494728, 12198548, 11479567]
428	21496484	Relevance of mast cell-nerve interactions in intestinal nociception.	van Diest	2011	1	10.1016/j.bbadis.2011.03.019	True	[]
429	20006972	Histamine potentiates acid-induced responses mediating transient receptor potential V1 in mouse primary sensory neurons.	Kajihara	2009	1	10.1016/j.neuroscience.2009.12.001	True	[]
430	2581181	Opiate and histamine H1 receptors are present on some substance P-containing dorsal root ganglion cells.	Ninkovic		1	10.1016/0304-3940(85)90109-0	True	[]
431	11182255	The major role of peripheral release of histamine and 5-hydroxytryptamine in formalin-induced nociception.	Parada		1	10.1016/s0306-4522(00)00523-6	True	[]
432	16275760	TSLP-activated dendritic cells induce an inflammatory T helper type 2 cell response through OX40 ligand.	Ito		1	10.1084/jem.20051135	True	[9529145, 2523712, 8648025, 9190113, 11422123, 7769104, 12209095, 10536118, 11477409, 9143690, 7931057, 9492992, 12055625, 8642301, 14630194, 9787171, 10637281, 11157058, 12461566, 11567634, 15771565, 8676077, 8757617, 8760801, 7909823, 9237812, 11911827, 14634083, 11547333, 14662903, 11069062, 11509650, 12631559, 9826580, 15153490, 14634111, 10973276, 12392032, 10510085, 12847490, 15544612, 1544…
433	26573878	TSLP production by dendritic cells is modulated by IL-1β and components of the endoplasmic reticulum stress response.	Elder	2015	1	10.1002/eji.201545537	True	[8112430, 16275760, 12055625, 19570762, 19273626, 16142237, 24094650, 17416344, 21391201, 20300138, 23435120, 20974963, 20086239, 20876114, 21690322, 22236997, 12163569, 19339971, 22267217, 19454352, 25063877, 19122653, 18714028, 19130473, 25033445, 18670423, 20660350, 20351694, 18318598, 22013210, 15601821, 21525931, 17213320, 23310954, 22888172, 12719478, 25307606, 17513456, 22750414, 18684970,…
434	24094650	The epithelial cell-derived atopic dermatitis cytokine TSLP activates neurons to induce itch.	Wilson	2013	1	10.1016/j.cell.2013.08.057	True	[11982754, 3840439, 11886531, 19837031, 23020579, 22664159, 19414552, 20703245, 19488056, 17873574, 22253717, 17571167, 18487204, 20111871, 16582901, 11411573, 23383028, 21730292, 17572487, 15601262, 20146705, 17466594, 23344365, 14623705, 16791143, 19564617, 21672057, 18768889, 16081678, 19561109, 21576954, 16199515, 17442569, 23722916, 20004959, 21775281, 20303868, 17970889, 23523592, 22563493,…
435	24970748	Langerhans cells regulate cutaneous innervation density and mechanical sensitivity in mouse footpad.	Doss	2014	1	10.1016/j.neulet.2014.06.036	True	[16540576, 16416652, 23726047, 21030306, 17495962, 23059889, 8881702, 8483499, 8910797, 15894281, 15528344, 12210380, 16190912, 15958131, 18637969, 11476595, 17314972, 18489265, 14675204, 1385544, 19839059, 16439974, 12538405, 22217741, 21628129, 16797537, 9518588, 10571114, 14623709, 21957236, 18443810, 9326395, 3272192, 10661407, 2143435]
436	17071594	Mast cell-derived tumor necrosis factor can promote nerve fiber elongation in the skin during contact hypersensitivity in mice.	Kakurai		1	10.2353/ajpath.2006.060602	True	[14623709, 2003692, 2437589, 2666250, 2342332, 14678206, 15803860, 11079713, 1383306, 1419754, 1831466, 8976881, 1476043, 1706585, 1714354, 2417614, 2464033, 2477394, 9548453, 9170339, 15016615, 8963659, 8680713, 2581181, 12867500, 3031505, 10723052, 11532246, 11390913, 15771585, 15577201, 15905536, 6605986, 15084268, 2374592, 1829107, 11085746, 16547246, 8635583, 11600888, 11685224, 11245689, 12…
437	27153496	Temporal Stability of the Human Skin Microbiome.	Oh		1	10.1016/j.cell.2016.04.008	True	[24451201, 25414304, 21624126, 22830599, 19892944, 20709691, 25576328, 23828941, 23698366, 25517225, 25964341, 24843156, 22553250, 21677861, 25640238, 26430162, 19478181, 21407241, 26489866, 22699609, 26109103, 22310478, 25170151, 21903627, 24316980, 26283260, 26407082, 20644199, 22837383, 25279917, 24170601, 20348933, 24273587, 23222524, 23631911, 25896518]
438	26588783	A Wave of Regulatory T Cells into Neonatal Skin Mediates Tolerance to Commensal Microbes.	Scharschmidt		1	10.1016/j.immuni.2015.10.016	True	[15229474, 3769923, 21205640, 2182373, 24679531, 25414304, 22927819, 24315098, 23624374, 22722857, 16547281, 17620361, 25126780, 20566857, 21345099, 24196717, 22524615, 21958360, 24813249, 24442443, 23543753, 19478181, 18502944, 22923434, 23698371, 22674334, 8402911, 21757977, 21937990, 21937990, 6234376, 2320565, 21677746, 14737169, 17707129, 22729248, 22837383, 25539086, 21378186, 21930119, 224…
439	24322878	Bacterial skin commensals and their role as host guardians.	Christensen		1	10.3920/BM2012.0062	True	[]
440	28423337	Homeostatic Immunity and the Microbiota.	Belkaid		1	10.1016/j.immuni.2017.04.008	True	[22705104, 23298204, 24439373, 24226773, 25250028, 18716618, 26411289, 23842501, 21205640, 25151491, 25305320, 24848256, 23778791, 12466842, 26374288, 22674557, 19828639, 17635956, 25337874, 24096337, 16931762, 10232647, 23624374, 24390544, 17145958, 27716507, 20081863, 20081863, 19889972, 17620361, 25957683, 3678950, 27717798, 25073702, 24747744, 26206939, 20159619, 21565393, 23637957, 27019226,…
441	29378633	Commensal microbiota modulate gene expression in the skin.	Meisel	2018	1	10.1186/s40168-018-0404-9	True	[19478181, 21407241, 26489866, 25279917, 19966777, 22837383, 28228596, 27609659, 25902485, 22310478, 23337890, 28000755, 24451201, 28649415, 28343820, 26588783, 25539086, 23980152, 24963153, 22479192, 11157169, 22115825, 25614621, 27709125, 26541610, 28411839, 23104886, 27706155, 26184878, 21903743, 22085896, 19114008, 25525775, 28289191, 20089530, 11463791, 17625598, 15568027, 24218583, 2288204,…
442	29410379	Methicillin-Resistant Staphylococcus aureus Colonization Is Associated with Decreased Skin Commensal Bacteria in Atopic Dermatitis.	Shi	2018	1	10.1016/j.jid.2018.01.022	True	[26335708, 28679656, 20485435, 27609659, 22310478, 20463690, 28228596, 23050952, 20109735, 27474122, 23405142, 18950393]
443	21697881	Microbial symbiosis with the innate immune defense system of the skin.	Gallo	2011	1	10.1038/jid.2011.182	True	[20555353, 19262607, 19149589, 7628632, 15556721, 11710922, 20052280, 19710683, 17906220, 16153239, 8931874, 12464945, 18648509, 15568027, 9720246, 19478181, 20107483, 20545685, 19054079, 18081841, 6457823, 17150966, 20485435, 21278255, 16307644, 20542250, 20463690, 19966777, 19217824, 17873860, 19536143, 18200058, 21252494, 19645825, 4230811, 4997367, 19865172, 18509436, 10075974, 15879109, 1679…
444	28228596	Antimicrobials from human skin commensal bacteria protect against <i>Staphylococcus aureus</i> and are deficient in atopic dermatitis.	Nakatsuji		1	10.1126/scitranslmed.aah4680	True	[22158560, 22728527, 25554785, 23398152, 24238601, 19478181, 22310478, 4601016, 19645825, 12374875, 20545685, 17015038, 16546102, 17242164, 15561843, 21050945, 24172897, 21720387, 25902485, 27381887, 21697881, 19966777, 25539086, 22837383, 26618347, 20463690, 21048787, 23472173, 20052280, 19710683, 19524411, 22887665, 11348686, 16586024, 12612195, 17873860, 11719807, 27478874, 20485435, 26479034,…
445	23405142	Fermentation of Propionibacterium acnes, a commensal bacterium in the human skin microbiome, as skin probiotics against methicillin-resistant Staphylococcus aureus.	Shu	2013	1	10.1371/journal.pone.0055380	True	[9197262, 18359612, 6398622, 7934568, 21407241, 8942908, 1089125, 6699430, 9432522, 18662207, 18923684, 16804118, 15909267, 21615603, 17604253, 12763449, 15125499, 6744125, 18510666, 20694924, 8365950, 12710485, 22728152, 18217555, 21697881, 20463690, 20485435, 22254083, 19696918, 19717202, 19445170, 2232295, 20808860, 17448155, 17161819, 21618241, 21593768, 17975220, 14538083, 14675200, 7172137,…
446	29693635	Commensal <i>Staphylococcus aureus</i> Provokes Immunity to Protect against Skin Infection of Methicillin-Resistant <i>Staphylococcus aureus</i>.	Yang	2018	1	10.3390/ijms19051290	True	[9227864, 25691592, 21512004, 23313242, 18275522, 25393405, 23405142, 19196969, 6744125, 23821742, 18216255, 15753252, 27847174, 19528145, 16271060, 25177766, 27982519, 21701256, 20726702, 9260277, 17983441, 24156611, 11136954, 20475622, 21420242, 24686580, 25539086, 14510111, 20445005, 27849182, 22337980, 29120744, 26535082, 24270515, 24226770, 27887954, 18923684, 21515549, 16269761]
447	20052280	Staphylococcus epidermidis antimicrobial delta-toxin (phenol-soluble modulin-gamma) cooperates with host antimicrobial peptides to kill group A Streptococcus.	Cogen	2010	1	10.1371/journal.pone.0008557	True	[17413858, 11719807, 16751768, 17030578, 18182576, 15001782, 15222757, 10417311, 17293459, 810086, 18502944, 8305635, 7479693, 15629533, 19710683, 11302828, 12612195, 12620872, 17994102, 16488874, 15703760, 18851841, 10075974, 11435491, 15778390, 19089391]
448	22772452	Commensal bacteria lipoteichoic acid increases skin mast cell antimicrobial activity against vaccinia viruses.	Wang	2012	1	10.4049/jimmunol.1200471	True	[15662442, 10393956, 11532608, 18490758, 18687131, 19299719, 18087247, 19217824, 11477402, 12594247, 22189793, 1726043, 7519481, 17998392, 18988802, 17767162, 7521281, 1690623, 11719807, 4189829, 11290799, 15946254, 20497485, 11312352, 14734759, 19004805, 15727135, 1856205, 11994106, 15784119, 19966777, 19439978, 22140255, 22345365, 16546102, 20090765, 18502944, 17340997, 20052280, 19710683, 1827…
449	19966777	Commensal bacteria regulate Toll-like receptor 3-dependent inflammation after skin injury.	Lai	2009	1	10.1038/nm.2062	True	[15260992, 12663928, 16879997, 15488388, 15922949, 10958782, 15300583, 12672795, 17378763, 11948342, 8011301, 17063184, 16829054, 6411317, 17068485, 12750356, 12752123, 11607032, 14688061, 18838547, 9122866, 18340345, 18166232, 17570328, 11064266, 14758355, 17275323, 19369952, 8406805, 17481719, 16369559, 15767367, 12566418, 17667934, 15855932, 10951242, 17483484, 17943182, 11719807]
450	29358051	Non-classical Immunity Controls Microbiota Impact on Skin Immunity and Tissue Repair.	Linehan	2018	1	10.1016/j.cell.2017.12.033	True	[23298204, 24439373, 20979621, 24679531, 25414304, 27231051, 11937556, 27096360, 24695404, 28679656, 21788511, 11369792, 19889972, 22830599, 23104886, 12847252, 25473038, 27312411, 26967286, 19305395, 27126036, 26482978, 22923434, 27383982, 19836068, 11976459, 15854025, 11145694, 27863246, 20463690, 19966777, 21816040, 9143709, 17707129, 25539086, 22837383, 28920588, 18499487, 27126035, 14634106,…
451	22729248	Stress-induced production of chemokines by hair follicles regulates the trafficking of dendritic cells in skin.	Nagao	2012	1	10.1038/ni.2353	True	[2364430, 9763512, 12648211, 10809841, 18795933, 11099416, 20055903, 12415265, 8566052, 18086865, 19218433, 8976197, 17938236, 21998450, 21782478, 22143886, 16444257, 19995948, 17124512, 10520991, 15308107, 17823289, 15098028, 15897263, 17673663, 21029863, 10621974, 10745079, 15694178, 18252795, 20046825, 11976685, 14737169, 18026082, 19204730, 11032855, 19201862, 20357816, 20346028, 9540986, 966…
452	29507878	A commensal strain of <i>Staphylococcus epidermidis</i> protects against skin neoplasia.	Nakatsuji	2018	1	10.1126/sciadv.aao4502	True	[19478181, 810086, 28679656, 27765722, 27562258, 24268438, 19710683, 20052280, 28228596, 19966777, 25539086, 22837383, 26618347, 20463690, 21048787, 23472173, 20485435, 27466123, 25713076, 9675240, 8876675, 22147567, 16679309, 16271437, 23385576, 25279917, 28375000, 1451710, 1157053, 12142171, 13373416, 22384212, 20118259, 17349664, 19701202, 23803760, 22903521, 22976799, 20979106, 9618491, 10443…
453	20702672	Quantitation of major human cutaneous bacterial and fungal populations.	Gao	2010	1	10.1128/JCM.00597-10	True	[19485767, 15769908, 11924823, 18275522, 19892944, 17943117, 19018661, 15831718, 19004758, 19818117, 11924822, 17293459, 18648509, 18502944, 19478181, 19383763, 12180892, 12407412, 19535508, 6376699, 7288207, 3102625, 19251737, 18487399, 16891514, 18294199, 19819907, 15827763, 3144238, 19043404, 19164560]
455	29141240	Host-microbe interactions: Malassezia and human skin.	Grice	2017	1	10.1016/j.mib.2017.10.024	True	[]
456	27228091	IgE Sensitization Profiles Differ between Adult Patients with Severe and Moderate Atopic Dermatitis.	Mittermann	2016	1	10.1371/journal.pone.0156077	True	[18385500, 23374261, 20670814, 25282559, 26044854, 10452773, 20207111, 9806765, 19231288, 16867052, 23698366, 22737067, 24602368, 15848985, 16778796, 9210481, 10469297, 10880958, 15128298, 17313403, 17182577, 23341551, 12534543, 24161540, 7918015, 9267730, 19299719, 3454661, 25368998, 21513970, 388439, 9389296, 10231323, 26449379, 12653739, 11859945, 23073977, 21489611, 25956509, 24999597, 854375…
457	16382685	Three etiologic facets of dandruff and seborrheic dermatitis: Malassezia fungi, sebaceous lipids, and individual sensitivity.	DeAngelis		1	10.1111/j.1087-0024.2005.10119.x	True	[]
458	28194314	Evolutionary and functional implications of hypervariable loci within the skin virome.	Hannigan	2017	1	10.7717/peerj.2959	True	[14667253, 17078814, 21767398, 23259615, 14722687, 23097431, 20003500, 15890941, 23498956, 15183049, 17237039, 20125087, 15386016, 23365423, 1125861, 21593126, 24475065, 19329640, 22927442, 26104433, 24022640, 24296350, 24395335, 26489866, 22699609, 23329690, 22543367, 22300766, 22323587, 23975157, 22388286, 19933762, 19505943, 24465717, 21507270, 26366711, 26283260, 24846382, 24522917, 11239404,…
459	28103305	Common Commensal Cancer Viruses.	Moore	2017	1	10.1371/journal.ppat.1006078	True	[17480120, 17287263, 20542254, 17686852, 9482495, 24304907, 26172456, 21102637, 17617273, 19588503, 19720205, 10688800, 18202256, 11853800, 27093365, 25480823, 14283879, 16559982, 1967430, 7997879, 10384236, 23474680, 21942528, 17507983]
460	20542254	Merkel cell polyomavirus and two previously unknown polyomaviruses are chronically shed from human skin.	Schowalter		1	10.1016/j.chom.2010.05.006	True	[19505653, 17287263, 12810883, 20206957, 15628910, 19078983, 14694107, 18228512, 19776382, 211243, 19416753, 15183049, 15753007, 11853800, 19605473, 18202256, 17480120, 6244330, 18995875, 19375325, 19774683, 19325891, 2544676, 19759150, 19588496, 19505654, 2981353, 3020865, 19750217, 19499546, 18812503, 16626038, 19499548, 19786578, 19640999, 19788824, 17898069, 15124234, 19088283, 18449881, 1972…
461	29229574	Merkel cell carcinoma: An update and review: Pathogenesis, diagnosis, and staging.	Coggshall	2017	1	10.1016/j.jaad.2017.12.001	True	[]
462	25535411	Overview of the coagulation system.	Palta		1	10.4103/0019-5049.144643	True	[21098468, 20097136, 21084000, 15220183, 23510484, 9572988, 16766787, 10926920, 12195687, 15507277, 2155902, 12186367, 15200603, 9759493, 9914253, 14500858, 17556654, 20690821, 14603220, 9058490, 12004255, 15096242, 18045239, 15118541, 17391489, 20539911, 11103188, 11529842, 24319220, 16860994, 12551825, 23542761, 20083911, 15486534, 15842654, 17900274]
463	3067973	Initiation of coagulation by tissue factor.	Bach		1	10.3109/10409238809082548	True	[]
464	30524911	Immunology of Wound Healing.	Ellis	2018	1	10.1007/s13671-018-0234-9	True	[19903300, 23510505, 19527569, 18154621, 26979353, 26862464, 25032069, 26979352, 22797712, 27180275, 26018600, 25535411, 26543680, 3871207, 23984063, 25473038, 18340345, 20947763, 19325105, 16675322, 20303872, 9846975, 27231052, 23994464, 1109560, 12875990, 5054460, 24527354, 23486162, 24842759, 7657403, 24587971, 10807766, 11310836, 17928406, 24678812, 11286540, 26701132, 23435331, 21094463, 196…
465	26174765	Wound repair: role of immune-epithelial interactions.	Leoni	2015	1	10.1038/mi.2015.63	True	[24566914, 18480812, 19769724, 1569187, 22683270, 9033287, 25563751, 12574162, 18056353, 17138966, 25514022, 19776352, 16619050, 18808327, 22504183, 22956684, 22575955, 19329995, 17901396, 19556498, 23383253, 18337830, 25478789, 23558678, 24192910, 21555563, 23241962, 4898193, 21921027, 23454745, 19494811, 24497508, 24412613, 15923405, 25550470, 22017247, 12843410, 12547717, 23781104, 23872844, 1…
466	22577176	CCR2 recruits an inflammatory macrophage subpopulation critical for angiogenesis in tissue repair.	Willenborg	2012	1	10.1182/blood-2012-01-403386	True	[]
467	16014399	Fibroblast differentiation of bone marrow-derived cells during wound repair.	Opalenik	2005	1	10.1096/fj.04-2978fje	True	[]
468	23223145	IL-22 promotes fibroblast-mediated wound repair in the skin.	McGee	2012	1	10.1038/jid.2012.463	True	[20020505, 19128254, 15749908, 18978771, 19029905, 2197503, 11442754, 22383805, 11564763, 12521379, 17299434, 19920355, 21884937, 822577, 19180498, 19010461, 18243104, 20930261, 20526329, 20032993, 22034096, 7763089, 22473749, 12486876, 11035029, 17083366, 12087100, 16982811, 20940256, 18200064, 18202747, 19682928, 3164478, 19448631, 14521835, 15122762, 21353393, 15786734, 20065946, 18065416, 170…
469	10022176	Relative distribution and crosslinking of collagen distinguish fetal from adult sheep wound repair.	Lovvorn		1	10.1016/s0022-3468(99)90261-0	True	[]
470	8905406	Repopulation of Langerhans cells during wound healing in an experimental human skin/SCID mouse model.	Juhász		1	10.1016/0165-2478(96)02596-5	True	[]
471	29909412	Neutrophil Extracellular Traps in the Second Decade.	Brinkmann	2018	1	10.1159/000489829	True	[15001782, 8603995, 19876394, 17392241, 16548892, 20823211, 26431537, 22817992, 17384648, 19609275, 19448636, 17210947, 22195044, 28720648, 22802447, 21170021, 19541821, 20974816, 25066128, 18209087, 20375577, 19153223, 22922410, 28574339, 27310721, 29103955, 24009232, 21098229, 16107606, 20375576, 17222907, 19178950, 28382034, 23817142, 25037219, 21497709, 25590621, 13598820, 19855397, 16488874,…
472	26076037	Diabetes primes neutrophils to undergo NETosis, which impairs wound healing.	Wong	2015	1	10.1038/nm.3887	True	[15001782, 19153223, 15345777, 24009232, 24366358, 16081595, 21912601, 22596262, 18224429, 17002273, 20733033, 23060885, 7486486, 24819773, 25545227, 25387570, 23735697, 22927051, 17210947, 10814971, 20182410, 12660219, 22389696, 9137094, 15675958, 8598043, 25624317, 21697043, 9314951, 20668241, 20829609, 23904163, 17360785, 16877481, 20439745, 25622091, 24663222, 23629823]
473	27231052	Neutrophil migration in infection and wound repair: going forward in reverse.	de Oliveira		1	10.1038/nri.2016.49	True	[23435331, 16498448, 21094463, 23127555, 12234358, 23667166, 21697893, 26416718, 25517612, 24603165, 23994464, 22367283, 17883327, 23486162, 25037632, 26347745, 23443750, 19494811, 20188558, 22101434, 8864663, 25225462, 22266266, 24842759, 19741708, 17170310, 26416965, 19303321, 19635923, 20203610, 20539176, 26701131, 20947763, 22940471, 24678812, 17981721, 18662984, 19435808, 3057503, 23509368, …
474	19732719	Polarization of tumor-associated neutrophil phenotype by TGF-beta: "N1" versus "N2" TAN.	Fridlender		1	10.1016/j.ccr.2009.06.017	True	[18364000, 18555747, 1376352, 9103238, 15385993, 16794634, 16330528, 17283166, 1376745, 1516042, 17884993, 11154206, 18202322, 19197294, 16857807, 10714683, 16682640, 18346977, 16682479, 19074893, 17981721, 17974994, 16177103, 17638882, 12401408, 12626586, 18272812, 18633355, 18483268, 10657669, 16891410, 7807024, 1650483, 18364002, 15313928, 11138776, 11406548, 17403059, 15448711, 18268320, 8683…
475	24121404	Catecholamine stress alters neutrophil trafficking and impairs wound healing by β2-adrenergic receptor-mediated upregulation of IL-6.	Kim	2013	1	10.1038/jid.2013.415	True	[17485518, 15213123, 15655528, 12416279, 11566048, 20881945, 10423410, 14766366, 6604846, 10887140, 17914358, 14722032, 15738954, 18771884, 19047802, 23348742, 8891436, 8569827, 16464910, 21789167, 16165282, 12480508, 11373471, 7475659, 12840146, 21278352, 18185533, 11734616, 21307876, 12095133, 19029990, 18025128, 12101271, 9570862, 19138453, 15987954, 19167980, 9861325, 19143471, 12540746, 1926…
476	16714291	beta-Adrenergic receptor antagonists accelerate skin wound healing: evidence for a catecholamine synthesis network in the epidermis.	Pullar	2006	1	10.1074/jbc.M601007200	True	[]
477	22495178	β2AR antagonists and β2AR gene deletion both promote skin wound repair processes.	Pullar	2012	1	10.1038/jid.2012.108	True	[20705067, 7308288, 19128254, 7514607, 6191142, 8288914, 19282838, 10358008, 20958287, 21417582, 15477226, 12839574, 10323421, 17980716, 8360469, 15260814, 15161630, 17299435, 11553712, 12119252, 6682129, 10071758, 91593, 8589427, 9128257, 9766429, 15086765, 9082989, 6278485, 19826272, 14216443, 12697752, 16394270, 15840650, 16443756, 16714291, 16926288, 19050521, 19344703, 19344703, 19944145, 20…
478	24446236	Tracking the elusive fibrocyte: identification and characterization of collagen-producing hematopoietic lineage cells during murine wound healing.	Suga		1	10.1002/stem.1648	True	[8790603, 16008729, 12218079, 15707576, 19224235, 15286810, 14722616, 16846660, 21597472, 17607298, 21832942, 19834619, 15849177, 15342945, 20020505, 10498879, 15831705, 8494792, 10938113, 17868096, 12548562, 15260814, 18785173, 21731674, 21949130, 19089363, 20486777, 21411758, 22626514, 22011363, 19815530, 19182665, 10477714, 20585934, 11641248, 9551999, 11390511, 12817021, 15235597, 11730838, 1…
479	27287183	CD301b+ Macrophages Are Essential for Effective Skin Wound Healing.	Shook	2016	1	10.1016/j.jid.2016.05.107	True	[19132917, 21224038, 15908920, 10621974, 20052800, 21281986, 15630444, 17299434, 24527272, 23504259, 21884937, 12511873, 16322748, 19528348, 14578302, 8071116, 26474656, 24076051, 1109560, 20176743, 17981560, 23223145, 19850888, 23493576, 21803601, 25281359, 17868096, 23505314, 15591125, 23100531, 23235530, 23482487, 21318183, 24184057, 12843410, 10951242, 22577176, 23911389]
480	20059482	Sequential expression of macrophage anti-microbial/inflammatory and wound healing markers following innate, alternative and classical activation.	Menzies	2010	1	10.1111/j.1365-2249.2009.04086.x	True	[11577346, 8531884, 1613462, 14568930, 12511873, 11927645, 12892049, 10490974, 12098359, 15036034, 7530004, 7539253, 9013624, 16626370, 18373668, 8083527, 10188978, 15218057, 16322748, 15771589, 16905575, 19029990, 1386862, 1386096, 9570561, 12697453, 12527225, 12554797, 15618176, 17628461, 9038318, 11544516, 17159984, 18608924, 19380112, 15905489, 16920488, 10409134, 11250887, 16056256, 17442735…
481	26118749	Monocyte and macrophage plasticity in tissue repair and regeneration.	Das	2015	1	10.1016/j.ajpath.2015.06.001	True	[22378047, 25315649, 12377929, 12871633, 19079210, 22186992, 18045540, 18303997, 16322748, 15034056, 12871640, 25368618, 24962351, 25359527, 13893183, 23160217, 21115688, 10426316, 19029990, 20133564, 20510870, 24391209, 16641135, 18039660, 5666958, 24012416, 23273845, 18781633, 12511873, 5661952, 11591341, 1109560, 24527272, 7509844, 8751442, 17965659, 9364484, 11596125, 5706753, 9460796, 159957…
482	24844331	Role of adipose-derived stem cells in wound healing.	Hassan		1	10.1111/wrr.12173	True	[]
483	17553038	Impaired cutaneous wound healing in granulocyte/macrophage colony-stimulating factor knockout mice.	Fang	2007	1	10.1111/j.1365-2133.2007.07979.x	True	[]
484	1109560	The role of the macrophage in wound repair. A study with hydrocortisone and antimacrophage serum.	Leibovich		1		True	[5581066, 4394717, 5477728, 5423506, 5387992, 5413378, 5413324, 5803794, 5799025, 5782622, 5770812, 5773315, 5666958, 5655103, 5645044, 6025108, 6025321, 5951905, 15430447, 15421295, 15400846, 14295560, 14219919, 14169773, 4298549, 4271571, 4229841, 4202669, 4586169, 4564692, 4688316, 4985169, 5000987, 4936873, 4868441, 5338131, 5165927, 14152186, 14025348, 14494202, 13875712, 13733748, 13559398,…
485	20176743	Differential roles of macrophages in diverse phases of skin repair.	Lucas	2010	1	10.4049/jimmunol.0903356	True	[]
486	22276585	Cellular resolution of inflammation--catabasis.	Widgerow		1	10.1111/j.1524-475X.2011.00754.x	True	[]
487	19528348	A transgenic mouse model of inducible macrophage depletion: effects of diphtheria toxin-driven lysozyme M-specific cell lineage ablation on wound inflammatory, angiogenic, and contractive processes.	Goren	2009	1	10.2353/ajpath.2009.081002	True	[5054460, 1109560, 9541500, 10951241, 16148944, 11485904, 9082989, 10471461, 12843410, 17299434, 10559937, 12087057, 7929625, 12842011, 15908920, 10621974, 10594757, 10544183, 2440339, 2450098, 8179182, 1606612, 65205, 11479567, 9108056, 10887140, 7308288, 10951242, 14578302, 8550607, 10966456, 15855344, 1402682, 11988769, 17299435, 7612260, 9804349, 16507892, 17460730, 8896458, 15630444, 8421714…
488	24527354	Neutrophils and Wound Repair: Positive Actions and Negative Reactions.	Wilgus		1	10.1089/wound.2012.0383	True	[15187151, 16498448, 18437155, 22276585, 17392479, 20209061, 11106721, 5054460, 12660219, 12842011, 14978070, 18048872, 19903304, 14613775, 11226436, 17627888, 15286728, 10830774, 21488974, 6384417, 15272238, 8601737, 9314951, 9037177, 2544455, 11598905, 7622455, 19389925, 11133774, 9749856, 2116408, 17244319, 9776855, 9927539, 21875735, 7829879, 8392530, 20163454, 11689563, 19379668, 20004432, 1…
489	18437155	Resolving inflammation: dual anti-inflammatory and pro-resolution lipid mediators.	Serhan		1	10.1038/nri2294	True	[6246431, 11465607, 16369557, 17267386, 15778399, 15322859, 11429545, 11034610, 12391014, 12590139, 8551217, 15136788, 17568749, 11891303, 17496159, 16402103, 6301011, 12562878, 6458304, 17982093, 6221544, 7813544, 18077391, 18093938, 10657608, 9547339, 12871661, 8326019, 2172436, 1381961, 2849436, 17056601, 14766977, 11743584, 14970178, 9466977, 16968948, 9054386, 9536019, 15474996, 17242163, 75…
490	28158426	Neutrophils orchestrate post-myocardial infarction healing by polarizing macrophages towards a reparative phenotype.	Horckmans		1	10.1093/eurheartj/ehw002	True	[]
491	28983053	Visualizing the function and fate of neutrophils in sterile injury and repair.	Wang		1	10.1126/science.aam9690	True	[]
492	26102314	Stress-related changes to immune cells in the skin prior to wounding may impair subsequent healing.	Koschwanez	2015	1	10.1016/j.bbi.2015.06.011	True	[]
493	8481020	Studies on the repopulation of Langerhans cells in partial-thickness wounds. Air exposed and occlusively dressed.	Helfman		1		True	[]
494	18176566	Acute upregulation of an NKG2D ligand promotes rapid reorganization of a local immune compartment with pleiotropic effects on carcinogenesis.	Strid	2008	1	10.1038/ni1556	True	[]
495	23166357	RAE-1 ligands for the NKG2D receptor are regulated by E2F transcription factors, which control cell cycle entry.	Jung	2012	1	10.1084/jem.20120565	True	[16606705, 17405908, 20536569, 19851314, 19056941, 11790795, 9376316, 14754580, 11248803, 17673918, 6269056, 15995699, 11567106, 21536803, 18394936, 10852103, 16869767, 11976459, 12150888, 9393858, 1730412, 621760, 14528275, 9163430, 10779352, 18345030, 8114719, 3494308, 12611887, 20130602, 19171762, 7575503, 8618861, 12855956, 14523385, 19629084, 18371340, 18617006, 10471461, 11101847, 21764762,…
496	28374893	MiR-21/PTEN Axis Promotes Skin Wound Healing by Dendritic Cells Enhancement.	Han	2017	1	10.1002/jcb.26026	True	[]
497	29915573	Functions of Vγ4 T Cells and Dendritic Epidermal T Cells on Skin Wound Healing.	Li	2018	1	10.3389/fimmu.2018.01099	True	[24451391, 7973709, 11976459, 15592472, 24600030, 24569709, 27305096, 23235530, 24051381, 28733202, 11907085, 1968230, 17291276, 11257136, 10727465, 15345225, 18408721, 1975515, 20368416, 12164945, 21068400, 2847872, 22327568, 11489972, 12055269, 28729536, 28746918, 29225596, 19307328, 25659480, 21813772, 21560071, 20525896, 22393149, 15814683, 10426993, 27863246, 19342629, 12150888, 16484989, 17…
498	24521099	Absence of CD4 or CD8 lymphocytes changes infiltration of inflammatory cells and profiles of cytokine expression in skin wounds, but does not impair healing.	Chen		1	10.1111/exd.12346	True	[20139336, 15147986, 17299434, 825607, 932208, 80435, 6609200, 2955751, 3497461, 2352421, 2522759, 11167885, 2567062, 12123510, 21521373, 10886136, 2257414, 11911658, 11846608, 20958333, 1832488, 1673361, 21925472, 11976459, 15592472, 2409184, 6147381, 16770003, 7683034, 23312577, 15269822, 21740602, 19850888, 22657405, 23405898, 21569915, 12466850, 14978070, 8961385, 23401516]
499	26826250	Cutting Edge: Regulatory T Cells Facilitate Cutaneous Wound Healing.	Nosbaum	2016	1	10.4049/jimmunol.1502139	True	[23543753, 24509084, 24527320, 26317471, 24315098, 23333074, 18480812, 17136045, 24521099, 20176743, 21317534, 25320234, 25506346, 22121024, 21536803, 14734769, 18725525, 19115345]
500	21647251	miR-21 promotes keratinocyte migration and re-epithelialization during wound healing.	Yang	2011	1	10.7150/ijbs.7.685	True	[16799372, 11973359, 12843410, 20399617, 10886500, 19959815, 15477654, 14744438, 20530248, 20308562, 18591254, 20826792, 19175699, 16462742, 21373745, 18548003, 3262693, 20346171, 10697171, 20417062, 21552422, 18246199]
501	22773832	Induction of specific microRNAs inhibits cutaneous wound healing.	Pastar	2012	1	10.1074/jbc.M112.382135	True	[18802885, 19903300, 18604515, 17476353, 17173644, 12555288, 2442813, 8254012, 15372042, 14744438, 15852042, 15652477, 19167326, 16009126, 17011485, 17197185, 16564011, 18668037, 18668040, 16682203, 19114655, 16462742, 17622355, 20308562, 21676945, 22504970, 17465889, 18373736, 15972952, 19903814, 19046453, 20069132, 7543104, 17244322, 17571058, 17515955, 19043405, 18594517, 16880536, 2658985, 23…
502	30472058	A MicroRNA-29 Mimic (Remlarsen) Represses Extracellular Matrix Expression and Fibroplasia in the Skin.	Gallant-Behm	2018	1	10.1016/j.jid.2018.11.007	True	[]
503	20308562	Hypoxia inducible microRNA 210 attenuates keratinocyte proliferation and impairs closure in a murine model of ischemic wounds.	Biswas	2010	1	10.1073/pnas.1001653107	True	[19903300, 19152646, 18559703, 19293328, 6393842, 7079406, 15866831, 17303790, 16291064, 18048873, 7058493, 3965755, 18460641, 19276359, 19571573, 19003190, 18059191, 12068011, 12879103, 18687766, 18211584, 18494746, 18520878, 16820652, 15953041, 17413890, 10469337, 18236209, 16931907, 9242506, 15448153, 19782034, 19808020, 18068132, 16126008, 19319683, 19076458, 11561013, 17728400, 15557337, 182…
504	30003115	Electrically stimulated cell migration and its contribution to wound healing.	Tai	2018	1	10.1186/s41038-018-0123-2	True	[16731488, 23581510, 6639877, 17498955, 17406628, 11967227, 8617998, 21327249, 28302111, 26718542, 14679307, 18393356, 10220398, 12368473, 3782308, 22944767, 20410911, 859559, 10341215, 27352251, 20452327, 23420554, 27864076, 24761358, 29291972, 16871217, 26449415, 22025904, 28739955, 25988491, 19346484, 20372910, 22125259, 24049559, 25869151, 27149579, 29052946, 27429287, 27576070, 18705230, 247…
505	22025904	Electrical Activation of Wound-Healing Pathways.	Zhao		1	10.1089/9781934854013.567	True	[9082989, 10471461, 18480812, 16291068, 17935197, 16625564, 15860450, 12839557, 15289720, 17229960, 16871217, 15987799, 16914518, 18240331, 17577213, 18705230, 18638265, 18381322, 19188563, 18757763, 18321512, 17476353, 9194887, 17947077, 18471262, 17406628, 15746181, 16021185, 3905820, 14711011, 18593391, 6336255, 10198071, 7929557, 10899000, 14679307, 10341215]
506	16914518	beta4 integrin and epidermal growth factor coordinately regulate electric field-mediated directional migration via Rac1.	Pullar	2006	1	10.1091/mbc.e06-05-0433	True	[7065232, 270701, 15157155, 2032285, 1521590, 11862216, 9714888, 2848555, 9344587, 9804333, 10341215, 14996912, 10744756, 12429829, 10446041, 8805551, 10413670, 16042555, 9438836, 15614286, 11331299, 2448410, 2543780, 8844199, 9852164, 10196208, 9171350, 7556090, 8698818, 8483908, 1383241, 11684709, 9082989, 15987799, 3960912, 12893811, 8978828, 11756413, 10926936, 10978889, 8832392, 10683145, 15…
507	23082865	Electric fields guide migration of epidermal stem cells and promote skin wound healing.	Li	2012	1	10.1111/j.1524-475X.2012.00829.x	True	[]
508	20410911	Effects of physiological electric fields on migration of human dermal fibroblasts.	Guo	2010	1	10.1038/jid.2010.96	True	[15130919, 16549496, 7065232, 19128254, 314968, 7929557, 17653975, 1521590, 8222361, 14766366, 6707093, 16291068, 9804333, 10870525, 15020680, 17164572, 6639877, 1878979, 18480812, 12598145, 6336255, 1810982, 3258429, 9069747, 4538944, 8360237, 14595114, 10866943, 15987799, 9297973, 9082989, 17947077, 8834804, 14711011, 6617761, 18471262, 16625564, 12153987, 15728257, 16914518, 17406628, 15746181…
509	11967227	Membrane lipids, EGF receptors, and intracellular signals colocalize and are polarized in epithelial cells moving directionally in a physiological electric field.	Zhao	2002	1	10.1096/fj.01-0811fje	True	[]
510	30816668	An Essential and Synergistic Role of Purinergic Signaling in Guided Migration of Corneal Epithelial Cells in Physiological Electric Fields.	Nakajima	2019	1	10.33594/000000014	True	[14873916, 15987799, 13861244, 27283241, 19872213, 16747218, 18150026, 24100357, 6250450, 6294450, 8529838, 3006665, 16487603, 18528503, 20068232, 12948585, 22305965, 10898987, 15852217, 19222398, 11781133, 18851707, 21586365, 26519900, 16586093, 8997625, 24352335, 22576252, 23762774, 23090120, 17284517, 17490650, 26449415, 26983902, 22163032, 27643999, 26683661, 4538944, 22020127, 1521590, 14711…
511	20452327	In vitro effects of direct current electric fields on adipose-derived stromal cells.	Hammerick	2010	1	10.1016/j.bbrc.2010.05.003	True	[1285710, 7813796, 7065232, 12368473, 16871217, 12297702, 8617998, 3926320, 3240758, 8870433, 14679307, 19824802, 10559877, 17395768, 3491869, 7929557, 11967227, 15371522, 9128257, 15764699]
512	28929631	Accelerated Wound Healing on Skin by Electrical Stimulation with a Bioelectric Plaster.	Kai	2017	1	10.1002/adhm.201700465	True	[]
513	27576070	The efficacy of electrical stimulation in lower extremity cutaneous wound healing: A systematic review.	Ashrafi		1	10.1111/exd.13179	True	[]
514	5300518	Low intensity negative electric current in the treatment of ulcers of the leg due to chronic venous insufficiency. Preliminary report of three cases.	Assimacopoulos		1	10.1016/0002-9610(68)90101-3	True	[]
515	27974012	Reduction of pressure ulcer size with high-voltage pulsed current and high-frequency ultrasound: a randomised trial.	Polak		1	10.12968/jowc.2016.25.12.742	True	[]
516	21146726	Clinical aspects and molecular diagnostics of skin aging.	Zouboulis		1	10.1016/j.clindermatol.2010.07.001	True	[]
517	27863246	Impaired Epidermal to Dendritic T Cell Signaling Slows Wound Repair in Aged Skin.	Keyes		1	10.1016/j.cell.2016.10.052	True	[12510172, 19458158, 21300860, 20526348, 18408721, 24315098, 25427801, 25536657, 22327568, 20871598, 24833586, 17314969, 25216727, 448182, 14961191, 21536803, 18480812, 1828619, 20483798, 19699170, 24048119, 19247616, 8381716, 17291283, 15004158, 11976459, 20336132, 24282298, 24416650, 22393149, 16829962, 23746838, 23223145, 16564017, 25830554, 15618488, 19089359, 25100532, 17485264, 24412847, 12…
518	24001495	Wound healing: a paradigm for regeneration.	Wong		1	10.1016/j.mayocp.2013.04.012	True	[]
519	2255189	Fibronectin profiles in normal and chronic wound fluid.	Wysocki		1		True	[]
520	8392530	Wound fluid from chronic leg ulcers contains elevated levels of metalloproteinases MMP-2 and MMP-9.	Wysocki		1	10.1111/1523-1747.ep12359590	True	[]
521	11460492	Fibrin and wound healing.	Clark		1	10.1111/j.1749-6632.2001.tb03522.x	True	[]
522	28624002	Pathophysiology of venous ulceration.	Crawford		1	10.1016/j.jvsv.2017.03.015	True	[]
523	21317534	An unrestrained proinflammatory M1 macrophage population induced by iron impairs wound healing in humans and mice.	Sindrilaru	2011	1	10.1172/JCI44490	True	[16885552, 19474429, 11862173, 10471461, 10884942, 11510595, 10655866, 9194884, 16176453, 7612260, 10918219, 16984574, 3135894, 10394165, 8609252, 17177727, 8392530, 14632213, 11407968, 10886501, 9390348, 16984454, 16678024, 16102632, 3415280, 1109560, 16148944, 19147786, 10880393, 20176743, 16322748, 19029990, 15530839, 10072066, 12511873, 18684880, 9082989, 18400190, 17082649, 18276779, 1688605…
524	18222318	Treating the chronic wound: A practical approach to the care of nonhealing wounds and wound care dressings.	Fonder		1	10.1016/j.jaad.2007.08.048	True	[]
525	14752324	Growth factors and chronic wound healing: past, present, and future.	Goldman		1	10.1097/00129334-200401000-00012	True	[]
526	27973441	Inflammation in Chronic Wounds.	Zhao	2016	1	10.3390/ijms17122085	True	[17276196, 22797712, 25359790, 18222318, 14766366, 14752324, 19903300, 15147994, 432768, 6867179, 23627643, 25473038, 22713781, 21074036, 16014984, 14595203, 23915883, 16470058, 16207179, 25440423, 25069580, 16291068, 16759300, 19614910, 18442179, 23484099, 24453259, 11844219, 25785236, 12843410, 9082989, 21515169, 20222960, 2197503, 7856739, 15293811, 15855932, 18480812, 24616577, 11523827, 1677…
527	28374407	Cutaneous Manifestations of Diabetes Mellitus: A Review.	Lima		1	10.1007/s40257-017-0275-z	True	[]
528	19443898	Altered molecular mechanisms of diabetic foot ulcers.	Blakytny		1	10.1177/1534734609337151	True	[]
529	25982677	Diabetic foot ulcer--A review on pathophysiology, classification and microbial etiology.	Noor	2015	1	10.1016/j.dsx.2015.04.007	True	[]
530	7759509	Regulation of vascular endothelial growth factor expression in cultured keratinocytes. Implications for normal and impaired wound healing.	Frank		1	10.1074/jbc.270.21.12607	True	[]
531	9745713	Phenotype modulation in primary cultures of aortic smooth muscle cells from streptozotocin-diabetic rats.	Etienne		1	10.1111/j.1432-0436.1998.00225.x	True	[]
532	27846299	Hyperglycemia Induces Skin Barrier Dysfunctions with Impairment of Epidermal Integrity in Non-Wounded Skin of Type 1 Diabetic Mice.	Okano	2016	1	10.1371/journal.pone.0166215	True	[17081268, 12737879, 16060710, 19380670, 23593162, 12535201, 20701629, 21833015, 22017743, 20016116, 12430730, 16808808, 24318789, 23884312, 22366455, 25922286, 22729248, 18451788, 9625526, 18264122, 20445547, 21874444, 9740228, 17606998, 22293182, 11889141, 22080954, 15803139, 11038185, 12354418, 17105764, 21900500, 11423485, 11109121, 12547890, 16007521, 24282959, 24442040, 23923382, 7991610, 1…
533	17476353	Cellular and molecular basis of wound healing in diabetes.	Brem		1	10.1172/JCI32169	True	[15111519, 10333919, 16799388, 17014667, 16507892, 16291068, 15161630, 17392158, 12443724, 12136400, 15972952, 17515955, 12453138, 8673309, 15147995, 17476357, 9890602, 15106239, 16291066, 15229307, 9777975, 12766097, 10843357]
534	15983216	Tissue factor as a link between wounding and tissue repair.	Chen		1	10.2337/diabetes.54.7.2143	True	[]
535	18717678	Hyperglycaemic conditions decrease cultured keratinocyte mobility: implications for impaired wound healing in patients with diabetes.	Lan		1	10.1111/j.1365-2133.2008.08789.x	True	[]
536	12535201	Characteristics of the epidermis and stratum corneum of hairless mice with experimentally induced diabetes mellitus.	Sakai		1	10.1046/j.1523-1747.2003.12006.x	True	[]
537	26740598	NETosis Delays Diabetic Wound Healing in Mice and Humans.	Fadini	2016	1	10.2337/db15-0863	True	[]
538	10951242	Large and sustained induction of chemokines during impaired wound healing in the genetically diabetic mouse: prolonged persistence of neutrophils and macrophages during the late phase of repair.	Wetzler		1	10.1046/j.1523-1747.2000.00029.x	True	[]
539	20209061	Macrophage dysfunction impairs resolution of inflammation in the wounds of diabetic mice.	Khanna	2010	1	10.1371/journal.pone.0009539	True	[10097914, 17476353, 11485896, 11310836, 9082989, 17392158, 6235285, 14679176, 17460730, 10471461, 7856739, 9886244, 14585077, 16641135, 16778289, 10426399, 10200542, 10580429, 16286925, 1937131, 15563560, 17299434, 7595231, 9126933, 7541192, 3596079, 3780043, 6996964, 11965499, 10512376, 15748914, 9076954, 11742414, 17984043, 20032314, 15593124, 9884331, 15108888, 18619614, 5918576, 8608603, 146…
540	17392158	Decreased macrophage number and activation lead to reduced lymphatic vessel formation and contribute to impaired diabetic wound healing.	Maruyama		1	10.2353/ajpath.2007.060018	True	[5678446, 5678445, 927505, 15132990, 1109560, 8564549, 11937485, 11596157, 15578435, 16138190, 16415878, 16482496, 15057311, 7160533, 8608603, 10951242, 2356856, 12091407, 12543721, 9469414, 9224637, 12107094, 508951, 1740646, 7730619, 10471461, 10969828, 16291068, 14634646]
541	28978794	Delivery of monocyte lineage cells in a biomimetic scaffold enhances tissue repair.	Hu	2017	1	10.1172/jci.insight.96260	True	[19903300, 12843410, 20052800, 17553038, 1109560, 19850888, 20176743, 24011427, 25068282, 15260814, 14688412, 23722425, 21731674, 12136396, 15707592, 12511873, 18551128, 20919949, 21994074, 25883361]
542	30242286	Impaired wound healing in type 1 diabetes is dependent on 5-lipoxygenase products.	Ramalho	2018	1	10.1038/s41598-018-32589-7	True	[24705607, 24072479, 28437734, 15981946, 24556412, 21088683, 19834040, 25628460, 17978293, 21206089, 1109560, 20176743, 16322748, 26779183, 21952805, 11297523, 23552798, 14675208, 10951242, 14578302, 26135854, 15364812, 16202600, 16291068, 11157681, 21742977, 24398220, 22231304, 11829314, 18056401, 19016446, 24091222, 23627416, 24226420, 23493576, 20052800, 26089604, 27805071, 13700851, 27684945]
543	27207516	Mast Cells Regulate Wound Healing in Diabetes.	Tellechea	2016	1	10.2337/db15-0340	True	[10097914, 16291068, 10471461, 16580687, 22688339, 20043008, 17700564, 22390690, 21185371, 15491778, 12581426, 11844219, 16966487, 21076070, 12244200, 9430495, 9143735, 9590255, 22094766, 21741097, 19633655, 18162498, 16269267, 20160089, 12401408, 19029990, 21317534, 24091222, 23446362, 25871534, 7521281, 16127161, 24465509, 17498052, 22470478, 9836506, 19672099, 24406680, 24227781, 23544053, 115…
544	28108895	Chronic Wound Healing: A Review of Current Management and Treatments.	Han	2017	1	10.1007/s12325-017-0478-y	True	[11913740, 17515955, 19903300, 9777970, 20665377, 1985542, 18480812, 9194882, 6433491, 8463519, 14653765, 5059607, 2359300, 11283539, 15111519, 10333919, 17476353, 21697890, 19614910, 8850916, 7473085, 6337522, 22567251, 16220035, 20724028, 6344906, 6688261, 19842981, 21247662, 21247663, 9161648, 2995463, 20800320, 21821310, 8486467, 9042384, 10082718, 16887934, 16575081, 3631870, 11983003, 20529…
545	16575081	Wound dressings.	Jones		1	10.1136/bmj.332.7544.777	True	[27922317, 14007593, 15106207]
546	28090513	An update and review of cell-based wound dressings and their integration into clinical practice.	Pourmoussa		1	10.21037/atm.2016.12.44	True	[19578487, 26339532, 26339534, 25875947, 19903300, 16799373, 18446690, 25224019, 10340988, 25048468, 23197761, 17535219, 23283490, 24587974, 24334364, 26695998, 26978860, 27428716, 18220914, 29027852, 27312890, 21135263, 25879172, 18044080, 12463767, 14636194, 19591680, 19189997, 11213881, 23506344, 24527294, 15121121, 9384327, 11442757, 12766097, 12400712, 12477978, 14636761, 3753059, 27038643, …
547	15161630	Topical vascular endothelial growth factor accelerates diabetic wound healing through increased angiogenesis and by mobilizing and recruiting bone marrow-derived cells.	Galiano		1	10.1016/S0002-9440(10)63754-6	True	[12500286, 8366922, 10226087, 10951242, 9242497, 7930669, 8769952, 9284820, 7759509, 10742145, 8602241, 10021335, 10952959, 7543999, 9020076, 11157668, 10648408, 10202935, 11055974, 10406801, 12451003, 1293153, 9789258, 10436164, 11342585, 1402682, 9626049, 9833810, 11246889, 11485910, 10025464, 11266270, 10886501, 12507913, 10926758, 11955438, 11934854, 9200616, 7596435, 12195016, 12384418, 1072…
548	29491269	Folic Acid Promotes Wound Healing in Diabetic Mice by Suppression of Oxidative Stress.	Zhao		1	10.3177/jnsv.64.26	True	[]
549	28720320	Hydrogen sulfide improves diabetic wound healing in ob/ob mice via attenuating inflammation.	Zhao	2017	1	10.1016/j.jdiacomp.2017.06.011	True	[]
550	29887893	Mesenchymal Stromal Cells and Cutaneous Wound Healing: A Comprehensive Review of the Background, Role, and Therapeutic Potential.	Hu	2018	1	10.1155/2018/6901983	True	[9082989, 10471461, 24788648, 28261962, 11544609, 20124836, 19903300, 19930861, 16799373, 11732719, 5523063, 10102814, 15925364, 11304456, 15854060, 17493686, 19635009, 15579650, 12529557, 17332507, 14576065, 21312238, 18065397, 1870029, 18397751, 16236628, 19424002, 20198518, 17053453, 17525288, 12160841, 15660914, 12051722, 15006347, 14550412, 14592819, 16569600, 16923606, 18786417, 18566331, 1…
551	30598033	Stem Cell Extracellular Vesicles in Skin Repair.	Ferreira	2018	1	10.3390/bioengineering6010004	True	[13776896, 20597105, 28746310, 28229427, 30352620, 29929400, 30156475, 30275839, 30158987, 23810910, 28416208, 15976285, 28932818, 29955951, 29118058, 30309388, 30319428, 29339798, 23420871, 18228490, 27640641, 27659060, 25536934, 25683921, 26564379, 30637094, 21423189, 17452110, 19349334, 25815124, 25922650, 22419544, 24608926, 26649044, 29123544, 23584393, 28298297, 24725987, 26782178, 27139721…
552	28795054	Sepsis in the burn patient: a different problem than sepsis in the general population.	Greenhalgh	2017	1	10.1186/s41038-017-0089-5	True	[18650913, 28057793, 17893694, 8418782, 23490002, 26816960, 1303622, 22414415, 19997068, 20651744, 27396446, 8674323, 12519925, 11706328, 15910820, 22110166, 22187279, 24232462, 24401058, 25377018, 24751955, 15939792, 23794702, 19197294, 27632674, 15090974, 23361625, 24717459, 24638143, 28528569, 26903338, 26903335, 26903336, 8844239, 28098591, 18436948, 18456631, 18467413, 10793162, 28509730, 14…
553	29802006	From traditional biochemical signals to molecular markers for detection of sepsis after burn injuries.	Muñoz	2018	1	10.1016/j.burns.2018.04.016	True	[]
554	30274810	Early clinical complete blood count changes in severe burn injuries.	Sen	2018	1	10.1016/j.burns.2018.09.004	True	[]
555	29142896	Sodium variability is associated with increased mortality in severe burn injury.	Sen	2017	1	10.1186/s41038-017-0098-4	True	[19847398, 19247764, 19322975, 24289511, 25938027, 25551526, 20502178, 17150050, 25377050, 23177611, 24239050, 16565125, 20577644, 21422481, 24667611, 23566525, 12220911, 1394863, 24402402, 25306251, 22762930, 4696713, 21698085, 23327805]
556	30185315	Correlation between Depression, Posttraumatic Stress Disorder, and Inflammatory Factors in Patients with Severe Burn Injury.	Jiang		1		True	[]
557	28328668	Burn Wound Healing and Tissue Engineering.	Singer		1	10.1097/BCR.0000000000000538	True	[12215159, 9734417, 23467391, 16414197, 7995812, 17665518, 23835626, 6371255, 9915668, 19898102, 20061851, 23638324, 25180087, 24996246, 26720102, 25412050, 26433403, 26421694, 22284389, 26417505, 26487320, 26894016, 26138371, 23790396, 25832563, 17589272, 21105319, 4921723, 19793556, 21886431, 20671562, 25724103, 9712572, 11834325, 16984458, 1099225, 9889803, 13187312, 24074719, 24899251, 190607…
558	23401545	Alternative erythropoietin-mediated signaling prevents secondary microvascular thrombosis and inflammation within cutaneous burns.	Bohr	2013	1	10.1073/pnas.1214099110	True	[22138807, 18723091, 19394637, 20182376, 19765907, 21252689, 19793556, 21873879, 19836979, 10366799, 9423803, 16835629, 18676614, 15638783, 15389590, 7647264, 9587351, 21036525, 15565301, 20807013, 10341222, 9692365, 2002253, 10493176, 23110665, 21410562, 19056379, 16487143, 18413601, 19079544, 22829457, 16484928, 22419870, 22430919, 21607291, 9335324, 21097697, 21170473]
559	26067660	Burn wound healing and treatment: review and advancements.	Rowan	2015	1	10.1186/s13054-015-0961-2	True	[23835626, 8987427, 25094008, 23067558, 21321644, 12768127, 23446645, 19765907, 2357324, 18182930, 8821097, 19284591, 23386981, 23762773, 21252688, 24086305, 4412350, 16679907, 16250555, 23768707, 20523229, 13059343, 15191982, 21624717, 23751274, 18616442, 9708816, 22853970, 23162236, 18480812, 22797712, 17435785, 25032064, 21362079, 10471461, 17299435, 6513541, 20002895, 16203973, 16288281, 2295…
560	30696002	The Cutaneous Inflammatory Response to Thermal Burn Injury in a Murine Model.	Lateef	2019	1	10.3390/ijms20030538	True	[28941987, 18511202, 17652679, 20629737, 26989577, 11451594, 16901653, 16683466, 19165117, 18548133, 25553289, 23579577, 22950069, 21345420, 27707499, 649983, 14694529, 24714880, 25356852, 19210518, 29755839, 21151647, 25713750, 17507982, 14978070, 12069927, 29322537, 24374669, 17504973, 24820199, 20231626, 25075351, 23543513, 22507661, 18616442, 15365369, 16566538, 19769718, 30087804, 16040405, …
561	28410933	The role of complement in the acute phase response after burns.	Korkmaz	2017	1	10.1016/j.burns.2017.03.007	True	[]
562	29977207	Topical TWEAK Accelerates Healing of Experimental Burn Wounds in Mice.	Liu	2018	1	10.3389/fphar.2018.00660	True	[25536182, 24478772, 26625141, 26264384, 26016896, 21208209, 25826425, 24550918, 27026366, 24122208, 23834487, 24641605, 28371152, 29038621, 28351660, 28620393, 26875609, 26738772, 26826250, 21576506, 23125086, 21797919, 28712679, 24037740, 16794588, 26067660, 23545779, 28530223, 23582717, 23748045, 24082095, 25911200, 23578591, 26924336, 22982296, 25270074, 29393360, 25184957]
563	22712462	Interferon-gamma inhibits healing post scald burn injury.	Shen	2012	1	10.1111/j.1524-475X.2012.00812.x	True	[]
564	27232244	Neutrophil Dysfunction, Immature Granulocytes, and Cell-free DNA are Early Biomarkers of Sepsis in Burn-injured Patients: A Prospective Observational Cohort Study.	Hampson		1	10.1097/SLA.0000000000001807	True	[]
565	19210518	Thermal injury induces impaired function in polymorphonuclear neutrophil granulocytes and reduced control of burn wound infection.	Calum	2008	1	10.1111/j.1365-2249.2008.03861.x	True	[12905139, 17011133, 9613404, 12543040, 14693082, 8982538, 10697077, 8944052, 12771623, 3639875, 4458043, 16901653, 9671075, 4027746, 16721084]
566	20689600	Burn injury reduces neutrophil directional migration speed in microfluidic devices.	Butler	2010	1	10.1371/journal.pone.0011921	True	[18594259, 18385584, 17438489, 16917429, 16414197, 3190284, 2650643, 12215159, 16109499, 19734776, 16250555, 11220714, 19919684, 20074860, 17925660, 4430710, 1093487, 2736054, 8390541, 8395532, 3944838, 6508405, 11535890, 2190644, 2313744, 2938005, 7545762, 7981171, 7905484, 1967160, 2254997, 8101245, 17268618, 18375483, 18097410, 12091913, 15909653, 16450027, 16804588, 18818806, 16365152, 190234…
567	29850639	Neutrophils in Tissue Trauma of the Skin, Bone, and Lung: Two Sides of the Same Coin.	Kovtun	2018	1	10.1155/2018/8173983	True	[19128361, 21839682, 9680376, 15187151, 11311111, 19696199, 25374568, 17276196, 15147986, 20650986, 24850053, 17273473, 26600743, 25911383, 23435331, 25106876, 22552016, 26076037, 26798659, 20714263, 20400675, 27274302, 18727624, 19351895, 28671713, 22998768, 28560557, 6324930, 27558327, 19996805, 25084831, 24929004, 22966168, 7356914, 2846727, 2824647, 27005275, 23479227, 2161893, 22869904, 2114…
568	10834710	Neutrophil depletion in rats reduces burn-injury induced intestinal bacterial translocation.	Fazal		1	10.1097/00003246-200005000-00048	True	[]
569	2536474	Tissue destruction by neutrophils.	Weiss		1	10.1056/NEJM198902093200606	True	[]
570	16485040	Critical role of endothelial CXCR2 in LPS-induced neutrophil migration into the lung.	Reutershan	2006	1	10.1172/JCI27009	True	[10793167, 11076804, 11940745, 15951336, 11379793, 15059787, 15280167, 12069927, 12394964, 11179123, 12442335, 9143704, 9195914, 15652230, 14632748, 14978086, 15864347, 15004193, 15123771, 15361358, 12464676, 8036519, 3693216, 10793162, 15566616, 11254723, 10395697, 15967374, 16084593, 12829448, 15302676, 15331432, 9363947, 2749255, 11350788, 15659944, 11598836, 14500678, 15880119, 15357956, 1499…
571	23430978	Resolvin D2 restores neutrophil directionality and improves survival after burns.	Kurihara	2013	1	10.1096/fj.12-219519	True	[16436768, 21941222, 19919684, 20606586, 17925660, 19810827, 16136080, 22110166, 20802500, 1967160, 2254997, 20689600, 2536474, 10834710, 11259369, 16485040, 10858247, 8656479, 20676444, 11034610, 11429545, 19682592, 3056334, 20450351, 12391014, 17244615, 22538616, 19865173, 22171045, 19050288, 22499990, 22844113, 22449948, 15308102, 22404117, 21724996, 16684767, 21558983, 20410504, 13679304, 231…
572	30191175	PGE<sub>2</sub> production at sites of tissue injury promotes an anti-inflammatory neutrophil phenotype and determines the outcome of inflammation resolution in vivo.	Loynes	2018	1	10.1126/sciadv.aar8320	True	[22224774, 4346473, 23991888, 7865221, 1679867, 19850882, 23447017, 20209061, 11048729, 21997792, 24574340, 27055913, 21555741, 21706006, 28983053, 16330528, 24419464, 22573321, 10570307, 18971259, 9466984, 2655580, 12861081, 17683641, 19240648, 22658594, 21730361, 11429545, 21225092, 24002065, 20375550, 25488917, 25541289, 16391234, 17581586, 29049395, 23360964, 23918387, 15814734, 26631603, 208…
573	23305733	Emergence, origin, and function of neutrophil-dendritic cell hybrids in experimentally induced inflammatory lesions in mice.	Geng	2013	1	10.1182/blood-2012-07-445197	True	[10724173, 8145033, 21029863, 23305731, 9166855, 9529318, 11511977, 11090084, 19255689, 15070673, 8360469, 21660934, 20538903, 16498448, 18551128, 19342373, 12198548, 18424755, 21051864, 20147964, 12196292, 11781367, 11867678, 15578089, 12925677, 22224774, 21785456, 17562875, 9326245, 22197976, 21436586, 22393124, 10029586, 8916939, 10828034, 8920882, 9021996, 16680143, 22749353, 19733489, 197330…
574	10716357	Role of mast cells in the pathogenesis of postburn inflammatory response: reactive oxygen species as mast cell stimulators.	Santos		1	10.1016/s0305-4179(99)00021-2	True	[]
575	21076070	The inflammatory response after an epidermal burn depends on the activities of mouse mast cell proteases 4 and 5.	Younan	2010	1	10.4049/jimmunol.1002803	True	[8806473, 7545762, 8642343, 17114482, 16455333, 17360462, 15905575, 11457933, 15184911, 17498058, 17869614, 3680950, 2326280, 2584208, 8321743, 3295046, 7515278, 1939089, 8098710, 12444981, 12900423, 11852067, 11120781, 17456473, 18354212, 19109198, 18668540, 17923505, 15615702, 1527387, 12900518, 11896050, 11041873, 14669996, 8576265, 15988029, 352443, 5765776, 17998392, 8917549, 15960393, 10899…
576	26136958	Expression and activity levels of chymase in mast cells of burn wound tissues increase during the healing process in a hamster model.	Dong	2015	1	10.3892/etm.2015.2424	True	[9082989, 10471461, 25606473, 25356852, 14636750, 10716357, 8226292, 8222352, 17498055, 18057996, 15183106, 8027075, 14985062, 9836506, 22470087, 6092480, 9821858, 10899625, 5527859, 22817824, 22768811, 22981797, 18947931, 16884856, 9790817, 11761393, 19350199, 19446292, 12742989]
577	9836506	Skin mast cell promotion of matrix remodeling in burn wound healing in mice: relevance of chymase.	Nishikori		1	10.1007/s004030050351	True	[]
578	26036574	Histamine inhibits differentiation of skin fibroblasts into myofibroblasts.	Lin	2015	1	10.1016/j.bbrc.2015.05.094	True	[]
579	21924836	Deficiency of CX3CR1 delays burn wound healing and is associated with reduced myeloid cell recruitment and decreased sub-dermal angiogenesis.	Clover	2011	1	10.1016/j.burns.2011.08.001	True	[]
580	27237937	Interaction between Macrophages and Fibroblasts during Wound Healing of Burn Injuries in Rats.	Oka	2016	1	10.2739/kurumemedj.MS00003	True	[]
581	30395844	Granzyme K Expressed by Classically Activated Macrophages Contributes to Inflammation and Impaired Remodeling.	Turner	2018	1	10.1016/j.jid.2018.09.031	True	[]
582	28204820	Hypoxia enhances the wound-healing potential of adipose-derived stem cells in a novel human primary keratinocyte-based scratch assay.	Riis	2017	1	10.3892/ijmm.2017.2886	True	[24844331, 20795759, 22577262, 14993122, 23282141, 25032064, 24480602, 20206158, 21376230, 23770238, 22273505, 25295350, 18637039, 21431509, 23049945, 22364177, 21196306, 25115627, 19450233, 12547824, 27076994, 25091634, 23144648, 19834475, 17435785, 23770442, 23490414, 21413910, 23505143, 26529411, 27075204, 26052798]
583	18615157	Burn injury-induced alterations in wound inflammation and healing are associated with suppressed hypoxia inducible factor-1alpha expression.	Schwacha		1	10.2119/2008-00069.Schwacha	True	[12228062, 14961191, 10665353, 10471461, 9082989, 15147986, 12543039, 10188766, 15269822, 1424691, 8428498, 9488253, 9193183, 12718940, 12885847, 16566533, 17545947, 18086380, 17516855, 15618010, 14617284, 10636114, 17971009]
584	20163569	Impaired angiogenesis and mobilization of circulating angiogenic cells in HIF-1alpha heterozygous-null mice after burn wounding.	Zhang	2010	1	10.1111/j.1524-475X.2010.00570.x	True	[8675512, 16819347, 17556985, 17208533, 17891779, 7539918, 8756616, 14576200, 15235597, 15542432, 17932327, 18720385, 11581158, 10617467, 9020076, 12042812, 12615796, 14739163, 11157668, 17702088, 18040029, 18506785, 17971009, 20231626, 9436976, 11440984, 17053059, 19057015, 19182665, 18615157, 16973705, 16100168, 18035072, 19841279]
585	22028336	Tie2-dependent knockout of HIF-1 impairs burn wound vascularization and homing of bone marrow-derived angiogenic cells.	Sarkar	2011	1	10.1093/cvr/cvr282	True	[8675512, 19288062, 20164116, 8756616, 15235597, 7539918, 17998056, 18615157, 20163569, 21499736, 12042812, 14739163, 12615796, 17053059, 19395650, 19349357, 18506785, 20231626, 10945599, 11043581, 11161575, 11761393, 14726737, 17932327, 19948968, 12853650, 11328886, 17971009, 19057015, 19182665, 18040029, 19841279, 21389314, 8187650, 10446940, 11967990, 10969034, 17875679, 12686170, 16189264, 18…
586	26960761	Regulation of Langerhans cell functions in a hypoxic environment.	Pierobon	2016	1	10.1007/s00109-016-1400-9	True	[16204079, 17850486, 19029989, 21148811, 12563297, 24277309, 25363248, 23436478, 15630139, 20029460, 18180311, 9462514, 25686827, 17853946, 10469310, 10764620, 25900252, 20927486, 22901977, 24296807, 24804159, 8976197, 14694529, 12792857, 18952381, 18096709, 18952487, 19230638, 12153996, 10953090, 12186835, 19494322, 14991068, 21830968, 21633368, 16234508, 21336851, 12646648, 16110315, 15032595, …
587	21353393	Burn induces a Th-17 inflammatory response at the injury site.	Sasaki	2011	1	10.1016/j.burns.2011.01.028	True	[11451610, 16096398, 10471461, 9082989, 14530317, 7574928, 12718940, 11131912, 11245967, 16139307, 20663214, 10439148, 16566533, 15197233, 19255592, 16557264, 18299333, 17201677, 18951718, 18035554, 18439808, 21204996, 20421647, 20823197, 20228195, 20228199, 19890092, 17545947, 19004640, 20200272, 19132915]
588	24270084	Burn wound γδ T-cells support a Th2 and Th17 immune response.	Rani		1	10.1097/01.bcr.0000440705.91099.cc	True	[18376164, 12543039, 17114480, 20483798, 20629737, 10923599, 14530317, 7574928, 9351713, 19161418, 23023676, 22753950, 21353393, 20663214, 21518851, 21536803, 10811004, 18951718, 11131912, 2419430, 21232048, 17010586, 20157138, 16357750, 23410503, 22957096, 19561618, 21813772, 12403359, 15201695, 17545947, 19004640, 22831879, 0, 18212667, 10321662, 8956772, 16008734, 22976420, 10873428, 16542140,…
589	15837812	Gammadelta T cell-induced hyaluronan production by epithelial cells regulates inflammation.	Jameson		1	10.1084/jem.20042057	True	[12658271, 11116957, 11976459, 15592472, 11927630, 2454496, 1109560, 2487245, 8077700, 1723040, 8669471, 9846975, 2928316, 8564549, 9541500, 1019840, 1711290, 10766793, 8854147, 1703543, 10231509, 12806286, 11781369, 14764599, 15229478, 9442026, 12975614, 10455188, 12186949, 7973709, 14506240, 8568267, 12370364, 7973639, 2475908, 9582367, 8387485, 3020940, 9357758, 232521, 11137396, 11262389, 248…
590	24412847	Activated skin γδ T-cells regulate T-cell infiltration of the wound site after burn.	Rani	2014	1	10.1177/1753425913519350	True	[]
591	24034453	Burns in children: standard and new treatments.	Jeschke	2013	1	10.1016/S0140-6736(13)61093-4	True	[15183630, 22296810, 17925660, 18791359, 21802856, 22325849, 19919684, 22310134, 17665515, 20018451, 22703982, 19707133, 11003341, 17438489, 17414612, 21507260, 21532472, 18385584, 21131844, 19931756, 20924011, 17211205, 19060756, 19060730, 17512866, 17306027, 4618894, 2357138, 2650643, 3511266, 21852044, 22322141, 21929986, 17825993, 10626971, 17920202, 6792993, 7031899, 12543990, 21908820, 1662…
592	28598907	Treating pain on skin graft donor sites: Review and clinical recommendations.	Sinha		1	10.1097/TA.0000000000001615	True	[]
593	29596686	Hypertrophic Scar Severity at Autograft Sites Is Associated With Increased Pain and Itch After Major Thermal Burn Injury.	Mauck		1	10.1093/jbcr/irx012	True	[15062410, 21131845, 19793558, 26985850, 24703338, 26454627, 25102231, 28145911, 15102213, 27707499, 1940489, 21268301, 8951946, 17986307, 23079565, 26092214, 22548859, 7475659, 24642761, 21621130, 15060849, 11702609, 25239073, 2373734, 26141527, 10838669, 7726811, 25882818, 15486169, 10498298, 23950894, 18585862, 28289275, 27784253, 24767715, 16488452, 27339881, 20837196, 23706525, 24371389, 249…
594	28363294	The Use of Dermal Skin Substitutes for the Treatment of the Burned Hand.	Sando	2017	1	10.1016/j.hcl.2016.12.008	True	[]
595	23050823	The role of biologically active peptides in tissue repair using umbilical cord mesenchymal stem cells.	Cabrera		1	10.1111/j.1749-6632.2012.06727.x	True	[]
596	23462453	CXCL12/CXCR4 axis promotes mesenchymal stem cell mobilization to burn wounds and contributes to wound repair.	Hu	2013	1	10.1016/j.jss.2013.01.019	True	[]
597	30039742	Mesenchymal Stromal Cell Preconditioning: The Next Step Toward a Customized Treatment For Severe Burn.	Magne	2018	1	10.1089/scd.2018.0094	True	[]
598	26236731	The Use of Stem Cells in Burn Wound Healing: A Review.	Ghieh	2015	1	10.1155/2015/684084	True	[23716460, 24054847, 23818296, 22507764, 23197691, 22998897, 23582261, 16647520, 17702088, 20127332, 21307748, 23050823, 23490259, 23409729, 24165598, 22092795, 23713431, 23462453, 23894385, 24228089, 14631508, 15313369, 16142297, 17369918, 19133020, 17907931, 20082681, 18701914, 20921824, 21126393, 20600578, 22951469, 22276588, 19219561, 21627564, 22510896, 23137415, 23826413, 21168681, 24586314…
599	26864306	Far-infrared promotes burn wound healing by suppressing NLRP3 inflammasome caused by enhanced autophagy.	Chiu	2016	1	10.1007/s00109-016-1389-0	True	[23833705, 20629737, 11212227, 23980869, 25109892, 16565566, 22286270, 21105319, 22747536, 20200477, 23751274, 16079148, 19242099, 24730400, 22079539, 21884173, 2689357, 22292015, 18849965, 18207031, 20303873, 12773705, 22001349, 17174552, 17589272, 25017426, 23023641, 20501938, 20562859, 21635796, 21187343, 24776598, 16606412, 23519777]
600	29895402	Burn wounds in the young versus the aged patient display differential immunological responses.	Farinas	2018	1	10.1016/j.burns.2018.05.012	True	[]
601	28602628	Overexpression of Fibulin-5 attenuates burn-induced inflammation via TRPV1/CGRP pathway.	Hou	2017	1	10.1016/j.yexcr.2017.05.029	True	[]
602	30651226	Treating Polymicrobial Infections in Chronic Diabetic Wounds.	Buch	2019	1	10.1128/CMR.00091-18	True	[28910066, 17132052, 29344337, 22713781, 22797712, 16291068, 12654015, 22820962, 26295361, 29618576, 18647759, 24322878, 3318676, 29144467, 12195733, 23751003, 3145268, 3132093, 11257008, 24226776, 11544353, 16541137, 19418781, 10223938, 27864170, 27872334, 26703794, 18430135, 24852171, 17676995, 19447791, 17586707, 22167157, 19064900, 26155386, 27212453, 26489671, 17371825, 24143808, 20485435, 1…
603	20676145	The biofilm matrix.	Flemming	2010	1	10.1038/nrmicro2415	True	[20431016, 14766570, 15870442, 19659934, 19712371, 18094958, 11404101, 16431087, 16885463, 16151131, 12483479, 17322318, 19023416, 12810959, 10564499, 18380886, 19474490, 11514524, 19854908, 7665390, 16952050, 12867469, 16052376, 15881834, 19019406, 19101469, 11359508, 19196266, 15576769, 11260463, 15447143, 10893416, 16907736, 19251901, 17184342, 11859186, 15546998, 8394313, 16348695, 2202255, 1…
604	11166241	Mechanisms of biofilm resistance to antimicrobial agents.	Mah		1	10.1016/s0966-842x(00)01913-2	True	[]
605	23563389	Persistent bacterial infections, antibiotic tolerance, and the oxidative stress response.	Grant	2013	1	10.4161/viru.23987	True	[14670344, 15372085, 13531168, 17803904, 17353933, 19223646, 19090622, 23471409, 23471410, 16418521, 18212261, 1682595, 7741826, 7903779, 18366134, 12715311, 22284374, 8570494, 15482163, 12357113, 11932230, 20825346, 2305919, 11295405, 12892348, 20176950, 15631541, 14527295, 21113180, 16909925, 1613780, 9525777, 7966209, 18085823, 10858336, 12499208, 18453273, 13034481, 4957011, 3803383, 20133586…
606	24688769	Association of complement C3 and interleukin-1 with foot infections in diabetic patients.	Kheiralla	2012	1	10.1556/EuJMI.2.2012.3.8	True	[17332905, 15823385, 16823477, 19996363, 18796444, 12449264, 8582734, 7319435, 9310672, 15472838, 10949806, 17558004, 11936556, 15486052, 8123724, 16314237, 13678763, 15866058, 11533815, 16873771, 17018235, 16472051, 11812755, 11297706, 16828518, 10969828, 15345722, 16620262, 15494384, 17675245, 16546712, 18442166, 16632171, 19557297]
607	29863794	Role of anaerobes in polymicrobial communities and biofilms complicating diabetic foot ulcers.	Percival	2018	1	10.1111/iwj.12926	True	[10601511, 26386266, 22619242, 20602635, 11160795, 28643380, 19812273, 22092791, 18086294, 18508940, 28103163, 19660043, 25596784, 17609322, 1752646, 23634392, 22505442, 9866905, 22341838, 27291330, 22489109, 23139351, 18833331, 20854691, 24751989, 22120588, 15639629, 11732158, 8953734, 9464414, 18615526, 17538657, 26748963, 21518094, 19816382, 22076151, 23175653, 27858472, 20731798, 11350644, 12…
608	15082351	Aerobic bacterial isolates from burn wound infections and their antibiograms--a five-year study.	Agnihotri		1	10.1016/j.burns.2003.11.010	True	[]
609	19810827	Emerging infections in burns.	Branski		1	10.1089/sur.2009.024	True	[13149070, 7904672, 7673300, 4973463, 11743488, 12543039, 9451928, 17925660, 18316972, 19068509, 18695604, 7035687, 16184232, 9625231, 1577842, 4571495, 19167827, 19245363, 15049101, 19213512, 9882061, 18890505, 13957735, 14559091, 19271030, 18313510, 18354290, 12905139, 16566557, 19218119, 11888355, 9671075, 9232282, 16527415, 15975720, 10326738, 9114149, 8522464, 10492501, 16931410, 197881, 141…
610	28153582	Changing trends in antimicrobial susceptibility pattern of bacterial isolates in a burn unit.	Singh	2017	1	10.1016/j.burns.2017.01.016	True	[]
611	24525633	The meta-genome of sepsis: host genetics, pathogens and the acute immune response.	Boyd	2014	1	10.1159/000358835	True	[23353941, 17050894, 17698689, 24244449, 23796235, 11359857, 18946659, 11869591, 18074471, 7674528, 17581480, 8198341, 10755499, 12576946, 9153367, 11373411, 7884952, 8797612, 15640628, 6384785, 2888017, 3306374, 12186604, 18184957, 23361625, 18305265, 20562695, 21308515, 19892250, 18954702, 23222524, 22699611, 22616099, 15753758, 22026963, 21576904, 23409824, 23507658, 15642878, 17080006, 184967…
612	29937192	Sepsis and septic shock.	Cecconi	2018	1	10.1016/S0140-6736(18)30696-2	True	[]
613	12519925	The pathophysiology and treatment of sepsis.	Hotchkiss		1	10.1056/NEJMra021333	True	[]
614	24232462	Sepsis-induced immunosuppression: from cellular dysfunctions to immunotherapy.	Hotchkiss	2013	1	10.1038/nri3552	True	[23472921, 16374151, 22742624, 22616829, 23208733, 22187284, 23427891, 12519925, 20592301, 23425441, 21153402, 22187279, 22187286, 19448210, 21798063, 20525992, 22658127, 11179099, 22110166, 20887193, 23584423, 9734942, 7858264, 1939659, 12578117, 23329198, 10446814, 11359857, 11859143, 15749917, 15491973, 11008984, 17307841, 10201940, 12949237, 11553765, 12960340, 9389474, 10811203, 22079179, 23…
615	23808943	HMGB1 mediates splenomegaly and expansion of splenic CD11b+ Ly-6C(high) inflammatory monocytes in murine sepsis survivors.	Valdés-Ferrer	2013	1	10.1111/joim.12104	True	[11445675, 12700374, 22642542, 14501962, 18434893, 8376546, 20978258, 22634723, 17334246, 15251426, 16818669, 14695889, 10398600, 19218854, 22869893, 19783637, 19644120, 19593403, 22105604, 22801494, 19062140, 17548519, 20763904, 9091694, 20978262, 15753748, 18669662]
616	23895713	Nerve physiology: mechanisms of injury and recovery.	Menorca		1	10.1016/j.hcl.2013.04.002	True	[19682632, 609900, 14895767, 12724836, 16764860, 6747666, 20223605, 17266098, 16503805, 19645529, 15220266, 19835336, 15726259, 3355055, 17999372, 4124532, 2407794, 6676393, 3611653, 2029136, 3688790, 15607896, 22246880, 12560889, 16191393, 4576231, 20988224, 18482862, 2359492, 7861182, 5499034, 4822574, 19130, 18194437, 15880297, 2500618, 1831228, 9170101, 9671676, 10516313, 7935840, 18490512, 8…
617	15664790	Brain-derived neurotrophic factor supports facial motoneuron survival after facial nerve transection in immunodeficient mice.	Serpe		1	10.1016/j.bbi.2004.07.005	True	[]
618	23625513	Schwann cells seeded in acellular nerve grafts improve functional recovery.	Jesuraj	2013	1	10.1002/mus.23885	True	[19682637, 15174821, 14527315, 2705277, 8416248, 7879026, 8654533, 8951121, 8042549, 6977623, 15588395, 15684673, 20945287, 21660979, 19291791, 2352218, 2154831, 11823940, 19412640, 15481042, 7699403, 12084938, 8260817, 11717413, 16086701, 9880154, 1527582, 8283264, 8120626, 18438750, 3346713, 8501535, 8795625, 10594081, 17250570, 19505536, 16988035, 21932366, 7598460, 15508128, 230150, 6750565, …
619	30184491	Macrophages Regulate Schwann Cell Maturation after Nerve Injury.	Stratton		1	10.1016/j.celrep.2018.08.004	True	[]
620	16191393	Nitric oxide in damage, disease and repair of the peripheral nervous system.	Zochodne	2005	1		True	[]
621	22818207	Acute injury in the peripheral nervous system triggers an alternative macrophage response.	Ydens	2012	1	10.1186/1742-2094-9-176	True	[30332247, 17822833, 11943808, 15689362, 10626662, 11168559, 10905466, 9671983, 14527707, 16388853, 14645484, 12594233, 9083556, 3559478, 11733369, 12112437, 16112089, 17336456, 10900348, 9514202, 14686692, 20578041, 12184808, 17291332, 16556895, 11909531, 17364026, 12432916, 18434017, 19302047, 20410258, 15334086, 9865693, 12925853, 10064597, 16920488, 15905489, 17874251, 21997792, 21311324, 809…
622	30168637	Inflammaging impairs peripheral nerve maintenance and regeneration.	Büttner	2018	1	10.1111/acel.12833	True	[25339958, 22920255, 18003835, 26296284, 26279190, 17341159, 19441883, 24083435, 22935198, 15198438, 20121417, 17116321, 8687456, 23398367, 15241478, 22387273, 23243586, 19582408, 18803323, 25957303, 7509365, 24336714, 11845351, 20223588, 19682655, 21965333, 25918475, 22979988, 23454758, 19597002, 22365547, 25033179, 18490512, 979138, 27459920, 27236462, 24747166, 20667703, 12151548, 18069669, 11…
623	12950462	Activation of p38 mitogen-activated protein kinase in spinal microglia is a critical link in inflammation-induced spinal pain processing.	Svensson		1	10.1046/j.1471-4159.2003.01969.x	True	[]
624	10692613	Nociceptive and inflammatory effects of subcutaneous TNFalpha.	Junger		1	10.1016/s0304-3959(99)00262-6	True	[]
625	12603269	Selective increase of tumour necrosis factor-alpha in injured and spared myelinated primary afferents after chronic constrictive injury of rat sciatic nerve.	Schäfers		1	10.1046/j.1460-9568.2003.02504.x	True	[]
626	16632328	The role of sodium channels in chronic inflammatory and neuropathic pain.	Amir		1	10.1016/j.jpain.2006.01.444	True	[]
627	29392092	Cutaneous Scarring: Basic Science, Current Treatments, and Future Directions.	Marshall		1	10.1089/wound.2016.0696	True	[10632282, 18036978, 10563682, 12680803, 22486454, 18692966, 18650718, 18617450, 16986986, 19903300, 20927486, 17116782, 16914994, 15086768, 24348987, 15365369, 16554686, 17091084, 14758226, 19801124, 10413583, 10471461, 11685189, 12843410, 9696896, 12636211, 15659031, 8030742, 18472340, 10791174, 15985794, 18480812, 15996419, 9776863, 12842011, 24336287, 25883361, 14708598, 7856739, 12500267, 11…
628	16543335	Burns.	Benson		1	10.1136/bmj.332.7542.649	True	[]
629	12521975	Skin scarring.	Bayat		1	10.1136/bmj.326.7380.88	True	[8628785, 11523827, 3417728, 9725678, 10563682, 7761868, 11176593, 342030, 9461121, 7014664, 3581659, 11911537, 7958022, 5427162, 8030742, 2310898, 9934638, 9810991, 10513931, 7976767, 12142678, 11604622, 8948610, 11231236, 9529555, 7739306, 12028522, 10665357, 11594674, 1638291, 10385284, 9538913, 7489351, 9076942, 12014697]
630	18617450	The hidden cost of skin scars: quality of life after skin scarring.	Brown	2008	1	10.1016/j.bjps.2008.03.020	True	[]
631	19501559	Skin scar preconceptions must be challenged: importance of self-perception in skin scarring.	Brown	2009	1	10.1016/j.bjps.2009.03.019	True	[]
632	15310609	ABC of burns. Psychosocial aspects of burn injuries.	Wiechman		1	10.1136/bmj.329.7462.391	True	[8451340]
633	27707499	Hypertrophic scarring: the greatest unmet challenge after burn injury.	Finnerty		1	10.1016/S0140-6736(16)31406-4	True	[12781605, 25085089, 10513931, 20124841, 24767715, 22365616, 20927486, 9194888, 16914994, 20051096, 24932073, 24697346, 6632013, 16901651, 20139336, 24899251, 24290852, 23543513, 22030441, 17440346, 20061851, 18511202, 4921723, 4609671, 2650643, 24946965, 25687834, 17828040, 12543990, 3580940, 6765629, 7193889, 6755515, 17084030, 17493762, 18216512, 8813265, 20616650, 27574664, 22672265, 11807368…
634	10513931	On the nature of hypertrophic scars and keloids: a review.	Niessen		1	10.1097/00006534-199910000-00031	True	[]
635	9194888	Hypertrophic scars, keloids, and contractures. The cellular and molecular basis for therapy.	Tredget		1	10.1016/s0039-6109(05)70576-4	True	[]
636	10810039	Hypertrophic scar tissues and fibroblasts produce more transforming growth factor-beta1 mRNA and protein than normal skin and cells.	Wang		1	10.1046/j.1524-475x.2000.00128.x	True	[]
637	24670383	siRNA-targeting transforming growth factor-β type I receptor reduces wound scarring and extracellular matrix deposition of scar tissue.	Wang	2014	1	10.1038/jid.2014.84	True	[20596233, 16809784, 9466575, 19712968, 14580334, 19167828, 22177631, 15475878, 11553712, 17098824, 23486519, 12521975, 17195237, 21793960, 14559231, 9283567, 12525838, 7929624, 11496185, 17168860, 17575142, 17126268, 17727466, 20927486, 15723089, 20544328, 9690207, 22542194, 20356929, 21740966, 18382895, 15117886, 19168437, 17727468, 17889631, 18274960, 15708853, 22233457, 12882787, 20644068, 16…
638	24837430	β-Catenin-regulated myeloid cell adhesion and migration determine wound healing.	Amini-Nik	2014	1	10.1172/JCI62059	True	[19903300, 15147991, 18480812, 23052205, 11983872, 20927391, 22387320, 17211838, 9541500, 16581977, 21652705, 10545105, 19736321, 20133564, 12843410, 19528348, 19850888, 7929625, 5054460, 1109560, 21739529, 3128790, 20682026, 10621974, 9546747, 23406401, 19726720, 21514443, 23229729, 22174153, 10629229, 23321667, 17299435, 17069018, 19432963, 1445570, 1384752, 2515539, 1760520, 21051916, 21536688…
639	23409729	Bone marrow-derived mesenchymal stem cell attenuates skin fibrosis development in mice.	Wu	2013	1	10.1111/iwj.12034	True	[10633001, 22668751, 16754864, 12842092, 17132774, 16691201, 15540231, 16061805, 10201529, 11340257, 17362785, 10102814, 10725391, 11194891, 12456961, 14592819, 11592970, 1491389, 10995453, 11438473, 19362676, 15912958, 9082989, 12842011, 18407762, 19530993, 18192235, 20717830, 17617336, 15117886, 18382669, 18783386, 18368514, 11244051, 19426716, 12845617]
640	26708709	Biostable electrospun microfibrous scaffolds mitigate hypertrophic scar contraction in an immune-competent murine model.	Lorden	2015	1	10.1016/j.actbio.2015.12.025	True	[]
641	15990682	Comparative study of keloid formation in humans and laboratory animals.	Khorshid	2005	1		True	[]
642	19215252	Hypertrophic scars and keloids--a review of their pathophysiology, risk factors, and therapeutic management.	Wolfram		1	10.1111/j.1524-4725.2008.34406.x	True	[]
643	27347634	Keloids and Hypertrophic Scars: Pathophysiology, Classification, and Treatment.	Berman		1	10.1097/DSS.0000000000000819	True	[]
644	11304607	Investigation of the influence of keloid-derived keratinocytes on fibroblast growth and proliferation in vitro.	Lim		1	10.1097/00006534-200103000-00022	True	[]
645	29392093	Mechanical Forces in Cutaneous Wound Healing: Emerging Therapies to Minimize Scar Formation.	Barnes		1	10.1089/wound.2016.0709	True	[5166565, 21606834, 17300607, 19197334, 16651948, 17803351, 18480812, 15996419, 10471461, 16202600, 12842011, 17435785, 14260029, 3353398, 9777970, 10022176, 2299547, 8466310, 1879607, 3204464, 2424019, 23109319, 17504973, 15791945, 2020189, 23109317, 23018966, 1436096, 8922389, 23973771, 15293805, 342028, 12535279, 2059787, 6611757, 11756480, 9374537, 10480886, 7593624, 10194415, 22727433, 19359…
646	17968615	Evolution of silicone therapy and mechanism of action in scar management.	Mustoe	2007	1	10.1007/s00266-007-9030-9	True	[]
647	20679814	The tensile reduction effects of silicone gel sheeting.	Akaishi		1	10.1097/PRS.0b013e3181df7073	True	[]
648	12678127	Silicone sheeting decreases fibroblast activity and downregulates TGFbeta2 in hypertrophic scar model.	Kuhn		1		True	[]
649	16267427	A randomized, controlled trial to determine the efficacy of paper tape in preventing hypertrophic scar formation in surgical incisions that traverse Langer's skin tension lines.	Atkinson		1	10.1097/01.prs.0000187147.73963.a5	True	[]
650	24804638	A randomized controlled trial of the embrace advanced scar therapy device to reduce incisional scar formation.	Longaker		1	10.1097/PRS.0000000000000417	True	[18480812, 19294964, 18582931, 9329936, 23299270, 12087249, 11442615, 11204516, 2529659, 2009067, 12142678, 24030657, 22157678, 16079683, 17230080, 16980850, 21606834, 20596233]
[truncated: 5,501 more rows]
