# Supplementary material for: Microbiome modeling: a beginner's guide
Source: Front Microbiol. 2024 Jun 19;15:1368377. doi: 10.3389/fmicb.2024.1368377 (PMC11220171; doi:10.3389/fmicb.2024.1368377)
Supplement: Supplementary file 1 [file Data_Sheet_1.zip › 07_11_23_computational_modeling_and_metabolism_or_regulation_or_signaling_100_list.xlsx]

## Sheet: Sheet1
	pmid	title	first author	year	degree	doi	is reference	references
269	27869123	A systems study reveals concurrent activation of AMPK and mTOR by amino acids.	Dalle Pezze	2016	5	10.1038/ncomms13254	True	[22500797, 23465396, 24556838, 22457331, 26658722, 20381137, 27308421, 23318442, 14623899, 16129690, 18927238, 20386866, 23400783, 21258367, 26238356, 26177004, 17974583, 15030312, 22452783, 3745176, 3472760, 26159692, 20022946, 15249583, 15537654, 16354680, 20027184, 8895571, 22024166, 20571069, 19402821, 15718470, 21131356, 21460634, 26799652, 23723238, 20197466, 19150980, 26434594, 19242559, 1…
1174	23455439	A community-driven global reconstruction of human metabolism.	Thiele	2013	5	10.1038/nbt.2488	True	[20057383, 19888215, 20212490, 21886097, 22142339, 17267599, 22699794, 21694718, 21849978, 20957118, 21962087, 23067238, 20959820, 23022739, 21999653, 20649990, 20823849, 23492669, 20823844, 21325949, 22934050, 22615553, 20959003, 20393581, 18846089, 22663945, 21244678, 15953932, 18048412, 22095399, 21255455, 22628656, 20920235, 19170513, 18953024, 21139605, 18711341, 17922843, 20109182, 16333295…
260	28283069	mTOR Signaling in Growth, Metabolism, and Disease.	Saxton		4	10.1016/j.cell.2017.02.004	True	[23100465, 11015466, 19543266, 26463117, 26678875, 9886927, 23723238, 22980980, 27072897, 23932106, 23429703, 26912861, 19046572, 19748353, 20074526, 11715023, 8008069, 15545625, 9204908, 8413204, 23602450, 26972053, 25263562, 19934433, 18955708, 1377606, 18046414, 22795129, 17053147, 20670887, 23263183, 6501094, 19209957, 17409411, 24239769, 16919458, 22609986, 18925875, 10364159, 24631838, 1918…
264	17846631	Ensemble modeling for analysis of cell signaling dynamics.	Kuepfer		4	10.1038/nbt1330	True	[]
270	22452783	A modelling-experimental approach reveals insulin receptor substrate (IRS)-dependent regulation of adenosine monosphosphate-dependent kinase (AMPK) by insulin.	Sonntag	2012	4	10.1111/j.1742-4658.2012.08582.x	True	[]
91	22110576	A computational analysis of the dynamic roles of talin, Dok1, and PIPKI for integrin activation.	Geier	2011	3	10.1371/journal.pone.0024808	False	[14521851, 16212500, 18363565, 18363570, 12858535, 19240021, 19443776, 19160486, 14526080, 18614051, 11279249, 12422219, 14691141, 15623515, 12422220, 15937333, 14593208, 12782621, 18156175, 17218263, 19399430, 20733205, 22110576, 22110576, 9753329, 15546884, 17012329, 17846631, 17922568, 19363473, 10419468, 11011154, 8458867, 16802090, 11382782, 11932255, 15504335, 7845468, 7635211, 17157843, 61…
131	16166517	Stimulus specificity of gene expression programs determined by temporal control of IKK activity.	Werner		3	10.1126/science.1113319	True	[]
748	22457331	A dynamic network model of mTOR signaling reveals TSC-independent mTORC2 regulation.	Dalle Pezze	2012	3	10.1126/scisignal.2002469	True	[]
992	21921160	Information transduction capacity of noisy biochemical signaling networks.	Cheong	2011	3	10.1126/science.1204553	True	[19053173, 15790856, 19920811, 12687005, 12183631, 14749823, 15790857, 15166317, 9065407, 20457897, 17957259, 18719112, 19920810, 18463616, 18953019, 18676814, 20581820, 19359585, 15499023, 16321974, 12424381, 20005850, 20959081, 18571412, 16760916, 18650810, 14684857, 12655295, 10850721, 20829788, 19079053, 15258597, 11009421, 18988743, 16829571, 20949330, 9356436, 11403834, 18369423, 15118409, …
1027	17267811	Refinement and expansion of signaling pathways: the osmotic response network in yeast.	Gat-Viks	2007	3	10.1101/gr.5750507	True	[14555958, 15084257, 16136080, 15129285, 14737171, 9843981, 14764868, 11108481, 12843395, 11102521, 15662196, 16597233, 15343339, 11728304, 16606697, 12040128, 10929718, 11340206, 12134151, 15608231, 16025103, 16381960, 12520026, 14680476, 2061341, 9744864, 14595107, 12086627, 10722658, 12209052, 12740579, 11967538, 14583627, 14534194, 10391217, 10931333, 15998451, 12058033, 12181352]
1031	23803171	Modeling approaches for qualitative and semi-quantitative analysis of cellular signaling networks.	Samaga	2013	3	10.1186/1478-811X-11-43	True	[18937364, 11911796, 17060902, 12552139, 11333967, 14735121, 14990392, 15617157, 17626066, 16464248, 23011283, 20225868, 21744175, 19785753, 19662154, 10880430, 16829981, 9130710, 9710588, 16729045, 19147665, 21531565, 15608231, 9847135, 22096230, 16254242, 16880171, 11099028, 17626067, 12648679, 18927383, 9572732, 12779451, 12779452, 12079373, 18971947, 12424381, 2455890, 17408509, 16921358, 163…
1636	15845847	Causal protein-signaling networks derived from multiparameter single-cell data.	Sachs		3	10.1126/science.1105809	True	[]
1637	11923843	Computational modeling of the dynamics of the MAP kinase cascade activated by surface and internalized EGF receptors.	Schoeberl		3	10.1038/nbt0402-370	True	[]
1643	9888852	Emergent properties of networks of biological signaling pathways.	Bhalla		3	10.1126/science.283.5400.381	True	[]
1704	17060902	Physicochemical modelling of cell signalling pathways.	Aldridge		3	10.1038/ncb1497	True	[]
2131	22510471	Computational approaches for analyzing information flow in biological networks.	Kholodenko	2012	3	10.1126/scisignal.2002961	True	[]
2240	14530388	Structure and function of the feed-forward loop network motif.	Mangan	2003	3	10.1073/pnas.2133841100	True	[7630396, 10591225, 7703920, 9670816, 11988575, 11967538, 12447977, 5803332, 7948674, 12399590, 12399584, 12702751, 12805558, 9646867, 12787666, 12417193, 12648679, 9202124, 9923680, 10781070, 4601590, 12687005, 8816767, 4431516, 8576043, 11123679, 10659856, 10659857, 12029133, 11350942, 10850721]
2341	19156131	Input-output behavior of ErbB signaling pathways as revealed by a mass action model trained against dynamic data.	Chen	2009	3	10.1038/msb.2008.74	True	[17060902, 17322878, 15364960, 1985972, 18004277, 15217809, 9270298, 14525003, 17210635, 16912195, 8188716, 16829981, 18277378, 17463250, 7680095, 9572732, 7790353, 6501300, 17038344, 9130710, 17922568, 8058768, 12691603, 12049733, 15572377, 12686539, 17660526, 14708119, 8816754, 15208707, 16273093, 10514507, 17813860, 10220407, 17846631, 10913256, 17616983, 11595254, 17012329, 12076125, 17332364…
2346	12432404	Computational systems biology.	Kitano		3	10.1038/nature01254	True	[]
2432	20587024	BioModels Database: An enhanced, curated and annotated resource for published quantitative kinetic models.	Li	2010	3	10.1186/1752-0509-4-92	True	[15142756, 11545699, 12611808, 10802651, 17984083, 12824428, 18940862, 18836194, 18981052, 16381960, 15874978, 15218350, 12241068, 18658182, 17118155, 19045830, 18252737, 17341299, 17032683, 19399433, 16527832, 16333295, 17932057, 14681451, 14681412, 18078503, 19933161, 19307240, 19668183, 15072998, 19939940, 12584128, 26528564, 19734151, 19561017]
2502	17922568	Universally sloppy parameter sensitivities in systems biology models.	Gutenkunst	2007	3	10.1371/journal.pcbi.0030189	True	[12432404, 16729048, 16766654, 17060902, 16677373, 16602820, 15845847, 17218526, 11279227, 10951190, 9927716, 17006434, 3691503, 16236429, 15178193, 15626710, 11385433, 14525003, 16204838, 15525000, 17155311, 14597654, 17091579, 17591178, 1831270, 17044236, 1833774, 11972055, 8983160, 10712587, 14551908, 10366496, 10910359, 11403560, 9664759, 17590932, 15169868, 15793571, 16381960, 12611808]
118	21343618	The specificity of innate immune responses is enforced by repression of interferon response elements by NF-κB p50.	Cheng	2011	2	10.1126/scisignal.2001501	True	[20303872, 11805289, 12354379, 16143103, 17538624, 12490957, 16110316, 17063184, 17913878, 18369420, 16306936, 19729616, 15229469, 16497588, 18650913, 20404851, 12702806, 10487755, 17072323, 11058167, 14532125, 1604322, 1740105, 8496683, 7822333, 7834752, 11094063, 9802878, 1639070, 12667451, 12832462, 19234210, 11058120, 8454856, 9437432, 7530332, 15797194, 7537851, 2540952, 15797195, 17560375, …
124	12424381	The IkappaB-NF-kappaB signaling module: temporal control and selective gene activation.	Hoffmann		2	10.1126/science.1071914	True	[]
152	24949979	High-sensitivity measurements of multiple kinase activities in live single cells.	Regot		2	10.1016/j.cell.2014.04.039	True	[23219535, 11516948, 21414483, 19122669, 18818649, 12086621, 11116185, 21765402, 20212108, 23882122, 19363495, 15146062, 19270522, 23349292, 23332156, 22569127, 21976697, 10320381, 14730303, 22961245, 19318625, 21479270, 18218902, 21182795, 16319894, 22700930, 17310240, 19953086, 24075009, 20581820, 11752449, 17585314, 20086235, 11259586, 11752448, 21903779]
155	25504722	Systems biology. Accurate information transmission through dynamic biochemical signaling networks.	Selimkhanov		2	10.1126/science.1254933	True	[23087235, 22872091, 21798319, 19519137, 21230115, 23005791, 18719112, 20481751, 19920810, 19079053, 23823243, 21921160, 23908238, 24395805, 23349292, 12424381, 17310240, 23452846, 24530305, 20005850, 21177493, 24315106, 10910359, 9202124]
221	19204121	Integration of transport-based models for phyllotaxis and midvein formation.	Bayer		2	10.1101/gad.497009	True	[12226500, 8575317, 18347099, 14651850, 16432202, 17921524, 16271866, 16415160, 15564124, 17431022, 10357941, 12644682, 17765595, 9724690, 10760240, 12874128, 14628043, 9502728, 16297075, 17344852, 15226260, 16618807, 16432192, 18974825, 11607701, 16192309, 12239400, 18409210]
224	15635403	The PIN auxin efflux facilitator network controls growth and patterning in Arabidopsis roots.	Blilou		2	10.1038/nature03184	True	[]
231	17960234	Auxin transport is sufficient to generate a maximum and gradient guiding root growth.	Grieneisen		2	10.1038/nature06215	True	[]
233	16271866	Patterns of auxin transport and gene expression during primordium development revealed by live imaging of the Arabidopsis inflorescence meristem.	Heisler		2	10.1016/j.cub.2005.09.052	True	[]
235	12611808	The systems biology markup language (SBML): a medium for representation and exchange of biochemical network models.	Hucka		2	10.1093/bioinformatics/btg015	True	[]
241	19090618	Root system architecture from coupling cell shape to auxin transport.	Laskowski		2	10.1371/journal.pbio.0060307	True	[17993548, 16390845, 11539812, 17215297, 8589625, 18559858, 11862947, 15659631, 7704045, 11283340, 11910006, 12495745, 10589675, 11753368, 8994821, 12594336, 17720688, 15564124, 16244669, 16415160, 17960234, 15635403, 17960244, 5842702, 16621846, 16677815, 18622388, 11260496, 14651850, 16192309, 16489343, 17043314, 17369077, 14628043, 16432202, 16432192, 18347099, 9724690, 11893337, 15310915, 123…
252	16618807	Control of leaf vascular patterning by polar auxin transport.	Scarpella		2	10.1101/gad.1402406	True	[12624772, 12893945, 14651850, 15635403, 10559439, 10887077, 16271866, 10887076, 15743878, 15564124, 15960970, 12271078, 10357941, 12237378, 12324609, 10760240, 14628043, 16297075, 15226260, 16192309]
256	16244669	Root gravitropism requires lateral root cap and epidermal cells for transport and response to a mobile auxin signal.	Swarup		2	10.1038/ncb1316	True	[]
259	31937935	mTOR at the nexus of nutrition, growth, ageing and disease.	Liu	2020	2	10.1038/s41580-019-0199-y	True	[1102508, 843990, 6501094, 6683650, 2123553, 1377606, 8008069, 7518356, 7822316, 1715094, 8413204, 8387896, 8186460, 7569949, 12718876, 12150925, 12150926, 23636326, 17141160, 12747827, 12604610, 17386266, 17277771, 19446321, 20542007, 26678875, 29236692, 31085701, 15268862, 15467718, 16919458, 16962653, 17043309, 17461779, 17599906, 26526694, 29567957, 29424687, 16603397, 22461615, 19150980, 238…
263	17932492	Proteins, drug targets and the mechanisms they control: the simple truth about complex networks.	Araujo		2	10.1038/nrd2381	True	[]
282	21258367	AMPK and mTOR regulate autophagy through direct phosphorylation of Ulk1.	Kim	2011	2	10.1038/ncb2152	True	[19653858, 20096689, 18443221, 19941614, 17671424, 19945837, 18637946, 19802564, 19888990, 19802562, 19491929, 17909521, 20359542, 20056399, 19411825, 10995454, 15743910, 19225150, 17595159, 16940348, 19258318, 19597335, 19225151, 20047144, 20083114, 19143638, 16469695, 14560952, 9224892, 19995911, 19211835, 17712357, 20080969, 19197243, 17332429, 17237771, 16990266, 14651849, 18439900, 16340016,…
284	22461615	Rapamycin-induced insulin resistance is mediated by mTORC2 loss and uncoupled from longevity.	Lamming		2	10.1126/science.1215135	True	[4003651, 19587680, 19934433, 16293764, 15186745, 17914901, 14668850, 19797661, 19590001, 20074526, 15768047, 21109199, 11927387, 12543978, 12724520, 17928362, 17641201, 19801385, 18046414, 18174523, 20299475, 18385422, 16107580, 16603397, 18925875, 19046572, 19497867, 20332342, 19240135, 20393157, 17003342, 17717599, 16603397, 21179166, 19185849, 18371340, 17141160, 18032666, 18669627, 18497260]
285	8940145	Expression of a constitutively active Akt Ser/Thr kinase in 3T3-L1 adipocytes stimulates glucose uptake and glucose transporter 4 translocation.	Kohn		2	10.1074/jbc.271.49.31372	True	[]
289	20299475	Chronic rapamycin treatment causes glucose intolerance and hyperlipidemia by upregulating hepatic gluconeogenesis and impairing lipid deposition in adipose tissue.	Houde	2010	2	10.2337/db09-1324	True	[16469695, 19446321, 11498541, 15604215, 15576463, 17709744, 16354680, 18631860, 19384183, 12177161, 16107580, 19406938, 19201733, 17272400, 19258434, 19046571, 14970836, 19593385, 16603397, 17003342, 12409311, 18791037, 18952573, 16906479, 16492665, 15306821, 14623899, 11438661, 15537654, 12959935, 12651943, 11557972, 12101249, 17550782, 19046572, 18046414, 12754525, 19103600, 12606503, 15711583…
306	20952405	COSMIC: mining complete cancer genomes in the Catalogue of Somatic Mutations in Cancer.	Forbes	2010	2	10.1093/nar/gkq929	True	[19906727, 18428421, 17311302, 18772890, 16959974, 18772396, 18948947, 20016488, 20016485, 19657110, 20033038, 19420058, 12368253]
309	22037041	Rapamycin passes the torch: a new generation of mTOR inhibitors.	Benjamin	2011	2	10.1038/nrd3531	True	[21266327, 20068177, 19012509, 16293764, 19684113, 15186745, 19372588, 21428919, 15459249, 8387896, 21169255, 9693128, 8887267, 8662507, 19783659, 843990, 21606591, 17684489, 21659605, 18604198, 21179166, 20072130, 19587680, 18439900, 18959794, 20007645, 20392999, 19581539, 18566587, 21306238, 15467718, 16922504, 21715679, 15772072, 19209957, 19046571, 21376236, 12172554, 20060908, 11729323, 1008…
312	28103956	Unraveling the regulation of mTORC2 using logical modeling.	Thobe	2017	2	10.1186/s12964-016-0159-5	True	[22500797, 21157483, 19875293, 20085938, 27015560, 20005306, 27668290, 22140653, 15854902, 25242279, 17141160, 27161823, 22457331, 21310961, 26235620, 18411301, 24161930, 26293922, 23684622, 23011283, 19662154, 24250280, 23079107, 24436048, 19244117, 22786721, 22786721, 20022946, 22452783, 15733744, 26779402, 26526694, 27149630, 20583929]
329	18439900	AMPK phosphorylation of raptor mediates a metabolic checkpoint.	Gwinn		2	10.1016/j.molcel.2008.03.003	True	[15574588, 17671505, 16631585, 17332500, 16091624, 16227208, 17937911, 17638885, 16953221, 15231735, 16678437, 16027121, 17712357, 9428765, 17438333, 15782149, 17709380, 14651849, 17676035, 15866171, 17962806, 17486097, 16483933, 16326395, 17470638, 16396499, 16407400, 12604610, 17392278, 10488331, 16915295, 15889149, 17386266, 12097271, 12747827, 17908557, 11902845, 14985505, 15261145, 16308421,…
330	26695882	Sex- and tissue-specific changes in mTOR signaling with age in C57BL/6J mice.	Baar	2015	2	10.1111/acel.12425	True	[12875979, 23723238, 20074526, 19923900, 25568097, 21715679, 19934433, 24612461, 24409289, 24631838, 22813852, 22355651, 21606597, 25674466, 22461615, 23648089, 24072782, 25059582, 26378060, 22500797, 25486351, 17874999, 23601134, 20974732, 24341993, 12808457, 23935948, 18599363, 16418483, 22837538, 16087221, 22560223, 20464435, 16603397, 25652038, 19797661, 21179166, 24606899, 16199517, 10619312…
331	26784225	Aging Reduces the Activation of the mTORC1 Pathway after Resistance Exercise and Protein Intake in Human Skeletal Muscle: Potential Role of REDD1 and Impaired Anabolic Sensitivity.	Francaux	2016	2	10.3390/nu8010047	True	[11283518, 25425503, 22957963, 19001042, 25056502, 17037086, 22997581, 19558380, 11134097, 16280440, 15596483, 21798089, 19166929, 15319361, 18323467, 16873412, 21821111, 21436253, 21084649, 21528164, 18166693, 23089333, 24819751, 12184808, 17277771, 11884412, 20231296, 11790952, 19339977, 20635388, 20225337, 20132819, 11679633, 19321047, 23529503, 9022534, 16464955, 22889597, 19589955, 25735236,…
332	21798089	Aging impairs contraction-induced human skeletal muscle mTORC1 signaling and protein synthesis.	Fry	2011	2	10.1186/2044-5040-1-11	True	[1312417, 7109139, 7583802, 11134097, 11559266, 15596483, 16280440, 16507602, 16464955, 19001042, 19589955, 16873412, 9252485, 9886957, 7900797, 16614355, 16772322, 18356484, 16125108, 14977422, 12183515, 11715023, 9886927, 17874120, 19188252, 12562918, 16543272, 18323467, 10409135, 8368290, 15644460, 19351696, 12937293, 16434552, 15361519, 11884412, 16418205, 15060135, 17360704, 1737763, 9545190…
504	26985062	RAS isoforms and mutations in cancer at a glance.	Hobbs	2016	2	10.1242/jcs.182873	True	[18758236, 20080631, 22189424, 19188670, 23178454, 24247240, 19847166, 24371225, 2185890, 24388967, 18073111, 21945529, 25157176, 25252692, 21686117, 25323927, 25878363, 3510078, 21807892, 25684575, 24481312, 24719356, 24525237, 18372904, 25599653, 24889603, 26037647, 22247021, 25713064, 16507365, 25339142, 15826669, 22541434, 23246410, 25877186, 18344980, 19490893, 25158650, 22431598, 22983505, …
521	24345680	Integration of protein abundance and structure data reveals competition in the ErbB signaling network.	Kiel	2013	2	10.1126/scisignal.2004560	True	[]
522	31980649	Extensive rewiring of the EGFR network in colorectal cancer cells expressing transforming levels of KRAS<sup>G13D</sup>.	Kennedy	2020	2	10.1038/s41467-019-14224-9	True	[26496610, 25416956, 21414488, 28514442, 24197012, 22593007, 26985062, 28302824, 24051306, 20857619, 8465203, 28192450, 28289141, 29364867, 28489996, 28755461, 22195963, 24345680, 27086506, 21706016, 26516188, 30407591, 18780349, 28298427, 25910212, 25431634, 27268795, 19460998, 26909577, 26807644, 27720452, 27836980, 28700943, 19884131, 25979753, 21252999, 19641507, 17301223, 26983689, 25394532,…
539	30948714	Classification of the human phox homology (PX) domains based on their phosphoinositide binding specificities.	Chandra	2019	2	10.1038/s41467-019-09355-y	True	[26391221, 25732852, 20559318, 22193136, 8931154, 16782399, 22168438, 29569114, 11884510, 11433301, 11563857, 11433300, 11467955, 11606732, 11433298, 11433291, 11557775, 12356722, 17038310, 25148684, 28226239, 11485546, 11854411, 23986476, 16179605, 15475361, 19553671, 23524952, 28252385, 29263922, 12198132, 30293811, 16984909, 17087510, 17581820, 21460445, 23793146, 21460441, 19461840, 20124702,…
541	24440424	Signaling through C2 domains: more than one lipid target.	Corbalan-Garcia	2014	2	10.1016/j.bbamem.2014.01.008	True	[]
552	22168438	Insights into the PX (phox-homology) domain and SNX (sorting nexin) protein families: structures, functions and roles in disease.	Teasdale		2	10.1042/BJ20111226	True	[]
585	15664191	Regulation of Raf-1 by direct feedback phosphorylation.	Dougherty		2	10.1016/j.molcel.2004.11.055	True	[]
586	19933846	Impact of feedback phosphorylation and Raf heterodimerization on normal and mutant B-Raf signaling.	Ritt	2009	2	10.1128/MCB.00569-09	True	[15111319, 16702958, 14654779, 12639709, 9689060, 12127063, 17208430, 15664191, 16266992, 9153244, 16364920, 10579909, 17074813, 11510412, 14612909, 17878917, 9020159, 10205168, 17496910, 2194165, 8349614, 8601312, 16474404, 17603483, 17603482, 16439621, 16508002, 17384584, 8946910, 15710605, 15035987, 15520807, 9395400]
589	11782426	Regulation of Raf-1 activation and signalling by dephosphorylation.	Dhillon		2	10.1093/emboj/21.1.64	True	[10801873, 8940180, 7499206, 11237210, 9794231, 11259591, 11447113, 11971957, 9234708, 9242373, 7692235, 8016101, 7935389, 10579909, 10999934, 8530446, 10497893, 11494123, 11384750, 9823899, 11041243, 11023813, 8007980, 9700154, 9561267, 10783161, 8972184, 7542586, 10205168, 7760835, 8816453, 8529659, 11309192, 8349614, 9450998, 8601312, 8637718, 10814507, 7811320, 9710607, 8414521, 9665134, 9696…
590	19595761	The C-terminus of Raf-1 acts as a 14-3-3-dependent activation switch.	Dhillon	2009	2	10.1016/j.cellsig.2009.07.001	True	[]
591	31581174	Architecture of autoinhibited and active BRAF-MEK1-14-3-3 complexes.	Park	2019	2	10.1038/s41586-019-1660-y	True	[25907612, 28666118, 29358316, 24957944, 29625050, 12068308, 16678437, 8144497, 11953426, 22142590, 19727074, 11325826, 16508002, 25155755, 28093501, 7791872, 8710867, 15035987, 10497893, 29855542, 9261098, 20679480, 25437913, 23875798, 19161339, 7760835, 9774683, 19206169, 11032810, 24569458, 18398503, 23934108, 23667175, 24746704, 28984291, 29440321, 29084939, 22366317, 28250466, 26278980, 3124…
601	26080442	Ras-GTP dimers activate the Mitogen-Activated Protein Kinase (MAPK) pathway.	Nan	2015	2	10.1073/pnas.1509123112	True	[21686117, 12778136, 21993244, 17384584, 6148751, 18568040, 12728271, 12527752, 16223883, 17897845, 16902090, 16980368, 24158481, 24043832, 24793374, 19657394, 9724721, 8007974, 24516166, 19934036, 19727074, 11325826, 20141835, 22113612, 24963703, 20130576, 20179705, 23906604, 16483930, 18701484, 19661056, 11585916, 23062351, 11528387, 24525237, 10660519, 22256804, 24256730]
602	29336889	KRAS Dimerization Impacts MEK Inhibitor Sensitivity and Oncogenic Activity of Mutant KRAS.	Ambrogio	2018	2	10.1016/j.cell.2017.12.020	True	[]
644	32899613	Regulation of mTORC2 Signaling.	Fu	2020	2	10.3390/genes11091045	True	[1715094, 23863150, 28283069, 24556838, 15268862, 15467718, 12408816, 12631735, 17141160, 28489822, 31085701, 19446321, 18030348, 17599906, 17461779, 22609986, 20801936, 20427287, 29424687, 29567957, 21670596, 15718470, 16221682, 16962653, 22521878, 27098609, 21592956, 17052453, 21095632, 19060929, 30078705, 31548312, 28157504, 18566586, 18566587, 18925875, 21757730, 21045808, 24375676, 24670654,…
667	28186392	Understanding the mTOR signaling pathway via mathematical modeling.	Sulaimanov	2017	2	10.1002/wsbm.1379	True	[19945836, 22500797, 23325216, 27304501, 27428307, 21179025, 23715986, 21157483, 16293107, 22710166, 24069559, 18463616, 15467718, 12718876, 19446321, 20427287, 12150926, 12150925, 18030348, 17386266, 17277771, 17510057, 15268862, 16962653, 15718470, 15851026, 17693255, 16959574, 18692468, 15772076, 9603962, 19270521, 18497260, 23465396, 10497255, 15733744, 19261457, 18725988, 26235620, 22510471,…
668	30502409	Modeling the dynamic behavior of biochemical regulatory networks.	Tyson	2018	2	10.1016/j.jtbi.2018.11.034	True	[12782112, 19588107, 24013422, 27935947, 18621809, 20739927, 9202124, 8334303, 20133667, 4288785, 15169868, 17367203, 16581849, 18301750, 4363607, 19763341, 19763337, 14657377, 22615556, 20007375, 4365764, 1202295, 4741704, 8587874, 4263005, 193105, 6947258, 10752063, 5861813, 5919577, 5727240, 5727239, 4224659, 25779890, 21829337, 22697466, 26554584, 13718526, 19523976, 19246388, 5803332, 166034…
677	28123004	Protein abundance of AKT and ERK pathway components governs cell type-specific regulation of proliferation.	Adlung	2017	2	10.15252/msb.20167258	True	[14982882, 8978681, 19828076, 25362484, 21772264, 20488988, 18855427, 24448020, 25333863, 12506011, 1646044, 19029910, 24942700, 11090089, 25905717, 2539263, 2168441, 22442255, 15322555, 17548578, 9660836, 23927869, 26696630, 12080086, 14673156, 14960456, 23525368, 18625885, 6574462, 10477682, 2012765, 26496610, 12906713, 26838549, 16204070, 11114735, 23446419, 11948372, 19638615, 24345680, 20416…
682	21548781	Quantitative, high-resolution proteomics for data-driven systems biology.	Cox		2	10.1146/annurev-biochem-061308-093216	True	[]
701	19446321	DEPTOR is an mTOR inhibitor frequently overexpressed in multiple myeloma cells and required for their survival.	Peterson	2009	2	10.1016/j.cell.2009.03.046	True	[11356119, 16990133, 15755896, 14634209, 9204908, 9465032, 18794886, 16616336, 16112193, 17011483, 9616139, 18955708, 10579998, 11163273, 9005851, 19143053, 19209957, 17234765, 18925875, 10364159, 11691836, 17613433, 18570873, 14998494, 17620015, 11990854, 12902539, 16027169, 17308121, 15461589, 16452206, 18342602, 16915295, 17386266, 16226444, 16603397, 15718470, 15023417, 17045205, 18077418, 16…
736	20664065	Decoupling of receptor and downstream signals in the Akt pathway by its low-pass filter characteristics.	Fujita	2010	2	10.1126/scisignal.2000810	True	[]
737	22633957	Temporal coding of insulin action through multiplexing of the AKT pathway.	Kubota	2012	2	10.1016/j.molcel.2012.04.018	True	[]
739	22415834	Sensitivity control through attenuation of signal transfer efficiency by negative regulation of cellular signalling.	Toyoshima	2012	2	10.1038/ncomms1745	True	[9354447, 7089556, 21215374, 16339439, 8816754, 12049733, 9315734, 19596242, 20005851, 17553426, 12384534, 15289348, 18694561, 9126747, 10561508, 16317076, 17513354, 20488988, 11585753, 17913886, 19003446, 18846202, 20664065, 16923126, 15199094, 19079053, 12467226, 21566270]
742	21310961	Evidence for direct activation of mTORC2 kinase activity by phosphatidylinositol 3,4,5-trisphosphate.	Gan	2011	2	10.1074/jbc.M110.195016	True	[19261457, 16469695, 17604271, 12150926, 12150925, 12718876, 12524439, 16962653, 17461779, 15268862, 17599906, 17043309, 18215152, 17041626, 11498541, 15306821, 18076573, 16603397, 18566586, 18925875, 18566587, 12408816, 15718470, 16919458, 17141160, 16962829, 15467718, 8943012, 19244117, 20022946, 12964941, 16079174, 10473630, 15210703, 15735008, 16424196, 9765155]
743	28143890	Localization of mTORC2 activity inside cells.	Ebner	2017	2	10.1083/jcb.201610060	True	[8510938, 9395488, 26118642, 23723238, 9690513, 19144819, 24385483, 23852728, 21867682, 21905202, 7637810, 21806543, 21964606, 17350953, 16919458, 22649008, 26028537, 17141160, 23684622, 22575736, 16962653, 22500797, 24161930, 25065762, 24481632, 26293922, 24529379, 21097843, 21045808, 18851840, 18497260, 20381137, 15718470, 18455989, 22290187, 17303383, 12176338, 19150980, 24189516, 26235620, 26…
751	19995915	mTORC1-activated S6K1 phosphorylates Rictor on threonine 1135 and regulates mTORC2 signaling.	Julien	2009	2	10.1128/MCB.00601-09	True	[19332537, 17707343, 8985174, 19383978, 19075588, 17419990, 19303758, 10102273, 18220336, 18722121, 18508509, 17905659, 18955708, 8524413, 18691976, 18669648, 19720745, 19629070, 18566586, 18922108, 19864431, 16919458, 18925875, 19402821, 16678437, 17613433, 17141160, 18439900, 12150926, 15249583, 15653324, 16169463, 16286006, 18411301, 19143635, 18466115, 18566587, 12172553, 18493947, 16962653, …
752	24161930	Sin1 phosphorylation impairs mTORC2 complex integrity and inhibits downstream Akt signalling to suppress tumorigenesis.	Liu	2013	2	10.1038/ncb2860	True	[21157483, 16469695, 22500797, 17613433, 16915295, 21963299, 23460185, 23361334, 16002336, 15624019, 12150925, 15268862, 16962653, 16919458, 17043309, 23124837, 15467718, 19339977, 19690328, 17308101, 23728461, 22749019, 12172553, 12150915, 17386266, 17277771, 15249583, 15380067, 21659604, 21659605, 20704563, 20832730, 12718876, 17141160, 19720745, 19935711, 12183455, 10945990, 23684622, 20200519…
754	26235620	A Positive Feedback Loop between Akt and mTORC2 via SIN1 Phosphorylation.	Yang	2015	2	10.1016/j.celrep.2015.07.016	True	[]
755	15718470	Phosphorylation and regulation of Akt/PKB by the rictor-mTOR complex.	Sarbassov		2	10.1126/science.1106148	True	[]
781	23705851	Computational modelling of the regulation of Insulin signalling by oxidative stress.	Smith	2013	2	10.1186/1752-0509-7-41	True	[593350, 18226095, 10102273, 18391970, 18391974, 16732403, 18053667, 21187139, 17434122, 10218637, 13332224, 5016631, 20431992, 19524016, 19776219, 16896943, 19703555, 11598110, 11297536, 11916965, 15537704, 12372842, 19126754, 20615072, 20966918, 12376338, 18551197, 19225456, 22457331, 19756306, 19357636, 19638581, 21572040, 20567500, 20121341, 8246175, 19854939, 22535208, 20077411, 15780597, 12…
922	17010384	Boolean network analysis of a neurotransmitter signaling pathway.	Gupta	2006	2	10.1016/j.jtbi.2006.08.014	True	[]
925	20011108	ON/OFF and beyond--a boolean model of apoptosis.	Schlatter	2009	2	10.1371/journal.pcbi.1000595	True	[9708736, 4561027, 8934524, 9708735, 9729047, 7878464, 14634621, 17237051, 15245801, 17426385, 9654035, 17579719, 18852469, 19422837, 16464248, 17408509, 17722974, 15353805, 18485876, 9501089, 19003879, 15364960, 16978046, 18835564, 17347143, 11359904, 9653098, 18538661, 14766974, 18927383, 11891111, 15208304, 18463616, 16735576, 12232792, 11550085, 18022363, 18022360, 10506136, 15527509, 1698626…
943	19478865	Hypergraphs and cellular networks.	Klamt	2009	2	10.1371/journal.pcbi.1000385	True	[16880171, 11805826, 15287979, 15627958, 16303240, 16464248, 18331197, 19432541, 17275037, 16418748, 11034217, 18806269, 10087604, 18722501, 19144179, 17722974, 12241063, 9623998, 11333967, 16723398, 17542644, 12399590, 10521342, 19043579, 17502601, 16455747, 17965090, 19108706]
947	18508746	Boolean network models of cellular regulation: prospects and limitations.	Bornholdt		2	10.1098/rsif.2008.0132.focus	True	[18362885, 12782112, 12853565, 17204290, 10637314, 15169868, 15802287, 18301750, 10659856, 15486106, 16873462, 1202295, 16090847, 5803332, 14657375, 15572453, 16383673, 16339314, 12242150, 15037758, 16968132, 9023339, 9841670, 10487867, 15790857, 12432408, 10481021, 11419955, 9446747, 12963822, 4588055, 12648679]
948	15037758	The yeast cell-cycle network is robustly designed.	Li	2004	2	10.1073/pnas.0305937101	True	[10935628, 11034217, 11333967, 11988575, 12399590, 9843569, 10637314, 11733770, 7886447, 9348663, 8989315, 12606710, 6953413, 4142565, 2296597, 5803332, 11082279, 4412202, 9923680, 10910359, 12782112, 8662562, 9671692]
958	5803332	Metabolic stability and epigenesis in randomly constructed genetic nets.	Kauffman		2	10.1016/0022-5193(69)90015-0	True	[]
959	4588055	Boolean formalization of genetic control circuits.	Thomas		2	10.1016/0022-5193(73)90247-6	True	[]
969	18852469	Network model of survival signaling in large granular lymphocyte leukemia.	Zhang	2008	2	10.1073/pnas.0806447105	True	[16824130, 16549811, 11160159, 16484592, 15516985, 9845544, 12752671, 18477771, 17441550, 16968132, 15882705, 15914562, 8978293, 15645140, 10508235, 14522923, 16632640, 16623771, 9261113, 12176906, 2302461, 12469182, 17993614, 11972069, 12538153, 11208862, 17353346, 9117517, 1660523, 17072327, 16273099, 9348298, 16827899, 16434488, 15096540, 15539157, 17803371, 18033793]
970	21426566	Elementary signaling modes predict the essentiality of signal transduction network components.	Wang	2011	2	10.1186/1752-0509-5-44	True	[14735121, 16254242, 12399584, 11333967, 11034217, 19897097, 10935628, 12432396, 16095595, 16464248, 17408509, 19454001, 16782788, 16099987, 16986318, 18851105, 19141429, 15145574, 16524470, 19822021, 15613387, 18454847, 15332082, 17129367, 17559300, 16968132, 17722974, 18852469, 12782112, 19662154, 10700151, 19522666, 20011108, 12407412, 12654784, 10531274, 22303239, 19888216, 20078396, 18397116…
974	22102804	Dynamical and structural analysis of a T cell survival network identifies novel candidate therapeutic targets for large granular lymphocyte leukemia.	Saadatpour	2011	2	10.1371/journal.pcbi.1002267	True	[18941139, 20494121, 18855718, 18313409, 19772834, 20495575, 16549811, 19778848, 12399584, 14704431, 19025648, 16968132, 17722974, 19897097, 5803332, 4588055, 18852469, 21193523, 18477771, 20659480, 21426566, 15654321, 15882705, 16986617, 20628620, 16873462, 18614585, 19014577, 21907211, 17408509, 16464248, 12432396, 16095595, 15516985, 18033793, 1831681, 15645140, 19366803, 17993614, 12809600, 9…
977	16464248	A methodology for the structural and functional analysis of signaling and regulatory networks.	Klamt	2006	2	10.1186/1471-2105-7-56	True	[11459043, 15654321, 10712587, 11923843, 15261524, 15793571, 15845847, 12142007, 15037511, 15494745, 16729045, 11333967, 14990392, 15240442, 15712106, 10097134, 10487867, 12782112, 15486106, 15763565, 10700151, 12432396, 14580578, 14734314, 16303240, 11057895, 11911796, 12779451, 14766974, 15057785, 14647386, 16986267, 15527509, 15072999, 15539452, 10222413, 11461356, 5803332, 14607287, 11835134,…
980	23452846	Encoding and decoding cellular information through signaling dynamics.	Purvis		2	10.1016/j.cell.2013.02.005	True	[19053173, 17510665, 17322878, 19359585, 22137453, 15802586, 22435558, 21556066, 18471974, 17913886, 18846202, 20956081, 22920937, 18818649, 22179043, 20562863, 16321974, 20005850, 19023046, 21045819, 16166516, 171655, 9126747, 9582075, 9572732, 18005669, 20833815, 20211134, 2174361, 9135064, 3838314, 16885345, 22179789, 11559762, 12424381, 16327781, 20495582, 12242336, 22633957, 14730303, 198439…
998	29784812	Distributed and dynamic intracellular organization of extracellular information.	Granados	2018	2	10.1073/pnas.1716659115	True	[17600525, 19920811, 18818649, 21921160, 22179789, 23349292, 23452846, 25504722, 28418333, 12183631, 18591982, 26586187, 28513433, 11102521, 22964838, 22700930, 19359585, 25220054, 24950344, 21492431, 24089448, 11013218, 12821642, 25002144, 25831502, 29240790, 24189399, 14562095, 28968663]
1023	10921899	Wnt signaling and cancer.	Polakis		2		True	[]
1032	18797474	Modelling and analysis of gene regulatory networks.	Karlebach	2008	2	10.1038/nrm2503	True	[]
1039	21067998	Reactome: a database of reactions, pathways and biological processes.	Croft	2010	2	10.1093/nar/gkq1018	True	[18981052, 19920128, 19496059, 19906699, 17943122, 19426475, 19880382, 19906737, 19910364, 20671204, 19909926, 19668183, 19597788, 17822394, 19850723, 18000002, 19897547, 18940858, 19194660, 18823568, 19850718, 20015972, 18832364, 20482850, 16381887, 19029536, 19578431, 19854944, 20829833, 17644558, 18651794, 17925023, 18688235, 19082769, 19814812, 19719084, 19919682, 11125122]
1040	22080510	KEGG for integration and interpretation of large-scale molecular data sets.	Kanehisa	2011	2	10.1093/nar/gkr988	True	[19880382, 18927115, 18776214, 16381885, 11752249, 18077471, 21942936]
1049	23023127	Structure-based prediction of protein-protein interactions on a genome-wide scale.	Zhang	2012	2	10.1038/nature11503	True	[21150998, 21414488, 17397251, 16762047, 17465672, 12831890, 12000970, 19060903, 12118076, 16381869, 17154423, 9787643, 11972061, 12360525, 16738133, 18620705, 20534496, 21149688, 21326236, 16080151, 16893954, 21609948, 18719252, 20531406, 14564010, 15608232, 19348640, 18592198, 17353931, 19541617, 14681372, 18978020, 10592235, 9254694, 9811845, 14696386, 10966776, 17681537, 10802651, 9016498, 10…
1053	12134151	Revealing modular organization in the yeast transcriptional network.	Ihmels	2002	2	10.1038/ng941	True	[]
1054	12740579	Module networks: identifying regulatory modules and their condition-specific regulators from gene expression data.	Segal		2	10.1038/ng1165	True	[]
1068	10592173	KEGG: kyoto encyclopedia of genes and genomes.	Kanehisa		2	10.1093/nar/28.1.27	True	[9287494, 9397687, 10592281, 9847135, 0, 9697222]
1070	22110037	Saccharomyces Genome Database: the genomics resource of budding yeast.	Cherry	2011	2	10.1093/nar/gkr1029	True	[20977625, 21029298, 20946356, 20618869, 20450928, 21411447, 18957448, 17982175, 21873635, 19578431, 19854951, 20157474, 19955237, 8849441, 3519363, 8849885, 4595206, 6843548, 1980522, 18073433, 19805302, 18778279, 17724061, 12368253, 17615057, 19536255, 15383839]
1081	22513129	Text mining for the biocuration workflow.	Hirschman	2012	2	10.1093/database/bas020	True	[21177655, 18337261, 16845108, 15383839, 19814812, 17655769, 18515836, 20429930, 20829821, 22151647, 18834495, 20157492, 18328820, 17495904, 17625544]
1082	23011283	Boolean modeling in systems biology: an overview of methodology and applications.	Wang	2012	2	10.1088/1478-3975/9/5/055001	True	[]
1083	22934050	Integration of expression data in genome-scale metabolic network reconstructions.	Blazier	2012	2	10.3389/fphys.2012.00299	True	[15491858, 18483554, 17016516, 20876091, 21811229, 22300758, 19714220, 15129285, 12006566, 17267599, 20836035, 12096114, 10022859, 11340206, 20338839, 21172910, 20823844, 14580578, 16772264, 22367118, 19346491, 20709898, 20212490, 12089538, 21903724, 12679064, 18711341, 20959003, 12626741, 21772263, 20529914, 19910409, 21081510]
1089	17903286	Inferring cellular networks--a review.	Markowetz	2007	2	10.1186/1471-2105-8-S6-S5	True	[15262821, 15728114, 15845847, 9843981, 9843569, 16162296, 10802651, 16420673, 12826619, 12934013, 15546939, 15262799, 10902190, 15479708, 11700590, 16646851, 16326758, 16686963, 12540298, 15879452, 16646863, 15535868, 15575966, 15284096, 16723010, 15778709, 12740579, 11928473, 16452784, 15290771, 14534194, 15784747, 15262806, 11108481, 16597233, 15284094, 15759651, 15308537, 14534183, 15353451, …
1104	14764868	Inferring cellular networks using probabilistic graphical models.	Friedman		2	10.1126/science.1094068	True	[]
1125	14681407	The Gene Ontology (GO) database and informatics resource.	Harris		2	10.1093/nar/gkh036	True	[9697223, 11465057, 11483584, 10802651, 12654719, 12952880, 11591654, 12466851, 11997345, 10731132]
1135	23181020	Computational modeling of the metabolic States regulated by the kinase akt.	Mosca	2012	2	10.3389/fphys.2012.00418	True	[9094314, 10400647, 20052270, 12107176, 20652061, 12040186, 9697772, 20214616, 3079759, 18337823, 18202014, 18177721, 9211863, 15667313, 15172999, 16200062, 20018866, 7673128, 20122995, 15158486, 22048662, 19597332, 19183269, 22330683, 17473320, 15233787, 21269838, 21336310, 8940145, 19861649, 10709108, 12220081, 17502379, 20133848, 19668183, 17984117, 21127244, 20587024, 20332360, 20385728, 2198…
1139	18171474	MetaReg: a platform for modeling, analysis and visualization of biological systems using large-scale experimental data.	Ulitsky	2008	2	10.1186/gb-2008-9-1-r1	True	[9843981, 12740579, 12525261, 12538875, 16025103, 15129285, 16597233, 15662196, 17267811, 9399804, 15608257, 12626680, 10611304, 11390663, 15949974, 11102521, 15367655, 16381960, 17367534, 11976460, 14960471, 16729037, 14597658, 15980487, 16082367, 16939803, 11589590, 15113411, 12584138, 14718168, 16763599, 17060902, 15494745, 16672256, 17408503, 17408509, 16434137]
1159	21376230	Hallmarks of cancer: the next generation.	Hanahan		2	10.1016/j.cell.2011.02.013	True	[]
1170	24430943	Constraint-based models predict metabolic and associated cellular functions.	Bordbar	2014	2	10.1038/nrg3643	True	[12415116, 17574639, 19116616, 21623372, 22760628, 11911796, 20057383, 14705007, 20093466, 14985762, 19321003, 17267599, 22817898, 20959820, 18775299, 22556256, 17932051, 23292609, 18760356, 16311593, 18483554, 15710883, 11108481, 19888218, 20483314, 16738554, 10716907, 19763151, 17593909, 12432395, 21062828, 22956899, 19541909, 17088549, 19139763, 18225949, 23858463, 3800960, 21602812, 22080510,…
1171	21694718	Predicting selective drug targets in cancer through metabolic networks.	Folger	2011	2	10.1038/msb.2011.35	True	[18343815, 2692037, 18055500, 11269650, 20957118, 18337823, 20093466, 15129285, 18177721, 16941010, 17267599, 19558692, 19906727, 21301796, 14993899, 14506848, 1462164, 19372554, 17284612, 15672464, 20823844, 16110319, 18599447, 17666531, 19581876, 20932284, 19091943, 17882155, 10363580, 11773307, 12679064, 15494745, 7214322, 18711341, 17437026, 12432396, 15075390, 16199517, 19321800, 18362882, 1…
1176	26696630	Signaling pathway models as biomarkers: Patient-specific simulations of JNK activity predict the survival of neuroblastoma patients.	Fey	2015	2	10.1126/scisignal.aab0990	True	[]
1299	14551908	The roles of APC and Axin derived from experimental and theoretical analysis of the Wnt pathway.	Lee	2003	2	10.1371/journal.pbio.0000010	True	[9923680, 12554650, 10508976, 4830198, 12049733, 12297048, 9315734, 11524435, 11389840, 7834738, 11389839, 7708772, 8628279, 10882137, 12636921, 10457025, 10196136]
1360	16099987	Formation of regulatory patterns during signal propagation in a Mammalian cellular network.	Ma'ayan		2	10.1126/science.1108876	True	[11057893, 9888852, 12169734, 8560257, 9632393, 14730303, 14766974, 14607112, 14530388, 9623998, 11005838, 10521342, 8421494, 1822291, 2885212, 9212253, 7886457, 15001476, 8066450, 7923378, 11988175]
1362	18250321	Emergent decision-making in biological signal transduction networks.	Helikar	2008	2	10.1073/pnas.0705088105	True	[10076524, 10380925, 11057893, 2385105, 7630396, 8898327, 9888852, 10591225, 11872829, 14641099, 15520799, 16254242, 14696042, 16236429, 16854227, 16873482, 11535110, 12853565, 16288296, 16288287, 11994282, 15899852, 9658176, 14512614, 16099987, 12655147, 15187187, 15101689, 11956235, 11583808, 9584624, 10707049, 11313906, 15827342]
1364	23072820	Logic-based models in systems biology: a predictive and parameter-free network analysis method.	Wynn		2	10.1039/c2ib20193c	True	[21236660, 4588055, 21414488, 16762047, 20225868, 21171044, 15261526, 5803332, 19014577, 4741704, 16986616, 16873462, 19343194, 18852469, 12782112, 10910359, 15363676, 22499125, 20531402, 21489274, 20011108, 12027441, 16968132, 18654323, 11851458, 16525539, 16440379, 11872831, 15037758, 12027443, 19662154, 18301750, 12027436, 15882705, 18614585, 18033793, 16738549, 20659480, 16342513, 12853565, 1…
1371	16564013	The response of human epithelial cells to TNF involves an inducible autocrine cascade.	Janes		2	10.1016/j.cell.2006.01.041	True	[]
1373	18941139	Fault diagnosis engineering of digital circuits can identify vulnerable molecules in complex cellular pathways.	Abdi	2008	2	10.1126/scisignal.2000008	True	[]
1374	17722974	A logical model provides insights into T cell receptor signaling.	Saez-Rodriguez	2007	2	10.1371/journal.pcbi.0030163	True	[12432404, 9923680, 12480339, 15793571, 16231973, 15654321, 16729045, 11333967, 12399590, 16099987, 12432396, 15494745, 16464248, 5803332, 10487867, 12782112, 15882705, 15084594, 11859198, 15255048, 16386358, 10078535, 15345216, 16212556, 15331224, 15057785, 12079373, 17408509, 7584133, 12670393, 8205621, 12193714, 9692890, 8557675, 10430626, 16339520, 15886116, 15743830, 10849438, 15843823, 1264…
1411	16482094	Cell-signalling dynamics in time and space.	Kholodenko		2	10.1038/nrm1838	True	[7834738, 12134156, 12424381, 11057895, 10647936, 14710369, 11252954, 14641026, 12360255, 12702867, 15567848, 10712587, 12169734, 14647386, 15542825, 15886107, 7630396, 12648679, 12732301, 15261524, 10471827, 15601687, 11978536, 14695245, 12717446, 12756289, 14689967, 15748847, 9888852, 10514507, 10972934, 11024454, 11312698, 11923843, 12049733, 12524261, 12691603, 15173833, 15520372, 15634347, 1…
1579	19053173	Modeling a snap-action, variable-delay switch controlling extrinsic cell death.	Albeck		2	10.1371/journal.pbio.0060299	True	[12086884, 10412980, 15450003, 12655297, 8521815, 17115033, 12242151, 10929712, 10929711, 8689682, 9545235, 11964393, 11256610, 11865202, 18406323, 10888847, 15208304, 15364960, 15721041, 16339882, 16002698, 16978046, 16932741, 18213378, 17936275, 17400705, 17060902, 9765224, 7774019, 9727491, 9267021, 9390557, 11585775, 11801595, 12011074, 11782443, 9922454, 15611097, 12232792, 16271896, 1636491…
1587	18599789	Robust, tunable biological oscillations from interlinked positive and negative feedback loops.	Tsai		2	10.1126/science.1156951	True	[8573678, 12779458, 12648679, 9486144, 12432409, 12737808, 16122424, 8606001, 1623517, 7749193, 16287869, 4530285, 12509509, 12629549, 5861813, 8971726, 10659856, 15875027, 15496464, 19431309, 2455890, 17916691, 15831759, 17717528, 12991237, 11244045, 11529316, 8126097, 11371178, 17988868, 9552356, 16387649, 7590253, 1829507, 15169868, 12424381, 15499023, 11016968, 14730303, 18035529, 17245414, 1…
1629	10102825	Complexity in biological signaling systems.	Weng		2	10.1126/science.284.5411.92	True	[8029829, 8816754, 9572732, 6389540, 2432983, 7364755, 6102566, 435473, 8381210, 8906780, 9888852, 9278050, 8668725, 2339124, 8396478, 8421494, 7537406, 9733513, 8620541, 9069286, 9734993, 7624793, 8792231, 8161450, 8650164]
1635	8816754	Ultrasensitivity in the mitogen-activated protein kinase cascade.	Huang		2	10.1073/pnas.93.19.10078	True	[6294720, 7089556, 2154696, 1849075, 1531698, 1312468, 1313186, 1384061, 8384311, 8387916, 8224161, 8235656, 8241566, 8131746, 8157000, 8193545, 8039496, 8090753, 7873542, 7797459, 8641282, 8668180, 9138904, 5938952, 19739, 6105843, 6947258, 6501300]
1644	16293107	Computational modelling of the receptor-tyrosine-kinase-activated MAPK pathway.	Orton		2	10.1042/BJ20050908	True	[10354710, 9922370, 11242034, 15115656, 14673150, 11950876, 12461291, 12134156, 12191611, 12899687, 10999934, 11023813, 12618308, 9188779, 11008491, 15763569, 9927716, 12552139, 8293329, 10068694, 9284281, 9888852, 14683609, 15358616, 12611808, 15072998, 8816754, 9166761, 9228083, 9572732, 12169734, 10712587, 11024454, 11832340, 14695245, 10823939, 12381435, 11312698, 11772030, 11923843, 12023215…
1663	17037977	Stochastic simulation of chemical kinetics.	Gillespie		2	10.1146/annurev.physchem.58.032806.104637	True	[]
1676	11872829	Systems biology: a brief overview.	Kitano		2	10.1126/science.1069492	True	[]
1701	20212490	What is flux balance analysis?	Orth		2	10.1038/nbt.1614	True	[17267599, 17593909, 18536691, 12952533, 19888215, 20057383, 19116616, 11246024, 12000313, 15494745, 17406635, 11175725, 21322280, 14642354, 11101318, 11745171, 17088549, 19282964, 14595777, 19840862, 19464354, 19689960, 17408509, 14594721, 12611808]
1702	14766974	Detection of multistability, bifurcations, and hysteresis in a large class of biological positive-feedback systems.	Angeli	2004	2	10.1073/pnas.0308265100	True	[2455890, 9652095, 9486144, 10542403, 12779456, 12779451, 10659857, 11350942, 16590055, 13811043, 9572732, 11516948, 12169734, 11809822, 12509509, 12629549, 12593797, 2986148, 14647386, 12717446, 12079373, 1022822, 8573678, 5106340, 1842340, 8126097, 10591225, 11529315, 8903362, 7592777, 8668347, 9009826, 10564268, 8952507, 8816754, 10712587, 9228083, 9166761]
1711	24929361	Protein interaction switches coordinate Raf-1 and MST2/Hippo signalling.	Romano	2014	2	10.1038/ncb2986	True	[15688006, 24560909, 7623807, 20086174, 7867061, 17382882, 1923514, 9572732, 1555236, 20052757, 11971957, 20935475, 12509509, 17341641, 17907797, 15753127, 17603483, 19935650, 22143568, 22898666, 20495582, 15109305, 12223493, 21138973, 11494123, 21779496, 15664191, 11756411, 21177493, 16482094, 17218791, 12801936, 19091744, 11857081, 19344752, 11427728, 11782426, 7834738, 17603482, 20096559, 1474…
1732	30007540	Dissecting RAF Inhibitor Resistance by Structure-based Modeling Reveals Ways to Overcome Oncogenic RAS Signaling.	Rukhlenko	2018	2	10.1016/j.cels.2018.06.002	True	[27028853, 7780739, 8157000, 18000050, 23212737, 22617327, 25453753, 15217809, 19045829, 26399658, 11242034, 11259591, 16968952, 24123887, 21647530, 24880487, 20471396, 25421275, 12127063, 11782426, 9234708, 15664191, 25859943, 25549667, 19399430, 17517764, 17823132, 25355519, 23352452, 16364920, 21245089, 7568331, 26433819, 27402907, 23934108, 20130576, 20141835, 28446463, 24957944, 23993095, 25…
1830	20005850	Dynamics and variability of ERK2 response to EGF in individual living cells.	Cohen-Saidon		2	10.1016/j.molcel.2009.11.025	True	[]
1831	19363473	Non-genetic origins of cell-to-cell variability in TRAIL-induced apoptosis.	Spencer	2009	2	10.1038/nature08012	True	[12687005, 16170311, 12183631, 16360033, 9023339, 11967532, 15790856, 18497826, 18719282, 17122776, 18406323, 19053173, 16773083, 11193030, 14730303, 17803359, 17320504, 9430227, 15450003, 9727492, 9727491, 18097445, 17767167, 19023046, 9202124, 18523647, 4652587]
1832	21256021	Cell-to-cell variability in PI3K protein level regulates PI3K-AKT pathway activity in cell populations.	Yuan	2011	2	10.1016/j.cub.2010.12.047	True	[15308767, 18362885, 18957198, 19023046, 19363473, 18656424, 20371346, 19906852, 19833543, 19582141, 12040186, 19629070, 20085938, 18794884, 16322248, 15647370, 15950905, 12372298, 14568991, 15713620, 11784871, 16043515, 17283057, 14504291, 9701363, 17626182, 9572732, 18097409, 18497826, 16079851, 19647222, 18606717, 19319133, 19671762, 20103642, 19584227, 20197621, 12798140, 20578106]
1851	10514507	Quantification of short term signaling by the epidermal growth factor receptor.	Kholodenko		2	10.1074/jbc.274.42.30169	True	[]
1852	15793571	Prediction and validation of the distinct dynamics of transient and sustained ERK activation.	Sasagawa	2005	2	10.1038/ncb1233	True	[]
2174	23226133	Heterogeneous kinetics of AKT signaling in individual cells are accounted for by variable protein concentration.	Meyer	2012	2	10.3389/fphys.2012.00451	True	[19359585, 21901593, 19337290, 11358816, 17786053, 12060735, 17611497, 21364282, 15922853, 11433311, 12395317, 17002552, 22081019, 20361045, 19372382, 21268278, 16337239, 12424381, 19906852, 22443451, 21642981, 16990388, 19246388, 17186705, 18972530, 18954143, 16284261, 17604717, 20393579, 22513401, 19931353, 20019184, 15499023, 11882383, 19833543, 18757407, 9731563, 22617958, 11689955, 15475948,…
2176	12691603	A computational model on the modulation of mitogen-activated protein kinase (MAPK) and Akt pathways in heregulin-induced ErbB signalling.	Hatakeyama		2	10.1042/BJ20021824	True	[11024454, 7929193, 11171037, 10576741, 10576742, 10698939, 10712587, 10712927, 10801448, 10880430, 10867024, 11252954, 11134009, 11259582, 11283593, 11443134, 11709086, 11535584, 11772030, 11782426, 11782427, 11784871, 11812651, 7945277, 8595878, 8617201, 8629997, 8617750, 8617810, 8632008, 8665853, 8650155, 8676346, 8702723, 8940013, 9032296, 9094314, 9130710, 9228007, 9247128, 9268346, 9305636…
2197	23805312	Computational Model of Gab1/2-Dependent VEGFR2 Pathway to Akt Activation.	Tan	2013	2	10.1371/journal.pone.0067438	True	[21593862, 21711246, 21565214, 20890966, 22330688, 19156131, 19567914, 16687399, 10514507, 18004277, 11923843, 19225459, 16159314, 20847054, 12871957, 19808978, 22510875, 17442480, 16633338, 19737390, 14744431, 19233262, 17178724, 15952937, 19172738, 11782427, 16369543, 19342374, 12124177, 16253990, 12024020, 16980341, 16787925, 21185287, 18936167, 16966330, 19883397, 20173307, 19834490, 16638931…
2201	12376338	A mathematical model of metabolic insulin signaling pathways.	Sedaghat		2	10.1152/ajpendo.00571.2001	True	[]
2202	8978681	Mechanism of activation of protein kinase B by insulin and IGF-1.	Alessi		2		True	[942051, 8939574, 2437578, 2722778, 2744487, 3273409, 1851997, 1718748, 1505458, 1409633, 8313897, 8051164, 7923353, 7945234, 7876156, 7750577, 7774014, 7637810, 7556070, 7588597, 7488143, 7479822, 7592921, 7489717, 8524413, 8846784, 8622988, 8645147, 8650155, 8754810, 197531]
2221	11108481	Using Bayesian networks to analyze expression data.	Friedman		2	10.1089/106652700750050961	True	[]
2233	12399590	Network motifs: simple building blocks of complex networks.	Milo		2	10.1126/science.298.5594.824	True	[]
2245	16968132	Predicting essential components of signal transduction networks: a dynamic model of guard cell abscisic acid signaling.	Li		2	10.1371/journal.pbio.0040312	True	[10688190, 14704431, 11337411, 15772667, 11408655, 21245229, 8952952, 15155892, 12468729, 12446847, 12662308, 12913129, 12949257, 14526079, 12773379, 11607281, 15064385, 11459830, 11299391, 9016832, 24419583, 12231893, 12226347, 10521520, 11208021, 9537523, 15197253, 11728469, 10488243, 9090884, 12228619, 14973164, 16361522, 11525733, 12427994, 9765153, 12119381, 11912230, 12789341, 16099987, 162…
2249	16406679	A biological approach to computational models of proteomic networks.	Janes	2006	2	10.1016/j.cbpa.2005.12.016	True	[]
2256	19343194	Fuzzy logic analysis of kinase pathway crosstalk in TNF/EGF/insulin-induced signaling.	Aldridge	2009	2	10.1371/journal.pcbi.1000340	True	[16406679, 17057752, 17299415, 14764868, 17060902, 16849649, 10823939, 14515121, 12480339, 14512615, 15037758, 17360660, 15845847, 10102825, 17214507, 17406294, 15784747, 12782112, 15882705, 11082279, 10487867, 17722974, 9506933, 14601642, 18763985, 17957259, 17408503, 16366260, 15304201, 12424381, 12169734, 11923843, 16773083, 17846631, 5015702, 11911796, 15766384, 16597233, 12740579, 16030008, …
2262	19953085	Discrete logic modelling as a means to link protein signalling networks with functional analysis of mammalian signal transduction.	Saez-Rodriguez	2009	2	10.1038/msb.2009.87	True	[19343194, 17060902, 16381921, 17299415, 14735121, 19638971, 16686963, 19357639, 17135203, 15882705, 17591174, 17940530, 19116613, 11099257, 11911796, 9305638, 16873462, 17989686, 17267811, 16030008, 10869359, 17010384, 10647931, 14681407, 12036427, 15713122, 8571133, 12369852, 11082279, 14564010, 14681412, 5803332, 17145710, 19478865, 17408509, 16464248, 17901870, 17400319, 15246788, 15372033, 1…
2278	17989686	Executable cell biology.	Fisher		2	10.1038/nbt1356	True	[]
2279	16729045	A comprehensive pathway map of epidermal growth factor receptor signaling.	Oda	2005	2	10.1038/msb4100014	True	[14560030, 11865189, 8631797, 10559924, 11305940, 8849729, 9242373, 12401203, 14985098, 9144171, 7834741, 12648469, 12611808, 10214951, 15364915, 12756289, 10514507, 15520792, 12779444, 10436023, 11099046, 10635327, 8695788, 9601053, 15608197, 1313792, 10880430, 10998591, 11741929, 10622253, 7509075, 15210722, 7478566, 15337756, 11923843, 10821841, 12015287, 11703925, 10722653, 11016663, 12401518…
2296	20733205	A detailed mathematical model predicts that serial engagement of IgE-Fc epsilon RI complexes can enhance Syk activation in mast cells.	Nag	2010	2	10.4049/jimmunol.1000326	True	[7753171, 7753161, 9973480, 7761445, 19065786, 9989490, 11224522, 12244312, 17313485, 19125887, 20137987, 11602635, 12594952, 14279047, 4137542, 2935543, 18641640, 19747859, 12646643, 7512721, 15217809, 19399430, 7537732, 10611272, 11916508, 11159429, 9162030, 10956655, 7391576, 9550396, 9037060, 10931839, 9780214, 9677201, 10801129, 11859092, 7526394, 4214891, 7544786]
2320	22548703	Creating and analyzing pathway and protein interaction compendia for modelling signal transduction networks.	Kirouac	2012	2	10.1186/1752-0509-6-29	True	[7630396, 20177425, 10647931, 18434343, 14743216, 15761153, 20936779, 17060902, 19953085, 12788545, 17400319, 17322911, 19638974, 21408212, 20460255, 20225868, 21071392, 16381921, 21150998, 17647236, 18297653, 19116613, 20570001, 20829833, 18325755, 20470404, 14597658, 15657099, 18940858, 14735121, 15520792, 21408209, 20211003, 19763330, 19142232, 16738560, 19566957, 20924352, 17237052, 10591225,…
2342	20493519	Ligand-specific c-Fos expression emerges from the spatiotemporal control of ErbB network dynamics.	Nakakuki	2010	2	10.1016/j.cell.2010.03.054	True	[19179479, 18004277, 8995446, 7761091, 10617468, 10716983, 14693367, 18650424, 12120892, 1741163, 8248197, 1545823, 16829981, 9770464, 11981560, 7889942, 15634347, 1406996, 16482094, 17330115, 9315734, 12242336, 15713638, 14607112, 7834738, 18218902, 14673150, 12134156, 17142811, 17223854, 12899687, 8413226, 17310240, 3275874, 15261524, 17072308, 8221888, 10723128, 8688081, 16777603]
2352	17057752	Data-driven modelling of signal-transduction networks.	Janes		2	10.1038/nrm2041	True	[]
2354	15240442	The JAK-STAT signaling network in the human B-cell: an extreme signaling pathway analysis.	Papin		2	10.1529/biophysj.103.029884	True	[12040185, 9888852, 12115428, 2453282, 12006566, 11708855, 11171937, 12566402, 12478301, 9327931, 10591225, 15102470, 12424381, 9872331, 12055187, 14550502, 18629859, 11350940, 9646867, 12399590, 14990392, 12051985, 12466293, 12765837, 12556491, 18642243, 11997342, 12679064, 12700248, 12538875, 2878793, 10716907, 11923843, 10700151, 10209147, 9407141, 14668806, 8091233, 7986045, 1658789, 12941590…
2356	21884975	Rapid phospho-turnover by receptor tyrosine kinases impacts downstream signaling and drug binding.	Kleiman		2	10.1016/j.molcel.2011.07.014	True	[16212419, 21252999, 12409327, 8617810, 16233948, 8572305, 9500984, 19156131, 20810646, 20208517, 16829981, 6947258, 11872838, 12049733, 16585176, 14708119, 14744244, 8995372, 19296866, 16273093, 18183025, 18493663, 18940812, 18614583, 9162030, 9538006, 17361439, 1565624, 15215236, 15118125, 19010912, 19518076, 19531065, 8995430, 16729043, 8521618, 19278030, 21414484, 19536158, 12018405, 15374980…
2370	17032683	COPASI--a COmplex PAthway SImulator.	Hoops	2006	2	10.1093/bioinformatics/btl485	True	[]
2378	19399430	Rule-based modeling of biochemical systems with BioNetGen.	Faeder		2	10.1007/978-1-59745-525-1_5	True	[]
2417	22531118	A framework for mapping, visualisation and automatic model creation of signal-transduction networks.	Tiger	2012	2	10.1038/msb.2012.12	True	[12504006, 12743037, 11336700, 2649246, 1465410, 9537998, 19850723, 10490612, 11533240, 16990133, 15620357, 19897738, 12660244, 8668180, 9744865, 9860980, 3022943, 10805732, 15217809, 16465147, 2839507, 19045829, 11525741, 20489023, 15558284, 9822386, 19147664, 15620356, 16782869, 21647530, 11394869, 8417317, 12220658, 18755034, 8918885, 21067998, 11054817, 15256499, 10545444, 12482976, 9121433, …
2508	15260991	Single cell profiling of potentiated phospho-protein networks in cancer cells.	Irish		2	10.1016/j.cell.2004.06.028	True	[]
2537	19888215	Applications of genome-scale metabolic reconstructions.	Oberhardt	2009	2	10.1038/msb.2009.77	True	[19690172, 18364712, 17658670, 17617894, 2192652, 17406635, 15752426, 16519800, 19479006, 17521419, 18787117, 15930493, 19128495, 17339370, 14718379, 14595777, 17016516, 18964301, 18364711, 18953355, 16513982, 19200357, 19379820, 14630934, 17107606, 18405346, 10948095, 18564419, 17267599, 15197165, 19067749, 18840283, 10364169, 18278431, 14578455, 11891763, 19116616, 18536691, 16738551, 18034358,…
2543	17310240	Growth factor-induced MAPK network topology shapes Erk response determining PC-12 cell fate.	Santos	2007	2	10.1038/ncb1543	True	[]
2567	10604478	The TOR signalling pathway controls nuclear localization of nutrient-regulated transcription factors.	Beck		2	10.1038/45287	True	[]
2639	19756306	Quantification of the effect of amino acids on an integrated mTOR and insulin signaling pathway.	Vinod	2009	2	10.1039/b816965a	True	[]
2688	21962087	The human metabolic reconstruction Recon 1 directs hypotheses of novel human metabolic functions.	Rolfsson	2011	2	10.1186/1752-0509-5-155	True	[16418748, 19116616, 19888215, 20057383, 21811229, 19597503, 15903248, 19425150, 20959003, 19284618, 17267599, 17882155, 20823849, 20369014, 18711341, 20957118, 20959820, 20426874, 20212490, 17584497, 19756045, 15287973, 15637255, 17580095, 20001958, 20589842, 14642354, 17088549, 19282964, 16319065, 9847135, 15197165, 21115436, 11752250, 17543097, 9693963, 10567213, 10722730, 4933108, 11082198, 1…
2714	25937284	Proteome- and transcriptome-driven reconstruction of the human myocyte metabolic network and its use for identification of markers for diabetes.	Väremo	2015	2	10.1016/j.celrep.2015.04.010	True	[]
2722	25613900	Proteomics. Tissue-based map of the human proteome.	Uhlén		2	10.1126/science.1260419	True	[]
2793	21258394	Regulation of cancer cell metabolism.	Cairns		2	10.1038/nrc2981	True	[19029908, 19920111, 19861459, 20018866, 16728594, 20054708, 12209157, 18273037, 9518367, 9425897, 429309, 15784737, 11916965, 20142433, 16024778, 18794809, 19130886, 18543068, 15342372, 15652751, 19826036, 19340305, 9990017, 16146708, 19243571, 19101633, 10216504, 18219317, 19378339, 20303882, 21074248, 15516961, 18337823, 11727934, 16278805, 18337815, 13255879, 15105503, 18574029, 17384149, 151…
2805	21886097	Quantitative prediction of cellular metabolism with constraint-based models: the COBRA Toolbox v2.0.	Schellenberger	2011	2	10.1038/nprot.2011.308	True	[19840862, 18536691, 19888215, 15129285, 19503608, 16246136, 20483314, 19282977, 15654321, 19229310, 20177425, 19593474, 15752426, 20959820, 15572364, 15494745, 17406635, 18225949, 19067749, 19099550, 18215292, 16299075, 19783351, 21115436, 18483554, 18711341, 18940807, 20212490, 20589842, 19769971, 20426874, 15470454, 16418748, 17593909, 15378067, 19321003, 18793442, 19356237, 18687109, 16204195…
2832	29117251	The CXCL12/CXCR7 signaling axis, isoforms, circadian rhythms, and tumor cellular composition dictate gradients in tissue.	Spinosa	2017	2	10.1371/journal.pone.0187357	True	[20839032, 24810923, 11242036, 23271726, 20484021, 24277834, 27835905, 25997540, 23686836, 11544102, 24141062, 20531309, 24025971, 22266857, 22088972, 9634237, 16940167, 24116850, 16626895, 24836649, 17971873, 25909600, 9354625, 24675873, 18256599, 27132055, 26366228, 24896823, 23773308, 22987307, 20388803, 18653785, 26119946, 27041792, 22811066, 17692427, 27669436, 22524658, 21376230, 20964822, …
2954	17012329	A rate equation approach to elucidate the kinetics and robustness of the TGF-beta pathway.	Melke	2006	2	10.1529/biophysj.105.080408	True	[11923843, 11312698, 12424381, 15364960, 16446785, 10793168, 11927558, 16571110, 15130563, 12809600, 12717440, 11163210, 8756718, 11278251, 17813860, 4925348, 9712726, 9514869, 12191474, 9927716]
3	34016143	Interactions among mTORC, AMPK and SIRT: a computational model for cell energy balance and metabolism.	Sadria	2021	1	10.1186/s12964-021-00706-1	False	[31937935, 28283069, 21378304, 16269335, 17932492, 17846631, 25737951, 20471474, 26481970, 25166345, 27869123, 22452783, 31341085, 16288288, 22500797, 21729004, 29053970, 29242632, 26109052, 28273448, 28768171, 26785480, 24003918, 21258367, 31324799, 22461615, 8940145, 23325216, 17386266, 8895571, 20299475, 18174523, 26463117, 27091134, 19377293, 18692468, 25400942, 26120590, 25963655, 20526321, …
14	23525368	Bridging the layers: towards integration of signal transduction, regulation and metabolism into mathematical models.	Gonçalves	2013	1	10.1039/c3mb25489e	False	[]
19	26562359	Modeling calcium regulation of contraction, energetics, signaling, and transcription in the cardiac myocyte.	Winslow	2015	1	10.1002/wsbm.1322	False	[]
29	23361986	Rule-based modeling of signal transduction: a primer.	Sekar		1	10.1007/978-1-61779-833-7_9	False	[]
41	17116646	Computational methodologies for modelling, analysis and simulation of signalling networks.	Gilbert	2006	1	10.1093/bib/bbl043	False	[]
64	20225868	Logic-based models for the analysis of cell signaling networks.	Morris		1	10.1021/bi902202q	False	[18937364, 16406679, 12788545, 17060902, 18957198, 19638971, 16189514, 5803332, 11911796, 11082279, 19343194, 18194572, 17010384, 18250321, 10097134, 16968132, 19422837, 16386358, 19772631, 17722974, 19953085, 19118495, 19662154, 19785753, 18852469, 19732446, 19956598, 20011108, 19997482, 12779451, 3875000, 17559300, 4741704, 16542429, 4588055, 18614585, 16464248, 16986617, 16873462, 11847074, 17…
67	18937364	Network modeling of signal transduction: establishing the global view.	Kestler		1	10.1002/bies.20834	False	[]
90	19763988	Computational modeling of signaling networks for eukaryotic chemosensing.	Meier-Schellersheim		1	10.1007/978-1-60761-198-1_33	False	[]
100	17072328	Unravelling the complexities of the NF-kappaB signalling pathway using mouse knockout and transgenic models.	Gerondakis		1	10.1038/sj.onc.1209944	True	[]
101	19302050	Regulation and function of NF-kappaB transcription factors in the immune system.	Vallabhapurapu		1	10.1146/annurev.immunol.021908.132641	True	[]
102	22302935	NF-κB, the first quarter-century: remarkable progress and outstanding questions.	Hayden		1	10.1101/gad.183434.111	True	[17562858, 11877453, 15107419, 22057290, 8081366, 7479848, 14676825, 15269206, 11248802, 8011280, 21195345, 9091804, 21029866, 17254973, 16832056, 8224838, 7590249, 15485931, 21772280, 16630819, 19325622, 9405476, 8453667, 14743216, 11387332, 16732314, 8460169, 21822257, 9407099, 8657107, 19741699, 8837778, 17673665, 11577079, 17035243, 16056267, 7628694, 11533489, 12456660, 16135789, 18719121, 9…
103	16623771	Circuitry of nuclear factor kappaB signaling.	Hoffmann		1	10.1111/j.0105-2896.2006.00375.x	True	[]
104	19116625	Is NF-kappaB a good target for cancer therapy? Hopes and pitfalls.	Baud		1	10.1038/nrd2781	True	[10647931, 15766659, 17476347, 16175180, 17277331, 15920529, 12975311, 17982442, 16890805, 17932254, 17224074, 17237111, 11248153, 11907566, 11927282, 17072330, 17119127, 17666366, 17072329, 16380818, 14644198, 15294155, 16724054, 15858576, 15329734, 16200195, 15803156, 9597130, 11983155, 11514191, 15145317, 12709443, 12387745, 11239468, 12374738, 12352969, 16970925, 12419209, 15509819, 16880116,…
105	18463616	Understanding NF-kappaB signaling via mathematical modeling.	Cheong	2008	1	10.1038/msb.2008.30	True	[15802586, 17254973, 7590249, 15214841, 11753650, 11024020, 16321974, 14559780, 2181276, 16166516, 10195894, 17666754, 9597130, 15371334, 18267068, 16337239, 12424381, 16986278, 17052119, 17313484, 16339439, 16564013, 17934057, 14708018, 16735576, 8628301, 16829571, 15175863, 8786306, 11009421, 15094015, 16284261, 17925009, 7541912, 10570287, 12397017, 12932324, 18203717, 15499023, 17486138, 1853…
106	18940809	Integrating computational and biochemical studies to explore mechanisms in NF-{kappa}B signaling.	Kearns	2008	1	10.1074/jbc.R800008200	True	[15564042, 16482094, 16590055, 12775757, 15975225, 17953751, 11872831, 15208707, 12049733, 17703239, 17040977, 16623771, 16766221, 9091804, 16175180, 16026120, 17254973, 14532125, 9597130, 12424381, 12702751, 15129285, 12432408, 16179466, 9254694, 15499023, 15094015, 16321974, 15802586, 16735576, 17486138, 16166517, 16337239, 14559780, 16829571, 8319912, 8816457]
107	22435558	Lessons from mathematically modeling the NF-κB pathway.	Basak		1	10.1111/j.1600-065X.2011.01092.x	True	[11701654, 18463616, 18940809, 16623771, 18515173, 19524538, 18927578, 22435564, 22435551, 12424381, 8816457, 11024020, 17486138, 16284261, 14559780, 15094015, 17925009, 18684839, 16337239, 16829571, 21771307, 21632045, 21408099, 21106119, 20529327, 18854041, 18726189, 17943462, 12932324, 10801847, 18401342, 20682784, 16735576, 20850963, 16321974, 16166517, 18676814, 17254973, 19487661, 15802586,…
108	20151024	NF-κB signaling.	O'Dea		1	10.1002/wsbm.30	True	[17120026, 11344309, 17072331, 18440219, 17072331, 17072323, 17254973, 14532125, 18709529, 15241416, 18436238, 9407099, 15749903, 10837071, 12424381, 16735576, 16166517, 17486138, 18401342, 16098527, 17148610, 8223478, 18538661, 12138192, 14580335, 16906147, 16497931, 12419209, 18515173, 10506136, 16702954, 9697837, 16175180, 18299388, 18292232]
109	20182598	The regulatory logic of the NF-kappaB signaling system.	O'Dea		1	10.1101/cshperspect.a000216	True	[16098527, 18515173, 18299388, 17254973, 18463616, 17072328, 15371334, 16623771, 17072323, 12424381, 12138192, 16175180, 10837071, 14580335, 18940809, 16735576, 8035813, 16906147, 18401342, 18538661, 17486138, 11869686, 12419209, 9697837, 8223478, 19524538, 17072322, 17174931, 12461565, 19487661, 19060899, 18978795, 16136188, 17148610, 16166517, 18676814, 16497931]
110	14532125	Genetic analysis of NF-kappaB/Rel transcription factors defines functional specificities.	Hoffmann		1	10.1093/emboj/cdg534	True	[4301006, 7603567, 11970948, 11753650, 9432976, 8278379, 10602460, 9437432, 11970949, 9743524, 11402339, 12005436, 10688670, 1577272, 10602464, 7530332, 9597130, 2278886, 8241021, 1874443, 12424381, 9208848, 7649478, 1406630, 11237011, 10926836, 12399584, 2188137, 8035813, 12150933, 11402334, 12947408, 9659924, 7830764, 8454640, 10602461, 8530030, 9916692, 12006103, 11179889, 11413190, 12820969, …
111	15315758	One nucleotide in a kappaB site can determine cofactor specificity for NF-kappaB dimers.	Leung		1	10.1016/j.cell.2004.08.007	True	[]
112	11058167	Selective requirement for c-Rel during IL-12 P40 gene induction in macrophages.	Sanjabi		1	10.1073/pnas.230436397	True	[8699127, 9597139, 9755338, 7565674, 8551218, 9234715, 9597130, 8413223, 2183031, 2181276, 7649478, 8622948, 9003785, 10049356, 10770796, 1406630, 10626889, 7834752, 9862367, 7603567, 8864118, 9637507, 1940369, 10331481, 7908232, 10619029, 10843389]
113	16166378	A c-Rel subdomain responsible for enhanced DNA-binding affinity and selective gene activation.	Sanjabi		1	10.1101/gad.1329805	True	[9299587, 8864118, 15145317, 12297093, 10602460, 10360983, 10733571, 9012826, 10673508, 7508937, 10822372, 9407039, 8622948, 10602464, 7530332, 9597130, 9003785, 11602633, 15371334, 8934574, 14532125, 15498926, 11587641, 10837071, 7649478, 1406630, 15315758, 12360211, 10823840, 11884420, 12039909, 7565674, 11869686, 9023117, 9188493, 9234715, 12419209, 11179889, 11413190, 11058167, 9199340, 10454…
114	17072323	Transcriptional regulation via the NF-kappaB signaling module.	Hoffmann		1	10.1038/sj.onc.1209933	True	[]
115	21102550	A single NFκB system for both canonical and non-canonical signaling.	Shih	2010	1	10.1038/cr.2010.161	True	[17254973, 19524538, 19487661, 17072322, 10766741, 10195897, 7603567, 18606991, 15485931, 10195894, 16603398, 19854138, 10980203, 20005846, 19136968, 11057907, 8601309, 14568969, 15004174, 11869686, 17513725, 9529314, 8864118, 10077625, 11466381, 10518539, 15199130, 11290332, 14530314, 10990461, 11058167, 14532125, 15315758, 16166378, 11970949, 7590249, 20696914, 10570287, 14764534, 17486138, 198…
116	24019758	Analysis of the RelA:CBP/p300 interaction reveals its involvement in NF-κB-driven transcription.	Mukherjee	2013	1	10.1371/journal.pbio.1001647	True	[17072327, 15843800, 22101729, 9096323, 9724652, 9584164, 10235267, 9659924, 10648382, 8616895, 9606194, 19212405, 21402921, 1935902, 19302050, 19338389, 7929265, 21135870, 18408078, 9660950, 11959977, 11959990, 19214187, 14594809, 15641773, 11297422, 15691650, 19345186, 15465828, 16007092, 16407239, 12205094, 19220000, 20507904, 19339690, 19270718, 10075983, 19596239, 12424381, 16166517, 2015956…
117	19596239	A unifying model for the selective regulation of inducible transcription by CpG islands and nucleosome remodeling.	Ramirez-Carrozzi		1	10.1016/j.cell.2009.04.020	True	[11106736, 11340174, 18485878, 18243105, 15121865, 11726928, 12354379, 3912515, 3656447, 3099167, 17632057, 17277777, 1883198, 12244326, 7781610, 2825027, 17275323, 16899106, 1427080, 12192045, 9514715, 9325091, 18408708, 18550805, 14739929, 17220878, 16452502, 3806678, 16432200, 18329373, 16862119, 15949447, 18463664, 11891299, 14730978, 18448704, 10626889, 17307351, 15961632]
119	20845107	Understanding the logic of IκB:NF-κB regulation in structural terms.	Huxford		1	10.1007/82_2010_99	True	[]
120	24591377	IκBε is a key regulator of B cell expansion by providing negative feedback on cRel and RelA in a stimulus-specific manner.	Alves	2014	1	10.4049/jimmunol.1302351	True	[20182598, 12424381, 19487661, 9120401, 9638373, 17072328, 17637697, 18927578, 7696180, 9480976, 12504005, 7649478, 7834752, 19060899, 11861616, 11930006, 10221648, 12147627, 14755244, 9973462, 8628301, 9135156, 9405619, 9315679, 21915344, 23826329, 8663456, 18538661, 22101729, 20513432, 18676814, 17360353, 17853861, 19633185, 12023357, 22383036, 7533177, 10586116, 11532348, 10816321, 11564778, 1…
121	22174696	Mechanisms establishing TLR4-responsive activation states of inflammatory response genes.	Escoubet-Lozach	2011	1	10.1371/journal.pgen.1002401	True	[11861602, 16930560, 20303872, 9851930, 17667935, 19355820, 19596239, 10638745, 11498575, 17320507, 12667453, 15786493, 18508253, 17632057, 8945521, 10801466, 12419248, 19523850, 17884155, 19596240, 14980219, 15452344, 15494311, 19056941, 18469524, 11040217, 12782658, 15489290, 16479018, 17512414, 20206554, 12424381, 17603471, 20485488, 19056940, 10496325, 16698233, 12433372, 8413244, 2180582, 80…
122	7479848	Stimulation-dependent I kappa B alpha phosphorylation marks the NF-kappa B inhibitor for degradation via the ubiquitin-proteasome pathway.	Alkalay		1	10.1073/pnas.92.23.10599	True	[2111732, 7665588, 1829648, 1653232, 1836759, 1309773, 1313434, 1533967, 1317266, 1321031, 1323239, 1356435, 8382611, 8371761, 8221889, 8223478, 8224838, 8158145, 8188707, 8011280, 8087844, 8087845, 8087846, 7923371, 7935451, 7957109, 7991551, 7809113, 7831327, 7835341, 7862123, 7862124, 6292216, 3096580, 3049611, 3140380, 7506076, 8144544, 7867060, 7878466, 7888182, 7739562, 1846030]
123	22435559	IKK biology.	Liu		1	10.1111/j.1600-065X.2012.01107.x	True	[8601309, 9252186, 9657155, 11520989, 12352969, 12387745, 15371334, 8224838, 8122310, 7739562, 7878466, 7796813, 7565683, 8657102, 7628694, 7479976, 9346484, 9244310, 9346485, 9751060, 2204816, 2601720, 19196987, 18692471, 18267068, 17072322, 17047224, 9520446, 9721103, 15319427, 21423167, 15071597, 17000764, 18462684, 15466857, 12612076, 12867425, 16603398, 16547522, 12244103, 16597623, 10195894…
125	17254973	A fourth IkappaB protein within the NF-kappaB signaling module.	Basak		1	10.1016/j.cell.2006.12.033	True	[11805150, 3140380, 15214841, 15470505, 16286021, 12387745, 12709443, 11983155, 1532257, 16623771, 14532125, 12424381, 1339305, 16732290, 12419817, 14708018, 15381731, 16735576, 12963786, 10023670, 16195333, 12669020, 8458581, 12399470, 16619030, 12524526, 12556537, 8336950, 15485626, 9697837, 15546385, 11520989, 10319865, 16136188, 11489970, 12969313, 16166517, 11239468, 15241416, 15148378]
126	22543051	Diverse ubiquitin signaling in NF-κB activation.	Iwai	2012	1	10.1016/j.tcb.2012.04.001	True	[]
127	17496917	Ubiquitin-mediated activation of TAK1 and IKK.	Adhikari		1	10.1038/sj.onc.1210413	True	[]
128	16321974	Transient IkappaB kinase activity mediates temporal NF-kappaB dynamics in response to a wide range of tumor necrosis factor-alpha doses.	Cheong	2005	1	10.1074/jbc.M510085200	True	[]
129	24833394	Positive feedback within a kinase signaling complex functions as a switch mechanism for NF-κB activation.	Shinohara		1	10.1126/science.1250020	True	[]
130	21811235	LUBAC regulates NF-κB activation upon genotoxic stress by promoting linear ubiquitination of NEMO.	Niu	2011	1	10.1038/emboj.2011.264	True	[17496917, 11160144, 21458669, 16056267, 19217402, 21113135, 21455173, 20005846, 18267068, 20932475, 16413479, 20614026, 14651848, 21455181, 21292167, 19543231, 16360037, 16410802, 15327770, 17006537, 18313383, 19373254, 19935683, 15175863, 19763089, 19150425, 19185524, 21187855, 17183360, 19303852, 19927120, 19489733, 19917246, 18535581, 21455180, 19136968, 19893571, 17607554, 16497931, 20932476…
132	15122352	Shaping the nuclear action of NF-kappaB.	Chen		1	10.1038/nrm1368	True	[]
133	22633953	NEMO ensures signaling specificity of the pleiotropic IKKβ by directing its kinase activity toward IκBα.	Schröfelbauer	2012	1	10.1016/j.molcel.2012.04.020	True	[12000790, 17254973, 16756506, 10712921, 19648011, 16321974, 21151171, 20845108, 19959994, 14512628, 22068051, 19922489, 11752612, 12351658, 18267068, 16623771, 12138192, 20300203, 17382882, 11527961, 19763089, 17693255, 10823939, 10911991, 12192055, 10968790, 9891086, 16399796, 12075355, 10766741, 17072322, 15568991, 20622870, 17585314, 11818078, 16166517, 12791687, 19884009, 20932476, 19196987,…
134	23086447	Control of RelB during dendritic cell activation integrates canonical and noncanonical NF-κB pathways.	Shih	2012	1	10.1038/ni.2446	True	[9521319, 15771572, 12871639, 17898760, 8269849, 12727647, 17442929, 9881974, 14499111, 21807870, 19768385, 12419209, 21772278, 12709443, 18566401, 12023343, 12820969, 10652220, 19655301, 18299388, 17254973, 19487661, 20711193, 21333553, 21102550, 15199157, 17015635, 17072323, 15470505, 8076601, 7925301, 19098713, 17869269, 9164938, 21071440, 19887633, 16166517, 18538661, 17486138, 16735576, 1242…
135	21423167	Crystal structure of inhibitor of κB kinase β.	Xu	2011	1	10.1038/nature09853	True	[18267068, 19302050, 17072322, 16724054, 8601309, 9252186, 9346484, 9346485, 9657155, 9346241, 9751060, 17047224, 9721103, 16186825, 16857737, 12890679, 1862342, 19773779, 15299527, 8384554, 8692811, 9024658, 15031492, 15350212, 7630397, 15319427, 17949044, 16289117, 17599067, 14580335, 7644469, 18657515, 19185524, 19303852, 18462684, 18538660, 18313693, 17079133, 8945519, 12820959, 9482734, 9601…
136	23776406	A structural basis for IκB kinase 2 activation via oligomerization-dependent trans auto-phosphorylation.	Polley	2013	1	10.1371/journal.pbio.1001581	True	[10837071, 17072322, 9252186, 9346484, 9346241, 9751060, 9657155, 10195897, 9891086, 10968790, 9721103, 10359587, 11297557, 10195894, 22158412, 18462684, 19185524, 19303852, 19489733, 17047224, 19675569, 21423167, 20376006, 15350212, 17095602, 18657515, 22619329, 18267068, 23453971, 23453972, 20300215, 11080499, 22633953, 9757107, 10222271, 10592235, 20057044]
137	26175492	Distinct single-cell signaling characteristics are conferred by the MyD88 and TRIF pathways during TLR4 activation.	Cheng	2015	1	10.1126/scisignal.aaa5208	True	[16738560, 8123006, 9430229, 12855817, 15331224, 9237759, 20404851, 10359581, 18297073, 16166516, 22016058, 20956081, 16166517, 19843957, 18029230, 25274725, 10435584, 11698465, 20478246, 21224886, 21921160, 25504722, 23509437, 17925009, 20534546, 21868381, 22435558, 12183631, 25473117, 20933442, 18222170, 20485341, 16735576, 18676814, 12424381, 20581820, 22649099, 16467847, 20060278, 16226506, 2…
138	23823243	Tunable signal processing through a kinase control cycle: the IKK signaling node.	Behar		1	10.1016/j.bpj.2013.05.013	True	[18267068, 10195894, 17977820, 16126728, 15077173, 17728246, 17925009, 18676814, 16166517, 16321974, 12424381, 12049733, 18159939, 12077316, 15069085, 19091071, 22872091, 21921160, 23473500, 17513354, 20735856, 17325015, 7834738, 11583629, 22633957, 23452846, 16729058, 17913886, 17072323, 15606747, 16195225, 17967718, 9822563, 9064301, 21764321, 15634347, 15499023, 19359585, 20581820, 18518222, 2…
139	10195894	Positive and negative regulation of IkappaB kinase activity through IKKbeta subunit phosphorylation.	Delhase		1	10.1126/science.284.5412.309	True	[]
140	22017429	How do pleiotropic kinase hubs mediate specific signaling by TNFR superfamily members?	Schröfelbauer		1	10.1111/j.1600-065X.2011.01060.x	True	[12949498, 11239407, 11796220, 20354226, 20823910, 19521398, 16623771, 21102550, 19196987, 12351658, 17693255, 11527961, 21151171, 19959994, 16616828, 15494311, 15808510, 17434128, 19740675, 12815381, 19290930, 7824938, 7737129, 7737130, 8413673, 16799472, 10487749, 15187187, 19843174, 8387893, 8395024, 9551933, 9916064, 9531303, 12887920, 18719121, 18641654, 18641653, 15175328, 10795740, 1992715…
141	18676814	Encoding NF-kappaB temporal control in response to TNF: distinct roles for the negative regulators IkappaBalpha and A20.	Werner		1	10.1101/gad.1680708	True	[14561180, 8387891, 7590249, 2999236, 15334086, 10340377, 16321974, 10195894, 7142835, 2406243, 11983155, 9435233, 10591225, 18267068, 18342009, 16623771, 12424381, 14532125, 16407280, 10626251, 16735576, 16482094, 8628301, 10023670, 11009421, 11786607, 9346484, 14985064, 15499023, 17486138, 11413190, 15357952, 8319912, 8692885, 18311150, 15369668, 18349075, 16191192, 18268035, 10358762, 11460167…
142	25736777	Studying NF-κB signaling with mathematical models.	Mitchell		1	10.1007/978-1-4939-2422-6_38	True	[]
143	26311312	Anatomy of a negative feedback loop: the case of IκBα.	Fagerlund		1	10.1098/rsif.2015.0262	True	[8319912, 8278379, 12424381, 16623771, 19487661, 15499023, 20182598, 22435558, 16829571, 16337239, 25640005, 16166517, 20956081, 24120141, 18676814, 16735576, 9743524, 10669735, 9566872, 10655476, 11416149, 18401342, 18538661, 12672800, 11571291, 19887633, 25946967, 19432996, 22417908, 24019758, 10871756]
144	9566872	Nuclear localization of IkappaB alpha is mediated by the second ankyrin repeat: the IkappaB alpha ankyrin repeats define a novel class of cis-acting nuclear import sequences.	Sachdev		1	10.1128/MCB.18.5.2524	True	[7739549, 9057089, 8717528, 1340770, 8224838, 7590249, 7603567, 8453667, 7739562, 7878466, 2179815, 7615630, 8361766, 1891714, 8657102, 9252186, 3796606, 1831692, 7622450, 7823953, 7543368, 9323133, 1406939, 8805303, 9384386, 1493333, 1423618, 3004745, 2828665, 8875974, 3638500, 8875926, 8001116, 7627554, 7675110, 8599106, 8896452, 8642313, 1829648, 7641681, 1533932, 7937093, 6096007, 1876836, 82…
145	18401342	NF-kappaB dictates the degradation pathway of IkappaBalpha.	Mathes	2008	1	10.1038/emboj.2008.73	True	[16098527, 15749015, 16927316, 8717528, 14532004, 15574338, 16321974, 15226418, 17072331, 15215520, 7998962, 9597130, 12424381, 9865694, 10837071, 14580335, 9442373, 8978697, 8657113, 17018291, 8622692, 8164680, 17486138, 10801847, 10882738, 8223478, 2876518, 7479976, 8668171, 8319912, 10882081, 14585967, 11350925, 17148610, 8887633, 16166517, 9721103]
146	17486138	A homeostatic model of IkappaB metabolism to control constitutive NF-kappaB activity.	O'Dea	2007	1	10.1038/msb4100148	True	[16098527, 10764587, 11823631, 9597130, 16623771, 12424381, 11292862, 11292861, 16724054, 14580335, 16735576, 8978697, 15094015, 15713948, 10801847, 8223478, 8668171, 8319912, 16166517, 9859996, 9721103]
147	26191773	A Regulated, Ubiquitin-Independent Degron in IκBα.	Fortmann	2015	1	10.1016/j.jmb.2015.07.008	True	[15688069, 8122109, 18558098, 12801506, 21295581, 14967037, 22349505, 18401342, 18511071, 16098527, 10801847, 20682784, 17174335, 17486138, 18538661, 23468615, 11890756, 9789328, 17502423, 16259621, 17148610, 17176038, 9865694, 8319912, 17254973, 19487661, 12424381, 2876518]
148	21333553	Nuclear export of the NF-κB inhibitor IκBα is required for proper B cell and secondary lymphoid tissue formation.	Wuerzberger-Davis	2011	1	10.1016/j.immuni.2011.01.014	True	[3140380, 7636227, 11024020, 19494297, 18319399, 17917581, 8171322, 20082358, 10500098, 16550197, 11043779, 17660823, 18927578, 11983155, 7696180, 11244048, 10490645, 16623771, 20162555, 10655476, 9865694, 2023921, 19995950, 10581242, 19079213, 9950424, 9133428, 7649478, 8650183, 20064449, 11571291, 7481769, 15143182, 15671248, 9341782, 17183360, 17277132, 11930006, 20064450, 17174931, 18978795, …
149	23850221	Chromatin-bound IκBα regulates a subset of polycomb target genes in differentiation and cancer.	Mulero	2013	1	10.1016/j.ccr.2013.06.003	True	[15536134, 9057089, 3140380, 7590249, 17571346, 11532221, 12351676, 9743524, 12571598, 17825402, 19956843, 16154088, 9734360, 18408078, 12589049, 21984965, 19303854, 21317239, 17712411, 1423618, 17294802, 6153576, 11416149, 10655476, 21295273, 12410229, 8628301, 18974828, 7667086, 7859742, 21811233, 12897052, 18440219, 16550169, 20740013, 17692539, 19524538, 19487661, 16469925, 8101171, 12379856,…
150	19887633	Kinetic enhancement of NF-kappaBxDNA dissociation by IkappaBalpha.	Bergqvist	2009	1	10.1073/pnas.0908797106	True	[9597130, 15175863, 7590248, 9865689, 16756995, 8655651, 10602461, 16595631, 14527995, 15843800, 11232330, 14532125, 1406630, 7530332, 7830764, 11970948, 8601309, 3140380, 10882738, 16467852, 17486138, 9450761, 9865694, 9865693, 8460169, 8319912, 8096091, 9057089, 12424381, 2184941, 11970949, 11772010, 1765656, 18824506, 17174335, 18511071, 1003464, 17148610, 17257619, 12686541, 18436238, 1625741…
151	15499023	Oscillations in NF-kappaB signaling control the dynamics of gene expression.	Nelson		1	10.1126/science.1099962	True	[]
153	18684839	Dynamic effect of bortezomib on nuclear factor-kappaB activity and gene expression in tumor cells.	Sung	2008	1	10.1124/mol.108.049114	True	[17052119, 15380510, 18593997, 15608421, 10389921, 16713960, 9582075, 10416612, 16421574, 15954802, 16254029, 15731464, 15294155, 12399594, 12424381, 16953224, 16724054, 14730303, 15922948, 7525815, 2663993, 15499023, 15499023, 10506755, 10602461, 15329734, 17048983, 15655370, 15202524, 15558047, 11861540, 15213297, 11350913, 17317814, 16005577, 12782683, 11410524, 16543458, 15846112]
154	25635454	Noise facilitates transcriptional control under dynamic inputs.	Kellogg		1	10.1016/j.cell.2015.01.013	True	[]
156	20956081	Understanding the temporal codes of intra-cellular signals.	Behar	2010	1	10.1016/j.gde.2010.09.007	True	[19917282, 19638611, 17363249, 16025103, 12424381, 19201871, 19359585, 16166517, 20581820, 19953085, 16738560, 14517352, 11207090, 10591225, 16890441, 6141562, 15899869, 19079053, 12049733, 18159939, 16467852, 18676814, 20159560, 19703401, 17513354, 18846202, 19091071, 20066094, 11250145, 20025898, 17913886, 9494119, 16507367, 7834738, 1382473, 14673150, 12134156, 17310240, 20126402, 17052890, 11…
157	19487661	Kinetic control of negative feedback regulators of NF-kappaB/RelA determines their pathogen- and cytokine-receptor signaling specificity.	Shih	2009	1	10.1073/pnas.0812367106	True	[16623771, 17254973, 19524538, 16724054, 17486138, 16735576, 12424381, 7969113, 7541912, 12524526, 3140380, 16166517, 16166516, 7590249, 8628301, 18676814, 10591225, 8458581, 16732290, 17548614, 12939342, 18025196, 18515173, 17072331, 16960154, 17692805, 17692804, 18299388]
158	19524538	The Nfkb1 and Nfkb2 proteins p105 and p100 function as the core of high-molecular-weight heterogeneous complexes.	Savinova		1	10.1016/j.molcel.2009.04.033	True	[3129195, 17254973, 12832462, 9432976, 4096375, 15215520, 16623771, 17072323, 9314550, 9529315, 1639070, 18550535, 1388725, 8458581, 1423592, 11297557, 7834752, 19487661, 19060899, 16136188, 16166517]
159	25905673	Stimulus-selective crosstalk via the NF-κB signaling system reinforces innate immune response to alleviate gut infection.	Banoth	2015	1	10.7554/eLife.05648	True	[11466381, 22503542, 22435558, 17254973, 15470505, 9432976, 16166516, 9529131, 18321863, 15294155, 14532125, 12424381, 23334419, 9314550, 10432286, 16622187, 19843957, 17548614, 16195333, 15155635, 12524526, 15843800, 18669876, 19524538, 23086447, 19487661, 24833394, 22801499, 22101729, 12933850, 15521015, 15218057, 16199517, 22435551, 24425788, 25349408, 21767811, 23524463, 20226692, 8892630, 18…
160	25497099	A pathway switch directs BAFF signaling to distinct NFκB transcription factors in maturing and proliferating B cells.	Almaden	2014	1	10.1016/j.celrep.2014.11.024	True	[11739500, 24591377, 17254973, 18299388, 22388891, 9432976, 19704418, 14627988, 12352969, 17705137, 11015437, 16973390, 9432973, 9480976, 10049356, 19897720, 11747827, 17853861, 18267068, 14532125, 15591344, 24239354, 12045153, 9323135, 22435566, 12154359, 16195333, 19521398, 17433868, 10898980, 7949142, 14707116, 18713867, 17060474, 14557413, 15485626, 22017435, 19524538, 11509691, 23453634, 194…
161	23825938	Dual delayed feedback provides sensitivity and robustness to the NF-κB signaling module.	Longo	2013	1	10.1371/journal.pcbi.1003112	True	[12648679, 18400163, 14730303, 12424381, 15499023, 11099028, 16766221, 4469274, 18818649, 16186499, 18471974, 15802586, 19359585, 12062090, 15358671, 9691025, 12059600, 15715985, 16936734, 17951298, 16735576, 11438714, 12237400, 12183631, 15790856, 16372021, 10681449, 14641090, 16199522, 16738571, 20534546, 16467852, 18676814, 16829571, 17514198, 9582075, 9039775]
162	16735576	IkappaBepsilon provides negative feedback to control NF-kappaB oscillations, signaling dynamics, and inflammatory gene expression.	Kearns	2006	1	10.1083/jcb.200510155	True	[15802586, 16166516, 15634922, 14595753, 10602464, 9597130, 15013524, 16623771, 12424381, 14532125, 12360211, 15922948, 10570287, 15499023, 9234697, 8319912, 9405619, 10706725, 8816457, 16166517, 9135156]
163	11571291	IkappaBbeta, but not IkappaBalpha, functions as a classical cytoplasmic inhibitor of NF-kappaB dimers by masking both NF-kappaB nuclear localization sequences in resting cells.	Malek	2001	1	10.1074/jbc.M105865200	True	[]
164	25274725	Network dynamics determine the autocrine and paracrine signaling functions of TNF.	Caldwell		1	10.1101/gad.244749.114	True	[11607032, 16983719, 25260700, 16431125, 22435558, 9034190, 8132326, 9703499, 16166516, 12391248, 15294994, 17606294, 12058067, 23104886, 1715367, 10601018, 22086963, 20375303, 10952730, 1848573, 1883841, 19198593, 10591225, 16508014, 14625548, 12424381, 10435584, 16735576, 2647299, 12432404, 10204494, 10559880, 15833363, 10330172, 19843957, 17339471, 2117510, 12050189, 18647734, 22246778, 175257…
165	25541195	Considering the kinetics of mRNA synthesis in the analysis of the genome and epigenome reveals determinants of co-transcriptional splicing.	Davis-Turak	2014	1	10.1093/nar/gku1338	True	[11017188, 12244124, 7719347, 19820712, 21095588, 21095587, 8756407, 19656867, 22955974, 22156210, 14536091, 12869710, 24793692, 21964334, 21163941, 16341228, 12067656, 22446626, 19834536, 10859161, 15989964, 17028590, 9002523, 22840397, 23812748, 23616639, 17189193, 22118462, 22817891, 20445623, 22955620, 21624952, 20829883, 18233262, 21526222, 19684599, 24050178, 22022255, 17954611, 24304890, 1…
166	12374738	CD40 regulates the processing of NF-kappaB2 p100 to p52.	Coope		1	10.1093/emboj/cdf542	True	[11967542, 8999898, 7862123, 8011280, 11976329, 7525701, 9432976, 11067930, 10533319, 10353600, 10195894, 9432973, 9697836, 10637282, 11079098, 10597218, 8910514, 8790348, 9314550, 9794390, 11181694, 10837071, 11875461, 11069060, 8605936, 10229103, 9742107, 9520446, 10215628, 11278268, 9020361, 11238593, 8299692, 10449775, 7925300, 8943389, 10514016, 9244310, 8631829, 11520989, 10319865, 8598461,…
167	12352969	BAFF-induced NEMO-independent processing of NF-kappa B2 in maturing B cells.	Claudio	2002	1	10.1038/ni842	True	[]
168	12387745	The lymphotoxin-beta receptor induces different patterns of gene expression via two NF-kappaB pathways.	Dejardin		1	10.1016/s1074-7613(02)00423-5	True	[]
169	12387744	BAFF/BLyS receptor 3 binds the B cell survival factor BAFF ligand through a discrete surface loop and promotes processing of NF-kappaB2.	Kayagaki		1	10.1016/s1074-7613(02)00425-9	True	[]
170	12939342	The IkappaB function of NF-kappaB2 p100 controls stimulated osteoclastogenesis.	Novack	2003	1	10.1084/jem.20030116	True	[10968780, 9597130, 11865184, 8087845, 10597218, 1423592, 8413211, 10398801, 11239468, 11520989, 9432976, 9432973, 8299692, 11238593, 10319865, 10878354, 9314550, 11251123, 9359707, 7989596, 10934646, 10683372, 9632771, 7969113, 8822338, 10384146, 9407039, 9275204, 9020361, 10637282, 12352969, 11719504, 12374738, 12524526, 11120755, 8441377, 8441398, 11086024, 1721867, 8263720, 9294124, 10852823,…
171	15485859	Role of tumor necrosis factor (TNF) receptor-associated factor 2 (TRAF2) in distinct and overlapping CD40 and TNF receptor 2/CD120b-mediated B lymphocyte activation.	Munroe	2004	1	10.1074/jbc.M410539200	True	[]
172	12840022	TWEAK induces NF-kappaB2 p100 processing and long lasting NF-kappaB activation.	Saitoh	2003	1	10.1074/jbc.M304266200	True	[]
173	19557010	TNF-like weak inducer of apoptosis inhibits proinflammatory TNF receptor-1 signaling.	Wicovsky	2009	1	10.1038/cdd.2009.80	True	[]
174	16970925	The alternative NF-kappaB pathway from biochemistry to biology: pitfalls and promises for future drug development.	Dejardin	2006	1	10.1016/j.bcp.2006.08.007	True	[]
175	15470505	Activation of IKKalpha target genes depends on recognition of specific kappaB binding sites by RelB:p52 dimers.	Bonizzi	2004	1	10.1038/sj.emboj.7600391	True	[11466381, 12789343, 11228410, 10917533, 10022882, 11994460, 11747812, 10360983, 12692538, 12352969, 12969306, 12387745, 10520991, 10358764, 7530332, 11983155, 9597130, 12789323, 12213778, 11181694, 10837071, 12387744, 9886241, 10195897, 10586052, 12419209, 11865184, 12208844, 11413190, 11520989, 9862330, 11489970, 11994462, 10523657, 11239468, 12789342, 12505990]
176	23063365	The transcriptional specificity of NF-κB dimers is coded within the κB DNA response elements.	Wang	2012	1	10.1016/j.celrep.2012.08.042	True	[12150997, 17962807, 8453667, 11387332, 19191868, 10801482, 11970949, 21343618, 20800578, 9384586, 10362352, 8330739, 19299558, 22435546, 20159560, 10409765, 22522930, 14532125, 17072323, 20634319, 20547759, 20364130, 16365456, 15315758, 11846609, 16713561, 19372434, 17869269, 18375954, 7830764, 18653524, 15843800, 21270796, 8497270, 16143103, 9620550, 7559449, 12808109, 12820969, 14754893, 22101…
177	21173796	Non-canonical NF-κB signaling pathway.	Sun	2010	1	10.1038/cr.2010.177	True	[18267068, 19302050, 18775672, 16970925, 11239468, 11687592, 12374738, 12709443, 9529257, 8887665, 12352969, 12387745, 12387744, 12939342, 11994270, 16303288, 12524526, 10837071, 14676825, 7479976, 19489727, 12185077, 20462400, 18617892, 10597218, 12894228, 11080155, 11238952, 10803460, 11850407, 18270169, 17363471, 15226358, 9020361, 10319865, 11251123, 11520989, 11238593, 15140882, 15485859, 20…
178	15084608	Regulation of the NF-kappaB-inducing kinase by tumor necrosis factor receptor-associated factor 3-induced degradation.	Liao	2004	1	10.1074/jbc.M403286200	True	[]
179	17015635	Rescue of TRAF3-null mice by p100 NF-kappa B deficiency.	He	2006	1	10.1084/jem.20061166	True	[15145317, 15371334, 10837071, 11239468, 12387745, 15140882, 9432976, 12505990, 8378093, 15692052, 10587360, 12787559, 12352969, 12374738, 7527023, 9122217, 12471121, 15084608, 15708970, 8934568, 12853163, 12847217, 1706378, 15148378, 15189742, 16223731, 11057907, 15125833, 15539150, 9314550]
180	18997792	Nonredundant and complementary functions of TRAF2 and TRAF3 in a ubiquitination cascade that activates NIK-dependent alternative NF-kappaB signaling.	Vallabhapurapu	2008	1	10.1038/ni.1678	True	[11983155, 12360211, 11753406, 11520989, 11994270, 11239468, 12709443, 12505990, 12374738, 12352969, 15459669, 17047224, 16485032, 11865024, 12591926, 11057907, 11479302, 8910514, 10215628, 16306937, 7544915, 8837778, 18635759, 15539150, 17015635, 18313334, 15084608, 18022363, 17692805, 17692804, 9390694, 8934568, 15803136, 18022362, 12525502, 15353805, 1286164, 2442611, 17723217, 9042861, 157462…
181	11239468	NF-kappaB-inducing kinase regulates the processing of NF-kappaB2 p100.	Xiao		1	10.1016/s1097-2765(01)00187-3	True	[]
182	11290332	IKKbeta is essential for protecting T cells from TNFalpha-induced apoptosis.	Senftleben		1	10.1016/s1074-7613(01)00104-2	True	[]
183	10319865	Alymphoplasia is caused by a point mutation in the mouse gene encoding Nf-kappa b-inducing kinase.	Shinkura		1	10.1038/8780	True	[]
184	9520446	NF-kappaB-inducing kinase activates IKK-alpha by phosphorylation of Ser-176.	Ling		1	10.1073/pnas.95.7.3792	True	[8011280, 8858144, 7590248, 7796813, 7867060, 7758105, 1322675, 8612133, 8565075, 9371760, 9430229, 8599092, 8837778, 9020361, 9275204, 9244310, 9252186, 9346484, 8777433, 9346485, 9346241, 8601309, 2158863, 7520526, 8131746, 8034665, 8157000, 8107865, 9298898, 1849075, 221492, 1655416, 8349635]
185	10022904	Activation of IkappaB kinase beta by protein kinase C isoforms.	Lallena		1	10.1128/MCB.19.3.2180	True	[8011280, 8717528, 9452444, 8557035, 7673165, 9294162, 8336714, 8026469, 8524286, 9252186, 8423794, 8523529, 8612133, 9252183, 9529147, 9008162, 2665943, 9520446, 8898208, 8034680, 9020361, 8622692, 9346484, 7744003, 9520401, 8995387, 9244310, 8663336, 9447975, 9312025, 9363938, 7867060, 7590248, 9342307, 9346485, 9346241]
186	16195333	Coordination between NF-kappaB family members p50 and p52 is essential for mediating LTbetaR signals in the development and organization of secondary lymphoid tissues.	Lo	2005	1	10.1182/blood-2005-06-2452	True	[12479827, 12445264, 10358764, 12969313, 8171322, 9697836, 9697837, 9529317, 9892622, 10917533, 12732660, 12732661, 10617422, 9159143, 11983155, 9597130, 11562344, 10837071, 11520989, 12387745, 11251123, 11238593, 12424381, 15294939, 11805150, 9432973, 9407039, 14617751, 14532125, 12505990, 12556537, 14691482, 9432976, 9874572, 9133428, 12070288, 11489970, 12709443, 9314550]
187	12524526	Lymphotoxin and lipopolysaccharide induce NF-kappaB-p52 generation by a co-translational mechanism.	Mordmüller		1	10.1038/sj.embor.embor710	True	[11796220, 9432976, 11994270, 9432973, 11983155, 10469655, 11158290, 10597218, 9529257, 10970863, 10687308, 11238593, 7665588, 8087845, 11520989, 11562344, 11726516, 11239468, 11251123]
188	18321863	Stabilization of RelB requires multidomain interactions with p100/p52.	Fusco	2008	1	10.1074/jbc.M707898200	True	[8717528, 9597130, 11983155, 10837071, 11687592, 8076601, 1577270, 1732739, 16154093, 11239468, 11520989, 12387745, 12352969, 12374738, 15470505, 15140882, 11994270, 7834753, 8299692, 9314550, 9432973, 10358764, 10319865, 9738011, 17254973, 17869269, 8423807, 17823304, 10882081, 15749015, 12232053, 12424381, 11781828]
189	18299388	Generation and activation of multiple dimeric transcription factors within the NF-kappaB signaling system.	Basak	2008	1	10.1128/MCB.01469-07	True	[11805150, 17254973, 15214841, 15470505, 15145317, 11753650, 12387745, 10195894, 12709443, 9529131, 10358764, 16027734, 11983155, 14532125, 12424381, 17072323, 16735576, 15858576, 7969113, 16195333, 15776110, 12669020, 9346484, 8299692, 16619030, 12524526, 2194165, 12556537, 8691140, 17486138, 12419209, 9697837, 15546385, 17174931, 11520989, 10319865, 15771586, 11489970, 12969313, 16166517, 11239…
190	11687592	RelB cellular regulation and transcriptional activity are regulated by p100.	Solan	2001	1	10.1074/jbc.M109619200	True	[]
191	12894228	Regulation of NF-kappaB2/p100 processing by its nuclear shuttling.	Liao		1	10.1038/sj.onc.1206761	True	[]
192	22388891	Fbxw7α- and GSK3-mediated degradation of p100 is a pro-survival mechanism in multiple myeloma.	Busino	2012	1	10.1038/ncb2463	True	[19563764, 15340381, 15688063, 20935640, 18094723, 17984302, 17646408, 14999283, 21475247, 21642990, 17646409, 17909001, 21430775, 11983155, 11520989, 12387745, 12374738, 12969313, 15485626, 15148378, 17254973, 12524526, 11239468, 11994270, 15470505, 12556537, 20516126, 17692804, 17692805, 20501937, 17434132, 10835356, 14702635, 11687592, 16818231, 18414042, 12709443, 19487661, 15958804, 18474632…
193	18538661	UV as an amplifier rather than inducer of NF-kappaB activity.	O'Dea		1	10.1016/j.molcel.2008.03.017	True	[17060902, 17254973, 9724653, 10764587, 18047740, 15542827, 8367725, 16623771, 12424381, 12138192, 15355306, 12897138, 14580335, 16735576, 9789032, 16483929, 17486138, 1052770, 8223478, 8668171, 3096580, 8151120, 2557547, 16861930, 16246168, 16166517, 15184376, 16497931]
194	23110043	ER stress activates NF-κB by integrating functions of basal IKK activity, IRE1 and PERK.	Tam	2012	1	10.1371/journal.pone.0045078	True	[12438434, 10850487, 17565364, 16148948, 15342372, 16931765, 10882126, 11780124, 10564271, 12014989, 9837962, 15542827, 12897138, 7781611, 8657102, 17072330, 15371334, 16581782, 10346820, 14585967, 18538661, 9252186, 9637683, 11069889, 10650002, 14713952, 11717429, 15486293, 8702708, 10514016, 14713952, 15175328, 17486138, 16724054, 14708018, 16953224, 11406569, 12813046, 17562790, 7855893, 16861…
195	16906147	PIASy mediates NEMO sumoylation and NF-kappaB activation in response to genotoxic stress.	Mabb	2006	1	10.1038/ncb1458	True	[]
196	21347231	NF-κB potentiates caspase independent hydrogen peroxide induced cell death.	Ho	2011	1	10.1371/journal.pone.0016815	True	[2673022, 16430879, 18522489, 12033440, 7735606, 12547733, 12042030, 20190407, 10837071, 8717528, 9597130, 2065663, 12505989, 17392377, 11231305, 12711606, 16619039, 16723122, 8864118, 16456579, 7603567, 10602466, 14663476, 9647642, 16483929, 15899819, 15053878, 16424027, 16166517, 12839997, 18401342, 11846609, 18546601, 19108745, 14654707, 19906719, 19299558, 17218271, 18583959, 17339489, 895813…
197	14651848	Sequential modification of NEMO/IKKgamma by SUMO-1 and ubiquitin mediates NF-kappaB activation by genotoxic stress.	Huang		1	10.1016/s0092-8674(03)00895-x	True	[]
198	13678782	Fluid shear-induced NFkappaB translocation in osteoblasts is mediated by intracellular calcium release.	Chen		1	10.1016/s8756-3282(03)00159-5	True	[]
199	15731464	Distinct NF-kappaB regulation by shear stress through Ras-dependent IkappaBalpha oscillations: real-time analysis of flow-mediated activation in live cells.	Ganguli	2005	1	10.1161/01.RES.0000160435.83210.95	True	[]
200	16154093	NF-kappaB RelB forms an intertwined homodimer.	Huang		1	10.1016/j.str.2005.06.018	True	[]
201	21193018	Role of Notch and its oncogenic signaling crosstalk in breast cancer.	Guo	2010	1	10.1016/j.bbcan.2010.12.002	True	[20647400, 19276254, 20600632, 17873349, 15288259, 20491628, 17485381, 9892564, 7596404, 19165418, 19379690, 16489059, 16848722, 11467450, 10557086, 15277242, 16452208, 15492044, 19795205, 18492217, 16865239, 10221902, 18660822, 18758484, 18700817, 18417156, 15082708, 17463287, 18289368, 17130294, 17975227, 10194420, 15472075, 17624739, 19255248, 10882062, 17761886, 7954795, 12548545, 18196925, 1…
202	25946967	IκBβ enhances the generation of the low-affinity NFκB/RelA homodimer.	Tsui	2015	1	10.1038/ncomms8068	True	[17072323, 18927578, 19524538, 22435558, 20740013, 8035813, 14532125, 15315758, 18321863, 17183367, 9865694, 8319912, 10801847, 9529315, 10882738, 19887633, 16027734, 3140380, 18676814, 12424381, 2184941, 16735576, 17254973, 19487661, 24591377, 20975042, 22542978, 8816457, 15923614, 21158742, 8552589, 16043700, 23086447, 18299388]
203	11753650	Transcription of the RelB gene is regulated by NF-kappaB.	Bren		1	10.1038/sj.onc.1204868	True	[]
204	24425788	Switching of the relative dominance between feedback mechanisms in lipopolysaccharide-induced NF-κB signaling.	Sung	2014	1	10.1126/scisignal.2004764	True	[17637696, 17943118, 19818630, 20303874, 20182598, 15499023, 19787057, 16735576, 20534546, 18676814, 19359585, 20233427, 19843957, 20581820, 22617958, 11967532, 16179466, 19270711, 20740013, 21106671, 12354379, 16688168, 22940246, 19531803, 22174696, 8986714, 12424381, 20663918, 12490959, 20299195, 21921160, 23301045, 17200568, 9857028, 16166516, 18297073, 22078883]
205	15214841	Functions of NF-kappaB1 and NF-kappaB2 in immune cell biology.	Beinke		1	10.1042/BJ20040544	True	[11905821, 12524386, 11134172, 10782049, 10358762, 12360211, 12969313, 12352969, 14644139, 11244034, 11875461, 12001991, 12020670, 14710947, 9597130, 12657634, 8453667, 1406939, 8330739, 15122352, 8398903, 1339305, 12419209, 10837071, 11429546, 12547194, 15032575, 11753406, 11562344, 14603309, 12495727, 8825480, 11018014, 11269501, 12732719, 9314550, 8413211, 8458581, 7898917, 11687592, 12505990,…
206	10835356	SCF(beta)(-TrCP) ubiquitin ligase-mediated processing of NF-kappaB p105 requires phosphorylation of its C-terminus by IkappaB kinase.	Orian		1	10.1093/emboj/19.11.2580	True	[7479848, 8858144, 8717528, 9091804, 9950430, 8887665, 8144544, 7878466, 10559916, 8393731, 7628694, 9535861, 10611969, 1956402, 10354583, 8522173, 9597130, 8550577, 10329681, 10074433, 1532257, 10469655, 3031653, 10597218, 3045756, 9450543, 10567911, 10338206, 7980409, 10195897, 8628291, 9529257, 1639070, 8626394, 9660940, 10559858, 9346484, 9891086, 1660837, 10648602, 7665588, 10207090, 8087845…
207	18515173	Crosstalk via the NF-kappaB signaling system.	Basak	2008	1	10.1016/j.cytogfr.2008.04.005	True	[11805150, 11466381, 17692804, 3129195, 3140380, 17254973, 18299388, 7603567, 15470505, 9166419, 16960154, 16166516, 9529131, 7478612, 12387745, 7862124, 10358764, 9697836, 11983155, 15294155, 16623771, 14532125, 12424381, 9865694, 16724054, 10837071, 15381731, 16735576, 17692805, 7649478, 10023670, 9315679, 16195333, 14527995, 12669020, 12524526, 12556537, 8691140, 17431096, 11869686, 12419209, …
208	20740013	IkappaBbeta acts to inhibit and activate gene expression during the inflammatory response.	Rao		1	10.1038/nature09283	True	[18267068, 11571291, 16136188, 12424381, 9743524, 7867065, 9092533, 1907941, 9271416, 8816457, 9234697, 12686541, 7823953, 10570287, 15923614, 8628301, 7590249, 14665694, 17072327, 18802444, 2598414, 10204494, 2303781, 8887627, 10201927, 11058167, 18982160, 9811891, 15156202, 12033742]
209	15226358	Degradation of promoter-bound p65/RelA is essential for the prompt termination of the nuclear factor kappaB response.	Saccani	2004	1	10.1084/jem.20040196	True	[7888182, 7590248, 8717528, 9299585, 10837071, 2691328, 2184941, 8319912, 7937093, 8278379, 7739549, 9057089, 10688673, 7590249, 12424381, 9743524, 11970947, 12553906, 12820969, 10562555, 10706616, 9606194, 9450761, 14532125, 11533489, 14690596, 12401167, 11463878, 12612638]
210	15858576	IKKalpha limits macrophage NF-kappaB activation and contributes to the resolution of inflammation.	Lawrence		1	10.1038/nature03491	True	[]
211	14690596	Regulation of NF-kappaB signaling by Pin1-dependent prolyl isomerization and ubiquitin-mediated proteolysis of p65/RelA.	Ryo		1	10.1016/s1097-2765(03)00490-8	True	[]
212	19339690	GCN5 is a required cofactor for a ubiquitin ligase that targets NF-kappaB/RelA.	Mao		1	10.1101/gad.1748409	True	[9057089, 3140380, 17325035, 14685266, 15799966, 15465828, 7628694, 11533489, 12456660, 14685242, 11231585, 11313474, 8371761, 12424381, 11090279, 11875461, 12419806, 15858576, 14701799, 10346820, 10195897, 17293853, 11786607, 17183367, 16407239, 15688063, 18212740, 14690596, 15226358, 10521409, 1935902, 16046471, 11562344, 16432255, 17468759, 10373413, 16858867, 9660950]
213	8458581	p105 and p98 precursor proteins play an active role in NF-kappa B-mediated signal transduction.	Mercurio		1	10.1101/gad.7.4.705	True	[]
214	7969113	Transcriptional regulation of NF-kappa B2: evidence for kappa B-mediated positive and negative autoregulation.	Liptay		1	10.1128/mcb.14.12.7695-7703.1994	True	[2203531, 2666912, 1986224, 1992489, 2001591, 2006423, 1876189, 1760839, 1732739, 1531086, 1740105, 1542644, 1612589, 1330326, 8441377, 8321203, 8278379, 2943217, 3096580, 3031512, 3129195, 2838755, 2654643, 2203532]
215	20363318	Posttranslational modifications of NF-kappaB: another layer of regulation for NF-kappaB signaling pathway.	Huang	2010	1	10.1016/j.cellsig.2010.03.017	True	[8717528, 9597130, 10602462, 10837071, 11983155, 15122352, 17431096, 17072324, 8858144, 9150141, 17268554, 17317104, 12628924, 19197368, 17114467, 9660950, 18362169, 18408078, 19911008, 10521409, 16407239, 15489227, 15073170, 16840782, 19820695, 16135789, 16382138, 16105840, 15465828, 16046471, 19339690, 19270718, 15516339, 12881425, 10938077, 15073167, 20001970, 16424027, 15775976, 11591705, 193…
216	26337909	NF-κB: Regulation by Methylation.	Lu	2015	1	10.1158/0008-5472.CAN-15-1022	True	[19805303, 20080798, 23904479, 23904475, 19864627, 19262565, 21131967, 15371334, 17072321, 15145317, 17072324, 23797602, 24296620, 22498752, 19892027, 23550210, 22588877, 25736762, 20516132, 21151202]
217	25680807	A multi-scale approach reveals that NF-κB cRel enforces a B-cell decision to divide.	Shokhirev	2015	1	10.15252/msb.20145554	True	[24591377, 18505587, 20835989, 22435558, 22444240, 24404133, 24448570, 10585435, 19468303, 20015233, 23104886, 22223740, 2191300, 23699397, 22570596, 9638373, 20452952, 9480976, 12504005, 10409765, 17853861, 17360353, 19633185, 11314046, 20569476, 22541433, 20877711, 24731854, 22482946, 23509437, 24497842, 22528121, 16581178, 11930006, 22421786, 23527542, 23826329, 24466165, 19363473, 21414484, 2…
218	22685435	NF-κB Signaling Dynamics Play a Key Role in Infection Control in Tuberculosis.	Fallahi-Sichani	2012	1	10.3389/fphys.2012.00170	True	[2547769, 7869036, 9435233, 8144934, 2822800, 11890648, 6197161, 1328224, 11274375, 8014194, 9379053, 2999773, 11427636, 2556313, 19053173, 14563349, 15153503, 21772275, 19855401, 18515173, 10092807, 8864118, 18212087, 16321974, 18463616, 18691913, 19302046, 18275827, 21321109, 22379032, 20463877, 14670350, 21430653, 7540941, 12077366, 18684956, 19198593, 18954258, 18267068, 16623771, 12424381, 1…
219	18347099	Auxin influx carriers stabilize phyllotactic patterning.	Bainbridge		1	10.1101/gad.462608	True	[16489343, 12163400, 14651850, 8688077, 17671088, 11283340, 16432202, 17215297, 8742707, 10082464, 11893337, 14614497, 15371311, 15329722, 9482737, 16096974, 16271866, 16415160, 15564124, 16896235, 16839804, 17368962, 9671577, 10656774, 8538741, 11457950, 9484486, 10205161, 11910006, 10639184, 12324609, 8904808, 10760240, 14628043, 10589675, 16198350, 10571886, 16432192, 12445122, 11641271, 15486…
220	16432202	Computer simulations reveal properties of the cell-cell signaling network at the shoot apex in Arabidopsis.	de Reuille	2006	1	10.1073/pnas.0510130103	True	[11060241, 14628043, 14651850, 8688077, 15564124, 9010473, 16182603, 12495751, 9856939, 10760240, 16592983, 16415160, 12874128, 12172840, 10436219, 14671026, 12226500, 11737783, 12228526, 11283725, 12732137, 16192309, 16005308]
222	14651850	Local, efflux-dependent auxin gradients as a common module for plant organ formation.	Benková		1	10.1016/s0092-8674(03)00924-3	True	[]
223	14681531	Plant gravitropism. Unraveling the ups and downs of a complex process.	Blancaflor		1	10.1104/pp.103.032169	True	[]
225	28321663	Comparison of mechanisms controlling uptake and accumulation of 2,4-dichlorophenoxy acetic acid, naphthalene-1-acetic acid, and indole-3-acetic acid in suspension-cultured tobacco cells.	Delbarre	2017	1	10.1007/BF00262639	True	[12324609, 24407991, 24264147, 24504714, 24225882, 3607884, 16664920, 16668150, 12271078, 5650857, 24225714, 24232555, 16660143, 24241734, 24420094, 24408103, 24301665, 24311169, 24442257, 24186661, 24263945, 5673304, 24178053, 2995970, 24515633, 23194793]
226	19033199	Mechanical induction of lateral root initiation in Arabidopsis thaliana.	Ditengou	2008	1	10.1073/pnas.0807814105	True	[16724258, 14651850, 16236149, 17259263, 17215297, 12594336, 16667854, 7768447, 17429400, 16262712, 11844109, 9006065, 18622388, 16854941, 11910006, 11641271, 15635403, 15221385, 15988527, 17900969, 15960621, 11536886, 11862947, 9401121, 10589675, 16271866, 10890530, 12569126, 15514156, 15226260]
227	15899502	Self-organization of the vascular system in plant leaves: inter-dependent dynamics of auxin flux and carrier proteins.	Feugier		1	10.1016/j.jtbi.2005.03.017	True	[]
228	12036254	Polar auxin transport--old questions and new concepts?	Friml		1		True	[16661205, 11485992, 11449059, 11893337, 12324609, 10944145, 9871369, 9482737, 10712557, 9843496, 16660194, 8688077, 11574889, 9520490, 10677441, 10213788, 10205161, 12324587, 9490775, 10887076, 2022311, 11260496, 9576780, 11543173, 10787051, 10508762, 11154354, 10760240, 3607884, 11845211, 8641277, 7247923, 24232555, 9844024, 10693763, 8612271, 1983791, 11283340, 10589675, 9449670, 2130510, 2444…
229	16510156	Pattern formation of leaf veins by the positive feedback regulation between auxin flow and auxin efflux carrier.	Fujita	2006	1	10.1016/j.jtbi.2005.12.016	True	[]
230	16592983	Mathematical analysis of the chemosmotic polar diffusion of auxin through plant tissues.	Goldsmith		1	10.1073/pnas.78.2.976	True	[6040894, 7192319, 16656427, 16656428, 16659648, 16659649]
232	19074340	Developmental patterning by mechanical signals in Arabidopsis.	Hamant		1	10.1126/science.1165594	True	[]
234	19357428	Understanding phototropism: from Darwin to today.	Holland	2009	1	10.1093/jxb/erp113	True	[]
236	19079245	Auxin transport through non-hair cells sustains root-hair development.	Jones	2008	1	10.1038/ncb1815	True	[10589675, 15635403, 17960234, 14534134, 11864575, 17084699, 12232412, 10036773, 12481073, 16731587, 18156217, 16244669, 16839804, 15564124, 16601150, 16601151, 17233620, 11641271, 17114355, 15486104, 16489343, 18436742, 11910008, 8811856, 9550701, 16198350, 16896235, 11910006, 16776558, 16990790, 9390433]
237	16415160	An auxin-driven polarized transport model for phyllotaxis.	Jönsson	2006	1	10.1073/pnas.0509839103	True	[17756084, 10045303, 15169264, 16005308, 10760240, 14628043, 9856939, 8688077, 15514156, 1758194, 16271866, 16592983, 15564124, 24442257, 14651850, 15988527, 16192309, 12909722, 16432202, 12874128, 15563522, 15961462, 11574889]
238	15564124	PIN and AUX/LAX proteins: their role in auxin accumulation.	Kramer		1	10.1016/j.tplants.2004.10.010	True	[]
239	19386534	Auxin-regulated cell polarity: an inside job?	Kramer	2009	1	10.1016/j.tplants.2009.02.005	True	[]
240	16839804	Auxin transport: a field in flux.	Kramer	2006	1	10.1016/j.tplants.2006.06.002	True	[]
242	16656427	Mathematical model of polar auxin transport.	Leopold		1	10.1104/pp.41.9.1476	True	[]
243	18179024	[Mathematical model of auxin distribution in the plant root].	Likhoshvaĭ		1		True	[]
244	17765595	Canalization without flux sensors: a traveling-wave hypothesis.	Merks	2007	1	10.1016/j.tplants.2007.08.004	True	[]
245	17889649	Antagonistic regulation of PIN phosphorylation by PP2A and PINOID directs auxin flux.	Michniewicz		1	10.1016/j.cell.2007.07.033	True	[]
246	18207165	Phyllotaxis: cooperation and competition between mechanical and biochemical processes.	Newell	2007	1	10.1016/j.jtbi.2007.11.036	True	[]
247	16054863	Phyllotaxis--a new chapter in an old tale about beauty and magic numbers.	Reinhardt		1	10.1016/j.pbi.2005.07.012	True	[]
248	14628043	Regulation of phyllotaxis by polar auxin transport.	Reinhardt		1	10.1038/nature02081	True	[]
249	16297075	Reviewing models of auxin canalization in the context of leaf vein pattern formation in Arabidopsis.	Rolland-Lagan		1	10.1111/j.1365-313X.2005.02581.x	True	[]
250	24442257	Carrier-mediated auxin transport.	Rubery		1	10.1007/BF00388387	True	[24458665, 24469695, 5012468, 24469696, 24515633, 4517011, 14838860, 24519834, 24458888, 24474210, 24477482]
251	19490869	Regulated transport as a mechanism for pattern generation: capabilities for phyllotaxis and beyond.	Sahlin	2009	1	10.1016/j.jtbi.2009.01.019	True	[]
253	15169264	Phyllotactic patterns on plants.	Shipman	2004	1	10.1103/PhysRevLett.92.168102	True	[]
254	16432192	A plausible model of phyllotaxis.	Smith	2006	1	10.1073/pnas.0510457103	True	[16660024, 10760240, 14628043, 12445122, 14651850, 11283340, 16297075, 15710899, 15749753, 11737783, 16055631, 16192309, 15988527, 12644682, 12447534, 8742707, 11335153, 16183852, 12324609, 15563522, 15899502]
255	18974825	Flux-based transport enhancement as a plausible unifying mechanism for auxin transport in meristem development.	Stoma	2008	1	10.1371/journal.pcbi.1000207	True	[10760240, 15169264, 14628043, 17369077, 16601150, 16432202, 12223466, 17368962, 12324609, 15899502, 16297075, 16754846, 15226260, 16618807, 17043314, 16415160, 16432192, 17765595, 17960234, 15563522, 16818609, 12036253, 24442257, 11574889, 15280208, 14671026, 16510156, 16839804, 16589085, 17237354, 16271866, 14605219]
257	18622388	The auxin influx carrier LAX3 promotes lateral root emergence.	Swarup	2008	1	10.1038/ncb1754	True	[]
258	16677815	High-affinity auxin transport by the AUX1 influx carrier protein.	Yang	2006	1	10.1016/j.cub.2006.04.029	True	[]
261	21378304	Sirtuins at a glance.	Nakagawa		1	10.1242/jcs.081067	True	[18794531, 20668706, 17446436, 18840364, 17086191, 19503100, 16366736, 14976264, 20020036, 19262508, 16269335, 20008932, 19498162, 20655472, 19046567, 18414679, 16618798, 10873683, 20622856, 16959573, 16790548, 20203611, 20007326, 21060073, 10693811, 20357764, 17681146, 10521401, 20829486, 19135889, 19883617, 17581637, 20816089, 18235501, 16628003, 17112576, 17344398, 17936707, 20620956, 15795229…
262	16269335	Tumor suppressor HIC1 directly regulates SIRT1 to modulate p53-dependent DNA-damage responses.	Chen		1	10.1016/j.cell.2005.08.011	True	[]
265	25737951	Metabolic modeling of muscle metabolism identifies key reactions linked to insulin resistance phenotypes.	Nogiec	2015	1	10.1016/j.molmet.2014.12.012	True	[1357346, 19515410, 3894418, 14960743, 16089501, 19265027, 17287462, 9216960, 10905472, 12832613, 12808457, 22024640, 21803291, 19549744, 19888215, 17267599, 20823844, 15572364, 23455439, 18711341, 19401675, 21423717, 20823849, 21102456, 22041191, 22615553, 23511207, 23967053, 24430943, 11171647, 22360721, 21393865, 16646809, 20526369, 12297216, 10912889, 2664520, 18177724, 9405293, 18430968, 245…
266	20471474	PI3K/Akt-sensitive MEK-independent compensatory circuit of ERK activation in ER-positive PI3K-mutant T47D breast cancer cells.	Aksamitiene	2010	1	10.1016/j.cellsig.2010.05.006	True	[19629074, 12648468, 11252954, 15209375, 12648464, 16687399, 19357636, 17057710, 19567590, 19147570, 11159200, 17314276, 18813793, 19378054, 15284233, 11896055, 11118451, 16722795, 15316018, 17911174, 18381570, 9873633, 11478941, 11737890, 10648571, 19258520, 12067709, 11777941, 11248233, 11994282, 19602257, 11571286, 10891559, 11146560, 18167338, 15672448, 9430688, 7622446, 18372406, 18463697, 1…
267	26481970	Feedback regulation in cell signalling: Lessons for cancer therapeutics.	Nguyen	2015	1	10.1016/j.semcdb.2015.09.024	True	[]
268	25166345	Dynamic modelling of pathways to cellular senescence reveals strategies for targeted interventions.	Dalle Pezze	2014	1	10.1371/journal.pcbi.1003728	True	[11684439, 20029423, 19627270, 20844316, 21118958, 19053174, 19132009, 11089981, 20160708, 11593017, 17409418, 22321662, 23770676, 22048312, 23454759, 14561818, 17472436, 19264794, 21399611, 18206122, 16288288, 18171426, 14976264, 19696026, 22820375, 21157483, 12690206, 12845331, 22343943, 21258367, 21072212, 19262508, 17112576, 15744310, 17609368, 18046414, 22143799, 10412986, 22457331, 22452783…
271	31341085	Identification of evolutionary and kinetic drivers of NAD-dependent signaling.	Bockwoldt	2019	1	10.1073/pnas.1902346116	True	[22027994, 27230286, 21982712, 29514072, 24717514, 22682224, 29483571, 19661458, 29217642, 27798264, 30127395, 23018234, 29478906, 26785480, 27825999, 28068222, 27127236, 28721271, 15310905, 19158292, 28262487, 29249689, 29156703, 29514064, 24160699, 28202539, 26426055, 27164052, 22822066, 19211509, 14612543, 29685734, 15128440, 18823127, 19666527, 22404877, 28291578, 21729004, 23724078, 19721089…
272	16288288	FOXO transcription factors at the interface between longevity and tumor suppression.	Greer		1	10.1038/sj.onc.1209086	True	[]
273	22500797	mTOR signaling in growth control and disease.	Laplante		1	10.1016/j.cell.2012.03.017	True	[16713440, 19046572, 20074526, 7836465, 19041762, 20007781, 8008069, 7566123, 18249166, 15545625, 12957289, 9204908, 20457147, 18692468, 9465032, 8413204, 20493810, 19733540, 19934433, 20028854, 19296907, 18614690, 16690869, 18046414, 18198340, 15864352, 20508131, 20670887, 20622167, 21363918, 11729323, 19209957, 15928081, 17253963, 19264150, 18174523, 16919458, 11573200, 15485918, 19258318, 1892…
274	21729004	Pathway analysis of NAD+ metabolism.	de Figueiredo		1	10.1042/BJ20110320	True	[]
275	29053970	mTORC1 Activator SLC38A9 Is Required to Efflux Essential Amino Acids from Lysosomes and Use Protein as a Nutrient.	Wyant		1	10.1016/j.cell.2017.09.046	True	[13862833, 23723238, 22980980, 3090687, 7638184, 28336668, 26972053, 25263562, 27565352, 16742487, 23665962, 28024083, 19478139, 25468960, 19158318, 10931886, 25963655, 18604198, 25819761, 18391941, 18687634, 25398883, 22822152, 24529379, 25998567, 16434615, 26144316, 25457612, 24081491, 21179170, 3921538, 3499437, 20133652, 22245968, 25561175, 20381137, 18497260, 27487210, 26586190, 28283069, 11…
276	29242632	Quantitative assessment of cell fate decision between autophagy and apoptosis.	Liu	2017	1	10.1038/s41598-017-18001-w	True	[20965422, 19653858, 23817233, 20522742, 23774882, 24401948, 22082964, 22935804, 25991442, 25635527, 23748697, 25175563, 16953201, 27445685, 25365205, 21606679, 16179260, 16998475, 18657507, 15131264, 21364619, 18454141, 16839881, 21099252, 9873048, 18806755, 21490676, 18439900, 21963822, 21571367, 22778263, 12838335, 18509315, 27324771, 16339882, 23352242, 18024584, 27168791, 24577086, 26706918,…
277	26109052	Structural basis for allosteric, substrate-dependent stimulation of SIRT1 activity by resveratrol.	Cao		1	10.1101/gad.265462.115	True	[20124702, 12408821, 19897059, 19843076, 19303289, 15749705, 14976264, 20702418, 24120939, 15572765, 23086947, 11427894, 10873683, 17684016, 23185430, 21651395, 12939617, 23307867, 23471411, 10693811, 19535340, 15684413, 22017869, 17964266, 23524286, 10811920, 23217256, 11672522, 19461840, 18046409, 11336676, 14980222, 15299926, 24211137, 27754618, 20061378, 21362626, 22157016, 15744310, 19766737…
278	28273448	Mutations that Allow SIR2 Orthologs to Function in a NAD<sup>+</sup>-Depleted Environment.	Ondracek		1	10.1016/j.celrep.2017.02.031	True	[27346641, 27166375, 15780941, 12972620, 27552971, 21541336, 26109052, 18838864, 25367089, 21540183, 25907989, 24115767, 24786309, 10693811, 24727900, 11771120, 12648681, 22848760, 12376381, 15905408, 11336676, 23806337, 15381699, 24631868, 10841563, 7016025, 17694090, 24448805]
279	28768171	The Dawn of the Age of Amino Acid Sensors for the mTORC1 Pathway.	Wolfson		1	10.1016/j.cmet.2017.07.001	True	[8717522, 23723238, 22980980, 15545625, 7938006, 18692468, 15105503, 12203114, 16631613, 28388410, 15365568, 26972053, 25263562, 25815986, 27565352, 20805241, 22795129, 23263183, 6501094, 10221490, 9394008, 12869586, 14651849, 25963655, 18604198, 26612684, 20655927, 24710037, 20203043, 27273098, 18786576, 12150915, 24529379, 25457612, 12607115, 26387955, 26612684, 25259925, 28199315, 18193891, 12…
280	26785480	NAD⁺ in aging, metabolism, and neurodegeneration.	Verdin		1	10.1126/science.aac4854	True	[]
281	24003918	The importance of NAMPT/NAD/SIRT1 in the systemic regulation of metabolism and ageing.	Imai		1	10.1111/dom.12171	True	[6345584, 12829641, 21145432, 16306327, 22847239, 20078221, 21879449, 20226541, 19149599, 10521401, 15520384, 11242085, 21938067, 23246004, 22367546, 22955140, 16339438, 20008932, 20668205, 17877786, 18840364, 18599449, 20975665, 19356714, 21965330, 22883230, 22863012, 21985785, 16098828, 15261845, 16366736, 18005249, 16154098, 19008341, 20655472, 20869593, 20622856, 21873205, 21856199, 16959573,…
283	31324799	A novel rapamycin analog is highly selective for mTORC1 in vivo.	Schreiber	2019	1	10.1038/s41467-019-11174-0	True	[20074526, 19587680, 22560223, 16418483, 22212527, 20376313, 24612461, 23667480, 22587563, 28374166, 25540326, 27341957, 25719621, 23454761, 27304501, 26421362, 24685370, 26092818, 26703889, 26463117, 27091134, 29997249, 29408453, 24341993, 27549339, 30794726, 15268862, 22461615, 17179228, 25652038, 16603397, 10089303, 23358420, 25324470, 15249583, 21659604, 27098609, 28464351, 17967879, 20332342…
286	23325216	mTOR is a key modulator of ageing and age-related disease.	Johnson		1	10.1038/nature11861	True	[22500797, 19539012, 11292860, 15253933, 14668850, 15186745, 16293764, 16418483, 17914901, 22560223, 20074526, 20974732, 22107964, 20395504, 17266679, 19804760, 20336132, 11438661, 20371605, 16055649, 17141160, 17266680, 15574588, 20090912, 21084729, 14651849, 18439900, 21331044, 20707608, 12242281, 19372390, 19633713, 21241450, 19461873, 19590001, 7383070, 22587563, 22750207, 21176090, 18340043,…
287	17386266	PRAS40 is an insulin-regulated inhibitor of the mTORC1 protein kinase.	Sancak		1	10.1016/j.molcel.2007.03.003	True	[]
288	8895571	Direct inhibition of the signaling functions of the mammalian target of rapamycin by the phosphoinositide 3-kinase inhibitors, wortmannin and LY294002.	Brunn		1		True	[1377606, 7671312, 1380182, 2393390, 1715094, 1883206, 1614535, 8419408, 8387896, 8413204, 8226784, 8301150, 8313897, 8106507, 8162590, 8186460, 8007986, 8008069, 8019130, 7518356, 8090217, 7935836, 7939721, 7982965, 2540676, 2672462, 1688572, 7673106, 7545671, 7553860, 7566123, 7569949, 8521827, 8846782, 8599949, 8633019, 8674674, 8657148, 8717522, 8741837, 8793996, 7989323, 7990932, 7528328, 78…
290	18174523	mTOR inhibition by rapamycin prevents beta-cell adaptation to hyperglycemia and exacerbates the metabolic state in type 2 diabetes.	Fraenkel	2008	1	10.2337/db07-0922	True	[]
291	26463117	Alternative rapamycin treatment regimens mitigate the impact of rapamycin on glucose homeostasis and the immune system.	Arriola Apelo	2015	1	10.1111/acel.12405	True	[20363920, 22107964, 24713393, 23881200, 24280772, 24740015, 15780990, 15041395, 24913978, 21266327, 24282255, 22981852, 20299475, 23325216, 23349487, 17967879, 20332342, 22461615, 23648089, 23454761, 24072782, 25059582, 20620941, 24655348, 9839117, 25324470, 15729175, 24710396, 25540326, 19171846, 22136167, 19381454, 16603397, 25652038, 19797661, 16212906, 21342450, 22587563, 23994476, 22105852,…
292	27091134	Intermittent Administration of Rapamycin Extends the Life Span of Female C57BL/6J Mice.	Arriola Apelo	2016	1	10.1093/gerona/glw064	True	[23682161, 19587680, 22212527, 20376313, 24612461, 23667480, 22587563, 26721390, 22750207, 23801246, 22837538, 23454761, 25719621, 20363920, 22107964, 25324470, 22105852, 23648089, 22461615, 26442901, 21358638, 24740015, 25652038, 22973301, 25059582, 16603397, 26463117, 15491681, 20299475, 18046414, 23645164, 23473038, 24655348, 24710396, 22683661, 22147496, 25540326, 24409289, 25161886, 22014210…
293	19377293	Stimulation of autophagy by the p53 target gene Sestrin2.	Maiuri	2009	1	10.4161/cc.8.10.8498	True	[]
294	18692468	p53 target genes sestrin1 and sestrin2 connect genotoxic stress and mTOR signaling.	Budanov		1	10.1016/j.cell.2008.06.028	True	[12466966, 17724476, 17041627, 15105503, 12203114, 1740154, 9465032, 17041621, 15772072, 10579915, 17409411, 15928081, 15094765, 14673156, 8064888, 12820960, 17360714, 16002336, 17613433, 15314020, 12149653, 14651849, 12869586, 11694875, 16244323, 9039259, 16452501, 15094766, 16613876, 12607115, 15060135, 9867845, 10188892, 15690031, 16915295, 16286925, 15268862, 16603397, 16183647, 8875235, 1589…
295	25400942	Leucine Modulates Mitochondrial Biogenesis and SIRT1-AMPK Signaling in C2C12 Myotubes.	Liang	2014	1	10.1155/2014/239750	True	[19782153, 19796990, 20197054, 19262508, 12939617, 18249170, 22114328, 20226541, 21102633, 12588810, 21731668, 17425063, 17406924, 16600817, 22210321, 18637185, 23812674, 22822451, 19889829, 17112576, 22913271, 23430507, 16054095, 2923218, 22185590, 19500359, 20514547, 24103516, 11053672, 17086191, 19589961, 22967499, 22560220, 23840057, 21130086, 22304913, 23863634, 16123357, 19356713, 10847581,…
296	26120590	Nutrient Excess in AMPK Downregulation and Insulin Resistance.	Coughlan		1		True	[23107258, 19875544, 23224579, 12546685, 22560211, 15060529, 20682696, 10600797, 23288166, 9886945, 16234268, 20465544, 20670625, 21464390, 23306156, 21597006, 22829451, 23527250, 22539595, 16873691, 21130749, 22323564, 22067655, 16054041, 17851531, 21399626, 14614828, 16054095, 16054096, 16943194, 8549768, 10051444, 12764152, 16340011, 23112775, 21673100, 21209093, 22727014, 15265871, 15956049, …
297	25963655	Amino Acid-Dependent mTORC1 Regulation by the Lysosomal Membrane Protein SLC38A9.	Jung	2015	1	10.1128/MCB.00125-15	True	[17613433, 12150925, 12718876, 20965424, 22795129, 12869586, 12906785, 23863162, 18497260, 15809346, 16631613, 12842888, 15854902, 23311891, 9603962, 20381137, 18354181, 11073942, 7499430, 24095279, 23723238, 22424946, 22980980, 22053050, 25561175, 25567906, 20562859, 19615732, 21183079, 15772076, 24529380, 11152613, 21394080, 23506890, 16657776, 5855049, 12611592, 19203585, 9693128, 21622135, 11…
298	20526321	Termination of autophagy and reformation of lysosomes regulated by mTOR.	Yu	2010	1	10.1038/nature09076	True	[18006683, 17909521, 15340014, 18182013, 17534139, 15296714, 16469695, 18253088, 18425446, 11691993, 15146184, 18497260, 15326383, 18362514, 15131264, 17947990, 19118383]
299	12939617	Small molecule activators of sirtuins extend Saccharomyces cerevisiae lifespan.	Howitz	2003	1	10.1038/nature01960	True	[]
300	18046409	Small molecule activators of SIRT1 as therapeutics for the treatment of type 2 diabetes.	Milne		1	10.1038/nature06261	True	[11502781, 9525977, 15768047, 15205477, 15833943, 16224023, 10381378, 10873683, 10693811, 17086191, 12939617, 15489200, 17112576, 15254550, 15025734, 11672522, 11672523, 16335928, 10521401, 15520384, 12736687, 11000115, 16159025, 15274642, 16595757, 15744310, 17646659]
301	26643314	Long live FOXO: unraveling the role of FOXO proteins in aging and longevity.	Martins	2015	1	10.1111/acel.12427	True	[20142101, 22219514, 9479491, 19415983, 15574588, 11213280, 14728640, 24589462, 22618766, 20921414, 26136619, 16777605, 16530050, 10377430, 11353388, 17909538, 24240128, 23934728, 11679633, 23150562, 12843179, 19274660, 19891641, 24757526, 20657733, 25199915, 23925498, 19005568, 10102273, 11795886, 18391970, 12855809, 26219299, 16708071, 14556719, 11292874, 19590001, 8660703, 21111239, 18590693, …
302	22304913	Resveratrol ameliorates aging-related metabolic phenotypes by inhibiting cAMP phosphodiesterases.	Park		1	10.1016/j.cell.2012.01.017	True	[19747167, 18840364, 16732220, 17086191, 19843076, 17877786, 15749705, 21385509, 20037581, 17822692, 19262508, 20197054, 2889619, 15329443, 17438283, 9853756, 20655472, 12771030, 19046567, 18477450, 17347648, 11950843, 17460219, 17167475, 14511394, 16054095, 20519126, 20975665, 12939617, 15980064, 15328540, 15684413, 9856955, 17112576, 11000115, 12181572, 4355201, 2520283, 18046409, 17178726, 189…
303	24040102	Regulation of FOXOs and p53 by SIRT1 modulators under oxidative stress.	Hori	2013	1	10.1371/journal.pone.0073875	True	[22596221, 11253364, 17095633, 21599635, 15342409, 11114324, 11672522, 11672523, 17646672, 16288288, 12939617, 16732220, 20089851, 21652783, 23297412, 23042952, 9822382, 14706864, 20566882, 18394876, 22560220, 19620254, 17671650, 15220471, 14976264, 15126506, 15788402, 1905840]
304	28708087	Resveratrol-Induced AMP-Activated Protein Kinase Activation Is Cell-Type Dependent: Lessons from Basic Research for Clinical Application.	Lan	2017	1	10.3390/nu9070751	True	[16732220, 17086191, 11756336, 16502611, 18687677, 16952573, 10882397, 11720242, 17698806, 16644800, 20026255, 19843076, 20061378, 12939617, 23471411, 23524286, 19262508, 28721271, 11420304, 8122794, 11867640, 16054095, 16835226, 17496917, 14511394, 15068958, 15115404, 12552571, 25647160, 12489981, 14668798, 17369473, 16943194, 17147517, 22304913, 27181414, 16396636, 25728766, 19286518, 18823127,…
305	23918774	AMP-activated protein kinase regulates nicotinamide phosphoribosyl transferase expression in skeletal muscle.	Brandauer	2013	1	10.1113/jphysiol.2013.259515	True	[4066596, 3770275, 15857891, 15247217, 17106064, 12297502, 15632193, 21896918, 19262508, 20197054, 21733059, 7744080, 19887595, 17701476, 19218620, 23395166, 14613924, 18728234, 18477450, 19109034, 10562646, 17609368, 16690705, 16954334, 15878932, 16966378, 18403917, 23476055, 23341947, 20628026, 18073319, 15454086, 11000115, 12124627, 11672522, 12663462, 11389854, 12086935, 15716268, 21757760, 9…
307	19587680	Rapamycin fed late in life extends lifespan in genetically heterogeneous mice.	Harrison	2009	1	10.1038/nature08221	True	[16293764, 16418483, 15253933, 15186745, 14668850, 11933792, 8914495, 3157059, 8282970, 11568309, 17578509, 19424842, 18631321, 13974616, 15491681, 17393579, 15885745, 15860463, 15541773, 15044709, 11604470, 14560948, 16469695, 17041623, 18082597, 942051]
308	19395872	Rapamycin inhibits mTORC1, but not completely.	Thoreen	2009	1	10.4161/auto.5.5.8504	True	[]
310	23395884	Overcoming resistance to rapalogs in gliomas by combinatory therapies.	Grzmil	2013	1	10.1016/j.bbapap.2013.01.041	True	[]
311	25961827	AKT inhibition overcomes rapamycin resistance by enhancing the repressive function of PRAS40 on mTORC1/4E-BP1 axis.	Mi		1	10.18632/oncotarget.3920	True	[12094235, 18767981, 19629070, 22500797, 11691836, 19239892, 20332778, 22367541, 23624914, 24970798, 17699757, 20609351, 23542178, 26005705, 12524439, 17386266, 17277771, 17517883, 19705067, 22354785, 24701227, 22037041, 23395884, 16103051, 16452206, 18725974, 20227039, 21876152, 24363449, 22025163, 22328975, 22722868, 25733860, 22550167, 22338016, 22815528, 23689832, 18794129, 20508131, 14580340…
313	22550167	Combination of an allosteric Akt Inhibitor MK-2206 with etoposide or rapamycin enhances the antitumor growth effect in neuroblastoma.	Li	2012	1	10.1158/1078-0432.CCR-11-3321	True	[8336186, 20558371, 17586306, 20879881, 15781614, 12438277, 18923525, 18923524, 19737948, 8264643, 15034304, 20463309, 21590687, 18385752, 18691116, 17692025, 20571069, 22057914, 21460616, 21536547, 22020886, 21289267, 21124782, 22102563, 22025163, 1317260, 17028100, 8698076, 16968952, 20511679, 20180757, 21205925, 22052977, 21709315]
314	22338016	Akt inhibitors MK-2206 and nelfinavir overcome mTOR inhibitor resistance in diffuse large B-cell lymphoma.	Petrich	2012	1	10.1158/1078-0432.CCR-11-1407	True	[17105812, 17538086, 19581539, 19963099, 8588237, 20837940, 21135857, 18852117, 19698928, 12620412, 16646809, 6382953, 9156373, 18757332, 3567358, 10676951, 16946303, 15501954, 15501963, 20837940, 17008526, 19641186, 19805051, 17460771, 17785575, 19038878, 18361796, 19997620, 20941539, 15029198, 17693645, 18215105, 20299510, 16856892, 20571069, 18479914, 17133272, 18285707, 16099881]
315	22815528	Dual targeting of the Akt/mTOR signaling pathway inhibits castration-resistant prostate cancer in a genetically engineered mouse model.	Floc'h	2012	1	10.1158/0008-5472.CAN-12-0283	True	[20844012, 12089231, 16278481, 15470214, 15470213, 16166075, 21612468, 20398925, 18725989, 16652388, 21482695, 20579941, 16912166, 15342404, 20234352, 14667501, 22025163, 18725988, 18955708, 17001314, 19372546, 21099110, 17616676, 19741607, 11857804, 10215624, 16079851, 16199517, 21067998, 9847135, 18557759, 21266353, 20549475, 12873978, 11854455, 21575859, 14691534, 14522255, 21620777, 17638861,…
316	20007781	Specific apoptosis induction by the dual PI3K/mTor inhibitor NVP-BEZ235 in HER2 amplified and PIK3CA mutant breast cancer cells.	Brachmann	2009	1	10.1073/pnas.0905152106	True	[18794884, 15016963, 18794883, 18950730, 7538656, 18632642, 17540175, 18794885, 18606717, 18829560, 19319133, 19029981, 19401449, 10537299, 18701483, 16273091, 19010912, 19223496, 19372546, 19209957, 18725974, 19411071, 19509167, 19567590, 17218261, 17218262, 16807353, 16166282, 12584573, 8087842, 11313953, 19023332, 15073321, 16360037, 17289572, 18510930, 19177017]
317	23723238	A Tumor suppressor complex with GAP activity for the Rag GTPases that signal amino acid sufficiency to mTORC1.	Bar-Peled		1	10.1126/science.1232044	True	[22500797, 19339977, 22053050, 18497260, 18604198, 20381137, 22980980, 11073942, 8326953, 14973288, 22174183, 19521502, 21900499, 21468027, 21454883, 21327078, 2199064, 22424946, 16915295, 11085536, 15374952, 15770670, 11980673, 11504908, 16912159, 22422409, 12150925, 15718470, 18772890, 21720365, 22544022]
318	30118841	New compound ChlA-F induces autophagy-dependent anti-cancer effect via upregulating Sestrin-2 in human bladder cancer.	Hua	2018	1	10.1016/j.canlet.2018.08.013	True	[25559415, 26033233, 22339358, 25446896, 17704786, 18329194, 21775031, 25040165, 27314289, 17972889, 17786023, 24315093, 23288916, 21912435, 22915758, 19706824, 18191218, 19559660, 28216370, 25692450, 20606249, 24811486, 19377293, 27171279, 26686085, 15842784, 23723126, 26832795, 21057544, 16874052, 26799652, 22895070, 23354080, 26519656, 25885284, 23295831, 17606641, 24574520, 21878654, 25637945…
319	30936621	Induction of sestrin 2 is associated with fisetin-mediated apoptosis in human head and neck cancer cell lines.	Won	2018	1	10.3164/jcbn.18-63	True	[28525387, 27840318, 15105503, 26313705, 27171279, 18692468, 25337554, 19037088, 18359761, 24341874, 21738623, 24923846, 21618507, 23800058, 20530556, 29312520, 24062605, 28055103, 15685196, 27886147, 28401485, 28965045, 29083074, 27551764, 28181380, 28767099, 24535669, 26797785, 29102932, 25056347, 27158416, 24675012]
320	28690762	Sestrin2 as a Novel Biomarker and Therapeutic Target for Various Diseases.	Pasha	2017	1	10.1155/2017/3296294	True	[24055102, 26874199, 20712410, 27840318, 15105503, 20412774, 23274085, 25366347, 18692468, 22982090, 26313705, 27186314, 21418191, 24315959, 26397406, 28181410, 27425892, 20878915, 26031332, 24368194, 23816887, 26913956, 22958918, 20203043, 25792980, 19061837, 22349704, 22749810, 28209544, 26932729, 24947615, 23916134, 26930721, 21926263, 23238567, 19822145, 22500797, 21157483, 25056347, 27150150…
321	28521392	Phosphorylation and acetylation modifications of FOXO3a: Independently or synergistically?	Wang	2017	1	10.3892/ol.2017.5851	True	[18391970, 25501496, 21539865, 21604264, 22931788, 19732467, 8332212, 21146564, 18824006, 22474372, 21443461, 21669942, 15084260, 15538382, 16751106, 14976264, 21396404, 21378304, 17521387, 10102273, 21621563, 11154281, 18204439, 11980723, 11311120, 22159921, 23857333, 17711846, 22128155, 21602804, 18408765, 17038621, 18356527, 20028971, 19940129, 25373346, 15691653, 15220471, 15126506, 22094330,…
322	26238356	The opposing actions of target of rapamycin and AMP-activated protein kinase in cell growth control.	Hindupur	2015	1	10.1101/cshperspect.a019141	True	[17635921, 21084729, 15574588, 10921902, 17637564, 18701338, 12006627, 23217718, 22980980, 23723238, 9020585, 10604478, 6286363, 23429703, 19158325, 11809814, 24385483, 23852728, 10220464, 20074526, 7836465, 11997383, 21060891, 8008069, 15545625, 20712410, 18692468, 25066137, 25263562, 23562079, 7809080, 15153111, 18992957, 16626391, 19875293, 22727014, 12167664, 8549768, 24529380, 18198340, 1867…
323	18296641	A role for the NAD-dependent deacetylase Sirt1 in the regulation of autophagy.	Lee	2008	1	10.1073/pnas.0712145105	True	[11265251, 15528435, 15928708, 15525940, 16625204, 16625205, 15734680, 17079682, 17447894, 15604409, 15205477, 14699058, 11672522, 11672523, 12960381, 16286508, 17450150, 15866887, 17350577, 16814517, 17391109, 15775985, 12742529, 12958363, 17204841, 11000115, 12610228, 17568747, 15146184, 15310905, 15793589, 15716268, 15744310, 17112576, 16285865, 15734681, 16874052]
324	20947830	Deacetylation of FoxO by Sirt1 Plays an Essential Role in Mediating Starvation-Induced Autophagy in Cardiac Myocytes.	Hariharan	2010	1	10.1161/CIRCRESAHA.110.227371	True	[18006683, 17332429, 19008922, 16288288, 18054315, 19696026, 18054316, 17446436, 18296641, 19661458, 14976264, 14980222, 16917544, 17534139, 20812860, 19858210, 10102273, 17254969, 19216914, 15604409, 15340014, 18391974, 15525940]
325	22465415	Autophagy induced by resveratrol prevents human prion protein-mediated neurotoxicity.	Jeong	2012	1	10.1016/j.neures.2012.03.005	True	[]
326	21778691	Resveratrol-activated AMPK/SIRT1/autophagy in cellular models of Parkinson's disease.	Wu	2011	1	10.1159/000328516	True	[3129982, 14645467, 12446870, 15087508, 16269541, 17051204, 19682553, 19351953, 18187492, 11511528, 15680321, 15680329, 20864811, 16625205, 17118264, 18624755, 19754977, 18305538, 18097162, 19432534, 19558452, 17079682, 17447894, 20623546, 10069459, 15956815, 15832402, 19072742, 20966076, 17603292, 18940189, 18471948, 18616261, 19355928, 18296641, 19644919, 17712357, 20852062, 17182613, 19216903,…
327	15604409	Nutrient availability regulates SIRT1 through a forkhead-dependent pathway.	Nemoto		1	10.1126/science.1101731	True	[]
328	16366736	Sirt1 regulates insulin secretion by repressing UCP2 in pancreatic beta cells.	Bordone	2005	1	10.1371/journal.pbio.0040031	True	[11742412, 2520283, 11884393, 12543978, 15289464, 10521401, 11242085, 11000115, 12124627, 10693811, 10811920, 10841563, 14724176, 15520384, 15254550, 15175761, 14980222, 14976264, 15744310, 11672523, 11672522, 15205477, 15126506, 2999153, 3855564, 10620491, 11080246, 11171965, 9054939, 10473545, 10545094, 11502224, 11101840, 11440717, 11375330, 10389858, 12482959, 12960381, 12297502, 10748091, 16…
333	27304511	CD38 Dictates Age-Related NAD Decline and Mitochondrial Dysfunction through an SIRT3-Dependent Mechanism.	Camacho-Pereira		1	10.1016/j.cmet.2016.05.006	True	[16730329, 21459330, 22921416, 20977936, 14563702, 17585054, 20399804, 15137942, 25893674, 21541336, 22682224, 24025713, 19149603, 11073947, 23172919, 21858060, 16293598, 24846769, 19467914, 24360282, 23880765, 18055841, 25828863, 6692526, 20203611, 24786309, 26772806, 1677205, 18536644, 19756719, 23184288, 18626062, 22848760, 19196867, 23104860, 22236458, 24506863, 25440059, 21109197, 19615966, …
334	17889652	Nutrient-sensitive mitochondrial NAD+ levels dictate cell survival.	Yang		1	10.1016/j.cell.2007.07.035	True	[11884393, 12736687, 12594925, 12424791, 15310905, 8917838, 16118205, 15137942, 12966141, 16154080, 16156780, 12543256, 15750180, 16122969, 16497286, 14981935, 12626504, 2198247, 10873683, 15604363, 14729974, 10066161, 15941577, 15734680, 16959573, 16790548, 10928285, 16002346, 10693811, 9539024, 10521401, 12782293, 165508, 16054085, 11000115, 10587343, 10580504, 1621979, 17141505, 16207712, 1568…
335	26152699	Cell-Type-Specific Cytokinin Distribution within the Arabidopsis Primary Root Apex.	Antoniadi	2015	1	10.1105/tpc.15.00176	True	[16473866, 22886380, 23054471, 16170893, 14671301, 21620702, 17975066, 12662305, 21841169, 18835995, 17363254, 19039136, 18436742, 11990994, 23482484, 21282330, 16666797, 15849298, 16602707, 20823193, 24286826, 24778257, 24528491, 19837870, 23150802, 16400151, 24768050, 19074290, 14675438, 17062755, 23457561, 12226431, 18463635, 15155880, 24163311, 19491238, 22447775, 12585499, 17703201, 17075078…
336	22523244	Growth-induced hormone dilution can explain the dynamics of plant root cell elongation.	Band	2012	1	10.1073/pnas.1113632109	True	[19360022, 19039136, 20605455, 15653404, 18425113, 19576770, 12857796, 9389651, 11449051, 16193045, 17644730, 19910239, 19709922, 20192756, 16896235, 15564124, 22523240, 14671301, 9263448, 15634200, 19037309, 20716699, 17194763, 17416730, 16920880, 16709201, 20888232, 18805991, 16666832, 16749928, 12045270, 7994182, 12610625, 20927336, 19567940, 21684188, 20734263]
337	24632533	Systems analysis of auxin transport in the Arabidopsis root apex.	Band	2014	1	10.1105/tpc.113.119495	True	[16489343, 22015980, 22393022, 18444904, 14651850, 15635403, 22246322, 15917797, 11283344, 11893337, 11845211, 9856939, 22583698, 17960234, 20230623, 22561410, 16212504, 19079245, 15564124, 17728296, 20627075, 19090618, 15772288, 10205161, 22510326, 9843496, 12594336, 20016781, 15208397, 22773749, 20826704, 19491238, 22474181, 10677441, 10589675, 22079112, 10594116, 22743772, 23382232, 23284058, …
338	23211744	SCF(TIR1/AFB)-auxin signalling regulates PIN vacuolar trafficking and auxin fluxes during root gravitropism.	Baster	2012	1	10.1038/emboj.2012.310	True	[16489343, 20193653, 16564202, 22393022, 22504182, 1321760, 11080299, 18444904, 14651850, 8688077, 17237354, 14681531, 22246322, 22683261, 16818609, 17704214, 18156217, 16665151, 10737809, 15917797, 15992545, 17306539, 21394084, 22760640, 16176952, 11540319, 10944145, 14614497, 11845211, 15514156, 20562234, 9684362, 16212599, 12553910, 11574889, 21396817, 17960234, 20717140, 18047472, 18391211, 2…
339	21620702	A mutually inhibitory interaction between auxin and cytokinin specifies vascular pattern in roots.	Bishopp	2011	1	10.1016/j.cub.2011.04.017	True	[]
340	22921914	A bistable circuit involving SCARECROW-RETINOBLASTOMA integrates cues to inform asymmetric stem cell division.	Cruz-Ramírez	2012	1	10.1016/j.cell.2012.07.017	True	[19531350, 17510665, 18819932, 11722776, 20525851, 20407024, 20686481, 8946919, 17608565, 18065554, 21070422, 17446396, 22500804, 8756724, 17854503, 17662028, 15970679, 9836745, 17960234, 11018009, 15314023, 10850497, 17024182, 12060226, 8033208, 19090618, 12381738, 9495340, 17389586, 16192293, 12172026, 19819985, 20018777, 11403293, 19106375, 15125768, 10589675, 12569126, 21357490, 17429400, 889…
341	22654886	Modeling a cortical auxin maximum for nodulation: different signatures of potential strategies.	Deinum	2012	1	10.3389/fpls.2012.00096	True	[18347099, 19204121, 14651850, 16662065, 15635403, 12711228, 12244237, 28321663, 17363254, 19039136, 21394084, 15514156, 18296104, 9856939, 20652891, 16592983, 17028204, 19709922, 17960234, 20717140, 17630277, 16594017, 19079245, 17632573, 16415160, 19910239, 17114355, 15564124, 17431022, 18065686, 11539555, 19090618, 21549955, 24458661, 11737783, 12036253, 15824071, 9006065, 11910006, 21962902, …
342	27846795	Quantitative modelling of legume root nodule primordium induction by a diffusive signal of epidermal origin that inhibits auxin efflux.	Deinum	2016	1	10.1186/s12870-016-0935-9	True	[26850795, 7994175, 24458661, 9165125, 8999796, 12644652, 18435823, 17335493, 16810256, 16810257, 17110537, 21787150, 23825220, 15494052, 14682616, 19444321, 17468210, 21369920, 22654886, 16594017, 21809981, 16844840, 26253705, 10409507, 25183870, 14558690, 22874912, 24329948, 26672071, 11437257, 12442172, 12411574, 16489131, 20348212, 25804975, 16668512, 1944592, 17110535, 21244535, 10647012, 86…
343	17363254	Cytokinins determine Arabidopsis root-meristem size by controlling cell differentiation.	Dello Ioio	2007	1	10.1016/j.cub.2007.02.047	True	[]
344	25104393	Plant development. Integration of growth and patterning during vascular tissue formation in Arabidopsis.	De Rybel		1	10.1126/science.1255215	True	[]
345	21228633	Multimodular auxin response controls lateral root development in Arabidopsis.	De Smet	2010	1	10.4161/psb.11495	True	[]
346	22403823	Lateral root initiation: one step at a time.	De Smet		1	10.1111/j.1469-8137.2011.03996.x	True	[]
347	17215297	Auxin-dependent regulation of lateral root positioning in the basal meristem of Arabidopsis.	De Smet	2007	1	10.1242/dev.02753	True	[]
348	28831001	Auxin minimum triggers the developmental switch from cell division to cell differentiation in the <i>Arabidopsis</i> root.	Di Mambro	2017	1	10.1073/pnas.1705833114	True	[2699855, 21801015, 21164524, 19039136, 25104393, 25866388, 11102819, 17363254, 17960234, 19491238, 24632533, 19246387, 9401121, 22079112, 22246322, 15659623, 23404103, 17254964, 17255514, 20066104, 21385708, 22583698, 19090618, 19478783, 20452959, 25156253, 25643149, 15635403, 26798015, 10589675, 20734261]
349	28992266	Lateral root formation and the multiple roles of auxin.	Du		1	10.1093/jxb/erx223	True	[]
350	18559858	Auxin acts as a local morphogenetic trigger to specify lateral root founder cells.	Dubrovsky	2008	1	10.1073/pnas.0712307105	True	[17013565, 17157052, 12495745, 10760240, 14628043, 14651850, 16271866, 11140682, 11023861, 9630222, 11762168, 17993548, 16724258, 12644661, 10589675, 9401121, 14614497, 11115882, 7657165, 14731255, 7766890, 16055631, 17215297, 11677596, 14757636, 16520341, 14610894, 15314023, 9006065]
351	26505899	Parsimonious Model of Vascular Patterning Links Transverse Hormone Fluxes to Lateral Root Initiation: Auxin Leads the Way, while Cytokinin Levels Out.	el-Showk	2015	1	10.1371/journal.pcbi.1004450	True	[8275865, 11114883, 21620702, 24381155, 22921914, 11540614, 22856461, 23482484, 20577215, 19039136, 16262707, 11069691, 18065686, 15280363, 14675438, 20823193, 16807830, 20220754, 18463635, 17202182, 19246387, 16601150, 16839804, 24480642, 17237354, 18787070, 16212599, 16243904, 11912226, 20627075, 17960234, 15635403, 16601151, 16753566, 16400151, 20410882, 19666540, 22345559, 19090618, 16621846,…
352	25922946	Auxin influx carriers control vascular patterning and xylem differentiation in Arabidopsis thaliana.	Fàbregas	2015	1	10.1371/journal.pgen.1005183	True	[16618807, 14628043, 16415160, 16432192, 19204121, 9856939, 19666540, 14651850, 15635403, 17960234, 9843496, 11845211, 16489343, 24150423, 21620702, 16661142, 11737783, 24442257, 16359667, 17233620, 18787070, 18774968, 8688077, 22773749, 23087694, 17114355, 19453483, 23427992, 12445122, 18347099, 19952011, 11641271, 16244669, 18622388, 11910006, 10205161, 23175631, 20110325, 19490869, 21179019, 1…
353	23847638	Vertex-element models for anisotropic growth of elongated plant organs.	Fozard	2013	1	10.3389/fpls.2013.00233	True	[22908023, 19965966, 23110897, 22393022, 11541038, 16212493, 17720760, 9536070, 21383128, 18651278, 22246322, 16866964, 18069960, 15275996, 11036563, 11537718, 22936943, 19948791, 8275865, 21847091, 20133808, 17921524, 22584249, 20543845, 20971032, 13851527, 19074340, 11541039, 12566588, 16415160, 20007450, 15564124, 5876240, 21148415, 23110896, 22523240, 20135237, 19264759, 23026765, 18365249, 2…
354	27708766	Hybrid vertex-midline modelling of elongated plant organs.	Fozard		1	10.1098/rsfs.2016.0043	True	[22401844, 24632533, 22921914, 17960234, 22079112, 16244669, 24912195, 24150423, 21148415, 22500806, 23847638, 25569615, 24415926, 24740969, 19321921, 23913952, 23679466, 26153712, 16749928, 21698124, 24641449, 5876240, 21135243, 22393022, 22246322, 23236182, 9384380, 26832441, 24367654, 22700942, 24043852, 23048015, 26905654, 26752079]
355	26253408	Root developmental programs shape the Medicago truncatula nodule meristem.	Franssen	2015	1	10.1242/dev.120774	True	[]
356	31105724	Arabidopsis IAR4 Modulates Primary Root Growth Under Salt Stress Through ROS-Mediated Modulation of Auxin Distribution.	Fu	2019	1	10.3389/fpls.2019.00522	True	[14535887, 15635403, 22007024, 11089675, 18703541, 25049361, 10069079, 23918967, 20031434, 19039136, 14614497, 28899081, 15012199, 22652060, 11706165, 24277277, 20661628, 25222737, 23064146, 26904053, 11457956, 15705948, 17023541, 23489261, 15173569, 22458849, 25818700, 21984648, 19712065, 28992278, 18444910, 17043356, 20516130, 27200005, 23709674, 16809061, 19395411, 10589675, 11941457, 17467698…
357	17960244	PLETHORA proteins as dose-dependent master regulators of Arabidopsis root development.	Galinha		1	10.1038/nature06206	True	[]
358	24094855	Halotropism is a response of plant roots to avoid a saline environment.	Galvan-Ampudia	2013	1	10.1016/j.cub.2013.08.042	True	[]
359	11574889	Auxin transport inhibitors block PIN1 cycling and vesicle trafficking.	Geldner		1	10.1038/35096571	True	[]
360	24458255	The rapid non-polar transport of auxin in the phloem of intact Coleus plants.	Goldsmith		1	10.1007/BF00390855	True	[24473740, 24477401, 16656371, 24474345, 24493043, 16657030, 24522706, 24519834, 24504389, 24487450, 16656151, 16658030]
361	14643647	Optimization modeling of plant root architecture for water and phosphorus acquisition.	Ho		1	10.1016/j.jtbi.2003.09.011	True	[]
362	28648662	A Sacrifice-for-Survival Mechanism Protects Root Stem Cell Niche from Chilling Stress.	Hong	2017	1	10.1016/j.cell.2017.06.002	True	[]
363	20023161	Auxin modulates the transition from the mitotic cycle to the endocycle in Arabidopsis.	Ishida		1	10.1242/dev.035840	True	[]
364	29401292	Asymmetric Auxin Distribution is Not Required to Establish Root Phototropism in Arabidopsis.	Kimura		1	10.1093/pcp/pcy018	True	[]
365	18837671	Polar targeting and endocytic recycling in auxin-dependent plant development.	Kleine-Vehn		1	10.1146/annurev.cellbio.24.110707.175254	True	[]
366	20040538	PIN auxin efflux carrier polarity is regulated by PINOID kinase-mediated recruitment into GNOM-independent trafficking in Arabidopsis.	Kleine-Vehn	2009	1	10.1105/tpc.109.071639	True	[16489343, 11641228, 14651850, 18239134, 10693763, 15632053, 17306539, 18953331, 10873831, 19620635, 11893337, 14614497, 11845211, 15514156, 12553910, 11574889, 14681187, 16271866, 19027754, 18394892, 18837671, 19825603, 19004783, 10887076, 7559754, 17889649, 15988527, 16601150, 11090220, 17043314, 16618807, 8020095, 10514379, 17013565, 19230664, 9325331, 16601151, 15659621, 20080776, 14973165]
367	31430837	Halotropism requires phospholipase Dζ1-mediated modulation of cellular polarity of auxin transport carriers.	Korver	2019	1	10.1111/pce.13646	True	[16489343, 20573978, 24632533, 25901088, 19017627, 28667438, 8688077, 22564542, 27510970, 15635403, 19369274, 27271794, 16461582, 28831001, 19540357, 10634911, 24094855, 23686948, 19309456, 23898029, 17960234, 6987244, 10518598, 25271266, 29114015, 26205171, 21135243, 19004783, 25621514, 12656989, 19090618, 17259265, 16384909, 21771915, 22499180, 15052340, 23323832, 15225284, 3540191, 26108441, 1…
368	20627075	Nitrate-regulated auxin transport by NRT1.1 defines a mechanism for nutrient sensing in plants.	Krouk		1	10.1016/j.devcel.2010.05.008	True	[]
369	23701908	Lateral root development in Arabidopsis: fifty shades of auxin.	Lavenus	2013	1	10.1016/j.tplants.2013.04.006	True	[]
370	29162416	Crosstalk Complexities between Auxin, Cytokinin, and Ethylene in Arabidopsis Root Development: From Experiments to Systems Modeling, and Back Again.	Liu	2017	1	10.1016/j.molp.2017.11.002	True	[]
371	18989371	An auxin transport-based model of root branching in Arabidopsis thaliana.	Lucas	2008	1	10.1371/journal.pone.0003673	True	[10045303, 16021787, 16172138, 12711228, 16724258, 11283340, 17215297, 11844109, 14651850, 18622388, 16621846, 9006065, 11115882, 16390845, 17720688, 15772288, 7588064, 16244669, 16243906, 10205161, 11641271, 9847111, 16415160, 16432202, 16432192, 16043452]
372	16400151	Cytokinin signaling and its inhibitor AHP6 regulate cell fate during vascular development.	Mähönen		1	10.1126/science.1118875	True	[]
373	25156253	PLETHORA gradient formation mechanism separates auxin responses.	Mähönen	2014	1	10.1038/nature13663	True	[8275865, 11115888, 10589675, 17960234, 19491238, 22246322, 20023161, 15454085, 17960244, 15635403, 24632533, 23684976, 11845211, 22393022, 16400151, 10589676, 14614497, 17084699, 23031575, 15314023, 20798316, 10607302, 15075397, 19741606, 19395637, 17047664, 22234040, 9478901, 22856461, 23277580]
374	29875411	A molecular rheostat adjusts auxin flux to promote root protophloem differentiation.	Marhava	2018	1	10.1038/s41586-018-0186-z	True	[]
375	15173562	Type-B response regulators display overlapping expression patterns in Arabidopsis.	Mason	2004	1	10.1104/pp.103.038109	True	[9634588, 12081366, 10607302, 11115887, 12438691, 17773606, 11713520, 12972049, 12215502, 12045269, 12068096, 11574878, 10501033, 12610214, 11676033, 11234017, 3327686, 10889249, 11479373, 14503005, 12354925, 11752305, 11370868, 11114883, 10945350, 11266585, 11100772, 14675438, 9205844, 11337393, 10066178, 9891419, 11135105, 11691951, 9600884, 13486467, 10966457, 10926537, 11230563, 7855892, 1474…
376	27651495	Dynamic regulation of auxin oxidase and conjugating enzymes AtDAO1 and GH3 modulates auxin homeostasis.	Mellor	2016	1	10.1073/pnas.1604458113	True	[19303845, 21307383, 15659623, 9733548, 17548096, 24163311, 11042207, 23709674, 24285754, 26144255, 27651491, 27651492, 11053468, 24094741, 10200325, 17276977, 24632533, 17728296, 22015980, 16244669, 19090618, 20016781, 10036773, 25852709, 27251390, 22725617, 23404103]
377	26767838	GH3-Mediated Auxin Conjugation Can Result in Either Transient or Oscillatory Transcriptional Auxin Responses.	Mellor	2016	1	10.1007/s11538-015-0137-x	True	[]
378	27837006	Theoretical approaches to understanding root vascular patterning: a consensus between recent models.	Mellor	2016	1	10.1093/jxb/erw410	True	[]
379	30858228	A core mechanism for specifying root vascular patterning can replicate the anatomical variation seen in diverse plant species.	Mellor	2019	1	10.1242/dev.172411	True	[18978941, 8688077, 21620702, 20410882, 25104393, 25008948, 26505899, 25922946, 9856939, 22057324, 25143397, 21698124, 11114883, 16400151, 16753566, 27837006, 24381155, 17626058, 27322763, 29361572, 19246387, 20220754, 26644504, 16654657, 21959321, 26744490]
380	32229613	Auxin fluxes through plasmodesmata modify root-tip auxin distribution.	Mellor	2020	1	10.1242/dev.181669	True	[16489343, 22393022, 24632533, 23850190, 18444904, 8688077, 21620702, 15635403, 30415657, 22246322, 19816126, 9844024, 19286936, 25104393, 28831001, 11845211, 11893337, 24094855, 16212599, 29016918, 29654648, 17960234, 24480642, 31212892, 19079245, 24136877, 14534134, 23580748, 29914722, 21684188, 17557805, 28664567, 28348232, 23404103, 2995970, 9679062, 27651495, 25906686, 9843496, 24381155, 268…
381	20135237	Mathematical modelling of the Aux/IAA negative feedback loop.	Middleton	2010	1	10.1007/s11538-009-9497-4	True	[]
382	20663170	A plausible mechanism for auxin patterning along the developing root.	Mironova	2010	1	10.1186/1752-0509-4-98	True	[8275865, 17627808, 10589675, 17215297, 16262712, 14628043, 15635403, 14651850, 19303845, 16839804, 14667404, 11893337, 16415160, 16432192, 16432202, 18974825, 17960234, 18211844, 19090618, 14614497, 7477287, 19285906, 19805140, 16192309, 17043314, 15772288, 11115888, 15734918, 17656722, 17363254, 17636859, 17936939, 9847111, 16424342, 12036257, 18179024, 16592983, 16887150, 19204121, 19490869, 1…
383	22510326	Combined in silico/in vivo analysis of mechanisms providing for root apical meristem self-organization and maintenance.	Mironova	2012	1	10.1093/aob/mcs069	True	[22015980, 20833574, 19204121, 14651850, 19285906, 8688077, 15635403, 22246322, 8275865, 16887150, 11893337, 14614497, 16359667, 17960234, 19448626, 18021068, 16212504, 16415160, 21511905, 19090618, 20237017, 18179024, 12036253, 15772288, 20663170, 15988527, 21505044, 19491238, 16601150, 19805140, 24407391, 10589675, 19490869, 17043314, 21149702, 19182776, 20234049, 18394997, 14667404, 16244669, …
384	30626969	Mobile PEAR transcription factors integrate positional cues to prime cambial growth.	Miyashima	2019	1	10.1038/s41586-018-0839-y	True	[]
385	25906686	Spatiotemporal modelling of hormonal crosstalk explains the level and patterning of hormones and gene expression in Arabidopsis thaliana wild-type and mutant roots.	Moore	2015	1	10.1111/nph.13421	True	[15454085, 24632533, 24022006, 9536070, 21620702, 21620705, 15635403, 22246322, 12172017, 19000164, 19888599, 19686081, 20192756, 17138700, 24362628, 25071810, 25104393, 23692218, 21549959, 16822015, 11893337, 17960234, 24143806, 19448626, 19079245, 20823193, 15564124, 21684188, 20182620, 16621846, 24734037, 23577016, 20531403, 25156253, 21338369, 22184215, 22510326, 20663170, 14675438, 24381155,…
386	28220889	A recovery principle provides insight into auxin pattern control in the Arabidopsis root.	Moore	2017	1	10.1038/srep43004	True	[19303845, 10589675, 21569034, 24150423, 20605455, 20300209, 25604445, 23087694, 16359667, 23221777, 11893337, 17960234, 24632533, 16244669, 25104393, 26798015, 9843496, 15635403, 19825603, 19090618, 25906686, 20531403, 23577016, 25643149, 21620702, 26889752, 22773749, 26821586, 19491238, 17728296, 11641271, 16690816, 19952011, 25617434, 25922946, 16212599, 18156217, 23674599, 26116915]
387	20829477	Oscillating gene expression determines competence for periodic Arabidopsis root branching.	Moreno-Risueno		1	10.1126/science.1191937	True	[19513274, 15862100, 18414404, 18989371, 17095659, 16271866, 9006065, 11706172, 19559642, 17215297, 16390845, 18522516, 8466172, 17241906, 20133796, 9401121, 18559858, 19090618, 19033199, 17720688, 16766565, 18682743, 18948541, 16243906, 17259263, 11862947, 17975066, 17031511, 16103214, 15051881, 15612035, 19695946, 16415160, 18265021]
388	32528082	Local auxin competition explains fragmented differentiation patterns.	Moret	2020	1	10.1038/s41467-020-16803-7	True	[11120476, 29853282, 29248828, 16990790, 25049386, 25081480, 22246322, 10589675, 22079112, 31866202, 29875411, 25604445, 19633168, 15635403, 17960234, 19465596, 29278791, 1365402, 7580135, 19090618, 27510970, 11641271, 8688077, 28607033, 22108406, 11209081, 15486104]
389	23026765	The role of auxin and cytokinin signalling in specifying the root architecture of Arabidopsis thaliana.	Muraro	2012	1	10.1016/j.jtbi.2012.08.032	True	[]
390	24381155	Integration of hormonal signaling networks and mobile microRNAs is required for vascular patterning in Arabidopsis roots.	Muraro	2013	1	10.1073/pnas.1221766111	True	[22856461, 21620702, 9856939, 17960234, 19090618, 16244669, 19039136, 21569034, 16400151, 20410882, 21558378, 11641271, 17872922, 21620705, 16192309, 15635403, 18974825, 22474181, 20135237, 21640126, 18052540, 21353554, 23355633, 14973166, 14555694, 15486104, 20531403, 21884939, 10850497, 11565032, 22921914, 21030506, 20663170, 22902752, 18816165]
391	27157127	A multi-scale model of the interplay between cell signalling and hormone transport in specifying the root meristem of Arabidopsis thaliana.	Muraro	2016	1	10.1016/j.jtbi.2016.04.036	True	[]
392	16040660	A role for auxin redistribution in the responses of the root system architecture to phosphate starvation in Arabidopsis.	Nacry	2005	1	10.1104/pp.105.060061	True	[14651850, 11844109, 8589625, 11541132, 12226174, 12711228, 11283340, 7657165, 12228453, 7866022, 12410813, 12495745, 9032965, 11287231, 12368490, 7704045, 12232116, 8819319, 12226502, 12148533, 11737783, 12011355, 15681664, 9679062, 12228579, 12644687, 9006065, 11706172, 11123795, 7766049, 11540612, 9843496, 12594336, 16667854, 15012223, 7768447, 10589675, 12836045, 11299387, 11641271, 15486104,…
393	30012836	Acidic cell elongation drives cell differentiation in the <i>Arabidopsis</i> root.	Pacifici	2018	1	10.15252/embj.201899134	True	[12805592, 11102819, 23524861, 10931949, 10069079, 16261190, 18060829, 17363254, 19039136, 28831001, 22385537, 24736847, 27152324, 23041192, 21270053, 20348108, 26476298, 23241366, 25628331, 20734261, 12569126, 16356276, 21282405]
394	22983115	Auxin regulates aquaporin function to facilitate lateral root emergence.	Péret	2012	1	10.1038/ncb2573	True	[12197513, 12566588, 17259263, 19327343, 20504967, 19559642, 16183846, 12893945, 14651850, 9700071, 17556507, 18573191, 20034965, 20712628, 10069079, 18444909, 19090618, 20133796, 9006065, 15659631, 19309456, 19635746, 11537965, 11115863, 19794120, 17720688, 19033199, 20516130, 18266903, 15960621, 20666221, 12711228, 18622388, 19369594, 16235111, 16621846, 12678916, 21413151, 10521516, 12355166]
395	24150423	Sequential induction of auxin efflux and influx carriers regulates lateral root emergence.	Péret	2013	1	10.1038/msb.2013.43	True	[18223038, 14651850, 15635403, 19033199, 11845211, 11862947, 17960234, 19074340, 17965171, 1841718, 16896235, 17728296, 17431022, 18726558, 16043452, 19090618, 11737783, 15772288, 23479644, 9006065, 23178590, 20135237, 22523240, 9843496, 17259263, 15659631, 19635746, 17556507, 22527386, 18622388, 16244669, 18664613]
396	20452959	Cellular responses to auxin: division versus expansion.	Perrot-Rechenmann	2010	1	10.1101/cshperspect.a001446	True	[16564202, 11536780, 14555777, 11080299, 12068124, 11537991, 11541297, 15031414, 18952781, 12393816, 11851907, 11297513, 10931949, 12468740, 11014181, 16261190, 11554471, 11438526, 17376160, 16724258, 16920782, 19039136, 14502991, 18337510, 19392699, 16371470, 7866022, 8837507, 11971134, 15337095, 17360070, 8305869, 12368490, 15295068, 17024182, 17803638, 17094738, 19666737, 9804548, 19704565, 15…
397	19491238	An auxin gradient and maximum in the Arabidopsis root apex shown by high-resolution cell-specific analysis of IAA distribution and synthesis.	Petersson	2009	1	10.1105/tpc.109.066480	True	[11102819, 18444904, 14651850, 14593411, 11844109, 16170893, 14671301, 16054428, 17975066, 11283340, 9844024, 12228526, 17960234, 19448626, 19079245, 16131076, 15564124, 11539555, 16753558, 12324587, 11737783, 15772288, 15937229, 9733548, 12594336, 11260496, 16601150, 16376602, 10589675, 24202102, 18394997, 12668774, 11641271, 16244669, 17630275, 17013565, 18394996, 11607701, 9401121, 15749753, 1…
398	21831209	A cellular expression map of the Arabidopsis AUXIN RESPONSE FACTOR gene family.	Rademacher	2011	1	10.1111/j.1365-313X.2011.04710.x	True	[]
399	29982363	Co-optimization of axial root phenotypes for nitrogen and phosphorus acquisition in common bean.	Rangarajan		1	10.1093/aob/mcy092	True	[32689330, 11541132, 25355868, 25293960, 12803611, 11543364, 14643647, 11729851, 32688964, 21610180, 23328767, 25255708, 22527403, 25582451, 23925972, 25699587, 32689082, 8041696, 32480953, 32480832, 22085245, 20971728, 21628631, 22523423, 24850860, 28653341, 24891611, 24706553, 23913002, 26041317, 24062755, 25680794, 26077764, 25274551, 32688963, 32689172]
400	31797871	Brassinosteroid signaling delimits root gravitropism via sorting of the Arabidopsis PIN2 auxin transporter.	Retzer	2019	1	10.1038/s41467-019-13543-1	True	[25053426, 28686910, 25604445, 22773752, 12553910, 21551390, 22556266, 24316203, 19004783, 23477787, 15988527, 16489343, 21642547, 23391733, 19435934, 23382651, 21962902, 21664582, 29109378, 25615890, 27419885, 21270053, 21270057, 22885061, 15328536, 24867218, 29403511, 22231282, 22698285, 30146155, 24384571, 24574485, 9401120, 10806228, 26243314, 11847343, 25655825, 19549598, 8257416, 25643149, …
401	28230527	Phloem unloading in Arabidopsis roots is convective and regulated by the phloem-pole pericycle.	Ross-Elliott	2017	1	10.7554/eLife.24125	True	[21057827, 22292537, 9536070, 23457228, 21072547, 713567, 12232183, 19816126, 24106290, 15514700, 11886882, 16653142, 22198148, 25081480, 22475854, 24477954, 24368503, 26880317, 10072393, 22811681, 24212425, 16495410, 27253062, 20525003, 25653316, 21245241, 20955078, 18208526, 0, 10213790, 27811001, 22527390, 15012262, 23802003, 27600534, 18784195, 12237379, 15634207, 12447444, 8526912, 19025382,…
402	23891109	Auxin controls gravitropic setpoint angle in higher plant lateral branches.	Roychoudhry	2013	1	10.1016/j.cub.2013.06.034	True	[]
403	28256503	The developmental and environmental regulation of gravitropic setpoint angle in Arabidopsis and bean.	Roychoudhry	2017	1	10.1038/srep42664	True	[11807142, 11543210, 14686437, 22527393, 23891109, 23583551, 23373700, 24733935, 18394996, 21149713, 9618562, 19249207, 26728313, 17233626, 11299387, 20142497, 19106375, 11402214, 12753979, 22527391, 23125433, 22246322, 25643149, 23852440, 10938795, 20018756, 17369438, 11541132, 22123947, 22479194, 21610180, 16783587, 20457562, 23333970, 14963708, 20192736, 18231596, 11845211, 11729851, 23328767,…
404	30665820	In Silico Roots: Room for Growth.	Rutten	2019	1	10.1016/j.tplants.2018.11.005	True	[]
405	10589675	An auxin-dependent distal organizer of pattern and polarity in the Arabidopsis root.	Sabatini		1	10.1016/s0092-8674(00)81535-4	True	[]
406	32386600	A Self-Organized PLT/Auxin/ARR-B Network Controls the Dynamics of Root Zonation Development in Arabidopsis thaliana.	Salvi	2020	1	10.1016/j.devcel.2020.04.004	True	[]
407	30953788	The Systems Biology of Lateral Root Formation: Connecting the Dots.	Santos Teixeira	2019	1	10.1016/j.molp.2019.03.015	True	[]
408	27920338	The PLETHORA Gene Regulatory Network Guides Growth and Cell Differentiation in Arabidopsis Roots.	Santuari	2016	1	10.1105/tpc.16.00656	True	[15454085, 18223038, 9107046, 24022006, 16170893, 15635403, 22855831, 12172019, 17975066, 18366607, 10069079, 18985154, 17960244, 21862669, 9482737, 23817568, 24755933, 15314023, 10850497, 10890530, 25361952, 23684976, 24280109, 25564655, 9700079, 17540862, 26550823, 12655002, 22076630, 27208279, 15064372, 24376629, 25190717, 25762553, 24045021, 15772288, 25156253, 20798316, 27066866, 21152096, 2…
409	31543454	NODULE INCEPTION Recruits the Lateral Root Developmental Program for Symbiotic Nodule Organogenesis in Medicago truncatula.	Schiessl	2019	1	10.1016/j.cub.2019.09.005	True	[21838550, 19066400, 21244535, 30610167, 17369436, 10647012, 17110537, 17110535, 26672071, 23555278, 23054471, 18065686, 17028204, 15078325, 28073951, 25183870, 24148318, 22232385, 26253408, 20829477, 21569034, 26253705, 16751348, 28992078, 21809981, 28363992, 19444321, 27846795, 19033199, 25527707, 23277580, 22699776, 20154152, 7647564, 27878992, 17259263, 22278921, 23048184, 30573626, 29943076,…
410	24880779	Auxin sensitivities of all Arabidopsis Aux/IAAs for degradation in the presence of every TIR1/AFB.	Shimizu-Mitao	2014	1	10.1093/pcp/pcu077	True	[]
411	26911727	Hydrotropism: Root Bending Does Not Require Auxin Redistribution.	Shkolnik	2016	1	10.1016/j.molp.2016.02.001	True	[]
412	28968512	Breakout-lateral root emergence in Arabidopsis thaliana.	Stoeckle	2017	1	10.1016/j.pbi.2017.09.005	True	[]
413	23939433	WOX5-IAA17 feedback circuit-mediated cellular auxin response is crucial for the patterning of root stem cell niches in Arabidopsis.	Tian	2013	1	10.1093/mp/sst118	True	[]
414	27510970	Modeling halotropism: a key role for root tip architecture and reflux loop remodeling in redistributing auxin.	van den Berg	2016	1	10.1242/dev.135111	True	[16489343, 25604445, 21988710, 22393022, 24632533, 23211744, 14651850, 8688077, 15635403, 22246322, 24212341, 21707650, 9844024, 22921914, 19033199, 11845211, 11893337, 14614497, 24094855, 17960234, 17369438, 19004783, 21135243, 16621846, 19090618, 18231596, 25818700, 15772288, 9679062, 25156253, 20663170, 9821690, 9843496, 25922494, 12324609, 15988527, 15817418, 22773749, 16601150, 21569134, 250…
415	24408432	A spatial accommodation by neighboring cells is required for organ initiation in Arabidopsis.	Vermeer		1	10.1126/science.1245871	True	[]
416	22466420	A combinatorial TIR1/AFB-Aux/IAA co-receptor system for differential sensing of auxin.	Calderón Villalobos	2012	1	10.1038/nchembio.926	True	[12101120, 16459305, 19357428, 20182604, 20452945, 20516130, 20457563, 15749753, 8685277, 16284307, 11752389, 16763149, 18258861, 15659631, 15889151, 9401121, 11595806, 19686081, 16489122, 10758506, 15992545, 11713520, 20018756, 15917797, 15917798, 20504967, 17410169, 21396817, 20142497, 12932326, 7896103, 8278386, 20951049, 21734647, 12606727, 9436980, 18391211, 20149478, 20505777, 16920877, 150…
417	25358093	Putting theory to the test: which regulatory mechanisms can drive realistic growth of a root?	De Vos	2014	1	10.1371/journal.pcbi.1003910	True	[22404466, 16724264, 23299681, 9536070, 19517000, 8275865, 20970370, 22401844, 22371079, 23222650, 17960234, 19090618, 16244669, 22393022, 20663170, 22921914, 22079112, 22523244, 16665152, 23847638, 22500806, 21655916, 20002316, 21148415, 12237374, 439916, 12711226, 17643126, 12019561, 11997812, 11115888, 5685727, 3948247, 21998560, 14645053, 20303984, 16581849, 22939706, 16665121, 11886889, 1285…
418	31387989	Cytokinin functions as an asymmetric and anti-gravitropic signal in lateral roots.	Waidmann	2019	1	10.1038/s41467-019-11483-4	True	[23913002, 28898669, 19276442, 21135243, 11845211, 14614497, 23583551, 29671782, 11543210, 26578169, 22527393, 29525958, 14686437, 23891109, 26287479, 23277364, 12721786, 18818088, 16832061, 27432872, 20110319, 26662515, 26541513, 17975066, 26203563, 27254100, 30641154, 28698356, 17118121, 21962902, 27864760, 17630274, 26149574, 29355964, 24035235, 27322763, 28372884, 16361392, 11234017, 14973166…
419	15889151	Developmental specificity of auxin response by pairs of ARF and Aux/IAA transcriptional regulators.	Weijers	2005	1	10.1038/sj.emboj.7600659	True	[8278386, 12893945, 11163169, 14671301, 12932326, 11713520, 10715321, 12101120, 10068632, 9482737, 14973283, 10810148, 12161644, 15295098, 14534134, 5432063, 15296716, 8819327, 10952886, 15659631, 11283339, 8904808, 11595806, 11544131, 15247399, 10890530, 9409666, 14729917, 15469491, 14617065, 9895319, 11884676, 12566590, 14742873, 11752389, 9188533, 10476078, 9401121, 9342863, 15491917, 10758506…
420	31404094	Discrete mechanical growth model for plant tissue.	Weise	2019	1	10.1371/journal.pone.0221059	True	[16192309, 15635403, 15367944, 12782731, 24845680, 22383847, 17960234, 19303845, 19090618, 19033199, 19709922, 25156253, 19074340, 28697754, 27436908, 11010990, 25729061, 28559333, 23479623, 29229695, 28867204, 25000996, 20002316, 24415926, 23847638, 27708766, 21148415, 27845935, 21708626, 17905474, 22874093, 22947854, 27214690, 25569139, 25170343, 30209574, 29739839, 16261190, 23913952, 25569615…
421	25959963	Root Cap-Derived Auxin Pre-patterns the Longitudinal Axis of the Arabidopsis Root.	Xuan	2015	1	10.1016/j.cub.2015.03.046	True	[]
422	26798015	Cyclic programmed cell death stimulates hormone signaling and root development in Arabidopsis.	Xuan		1	10.1126/science.aad2776	True	[]
423	1967852	Glutamate induces calcium waves in cultured astrocytes: long-range glial signaling.	Cornell-Bell		1	10.1126/science.1967852	True	[]
424	1337609	Do astrocytes process neural information?	Smith		1	10.1016/s0079-6123(08)61744-6	True	[]
425	29351512	Physiology of Astroglia.	Verkhratsky		1	10.1152/physrev.00042.2016	True	[16968944, 19008000, 10668415, 18404462, 16527858, 27283249, 23072457, 27173782, 11180510, 18396351, 20453110, 28132831, 20203048, 18817732, 23459413, 21690189, 991250, 8840160, 1465619, 19745156, 23201358, 11245823, 22722203, 14993103, 22919059, 26224590, 15128845, 18690016, 3411349, 10818144, 25220544, 12421344, 16141309, 14682361, 12217974, 14237464, 5544731, 7520887, 14675168, 17962333, 78743…
426	7938003	Glutamate uptake into astrocytes stimulates aerobic glycolysis: a mechanism coupling neuronal activity to glucose utilization.	Pellerin		1	10.1073/pnas.91.22.10625	True	[4291916, 1314044, 1608978, 1618937, 1631079, 1448171, 1362805, 8455025, 8483920, 8099882, 8221102, 8295731, 8025256, 974737, 825861, 833603, 864466, 146537, 505014, 7452237, 6273495, 7082719, 6834059, 6136420, 6148706, 3862113, 3485282, 3958797, 3039854, 4287484, 3375817, 3392113, 3260686, 3186756, 2976396, 2027525, 2062861, 1680531, 1345946, 1664773, 942051]
427	7820550	Neural signalling. Neuromodulatory astrocytes.	Smith		1	10.1016/s0960-9822(00)00178-0	True	[]
428	10322493	Tripartite synapses: glia, the unacknowledged partner.	Araque		1	10.1016/s0166-2236(98)01349-6	True	[]
429	33385325	Behaviorally consequential astrocytic regulation of neural circuits.	Nagai	2020	1	10.1016/j.neuron.2020.12.008	True	[29269757, 29804835, 20203048, 25662838, 22722203, 30309945, 26112952, 16772168, 18974354, 31833591, 28186121, 26814587, 28539349, 26413480, 31167136, 33186550, 32632168, 30630934, 28285822, 29740943, 28822066, 11756501, 28712653, 1675864, 32895565, 27751234, 21106816, 31159923, 15707899, 24270812, 24478367, 28867552, 17916735, 1967852, 31722434, 29446379, 11369436, 15895084, 15772351, 30337521, …
430	35283239	Ultrastructural view of astrocyte arborization, astrocyte-astrocyte and astrocyte-synapse contacts, intracellular vesicle-like structures, and mitochondrial network.	Aten	2022	1	10.1016/j.pneurobio.2022.102264	True	[33633542, 27818300, 28132831, 22726828, 29096081, 24559669, 10322493, 32312988, 11598490, 22152301, 10821275, 15033578, 11756501, 31550514, 26179415, 28712653, 15514700, 29298904, 15817063, 25697159, 30174590, 20087359, 20066080, 13666826, 7248773, 17567808, 15475683, 32976770, 11733795, 361964, 31433295, 23299240, 1270329, 26232230, 26108722, 26108722, 31989178, 30277621, 30632498, 26259873, 59…
431	11756501	Protoplasmic astrocytes in CA1 stratum radiatum occupy separate anatomical domains.	Bushong		1	10.1523/JNEUROSCI.22-01-00183.2002	True	[10322493, 7791365, 4559710, 9843595, 8435499, 2007655, 2423916, 9502812, 9614220, 7519623, 1834565, 8070895, 5113526, 9087927, 10195197, 2209800, 10642755, 9316033, 10401635, 7914511, 10191305, 3525618, 11163886, 19866658, 7851987, 9441927, 2363851, 2027041, 8349842, 11158678, 8878303, 2479051, 10878596, 9870336, 10374814]
432	36805126	Organizing principles of astrocytic nanoarchitecture in the mouse cerebral cortex.	Salmon	2023	1	10.1016/j.cub.2023.01.043	True	[]
433	35385728	Direct vascular contact is a hallmark of cerebral astrocytes.	Hösli		1	10.1016/j.celrep.2022.110599	True	[]
434	36378959	Molecular basis of astrocyte diversity and morphology across the CNS in health and disease.	Endo	2022	1	10.1126/science.adc9020	True	[23661744, 18995817, 30309945, 32042146, 33385325, 35173313, 30154505, 28712653, 34872929, 32320644, 28166219, 32153350, 32203496, 24776795, 32139688, 29298427, 28821665, 28641108, 27939582, 28336567, 30344043, 22456708, 34171291, 29120426, 31433818, 27013675, 29621490, 14645205, 35013236, 31042697, 30626963, 26871627, 33086039, 34233199, 32681824, 19864262, 32181522, 31433295, 24584052, 30327343…
435	34479758	Astrocytic processes: from tripartite synapses to the active milieu.	Semyanov	2021	1	10.1016/j.tins.2021.07.006	True	[]
436	36854317	Astrocyte Endfeet in Brain Function and Pathology: Open Questions.	Díaz-Castro	2023	1	10.1146/annurev-neuro-091922-031205	True	[]
437	20647426	Astrocytes control breathing through pH-dependent release of ATP.	Gourine	2010	1	10.1126/science.1190721	True	[12386325, 12469126, 16388306, 16816144, 17965657, 18971930, 17567808, 11756501, 10196584, 16210541, 16699507, 17310248, 18566287, 20075918, 19186164, 17603870, 6818338, 18485188, 16001070, 15558061, 19420248, 11560767, 19160515, 18160630, 19143658, 30068, 15905224]
438	24136970	Sleep drives metabolite clearance from the adult brain.	Xie		1	10.1126/science.1241224	True	[21172606, 16251949, 16059497, 17086196, 6857280, 12015603, 12849238, 16364896, 22836259, 21917794, 8419962, 22896675, 23434588, 23812703, 16799555, 19779148, 7338810, 8412303, 18495879, 9610885, 18923183, 15630088, 22740128, 19033669, 8235588, 21037585, 21435553, 22717696, 2382142, 18053990, 18667150, 7847692, 19014776]
439	22472648	Astrocytes modulate neural network activity by Ca²+-dependent uptake of extracellular K+.	Wang	2012	1	10.1126/scisignal.2002334	True	[10713967, 9218186, 22267814, 22290828, 11581502, 18995817, 3016768, 11566779, 9349559, 9034829, 8182422, 1967852, 8134839, 7911978, 20546785, 21257664, 10732996, 20922057, 9861039, 14585601, 20203048, 28319, 12112377, 15933266, 11807397, 9262234, 8866855, 1375603, 7523629, 9212080, 11408549, 12227477, 15788710, 15731184, 18338793, 18054077, 22275221, 14614461, 9435504, 20412804, 90603, 11784732,…
440	20075918	Long-term potentiation depends on release of D-serine from astrocytes.	Henneberger		1	10.1038/nature08673	True	[8421494, 7732010, 10781100, 16713567, 14638938, 9440691, 15339653, 17717185, 16210541, 11426226, 16547515, 16551623, 18698599, 9728923, 9728924, 17035364, 17521573, 18817732, 3926319, 17625504, 15800046, 19439669, 19706442, 8756437, 8608000, 16185077, 11756501, 19056987, 18615566, 9547224]
441	27126038	Changes in the composition of brain interstitial ions control the sleep-wake cycle.	Ding		1	10.1126/science.aad4821	True	[24411729, 7624482, 22956841, 16251950, 22717696, 8235588, 16093563, 6836300, 24136970, 11494410, 21172606, 3880896, 20228005, 21640700, 3801897, 19342593, 23853635, 20152124, 21040849, 18566287, 7523291, 22275221, 23112168, 22472648, 7823615, 8321635, 8412303, 9502812, 1440710, 24240184, 16116433, 25204284, 1295682, 9211994, 15630088, 11145318, 11050136, 15533949, 4781345, 20880499, 9520487, 250…
442	29474910	Super-Resolution Imaging of the Extracellular Space in Living Brain Tissue.	Tønnesen		1	10.1016/j.cell.2018.02.007	True	[]
443	32332733	Stress gates an astrocytic energy reservoir to impair synaptic plasticity.	Murphy-Royal	2020	1	10.1038/s41467-020-15778-9	True	[26087679, 19469025, 24139625, 26149415, 17702612, 16741288, 15772357, 22362879, 25186741, 24662927, 21571253, 20386568, 18825147, 14766991, 15001711, 23966905, 21376239, 20075918, 24081156, 30174118, 30344043, 25581361, 22180782, 20087359, 24584052, 21536893, 28336567, 25383518, 29737454, 10642594, 19056987, 28867552, 26814587, 8046468, 24148096, 23196973, 27886179, 27896839, 21228163, 16015619,…
444	23303924	Differential sensitivity of brainstem versus cortical astrocytes to changes in pH reveals functional regional specialization of astroglia.	Kasymov		1	10.1523/JNEUROSCI.2813-12.2013	True	[20203048, 15295027, 11707694, 2973058, 17504911, 19900750, 12414798, 19706442, 17521573, 19734893, 18971930, 16141266, 16001070, 20647426, 20200044, 20148679, 20300101, 16816144, 20075918, 20736421, 17965657, 17310248, 10196584, 21810784, 16731806, 20844141, 20418874, 16210541, 11328886, 18375752, 18566287, 11387334, 14990933, 11504586, 16388306, 8558256, 15103465, 16025096, 16699507, 22411009]
445	31283899	The Emerging Nature of Astrocyte Diversity.	Khakh		1	10.1146/annurev-neuro-070918-050443	True	[]
446	29691400	Layer-specific morphological and molecular differences in neocortical astrocytes and their dependence on neuronal layers.	Lanjakornsiripan	2018	1	10.1038/s41467-018-03940-3	True	[19615761, 26505565, 28093548, 29096081, 22745251, 28712653, 24776795, 17356684, 26912893, 18575586, 22617854, 25700174, 19279265, 22253765, 28166219, 20943901, 21863013, 26448360, 9385054, 22987820, 15514700, 10322493, 20005253, 12445894, 20176054, 18171944, 17989291, 19013282, 24487027, 9888294, 24270812, 15161641, 25186741, 12546822, 25002516, 21411656, 1999469, 20197403, 21788491, 27000654, 2…
447	32203496	Astrocyte layers in the mammalian cerebral cortex revealed by a single-cell in situ transcriptomic map.	Bayraktar	2020	1	10.1038/s41593-020-0602-1	True	[17514196, 24183014, 19013282, 28712653, 29298427, 29691400, 24776795, 28983044, 27911841, 27764670, 29930089, 24097269, 26698402, 26727548, 24501367, 18171944, 11401399, 29420261, 11112355, 12888293, 28297709, 22456708, 18255030, 26324926, 25037921, 12925587, 22492350, 21491433, 29446379, 29606582, 30344043, 31320556, 26659665, 31097668]
448	32139688	Identification of region-specific astrocyte subtypes at single cell resolution.	Batiuk	2020	1	10.1038/s41467-019-14198-8	True	[18995817, 31283899, 30096314, 30096299, 26108722, 27904142, 18171944, 29691400, 28712653, 29298427, 28821665, 30936556, 28166219, 30430665, 22553043, 29279367, 19191334, 30154505, 25700174, 24385147, 30941031, 23307741, 17151600, 28373281, 25867923, 19131956, 27899622, 30309945, 29351512, 29096081, 20655735, 29439238, 27647730, 18575586, 23935940, 22617854, 24945771, 15729343, 15229614, 30344043…
449	28712653	Neural Circuit-Specialized Astrocytes: Transcriptomic, Proteomic, Morphological, and Functional Evidence.	Chai	2017	1	10.1016/j.neuron.2017.06.029	True	[25260700, 24559669, 10632596, 18982124, 27698138, 19300442, 11756501, 18171944, 26505565, 25663667, 27880915, 17259307, 15817063, 12926018, 23734019, 21903074, 25398949, 18558860, 27904142, 26368944, 1613552, 24742463, 9614247, 27013675, 25490346, 24429630, 28578789, 26108722, 25349915, 27141961, 24485249, 28099414, 28166219, 26273054, 23314171, 24776795, 18367089, 26961251, 20561775, 17717185, …
450	24631033	Diversity of astroglial functions alludes to subcellular specialisation.	Rusakov	2014	1	10.1016/j.tins.2014.02.008	True	[]
451	28479102	Septal Cholinergic Neuromodulation Tunes the Astrocyte-Dependent Gating of Hippocampal NMDA Receptors to Wakefulness.	Papouin	2017	1	10.1016/j.neuron.2017.04.021	True	[7346592, 24436034, 26242477, 17156977, 21914633, 23012414, 8723198, 15950302, 24138901, 21858872, 24111888, 25505312, 15386574, 14681929, 12796220, 20075918, 24879866, 25225097, 26301175, 2433595, 20541910, 10024347, 2841759, 21295046, 15858062, 24326163, 22801410, 27182818, 1973273, 7743225, 23426669, 17663597, 21956446, 22347811, 17110013, 16713567, 23686171, 17088105, 22863013, 16210541, 2494…
452	35501599	Astrocytic BDNF signaling within the ventromedial hypothalamus regulates energy homeostasis.	Ameroso	2022	1	10.1038/s42255-022-00566-0	True	[18495877, 12676795, 16917842, 18160634, 11579207, 17023662, 18753648, 20935630, 16943543, 15450103, 18615636, 24584052, 19878280, 16172601, 5636350, 11369436, 9786982, 25914127, 9092589, 31433295, 15703388, 14603320, 21205893, 10995446, 12202482, 9808456, 19158294, 10725923, 23696474, 27881398, 10536210, 18258679, 16423694, 9435263, 10480609, 19350671, 16564638, 22722203, 28570864, 25663667, 158…
453	32694692	Arousal-induced cortical activity triggers lactate release from astrocytes.	Zuend	2020	1	10.1038/s42255-020-0170-4	True	[16695568, 9326277, 22180782, 29752396, 29515192, 28151548, 29292516, 7938003, 21593331, 26698914, 28768175, 21376239, 26293178, 23281428, 27402767, 31286064, 24945771, 27166428, 1664773, 28867552, 24518663, 23469056, 23868258, 22808076, 18425091, 25865143, 27122995, 24116090, 9056712, 17103250, 25360091, 25374359, 28980186, 11771889, 1682425, 21037585, 12668290, 24138901, 25894291, 31495587, 312…
454	30482689	Astrocytes Integrate Behavioral State and Vascular Signals during Functional Hyperemia.	Tran	2018	1	10.1016/j.neuron.2018.09.045	True	[]
455	25938883	An astrocyte-dependent mechanism for neuronal rhythmogenesis.	Morquette	2015	1	10.1038/nn.4013	True	[9315902, 16914618, 9353193, 3236250, 12106664, 5579653, 22472648, 15158175, 10097180, 19955291, 1144530, 265573, 18945900, 21111204, 11404402, 20405049, 15882069, 2988992, 22777672, 23303924, 18187203, 11248006, 12062027, 12356430, 8910223, 23883859, 1616619, 20647426, 21152063, 8815799, 21111210, 21855979, 1683005, 23522041, 7472335, 16707789, 10457374, 4927563, 12542659, 2988706, 18716217, 145…
456	33361813	Astrocytes phagocytose adult hippocampal synapses for circuit homeostasis.	Lee	2020	1	10.1038/s41586-020-03060-3	True	[]
457	16713567	Glia-derived D-serine controls NMDA receptor activity and synaptic memory.	Panatier		1	10.1016/j.cell.2006.02.051	True	[]
458	24945771	Norepinephrine controls astroglial responsiveness to local circuit activity.	Paukert		1	10.1016/j.neuron.2014.04.038	True	[21068832, 18372288, 18171944, 21909085, 23012414, 21689604, 7855217, 24138901, 17942730, 7643199, 6771765, 10195197, 23172139, 19186164, 6265244, 17310248, 12913765, 22446881, 15356633, 19447095, 7911978, 18463250, 23872595, 12801419, 16707627, 22767895, 2148555, 18566287, 9166734, 6169404, 22159127, 23112168, 8843604, 24136970]
459	32632168	Astrocytic Ca<sup>2+</sup> signaling is reduced during sleep and is involved in the regulation of slow wave sleep.	Bojarskaite	2020	1	10.1038/s41467-020-17062-2	True	[29374835, 19186164, 24136970, 27122314, 28729692, 26814587, 29351512, 24739787, 24742463, 21855979, 11923408, 24945771, 22159127, 23040816, 28231463, 23751523, 28522470, 25894291, 29706581, 23195880, 25031397, 27693142, 29170378, 2287855, 26402600, 31570865, 26108722, 20542093, 20046194, 28968832, 28132831, 19447095, 23112168, 23904677, 24210901, 16210541, 30786245, 20083090, 6158410, 13947675, …
460	35614216	Divergent transcriptional regulation of astrocyte reactivity across disorders.	Burda	2022	1	10.1038/s41586-022-04739-5	True	[20012068, 24462092, 32898475, 33589835, 29096081, 27904142, 31283899, 28165006, 25891508, 26108722, 33086039, 27027288, 26299968, 32051591, 24097267, 23904622, 34380036, 31631012, 34267208, 33633365, 28825706, 29728695, 18477398, 18614693, 30700907, 32819810, 31619545, 26621731, 25448601, 32341542, 25731615, 29298427, 30029164, 31670864, 31498149, 33953205, 15494728, 19666516, 9315656, 19525918,…
461	18634578	Ancestral roles of glia suggested by the nervous system of Caenorhabditis elegans.	Heiman		1	10.1017/S1740925X07000609	True	[]
462	29706581	Cortical Circuit Activity Evokes Rapid Astrocyte Calcium Signals on a Similar Timescale to Neurons.	Stobart	2018	1	10.1016/j.neuron.2018.03.050	True	[]
463	26358496	Loose excitation-secretion coupling in astrocytes.	Vardjan	2015	1	10.1002/glia.22920	True	[10632596, 9753099, 10322493, 12420311, 9603209, 12209131, 18479831, 9440691, 15156145, 17360502, 17504911, 12663867, 11756501, 10428831, 23637196, 18538866, 9614238, 16207883, 12414798, 1967852, 16322057, 9853756, 16882655, 10336434, 9861047, 23791846, 15102489, 22354168, 25505312, 17406552, 9880572, 22528833, 17567808, 19186164, 20300101, 23472873, 16805768, 11256079, 20075918, 10417817, 104408…
464	28522470	Three-dimensional Ca<sup>2+</sup> imaging advances understanding of astrocyte biology.	Bindocci		1	10.1126/science.aai8185	True	[]
465	24484772	Spatiotemporal calcium dynamics in single astrocytes and its modulation by neuronal activity.	Wu	2014	1	10.1016/j.ceca.2013.12.006	True	[]
466	32704144	Astrocytes modulate sensory-evoked neuronal network activity.	Lines	2020	1	10.1038/s41467-020-17536-3	True	[14449617, 10576479, 15218136, 14766183, 16343791, 17207662, 15745945, 24559669, 11256079, 19615761, 16699507, 22537827, 29908948, 22159127, 22347811, 28210958, 24945771, 28012274, 27122314, 25071179, 19706442, 20203048, 28132831, 25232111, 27000523, 19607790, 28774929, 18566287, 25531572, 13439409, 16763041, 23112168, 18480364, 23974708, 17224408, 23874282, 11988174, 17499860, 17306527, 10677027…
467	29779943	Astroglial CB<sub>1</sub> Receptors Determine Synaptic D-Serine Availability to Enable Recognition Memory.	Robin	2018	1	10.1016/j.neuron.2018.04.034	True	[]
468	26273054	Circuit-specific signaling in astrocyte-neuron networks in basal ganglia pathways.	Martín		1	10.1126/science.aaa7945	True	[]
469	33177716	Chemico-genetic discovery of astrocytic control of inhibition in vivo.	Takano	2020	1	10.1038/s41586-020-2926-0	True	[32042146, 29691400, 10322493, 26108722, 27828941, 28093548, 21855979, 24559669, 29120426, 25033182, 24694749, 30309945, 30125270, 28585547, 28032891, 31026667, 18240313, 28671695, 27609886, 25186741, 26687838, 30991196, 25155957, 14602817, 20188654, 25143608, 29415226, 1527169, 12445894, 21753079, 10892652, 15620359, 16846852, 27477017, 8607999, 10482754, 27240195, 27565350, 30487426, 31955847, …
470	30315174	Astrocytes detect and upregulate transmission at inhibitory synapses of somatostatin interneurons onto pyramidal cells.	Matos	2018	1	10.1038/s41467-018-06731-y	True	[18599766, 24559669, 16707789, 20810906, 7916485, 14659095, 12629170, 16210541, 19186164, 21562257, 21855979, 25225102, 23732644, 10196584, 18985731, 24742463, 19805126, 17962333, 26496414, 16135550, 19703969, 23381899, 22158513, 21795545, 10436047, 12123700, 23674373, 25324774, 22246433, 22446878, 23042082, 24558155, 21278730, 29311610, 26464997, 25938883, 22383644, 20600669, 21827169, 24633127,…
471	30337521	Astrocytes integrate and drive action potential firing in inhibitory subnetworks.	Deemyad	2018	1	10.1038/s41467-018-06338-3	True	[26577203, 1337609, 23659852, 25414643, 22027012, 27122314, 26316036, 15561405, 19896978, 20300101, 25225086, 22313347, 26793048, 25502516, 25862587, 28945222, 10322493, 19615761, 24559669, 15582368, 21150916, 23878372, 22016519, 24659955, 25762660, 16707796, 25225089, 15561419, 17942730, 11256079, 19948188, 17310248, 20647426, 16707789, 10196584, 19805126, 8731228, 21847373, 19721003, 24839011, …
472	26875623	Hippocampal Somatostatin Interneurons Control the Size of Neuronal Memory Ensembles.	Stefanelli	2016	1	10.1016/j.neuron.2016.01.024	True	[]
473	29311610	Interneuron-specific signaling evokes distinctive somatostatin-mediated responses in adult cortical astrocytes.	Mariotti	2018	1	10.1038/s41467-017-02642-6	True	[18568015, 15378039, 25082707, 27225074, 24559669, 26814587, 18566287, 22159127, 22347811, 24945771, 16816144, 25757560, 27904142, 21068331, 22158513, 24262146, 20203662, 23868258, 23589582, 25894291, 10195197, 24981861, 22366760, 23872595, 15782150, 23761909, 21325528, 23312523, 23817549, 11050111, 23040809, 16033415, 24416361, 15240800, 19622729, 7797504, 9315902, 15745945, 26074766, 18321876, …
474	33020652	Spinal astrocytes in superficial laminae gate brainstem descending control of mechanosensory hypersensitivity.	Kohro	2020	1	10.1038/s41593-020-00713-4	True	[21068831, 25502516, 27904142, 25414368, 22745251, 29420261, 24776795, 25186741, 10205173, 10862737, 20452319, 19837031, 18240313, 22173709, 16766858, 16539676, 19003793, 29791834, 27720486, 10570489, 24964753, 4759656, 18620588, 22159127, 15800046, 21371995, 26387932, 30249798, 30359601, 28961064, 26273054, 20075918, 26136663, 29779943, 27272177, 9469662, 30185558, 27934764, 22863013, 226222, 61…
475	26136663	Role for astroglial α1-adrenoreceptors in gliotransmission and control of synaptic plasticity in the neocortex.	Pankratov	2015	1	10.3389/fncel.2015.00230	True	[23364786, 20699225, 24559669, 21068832, 21376829, 24753049, 24138901, 18003824, 17459147, 25505312, 20087359, 19914187, 20647426, 23548902, 17207662, 19186164, 20148679, 20300101, 20075918, 23602195, 24298150, 23677646, 25605709, 21272193, 24409095, 25233403, 21757694, 23426669, 22446881, 22697395, 25475761, 18048357, 16924259, 21449975, 21855979, 17325196, 16210541, 24945771, 15355322, 25033184…
476	33589833	Astrocytes mediate the effect of oxytocin in the central amygdala on neuronal activity and affective states in rodents.	Wahis	2021	1	10.1038/s41593-021-00800-0	True	[19482229, 22325206, 28899620, 26911697, 19228979, 11906204, 15821089, 21719680, 30158853, 15155061, 21389985, 31537912, 28945222, 32703230, 21796121, 18356275, 16707796, 28479102, 29779943, 23612301, 10924808, 29302197, 29922743, 26386304, 25345612, 20557424, 18510735, 15295027, 15339653, 31954621, 27828941, 31283899, 16339042, 21314846, 28210958, 24456263, 29079367, 31079836, 26527193, 26316036…
477	22159127	Astrocyte calcium signaling transforms cholinergic modulation to cortical plasticity in vivo.	Takata		1	10.1523/JNEUROSCI.5289-11.2011	True	[20203048, 11923408, 8855336, 3005879, 18372288, 21914633, 9782163, 3183710, 21435553, 9860805, 2154648, 9421837, 21909085, 17913901, 17920014, 9046571, 17662507, 16195467, 10401642, 9704999, 19801988, 20405049, 17122323, 19767006, 7644027, 20075918, 15094801, 19709632, 21906644, 9497289, 2565563, 3862134, 11904444, 2888049, 1361197, 19168141, 18698599, 19586804, 15800046, 11784768, 16703626, 126…
478	29166242	Dynamism of an Astrocyte In Vivo: Perspectives on Identity and Function.	Poskanzer	2017	1	10.1146/annurev-physiol-021317-121125	True	[22722203, 15707899, 26771491, 24945771, 24136970, 27122314, 25963996, 22549954, 18455991, 22745251, 19651305, 22726829, 11955448, 11955447, 12842915, 22500632, 17178400, 25151262, 28336567, 20871603, 26859354, 12209125, 25673868, 24462092, 22553043, 28099414, 23828890, 28380352, 20647426, 24776795, 28166219, 26912893, 26687838, 28817797, 23307741, 18442094, 18372288, 25122895, 25894291, 19447095…
479	36261025	Activity-dependent translation dynamically alters the proteome of the perisynaptic astrocyte process.	Sapkota		1	10.1016/j.celrep.2022.111474	True	[24090431, 5955961, 26200505, 11007900, 32139688, 24695404, 28377822, 22578497, 25308431, 28712653, 1675864, 7546749, 28275336, 8396172, 26430118, 11950769, 22393127, 28190998, 12408854, 22412021, 20543841, 23104886, 22865458, 19013282, 24671994, 13945541, 21903074, 32128395, 24523672, 31097639, 11224542, 28462931, 19013281, 32976770, 33492460, 29230054, 28348001, 29343640, 8703078, 31171447, 223…
480	34904753	Astrocyte control of the entorhinal cortex-dentate gyrus circuit: Relevance to cognitive processing and impairment in pathology.	Di Castro	2021	1	10.1002/glia.24128	True	[28132831, 24812394, 24559669, 10322493, 32312988, 18995817, 32139688, 32203496, 26814587, 11910117, 21914633, 20018210, 25042585, 9440691, 11426226, 15156145, 28522470, 29298427, 29625071, 26597763, 17360502, 18305253, 15084664, 18171944, 28712653, 19007738, 1321647, 1531559, 20813131, 19590004, 8492154, 25406732, 20354534, 19864566, 21909085, 9703027, 9703026, 16882655, 9809557, 10342401, 18834…
481	31980655	Distinct temporal integration of noradrenaline signaling by astrocytic second messengers during vigilance.	Oe	2020	1	10.1038/s41467-020-14378-x	True	[1967852, 24559669, 18372288, 22159127, 22347811, 23012414, 28479102, 24945771, 24138901, 18817732, 25429263, 29804835, 21376239, 27402767, 22180782, 25622143, 5650798, 624057, 29593511, 3651229, 22506532, 25489081, 3955350, 11738836, 9159177, 29279390, 28779099, 23240011, 23868258, 29151577, 25186741, 19013282, 29853555, 26889809, 26794933, 18708470, 17303246, 20495558, 28522470, 17097235, 19190…
482	35484406	Neuronal activity drives pathway-specific depolarization of peripheral astrocyte processes.	Armbruster	2022	1	10.1038/s41593-022-01049-x	True	[9822723, 11502569, 10561441, 12445898, 24636341, 27707974, 29760178, 29483642, 22958819, 18240313, 21046559, 9671304, 20156964, 23589582, 19778505, 30177844, 832122, 18691387, 16369934, 24686787, 29446379, 29606582, 17942730, 15772350, 23314171, 26539081, 25581361, 24268779, 33316304, 27118849, 14966867, 8843601, 24092046, 16525046, 25824654, 31116972]
483	20087359	Astroglial networks: a step further in neuroglial and gliovascular interactions.	Giaume		1	10.1038/nrn2757	True	[]
484	34290098	Local IP<sub>3</sub> receptor-mediated Ca<sup>2+</sup> signals compound to direct blood flow in brain capillaries.	Longden	2021	1	10.1126/sciadv.abh0101	True	[3495737, 18621682, 22556255, 22266543, 33051294, 32183562, 28933255, 31255380, 26119027, 24670647, 26158016, 27227366, 16940431, 27780904, 26658454, 26311764, 27512009, 30084828, 28319610, 17459942, 23242312, 2778101, 31959752, 29937277, 21709182, 25452732, 7504210, 33635784, 32402642, 17932328, 33603231, 19332787, 22896675, 12053015, 9582075, 10320669, 18588525, 15483113, 24808139, 28592421, 29…
485	27518562	Astrocytic Insulin Signaling Couples Brain Glucose Uptake with Nutrient Availability.	García-Cáceres		1	10.1016/j.cell.2016.07.028	True	[16371949, 24123158, 20944627, 20696279, 17659523, 17659525, 11000114, 18299565, 9469154, 24931033, 24074868, 24529528, 3011572, 23064363, 16914687, 24024117, 14585598, 10512354, 205798, 24880214, 24931034, 12029447, 18451994, 10466143, 19349192, 15870101, 16652340, 14522144, 11169793, 15064421, 24074867, 9886075, 11278779, 4980946, 20012068, 1782546, 24947355, 25730668, 116135, 23007188]
486	24880214	Leptin signaling in astrocytes regulates hypothalamic neuronal circuits and feeding.	Kim	2014	1	10.1038/nn.3725	True	[22152301, 21236501, 2358525, 9630393, 20679202, 23064363, 13641114, 19747514, 19293246, 16914687, 21343257, 17506645, 11373681, 21745644, 12597862, 18668043, 21925320, 15870101, 21237139, 16491079, 20017211, 7615347, 20736918, 19666516, 19013281, 19013282, 20308160, 22729177]
487	27026049	Ghrelin Regulates Glucose and Glutamate Transporters in Hypothalamic Astrocytes.	Fuente-Martín	2016	1	10.1038/srep23673	True	[20679202, 22201683, 24166765, 23064363, 21343257, 19293246, 22328600, 19144836, 24880214, 24848869, 26042199, 15064421, 21539509, 9675426, 16567520, 17728716, 8785064, 19490089, 22416219, 8077462, 9298843, 23890838, 17581948, 14400, 23274895, 14622911, 12086933, 24093682, 11756489, 8940604, 15578727, 1691273, 25792745, 23798599, 25921535, 21521751, 7615345, 18577699, 22414807, 17416968, 22186669…
488	30108130	Cholecystokinin Switches the Plasticity of GABA Synapses in the Dorsomedial Hypothalamus via Astrocytic ATP Release.	Crosby	2018	1	10.1523/JNEUROSCI.0569-18.2018	True	[12510010, 20590826, 24559669, 27707974, 23904103, 29154812, 21749490, 12117580, 23637193, 11404301, 15123537, 10727618, 10594924, 18248910, 17904218, 17122076, 29380725, 22155492, 21835348, 26400945, 16455686, 3241627, 25904713, 2025429, 6318206, 15995701, 19914187, 20647426, 24790191, 19186164, 8309621, 284371, 28271037, 17689570, 15894802, 24880214, 22325203, 26698914, 14612964, 28733356, 3372…
489	31227310	Rapid Reconfiguration of the Functional Connectome after Chemogenetic Locus Coeruleus Activation.	Zerbi	2019	1	10.1016/j.neuron.2019.05.034	True	[]
490	33192327	Astrocytes-The Ultimate Effectors of Long-Range Neuromodulatory Networks?	Pacholko	2020	1	10.3389/fncel.2020.581075	True	[16968944, 7346593, 7346592, 7346592, 19477157, 18372288, 30068965, 21224221, 25042585, 10336133, 28242439, 24672016, 16165227, 15456834, 19261850, 22811426, 11164999, 15036382, 11756501, 27896809, 21106816, 22258508, 9290587, 17980435, 27195153, 30337521, 18687403, 11098652, 14650905, 21909085, 24138901, 27126038, 29206811, 16586093, 11166327, 29867371, 14736858, 29659572, 16343787, 17804147, 28…
491	25225097	Volume transmission signalling via astrocytes.	Hirase		1	10.1098/rstb.2013.0604	True	[7911978, 8134839, 8917580, 19571146, 17942730, 15094801, 8596642, 8888115, 22228580, 18923183, 11064369, 7844253, 2116602, 9290587, 8646286, 20136842, 20869597, 8095350, 18817732, 15339653, 14736858, 16210541, 16707789, 17717185, 17310248, 20075918, 7732010, 15800046, 14638938, 23761909, 21914633, 21909085, 21855979, 16713567, 9861039, 9880572, 11264297, 14659095, 24409095, 15995701, 19914187, 1…
492	35108542	Sex differences in developmental patterns of neocortical astroglia: A mouse translatome database.	Rurak		1	10.1016/j.celrep.2022.110310	True	[]
493	35868269	The application of artificial intelligence to biology and neuroscience.	Richards		1	10.1016/j.cell.2022.06.047	True	[]
494	30780045	Continual lifelong learning with neural networks: A review.	Parisi	2019	1	10.1016/j.neunet.2019.01.012	True	[]
495	31113301	A Review of Recurrent Neural Networks: LSTM Cells and Network Architectures.	Yu	2019	1	10.1162/neco_a_01199	True	[]
496	31954621	Dopamine-Evoked Synaptic Regulation in the Nucleus Accumbens Requires Astrocyte Activity.	Corkrum	2020	1	10.1016/j.neuron.2019.12.026	True	[10322493, 11181976, 24559669, 18400166, 21303898, 15156145, 15048851, 23699503, 25732135, 29380725, 27880915, 17259307, 21909085, 25260706, 28130845, 19186164, 20148679, 8730590, 9204911, 16816144, 20075918, 27896839, 12675914, 16055761, 24509633, 12574450, 26232229, 11929934, 15933266, 8758956, 27145911, 21338877, 17004232, 26273054, 28945222, 24227722, 22446881, 23125832, 15533323, 16652340, 1…
497	31230713	Glia Accumulate Evidence that Actions Are Futile and Suppress Unsuccessful Behavior.	Mu	2019	1	10.1016/j.cell.2019.05.050	True	[]
498	14243400	AN UNIDENTIFIED VIRUS WHICH CAUSES THE RAPID PRODUCTION OF TUMOURS IN MICE.	HARVEY		1	10.1038/2041104b0	True	[]
499	12778136	RAS oncogenes: the first 30 years.	Malumbres		1	10.1038/nrc1097	True	[]
500	32209560	The Frequency of Ras Mutations in Cancer.	Prior	2020	1	10.1158/0008-5472.CAN-19-3682	True	[28666118, 30287508, 26985062, 25234412, 22589270, 23487764, 6092966, 3550423, 3510078, 27010960, 25294886, 29233960, 30420765, 31088913, 28117393, 25437878, 9054499, 17450133, 28215705, 27872088, 15864294, 30865897, 30194290, 28630043, 31606273, 25599653, 25252692, 30952657, 25705018, 26037647, 31390567, 21098031, 29576454, 30872507, 31266962, 30371878, 29625050, 22588877, 30877282, 31427573, 27…
501	24803665	Structure-energy-based predictions and network modelling of RASopathy and cancer missense mutations.	Kiel	2014	1	10.1002/msb.20145092	True	[20685816, 22892241, 18470943, 23791108, 19251646, 9551546, 16520774, 24469055, 17704776, 21098031, 18073111, 22179043, 19966803, 16829981, 19684605, 22096564, 16636066, 14993899, 23436904, 20949621, 22261753, 12079393, 18454158, 20141835, 1438297, 9491886, 23805200, 16273093, 20067622, 23076151, 15987685, 24313378, 19638615, 15236966, 21387466, 12628188, 7834738, 16357158, 20679480, 23997989, 12…
502	23875798	The RASopathies.	Rauen	2013	1	10.1146/annurev-genom-091212-153523	True	[22821737, 21907886, 19376813, 22301711, 16170316, 16278491, 15917201, 2547513, 19410195, 17704776, 2117566, 2114220, 22433254, 21041952, 19966803, 19684605, 21089071, 12058348, 17553592, 14639529, 16372351, 6148751, 16010679, 21834037, 16969868, 20141835, 17103458, 15987685, 16377799, 18632543, 21500339, 12161596, 21344638, 20619386, 20694012, 16474404, 18849586, 17603483, 17956344, 17250658, 21…
503	28666118	RAS Proteins and Their Regulators in Human Disease.	Simanshu		1	10.1016/j.cell.2017.06.009	True	[20080631, 9302992, 20802526, 26446362, 26502337, 27104980, 3546293, 20601955, 12618308, 16483930, 9690470, 17540168, 9065405, 20605257, 21340158, 20578946, 2185890, 17704776, 19915670, 24550516, 27158780, 21779497, 24229709, 22179043, 23221337, 23303910, 27477511, 19684605, 9614111, 24535670, 27791178, 28029918, 25878361, 20150892, 27313208, 8328449, 16969076, 21548061, 26960984, 20478380, 16043…
505	32528145	RAS-targeted therapies: is the undruggable drugged?	Moore	2020	1	10.1038/s41573-020-0068-6	True	[22810696, 26091043, 25079552, 28810144, 25323927, 25631445, 28988769, 18372904, 25252692, 18211960, 25561545, 6308466, 9362444, 16918139, 14645534, 1736363, 8490966, 9582122, 2116237, 2821624, 26037647, 24256730, 31611389, 9334313, 18059342, 15864294, 30565923, 29373830, 31666701, 31658955, 26841430, 26739882, 31138768, 29033317, 28235199, 23831572, 20150892, 22431598, 30683716, 30093669, 313320…
506	31600136	The Ras switch in structural and historical perspective.	Gasper		1	10.1515/hsz-2019-0330	True	[]
507	25830673	Structures of Ras superfamily effector complexes: What have we learnt in two decades?	Mott	2015	1	10.3109/10409238.2014.999191	True	[]
508	11320243	Dynamic properties of the Ras switch I region and its importance for binding to effectors.	Spoerner		1	10.1073/pnas.081441398	True	[1785141, 2406906, 2191717, 9230043, 10504223, 8756686, 8810927, 8810926, 2029511, 9628477, 10371160, 3015600, 2200519, 942051, 7852367, 8636102, 8954901, 9760267, 9109662, 1894650, 15299374, 18488310, 9757107, 8768906, 7867061, 8621388, 9150145, 8665852, 8668210, 8663585, 8910277, 8628998, 8710374, 9315645, 7791872, 9302994, 10224125, 8756332, 10493587, 9931261, 2191303, 8636091, 2196171, 841937…
509	11701921	The guanine nucleotide-binding switch in three dimensions.	Vetter		1	10.1126/science.1062023	True	[]
510	19776012	Improved binding of raf to Ras.GDP is correlated with biological activity.	Kiel	2009	1	10.1074/jbc.M109.031153	True	[10740269, 14663478, 2122258, 1898771, 6308607, 3057494, 7809086, 8399352, 7820549, 8052307, 9488663, 11864565, 7791872, 7766599, 8756332, 18596699, 15826668, 9628477, 10371160, 9760267, 10224125, 11748241, 11136978, 11709168, 9600858, 8396447, 9356456, 8612072, 10080902, 10876236, 15197281, 15887221, 3015600, 8636102, 942051, 9504803, 2757186, 11292826, 7852367, 8954901, 8605626, 8657129, 826819…
511	20361980	What makes Ras an efficient molecular switch: a computational, biophysical, and structural study of Ras-GDP interactions with mutants of Raf.	Filchtinski	2010	1	10.1016/j.jmb.2010.03.046	True	[]
512	16310215	The ubiquitin domain superfold: structure-based sequence alignments and characterization of binding epitopes.	Kiel	2005	1	10.1016/j.jmb.2005.10.010	True	[]
513	8791426	Ras effectors.	Marshall		1	10.1016/s0955-0674(96)80066-4	True	[]
514	32057289	Analysis of Ras-effector interaction competition in large intestine and colorectal cancer context.	Ibáňez Gaspar	2020	1	10.1080/21541248.2020.1724596	True	[30609968, 15367757, 29457927, 29229669, 24868497, 11701921, 28666118, 26887348, 27486317, 28815022, 9628477, 16310215, 15826668, 15826669, 24345680, 24929361, 17544445, 30777892, 30209039, 11350749, 30853556, 28600395, 27053111, 21909432, 26015543, 19366594, 23357313, 27147489, 17182900, 22305756, 30093406, 30476243, 14766359, 20112066, 27802133, 10446223, 24441586, 11292826, 11136978, 9753431, …
515	26423700	RAS/Effector Interactions from Structural and Biophysical Perspective.	Erijman		1	10.2174/1389557515666151001141838	True	[]
516	27936046	The RAS-Effector Interface: Isoform-Specific Differences in the Effector Binding Regions.	Nakhaeizadeh	2016	1	10.1371/journal.pone.0167145	True	[7641884, 24148564, 18568040, 12581669, 26884329, 20563706, 23958207, 20870410, 20478380, 17428555, 26000477, 21779497, 25219551, 17085049, 11937045, 24388967, 23059812, 20949621, 25974318, 25878360, 27288568, 17496922, 15519853, 15826668, 26496174, 22189424, 25781681, 17635919, 25830673, 11701921, 27104980, 15491620, 8550565, 16483931, 18596699, 11136978, 9628477, 7791872, 7867061, 8668210, 9184…
517	15826668	Recognizing and defining true Ras binding domains I: biochemical analysis.	Wohlgemuth		1	10.1016/j.jmb.2005.02.048	True	[]
518	25329579	How structure defines affinity in protein-protein interactions.	Erijman	2014	1	10.1371/journal.pone.0110085	True	[9177355, 8955273, 7877692, 2271559, 8552589, 17355869, 15095871, 9300480, 18812015, 8589061, 9464564, 17600612, 1339024, 11807947, 12364582, 22153497, 19798743, 15801826, 20329755, 22001016, 7649979, 6530667, 8157652, 22089882, 21213247, 21903632, 22238219, 9917408, 5551392, 10449371, 20623647, 8263940, 14631033, 1549581, 14872095, 7761829, 23389845, 9718299, 9461077, 22749196, 17603074, 3793367…
519	15826669	Recognizing and defining true Ras binding domains II: in silico prediction based on homology modelling and energy calculations.	Kiel		1	10.1016/j.jmb.2005.02.046	True	[]
520	33580066	Predicted 'wiring landscape' of Ras-effector interactions in 29 human tissues.	Catozzi	2021	1	10.1038/s41540-021-00170-0	True	[27136053, 16979568, 17637676, 19638615, 24922536, 25613900, 24345680, 25946651, 32057289, 10740269, 30777892, 10754559, 30420765, 1990291, 22976291, 22812185, 19759284, 31134058, 22129029, 10327074, 18677118, 23235262, 23550210, 31483290, 29625048, 26824661, 18772890, 29316426, 26804919, 23636398, 28052061, 29122777, 30427539, 24798001, 29337640, 26909576, 30537516, 26631609, 23685749, 25079317,…
523	11784866	The RAS effector RIN1 directly competes with RAF and is regulated by 14-3-3 proteins.	Wang		1	10.1128/MCB.22.3.916-926.2001	True	[9208849, 8259209, 9384379, 7730360, 9620694, 11447113, 9261098, 11279521, 9234708, 8987400, 10836149, 9302994, 10419529, 1939237, 10869359, 7862125, 9144171, 11248233, 10092600, 8636102, 7972015, 7791788, 10998417, 9334313, 8628998, 1804254, 11305103, 8355667, 8668210, 9294608, 11023813, 9883720, 8557659, 3600635, 9561267, 11027300, 10660530, 2471642, 10205168, 10856238, 9632754, 8349614, 200588…
524	30777892	A deep proteome and transcriptome abundance atlas of 29 healthy human tissues.	Wang	2019	1	10.15252/msb.20188503	True	[22955977, 27669419, 26472760, 24240322, 26450961, 28973437, 25950722, 15797915, 27490519, 26817480, 25332398, 27951527, 30777893, 25732134, 24309898, 28748932, 28481885, 14993899, 27899619, 23436904, 12665801, 23815980, 23715323, 23975139, 27485444, 26627737, 28982758, 24870542, 20208520, 25361974, 28835372, 29425488, 29610271, 27104977, 28625053, 17513423, 22664983, 27251275, 29162641, 25357241…
525	21779497	RAS Interaction with PI3K: More Than Just Another Effector Pathway.	Castellano		1	10.1177/1947601911408079	True	[2122258, 3299060, 3325827, 1785141, 2181667, 2821624, 2830621, 6308472, 6308473, 6356358, 2547513, 15519853, 11239415, 8302341, 9180088, 12068308, 16094359, 8503013, 8332195, 8334704, 8332187, 15187187, 8016101, 9525855, 7542586, 7939645, 11237210, 8343948, 6308607, 11566613, 12094235, 20563706, 12040186, 9178890, 15766656, 15766660, 8663585, 12384139, 15143186, 1846320, 11687500, 7713498, 97594…
526	10754559	Why cytoplasmic signalling proteins should be recruited to cell membranes.	Kholodenko		1	10.1016/s0962-8924(00)01741-4	True	[]
527	30026344	The actin cortex at a glance.	Chugh	2018	1	10.1242/jcs.186254	True	[23066072, 11925442, 26976596, 27881665, 25605934, 24814144, 23066079, 25774834, 25754640, 24136886, 20663818, 17084355, 25017211, 3277283, 12154370, 20713731, 20811457, 1460437, 18283112, 27276270, 24065829, 26109323, 23851486, 27676427, 28504247, 17088428, 17921219, 15186741, 28530659, 23931305, 24845681, 28458398, 28751725, 21937716, 27989655, 9017599, 1549777, 29107560, 10423462, 16174742, 25…
528	25759176	Ras moves to stay in place.	Schmick	2015	1	10.1016/j.tcb.2015.02.004	True	[]
529	33172116	Mechanisms of Ras Membrane Organization and Signaling: Ras Rocks Again.	Abankwa	2020	1	10.3390/biom10111522	True	[11701921, 28666118, 12581669, 18547521, 27791178, 20080631, 32209560, 32341551, 25878363, 15367757, 20044567, 12527752, 17618274, 25234412, 15954863, 17263520, 18758236, 27087647, 28863262, 18273062, 29320680, 15123831, 16781855, 25759176, 20416930, 22179043, 32234958, 30846362, 16551266, 21414482, 22751498, 27503857, 32697994, 21141956, 17690305, 24366544, 28827765, 28041850, 18187657, 29967243…
530	16223883	H-ras, K-ras, and inner plasma membrane raft proteins operate in nanoclusters with differential dependence on the actin cytoskeleton.	Plowman	2005	1	10.1073/pnas.0504114102	True	[11413487, 14622593, 12543707, 9177342, 12414701, 14612561, 10704449, 12052946, 9723621, 14980224, 12728271, 11283610, 12527752, 12021258, 11988576, 10559881, 12060735, 15003623, 15123831, 15954863]
531	12901307	Single- and multiple-molecule dynamics of the signaling from H-Ras to cRaf-1 visualized on the plasma membrane of living cells.	Hibino		1	10.1002/cphc.200300731	True	[]
532	32296183	A reference map of the human binary protein interactome.	Luck	2020	1	10.1038/s41586-020-2188-x	True	[21414488, 25416956, 25428349, 25954002, 28495876, 27535533, 24670764, 29206104, 11237011, 11181995, 26344197, 26496610, 28514442, 16189514, 19060903, 19060904, 20805792, 31467278, 11781573, 22127214, 23399932, 25038412, 21176124, 1310259, 7744246, 30886144, 27237738, 27974209, 24262037, 22991235, 11333967, 22761559, 29778836, 18719252, 25388151, 28733901, 29109268, 23900247, 24050456, 26897376, …
533	32789304	Combining Gene-Disease Associations with Single-Cell Gene Expression Data Provides Anatomy-Specific Subnetworks in Age-Related Macular Degeneration.	Luthert	2020	1	10.1089/nsm.2020.0005	True	[25104651, 31909196, 22794258, 26691988, 31934346, 25446321, 31712411, 31848347, 24573882, 16127175, 25613900, 30476243, 32296183, 28139756, 11207275, 31405227, 24890788, 27609773, 30235356, 24672479, 15615725, 25870235, 24022401, 21508107, 10764734, 16769053, 28901286, 31880857, 31350409, 22364233, 10802651, 12469520, 15632016, 31771932]
534	11069762	Microtubule-dependent formation of podosomal adhesion structures in primary human macrophages.	Linder		1	10.1242/jcs.113.23.4165	True	[]
535	29016754	Cardiac troponins: from myocardial infarction to chronic disease.	Park		1	10.1093/cvr/cvx183	True	[4266138, 22922414, 26320110, 23979214, 8815803, 21193685, 4233121, 4253596, 11587122, 7601340, 15736582, 1934363, 8477526, 1934353, 2687327, 20685679, 21962825, 18671960, 9915769, 1008822, 3782144, 2226790, 8088824, 10973764, 25464015, 761341, 3591601, 2632816, 10388496, 17951284, 17967982, 25324453, 21965555, 18583618, 9625043, 16814641, 17855673, 27354052, 1904190, 9732976, 7776386, 21169615, …
536	15023524	DEF6, a novel PH-DH-like domain protein, is an upstream activator of the Rho GTPases Rac1, Cdc42, and RhoA.	Mavrakis		1	10.1016/j.yexcr.2003.12.004	True	[]
537	25961457	KANK deficiency leads to podocyte dysfunction and nephrotic syndrome.	Gee	2015	1	10.1172/JCI79504	True	[23867502, 17493215, 25349199, 18971929, 23291470, 19515699, 24270420, 17996375, 24257694, 23188109, 15841212, 20720434, 16968744, 17530925, 22440901, 17086182, 18458160, 19171758, 12133830, 24814193, 24676636, 24671081, 18719708, 21779026, 21804090, 22278020, 22518006, 23677246, 24061480, 21911940, 7334749, 23264686, 11856766, 17937395]
538	7781068	Crystal structure of the cys2 activator-binding domain of protein kinase C delta in complex with phorbol ester.	Zhang		1	10.1016/0092-8674(95)90011-x	True	[]
540	11884510	The PX domain: a new phosphoinositide-binding module.	Ellson		1	10.1242/jcs.115.6.1099	True	[]
542	8519781	The pleckstrin homology domain of phospholipase C-delta 1 binds with high affinity to phosphatidylinositol 4,5-bisphosphate in bilayer membranes.	Garcia		1	10.1021/bi00049a039	True	[]
543	17233582	Pleckstrin homology (PH) domains and phosphoinositides.	Lemmon		1	10.1042/BSS0740081	True	[8497315, 8500161, 2897630, 8208296, 8208297, 8072546, 7479822, 8519781, 8521504, 9005852, 10399908, 10196129, 10983984, 10983985, 14679290, 12694559, 16554828, 16381859, 9804818, 9434133, 10926821, 16678108, 15905169, 15195146, 10338211, 15023338, 9072969, 8947047, 10432293, 11001876, 11513726, 12525493, 16615893, 15359279, 12176338, 9736615, 15610010, 11884510, 11284710, 11557775, 11433300, 114…
544	23747363	The Protein 4.1 family: hub proteins in animals for organizing membrane proteins.	Baines	2013	1	10.1016/j.bbamem.2013.05.030	True	[]
545	24739740	DEP domains: structurally similar but functionally different.	Consonni	2014	1	10.1038/nrm3791	True	[17511476, 15545267, 9630596, 17884187, 10754559, 20855527, 12679517, 22682243, 19182865, 3803719, 23140633, 8755244, 19234454, 21172654, 22000011, 23753921, 15353129, 23390601, 19305425, 19273589, 12414186, 14614075, 17199046, 15090201, 18204463, 11829488, 21511947, 22411803, 16316996, 10564636, 20055708, 19521673, 22343288, 9716412, 19446321, 17606995, 15573383, 18514484, 23371553, 9060471, 175…
546	17371237	Regulation of class IA PI3Ks: is there a role for monomeric PI3K subunits?	Geering		1	10.1042/BST0350199	True	[]
547	29855542	Molecular recognition of RAS/RAF complex at the membrane: Role of RAF cysteine-rich domain.	Travers	2018	1	10.1038/s41598-018-26832-4	True	[17496923, 11023813, 24651010, 26985062, 21388974, 15367757, 15731001, 9069260, 25907612, 7852367, 8636102, 7730360, 8530446, 10777480, 25684575, 8710867, 27104980, 15035987, 25437913, 15520807, 17635919, 7781068, 9271501, 10391930, 8144497, 15491620, 8972184, 9242688, 10454553, 16364920, 20141835, 23993095, 7565795, 21577205, 26958889, 26718888, 28286004, 22851002, 25941399, 28067274, 26051715, …
548	29429878	Raf-1 Cysteine-Rich Domain Increases the Affinity of K-Ras/Raf at the Membrane, Promoting MAPK Signaling.	Li	2018	1	10.1016/j.str.2018.01.011	True	[20080631, 26165597, 8599683, 26709496, 9746504, 19444816, 12446733, 16200636, 21779495, 26761128, 26682817, 26423697, 8035810, 19384996, 8550565, 25684575, 8144497, 15923235, 17263520, 11069282, 7852367, 7664052, 9531512, 10497893, 26644280, 25713064, 28623230, 26718888, 27057007, 11689566, 28724936, 15173190, 3004741, 16297931, 18211960, 25907612, 17555829, 28286004, 27643882, 26453300, 2521177…
549	30293811	Molecular Basis for Membrane Recruitment by the PX and C2 Domains of Class II Phosphoinositide 3-Kinase-C2α.	Chen	2018	1	10.1016/j.str.2018.08.010	True	[]
550	25534554	Crystal structure of afadin PDZ domain-nectin-3 complex shows the structural plasticity of the ligand-binding site.	Fujiwara	2015	1	10.1002/pro.2628	True	[9334353, 10225955, 12558799, 10085297, 15140894, 12446711, 18593353, 15857834, 20008323, 10477764, 10469590, 18648374, 20551598, 10856295, 12808105, 12496248, 12590145, 17491594, 9707552, 9922461, 15684424, 16671149, 17473018, 12493751, 16533050, 17572384, 20509869, 8974395, 15465056, 22709956, 12954649, 17897942, 17928286, 18636092, 20426484, 12054561, 10617658, 21325282, 22902367, 21880730, 14…
551	32796910	Structure of phospholipase Cε reveals an integrated RA1 domain and previously unidentified regulatory elements.	Rugema	2020	1	10.1038/s42003-020-01178-8	True	[23140367, 22403074, 27512009, 20553968, 18957419, 17178726, 25658460, 22286105, 26350460, 23401561, 22986288, 18691970, 16757317, 11395506, 16757332, 31433293, 23540699, 16483931, 21550986, 11179219, 12444546, 30242131, 8602259, 14501039, 23377541, 31889510, 17115053, 25435326, 31254604, 31322863, 21822282, 15322077, 18765661, 30206135, 14567755, 8294445, 7685017, 8519781, 20966218, 27002154, 21…
553	11729306	Location, location, location: membrane targeting directed by PX domains.	Sato		1	10.1126/science.1065763	True	[]
554	15109305	Regulation of the MST1 kinase by autophosphorylation, by the growth inhibitory proteins, RASSF1 and NORE1, and by Ras.	Praskova		1	10.1042/BJ20040025	True	[7665586, 8816758, 11316611, 8702870, 1337288, 9545236, 9662336, 10574973, 11278782, 11278283, 12384512, 11517310, 12757711, 12941274, 12941273, 14502294, 7743921, 10528150, 12202036, 12421711, 14502295, 11864565, 9488663, 12676952, 11965544, 10888881, 12732644, 8987396, 11342659, 11857081, 12223493, 12554736, 12534271, 11333291, 11390984, 12024041, 14603253, 12845325, 10998413, 11237210, 1468527…
555	17889669	RASSF1A elicits apoptosis through an MST2 pathway directing proapoptotic transcription by the p73 tumor suppressor protein.	Matallanas		1	10.1016/j.molcel.2007.08.008	True	[15867337, 15949439, 11747320, 12535517, 12679032, 15688006, 12757711, 14663478, 15205320, 15865923, 16439203, 1555236, 8608013, 17593931, 17379520, 16341207, 12941274, 12379777, 16096061, 11157055, 16751106, 14634023, 15618521, 15994916, 16510573, 16408053, 11857081, 16894141, 14502295, 16365167, 17174922, 15109305, 15865927, 15107619, 9988269, 11278685, 15893728, 15165898, 14502294, 11442632, 1…
556	16698549	GTP-Ras disrupts the intramolecular complex of C1 and RA domains of Nore1.	Harjes		1	10.1016/j.str.2006.03.008	True	[]
557	22343288	cAMP regulates DEP domain-mediated binding of the guanine nucleotide exchange factor Epac1 to phosphatidic acid at the plasma membrane.	Consonni	2012	1	10.1073/pnas.1117599109	True	[20055708, 18660803, 16452984, 19273589, 20855527, 16990133, 15573383, 8755244, 15353129, 19234454, 9674432, 9716412, 11101902, 19561403, 17199046, 20947020, 10836135, 19521673, 16867977, 15728856, 14614075, 12560335, 19182865, 20443543, 21454623, 11796224, 17540765, 18633951, 18480413, 16289969, 17277311, 12469113, 12707263, 18216768, 19325080, 17486115, 20826779, 19540930, 15166221, 10777494, 1…
558	10953050	RGS14, a GTPase-activating protein for Gialpha, attenuates Gialpha- and G13alpha-mediated signaling pathways.	Cho		1	10.1124/mol.58.3.569	True	[]
559	26655302	Roles for Regulator of G Protein Signaling Proteins in Synaptic Signaling and Plasticity.	Gerber	2015	1	10.1124/mol.115.102210	True	[16226429, 19162436, 20043004, 19332565, 18094251, 10196568, 10426315, 12077120, 10862767, 8756726, 14976183, 22307060, 25501001, 20571077, 25844489, 21329361, 17220356, 2465608, 2122258, 25666614, 10987813, 9572311, 20477943, 20399732, 12738888, 11050179, 23847014, 26204446, 10953050, 9560279, 17728697, 9429760, 10783390, 10836135, 9488712, 16699510, 19041089, 26422983, 9294233, 15897264, 168679…
560	11387333	RGS12 and RGS14 GoLoco motifs are G alpha(i) interaction sites with guanine nucleotide dissociation inhibitor Activity.	Kimple	2001	1	10.1074/jbc.M103208200	True	[]
561	19648926	Structural and functional studies of the Ras-associating and pleckstrin-homology domains of Grb10 and Grb14.	Depetris	2009	1	10.1038/nsmb.1642	True	[11607834, 15901248, 12829789, 17562854, 17620412, 15752742, 14749734, 15059968, 17846126, 16246733, 16243711, 9142991, 15469846, 15642358, 15469845, 19000833, 15062076, 7791872, 9253406, 17339315, 10926821, 7588597, 10983984, 10983985, 12176338, 15143186, 9628477, 10066179, 10891488, 15493994, 12551896, 11726652, 18499456, 14690593, 27754618, 10089316, 15572765, 9757107, 15299926]
562	23967305	Structural basis for the interaction of the adaptor protein grb14 with activated ras.	Qamra	2013	1	10.1371/journal.pone.0072473	True	[15901248, 14749734, 17562854, 19541746, 15752742, 12829789, 15059968, 21270893, 10861285, 11726652, 16246733, 19648926, 19595305, 15469846, 15469845, 16243711, 23045549, 9628477, 23483482, 7791872, 10926821, 23483482, 11136978, 16483931, 18596699, 8756332, 3122748, 20361980, 11292826, 15197281, 16543601, 27754618, 15805601, 15572765, 15299926, 17681537]
563	31645437	Regulation of large and small G proteins by ubiquitination.	Dohlman	2019	1	10.1074/jbc.REV119.011068	True	[15731001, 29311131, 2661017, 26907689, 16839886, 7912657, 7983022, 1936988, 8702760, 8942643, 10712512, 17067547, 1695391, 10523659, 7708760, 10490616, 12193598, 8170384, 3106975, 3100524, 2644694, 8416952, 27378755, 28654326, 28375744, 28460188, 2538246, 1647011, 11955054, 21906983, 26070665, 14671306, 12226657, 15519996, 8565073, 21685393, 21332354, 22482907, 24722989, 11356856, 19176477, 2054…
564	24247240	Differences in the regulation of K-Ras and H-Ras isoforms by monoubiquitination.	Baker	2013	1	10.1074/jbc.C113.525691	True	[12581669, 19474385, 9779987, 9434896, 14999155, 11295560, 9434906, 17086201, 17628742, 11752674, 12728271, 21386093, 19467855, 19243428, 22189424, 2661017, 18211960, 10412982, 10713171, 12527752, 16223883, 11283610, 16024806, 12021258, 21779495, 16507365, 20692608, 21386094, 23178454, 9132016, 15507210, 21387407, 17034793, 23954348, 11701921, 17875937, 20570890, 16959974, 8552403, 9778364, 17979…
565	23178454	Site-specific monoubiquitination activates Ras by impeding GTPase-activating protein function.	Baker	2012	1	10.1038/nsmb.2430	True	[14663478, 8903506, 12581669, 9219684, 11295560, 9434906, 2547513, 11459867, 18568040, 11265249, 16507365, 20159449, 21084561, 18093184, 21386094, 16014632, 20208521, 21710965, 21235224, 22052741, 20039703, 9132016, 10712923, 11152757, 15826668, 1337001, 20080694, 21387407, 20570890, 3043178, 17034793, 21474069, 21187238, 9230043, 15507210, 9687500, 10704206, 15731001, 16969076, 2827749, 8524141,…
566	21386094	Ubiquitination of K-Ras enhances activation and facilitates binding to select downstream effectors.	Sasaki	2011	1	10.1126/scisignal.2001518	True	[18568040, 15731001, 11701921, 16969076, 17875937, 17979197, 20570890, 14570565, 11739629, 10783161, 16507365, 20655225, 19240121, 11320243, 10619848, 15943965, 16959974, 2403644, 2017878, 17054105, 2406906, 2196171, 19763978, 18182391, 11007785, 10922060, 8530446, 8550565, 7730360, 19366732, 20655224]
567	24709419	KRAS protein stability is regulated through SMURF2: UBCH5 complex-mediated β-TrCP1 degradation.	Shukla		1	10.1593/neo.14184	True	[21993244, 20108024, 18804418, 15597105, 22722830, 22083042, 18568040, 17496923, 21924373, 19243303, 17888630, 23200175, 19690457, 19490892, 19847166, 19490893, 20609353, 15084616, 15459217, 19470696, 22020205, 21750651, 21750205, 18455122, 17146438, 21386094, 23178454, 22494971, 19240121, 11163210, 14760092, 17638870, 10519381, 20671728, 16061177, 19289794, 17318188, 18641660, 20823422, 16885343…
568	16507365	Differential modification of Ras proteins by ubiquitination.	Jura		1	10.1016/j.molcel.2006.02.011	True	[]
569	20655225	Feedback regulation of Ras signaling by Rabex-5-mediated ubiquitination.	Xu	2010	1	10.1016/j.cub.2010.06.051	True	[16507365, 9323142, 15339665, 7862125, 9144171, 12728271, 16551266, 11988737, 17086201, 16483930, 15705808, 16027222, 19366732, 16407276, 16462746, 16499958, 15235600, 11452015, 11419942, 17699593, 16148945, 16064136, 17341663, 16330212, 18160707, 11703925]
570	32559233	A conserved, N-terminal tyrosine signal directs Ras for inhibition by Rabex-5.	Washington	2020	1	10.1371/journal.pgen.1008715	True	[2208277, 19243303, 21924373, 20958325, 23875798, 25420281, 25182392, 26446362, 30007125, 30352234, 28666118, 20655224, 20655225, 16507365, 19366732, 24746824, 19240121, 30442766, 30442762, 7862641, 25339142, 19690332, 25157176, 22322096, 20860994, 23186163, 25999467, 20736484, 23716303, 26567216, 15143187, 7845468, 12614359, 8578591, 9346238, 23657496, 28235544, 22790023, 21386094, 24247240, 237…
571	31337872	LZTR1 facilitates polyubiquitination and degradation of RAS-GTPases.	Abe	2019	1	10.1038/s41418-019-0395-5	True	[16356934, 24362817, 14528312, 14527422, 15544948, 24630736, 23917401, 26803811, 25795793, 29469822, 20876176, 19467855, 26446362, 23791108, 24939586, 27264673, 28289718, 30368668, 30442762, 30442766, 16474404, 15282312, 26186194, 7958847, 19818708, 30190310, 22524316, 27002218, 11265246, 24457955, 22722335, 29164995, 16507365, 23178454, 24247240, 21386094, 22494971, 30413483, 30872527, 30898653,…
572	30442766	LZTR1 is a regulator of RAS ubiquitination and signaling.	Bigenzahn	2018	1	10.1126/science.aap8210	True	[15719031, 22825216, 21623355, 28666118, 25795793, 23349464, 16356934, 24362817, 13679922, 21866103, 23917401, 19467855, 8521512, 8722784, 18849586, 14507782, 14507785, 28562590, 28951536, 21145461, 16507365, 20655224, 21386094, 24247240, 27667366, 19798103, 27820802, 29469822, 29489754, 28622513, 25075903, 24336571, 24861617, 25184501, 26674669, 23246410, 26933192, 9765382, 16647564, 24332856, 2…
573	30442762	Mutations in LZTR1 drive human disease by dysregulating RAS ubiquitination.	Steklov	2018	1	10.1126/science.aap7607	True	[25335493, 24362817, 25480913, 28622513, 29617661, 25855536, 25049390, 29469822, 25795793, 12090403, 16207353, 27122307, 28892606, 25008767, 23912815, 27220849, 23902637, 24746824, 20655225, 20655224, 25713064, 28623230, 26718888, 27057007, 30442766]
574	10549354	The Yin-Yang of TCF/beta-catenin signaling.	Barker		1	10.1016/s0065-230x(08)60783-6	True	[]
575	22494971	Ras stabilization through aberrant activation of Wnt/β-catenin signaling promotes intestinal tumorigenesis.	Jeong	2012	1	10.1126/scisignal.2002242	True	[]
576	30413483	β-Catenin-RAS interaction serves as a molecular switch for RAS degradation via GSK3β.	Lee	2018	1	10.15252/embr.201846060	True	[11978510, 10072352, 12509763, 8861899, 8622690, 22318865, 16959882, 23483189, 15615777, 16478791, 17374607, 22494971, 19240121, 24491301, 27835580, 27294323, 11955436, 25941399, 17030180, 2188735, 25079317, 20877296, 26811628, 12060769, 15373466, 8520220, 19497931, 22886485]
577	32936431	Novel regulation of Ras proteins by direct tyrosine phosphorylation and dephosphorylation.	Buday	2020	1	10.1007/s10555-020-09918-2	True	[8352603, 26985062, 8909796, 17540168, 22303394, 22589270, 20952405, 8479536, 8490966, 18541156, 7670467, 16760435, 27501536, 15507210, 28452363, 18523461, 28666118, 7923364, 24994643, 2552437, 25999467, 22494971, 16483930, 24297914, 30712867, 9331427, 8939605, 10737897, 21242978, 22411953, 29861494, 25157176, 30644389, 9690470, 11333268, 28855209, 9491886, 17053061, 19622105, 26365186, 27362227,…
578	30644389	Tyrosyl phosphorylation of KRAS stalls GTPase cycle via alteration of switch I and II conformation.	Kano	2019	1	10.1038/s41467-018-08115-8	True	[3304147, 27297135, 9779987, 26037647, 25157176, 26617336, 29808006, 29808009, 30045908, 29808010, 30104724, 21779499, 25323927, 25003231, 27362227, 23011410, 23400592, 19798084, 23361621, 19176517, 23487764, 21102635, 27650545, 26695153, 27213290, 17227708, 8041791, 8264620, 17993263, 14560030, 15574420, 15031289, 23027962, 14680817, 20609434, 14506284, 11682467, 1378615, 25999467, 10781107, 125…
579	25157176	Src promotes GTPase activity of Ras via tyrosine 32 phosphorylation.	Bunda	2014	1	10.1073/pnas.1406559111	True	[14243400, 18623947, 21686117, 18568040, 3304147, 15731001, 9779987, 8352603, 17384584, 17540168, 9219684, 2833817, 15899852, 2406906, 11237210, 21862573, 7542586, 21779499, 22411953, 21242978, 8939605, 10737897, 1372995, 11325859, 17463088, 9419966, 23027962, 16273072, 12581669, 1898771, 1785141, 9009833, 9342335, 8756686, 7791872, 23316125, 2552437, 14680817, 20609434, 14506284, 11682467, 13786…
580	26617336	Inhibition of SHP2-mediated dephosphorylation of Ras suppresses oncogenesis.	Bunda	2015	1	10.1038/ncomms9859	True	[14243400, 18623947, 21686117, 3304147, 15731001, 9779987, 8352603, 2406906, 9219684, 2833817, 24294527, 1568246, 15761018, 7612899, 9419966, 11549567, 11550301, 11253051, 10051597, 21193311, 25157176, 20337577, 20170098, 23980151, 11325859, 15710330, 19622105, 17053061, 17993263, 21291263, 22759635, 16251431, 25039348, 10788507, 8479536, 15574420, 15031289, 11053436, 14641085, 14967142, 11730323…
581	25999467	Tyrosine phosphorylation of RAS by ABL allosterically enhances effector binding.	Ting	2015	1	10.1096/fj.15-271510	True	[8493579, 12102558, 15367757, 7641884, 2848838, 2821624, 9302992, 22589270, 22189424, 2661017, 3023817, 20655225, 21386094, 16507365, 22494971, 16483930, 24297914, 12740440, 11305092, 11784866, 9144171, 15886098, 18160707, 22976291, 24265854, 18796434, 9208849, 20841568, 23842646, 15032571, 21102429, 22627834, 22562267, 21925717, 19570984, 22249975, 20307106, 16118637, 16964243, 16269421, 2418905…
582	16483930	PKC regulates a farnesyl-electrostatic switch on K-Ras that promotes its association with Bcl-XL on mitochondria and induces apoptosis.	Bivona		1	10.1016/j.molcel.2006.01.012	True	[]
583	20802526	K-Ras4B phosphorylation at Ser181 is inhibited by calmodulin and modulates K-Ras activity and function.	Alvarez-Moya	2010	1	10.1038/onc.2010.298	True	[]
584	7694366	Inhibition of the EGF-activated MAP kinase signaling pathway by adenosine 3',5'-monophosphate.	Wu		1	10.1126/science.7694366	True	[]
587	27034005	Phospho-proteomic analyses of B-Raf protein complexes reveal new regulatory principles.	Eisenhardt		1	10.18632/oncotarget.8427	True	[21779496, 22471666, 24937142, 10704835, 12411479, 18332218, 16342120, 16861903, 18470943, 24803665, 25435214, 15466206, 22510884, 22096025, 24957944, 20141835, 20179705, 20130576, 25329694, 17074813, 19727074, 11032810, 25437913, 26657898, 19049963, 19933846, 16702958, 10660530, 14654779, 16508002, 25907612, 16630891, 23352452, 23212737, 11896581, 8668348, 8798578, 9679960, 15324660, 16371460, 1…
588	12196526	The p85 regulatory subunit controls sequential activation of phosphoinositide 3-kinase by Tyr kinases and Ras.	Jimenez	2002	1	10.1074/jbc.M205893200	True	[]
592	10801873	Raf-1-associated protein phosphatase 2A as a positive regulator of kinase activation.	Abraham		1	10.1074/jbc.M003259200	True	[]
593	11494123	Protein phosphatases 1 and 2A promote Raf-1 activation by regulating 14-3-3 interactions.	Jaumot		1	10.1038/sj.onc.1204526	True	[]
594	31213532	SHOC2 complex-driven RAF dimerization selectively contributes to ERK pathway dynamics.	Boned Del Río	2019	1	10.1073/pnas.1902658116	True	[20495582, 17112607, 23875798, 28666118, 25435214, 26399658, 20823850, 21514245, 23603816, 26267534, 25907612, 9665134, 17496910, 17603483, 17603482, 20052757, 20679480, 24211266, 16630891, 19684605, 28289718, 27868344, 30348783, 12932319, 10801873, 11756411, 11494123, 17200551, 10783161, 27574535, 20051520, 25022756, 16301319, 10205168, 17174095, 23993095, 25155755, 22552284, 20562913, 19651622,…
595	28179601	Regulation of Ras signaling and function by plasma membrane microdomains.	Goldfinger	2017	1	10.5582/bst.2016.01220	True	[]
596	27911734	The spatiotemporal regulation of RAS signalling.	Herrero		1	10.1042/BST20160127	True	[]
597	29307569	Is Nanoclustering essential for all oncogenic KRas pathways? Can it explain why wild-type KRas can inhibit its oncogenic variant?	Nussinov	2018	1	10.1016/j.semcancer.2018.01.002	True	[]
598	26718888	The higher level of complexity of K-Ras4B activation at the membrane.	Jang	2015	1	10.1096/fj.15-279091	True	[18568040, 23303910, 22589270, 22189424, 18771652, 25561545, 18211960, 2208277, 10559881, 16543601, 21779495, 21441910, 21779497, 16551266, 25557115, 17880077, 19819220, 21112291, 25713064, 17263520, 20080631, 26682817, 26453300, 24470016, 23972033, 8520220, 12829462, 8744570, 16222654, 22889332, 7526400, 8628736, 15240452, 17526580, 18708452, 18214961, 19948133, 19824733, 20513409, 20308552, 206…
599	24516166	H-Ras forms dimers on membrane surfaces via a protein-protein interface.	Lin	2014	1	10.1073/pnas.1321155111	True	[18568040, 22189424, 21686117, 15170320, 21769091, 16551266, 21779492, 16781855, 12728271, 17897845, 10559881, 16024806, 15254246, 11283610, 15491620, 16731561, 22203965, 17263520, 18273062, 20080631, 18547521, 21112273, 15731001, 9748241, 11134022, 20587777, 15196914, 18689681, 19424291, 23062351, 7811320, 10660519, 18454158, 19167334, 12527752, 1059096, 20208517, 21044585, 14747326, 15923235, 1…
600	23062351	N-Ras forms dimers at POPC membranes.	Güldenhaupt	2012	1	10.1016/j.bpj.2012.08.043	True	[11701921, 21675921, 15491620, 16235217, 21219145, 17117884, 15210132, 18022389, 15705808, 10646611, 17031879, 19021766, 19133719, 22203965, 15548025, 17263520, 20080631, 18273062, 10660519, 18212529, 11456655, 6132622, 9585556, 26620784, 16211538, 15053611, 985660, 7855878, 19803513, 10777747, 262548, 21629703, 16987887, 18454158, 10574788, 19115142, 18234837, 12834840, 26610004, 9944570, 129309…
603	17618274	Plasma membrane nanoswitches generate high-fidelity Ras signal transduction.	Tian	2007	1	10.1038/ncb1615	True	[]
604	15123831	Single-molecule imaging analysis of Ras activation in living cells.	Murakoshi	2004	1	10.1073/pnas.0401354101	True	[1447166, 10556179, 10660519, 8662667, 9013605, 10559881, 11283610, 12527752, 10783161, 11493923, 14724641, 9665134, 8692803, 10707088, 11326065, 11429608, 12021258, 9053862, 8570211, 11371443, 10671479, 11262163, 8419371, 3145408, 3042780, 9880539, 12819789, 12058021, 8207056, 9177342, 8791449, 8703075, 2199064, 8089128]
605	22560614	Raf inhibitors target ras spatiotemporal dynamics.	Cho	2012	1	10.1016/j.cub.2012.03.067	True	[]
606	28041850	Lipid-Sorting Specificity Encoded in K-Ras Membrane Anchor Regulates Signal Output.	Zhou	2016	1	10.1016/j.cell.2016.11.059	True	[18273062, 20080631, 16483930, 16445995, 17209622, 26572827, 27697864, 21354400, 23706011, 14507707, 17880077, 17263520, 26498066, 23062351, 12728271, 2661017, 2208277, 1756714, 8744570, 21112291, 22203965, 20495582, 20496934, 12271136, 22747682, 23553839, 24889800, 25663704, 11988466, 15123831, 26051715, 26080442, 16222654, 16223883, 18458061, 26958889, 12527752, 12684529, 22589270, 17618274, 23…
607	29229665	Ras and the Plasma Membrane: A Complicated Relationship.	Zhou	2018	1	10.1101/cshperspect.a031831	True	[18273062, 20080631, 10713171, 24567358, 18234837, 10747846, 11121396, 11739732, 2682646, 22179043, 23124205, 22560614, 26572827, 10412982, 9614111, 22569482, 16027222, 17880077, 17263520, 19070578, 22682254, 23062351, 12728271, 16625153, 15954863, 2661017, 2208277, 18212529, 18620858, 15886107, 20141835, 19704886, 18784252, 19661056, 27057007, 22851002, 20495582, 15869394, 24358048, 24516166, 26…
608	24366544	Signal integration by lipid-mediated spatial cross talk between Ras nanoclusters.	Zhou	2013	1	10.1128/MCB.01227-13	True	[12728271, 16551266, 11309191, 21924373, 2682646, 2663468, 2661017, 2208277, 15954863, 15123831, 16223883, 23124205, 17618274, 20643072, 23129805, 22433858, 18758236, 17897845, 17263520, 18458061, 12527752, 15254246, 16024806, 22912783, 21164628, 22496416, 19283086, 24567358, 20124473, 18187657, 17517963, 17540765, 8519781, 21041639, 20655469, 22722250, 22747682, 14574408, 12484857, 14581208, 220…
609	27715448	Membrane orientation dynamics of lipid-modified small GTPases.	Prakash	2016	1	10.1080/21541248.2016.1211067	True	[18216768, 22193136, 7479822, 18216767, 15731001, 20080631, 18273062, 17263520, 20601958, 21141956, 22203965, 22851002, 25941399, 23409921, 26958889, 18758236, 8621061, 24470015, 22270915, 21686117, 11514190, 15020670, 21587297, 25800828, 22022256, 22873208, 1944536, 2661017, 21675921, 12728271, 11309191, 11283610, 19133719, 10937870, 11701921, 17540168, 21102635, 18568040, 15304643, 23565987, 24…
610	17263520	Structure and dynamics of the full-length lipid-modified H-Ras protein in a 1,2-dimyristoylglycero-3-phosphocholine bilayer.	Gorfe	2007	1	10.1021/jm061053f	True	[]
611	20080631	Ras membrane orientation and nanodomain localization generate isoform diversity.	Abankwa	2010	1	10.1073/pnas.0903907107	True	[15731001, 11701921, 9242920, 12581669, 9107131, 7878045, 11238881, 9294608, 9334313, 10712923, 9727023, 10358073, 15143186, 12728271, 17897845, 12527752, 17618274, 18458061, 17263520, 18758236, 18273062, 11709720, 15126348, 7791872, 11136978, 18234837, 15548025, 18547521, 7811320, 12134072, 15711535, 8144497, 8626548, 9309215, 9585579, 11309191, 19749743, 9690470, 16024806, 17690305, 16940322]
612	26958889	Oncogenic K-Ras Binds to an Anionic Membrane in Two Distinct Orientations: A Molecular Dynamics Analysis.	Prakash		1	10.1016/j.bpj.2016.01.019	True	[21686117, 2547513, 22589270, 25759176, 25566993, 22189424, 17897845, 12728271, 25234412, 26491216, 23906604, 12384139, 11309191, 20080631, 18273062, 17263520, 22203965, 22851002, 25941399, 20838576, 16361340, 25740554, 22431598, 21112291, 24366544, 24889800, 20496934, 15185334, 15548025, 16222654, 8744570, 19686657, 16223883, 12527752, 22562795, 22994893, 24803997, 18547521, 19300489, 23062351, …
613	22203965	Revealing conformational substates of lipidated N-Ras protein by pressure modulation.	Kapoor	2011	1	10.1073/pnas.1110553109	True	[3293595, 11590014, 3072868, 12728550, 21205903, 21275639, 15529750, 9466917, 21081092, 16683756, 1749933, 9336839, 19841628, 21112273, 1785141, 11988737, 11701921, 8756686, 11320243, 19856908, 18547521, 19133719, 21141956, 15254246, 17263520, 20080631, 18273062, 18767826, 2406906, 9733996, 11983392, 19021766, 9878375, 10876238, 9465053, 19005575, 10876154, 10542424, 17003893, 18931287, 11923082,…
614	27054048	Plasma membrane regulates Ras signaling networks.	Chavan	2016	1	10.1080/21592799.2015.1136374	True	[9690470, 8756332, 9628477, 11136978, 9219684, 9230043, 12842038, 20937837, 15139814, 12058021, 15189902, 22189424, 16288888, 15204627, 12684529, 9309215, 24567358, 25713064, 10712923, 18273062, 17888630, 16027222, 7547927, 16824054, 18458061, 23943869, 24719356, 11585916, 12727204, 11980706, 11786539, 21081081, 24725411, 23698361, 24884780, 11466321, 10559881, 8662667, 16223883, 11283610, 182348…
615	11988737	Ras signalling on the endoplasmic reticulum and the Golgi.	Chiu		1	10.1038/ncb783	True	[]
616	12845332	Phospholipase Cgamma activates Ras on the Golgi apparatus by means of RasGRP1.	Bivona	2003	1	10.1038/nature01806	True	[]
617	15060167	Ras activation in Jurkat T cells following low-grade stimulation of the T-cell receptor is specific to N-Ras and occurs only on the Golgi apparatus.	Perez de Castro		1	10.1128/MCB.24.8.3485-3496.2004	True	[7854419, 10925291, 3304147, 12845332, 2547513, 3045806, 12782630, 11988737, 10412982, 9053862, 11017103, 2201921, 10807788, 11238881, 3125507, 10367899, 10781411, 1953656, 2208277, 10403646, 10871846, 7612239, 10723795, 9294608, 3600635, 9696882, 8806695, 12458225, 12670913, 12433368, 11309191, 11283610, 1421168, 10559881, 10542052, 10358775, 3325880, 3032456, 7835338, 11400349, 9374526, 2540427…
618	14749369	Activation of H-Ras in the endoplasmic reticulum by the RasGRF family guanine nucleotide exchange factors.	Arozarena		1	10.1128/MCB.24.4.1516-1530.2004	True	[10702288, 10713171, 10840034, 11285260, 12838335, 12845332, 8756648, 8490966, 8007974, 12782630, 11988737, 10412982, 7559665, 11092455, 8196770, 11988768, 10688641, 9032266, 9707409, 7637786, 11909944, 9141492, 8649802, 1756714, 2661017, 2208277, 10544264, 10808335, 11689566, 9430727, 8479541, 8352603, 9696882, 1376246, 12458225, 8717044, 11429608, 12574122, 12591911, 9118249, 11738253, 11309191…
619	16354683	Distinct utilization of effectors and biological outcomes resulting from site-specific Ras activation: Ras functions in lipid rafts and Golgi complex are dispensable for proliferation and transformation.	Matallanas		1	10.1128/MCB.26.1.100-116.2006	True	[10713171, 10925291, 10840034, 14749369, 11285260, 12546790, 12845332, 8007974, 12782630, 11988737, 10412982, 12695496, 8670420, 7600581, 11092455, 8063729, 8940066, 11238881, 10559887, 1905013, 12729578, 12183360, 12728271, 1756714, 2661017, 2208277, 9585412, 9050994, 1702511, 11953426, 12874025, 8626598, 8352603, 9696882, 12458225, 15289291, 15060167, 11309191, 11283610, 12527752, 15324700, 153…
620	11283610	GTP-dependent segregation of H-ras from lipid rafts is required for biological activity.	Prior		1	10.1038/35070050	True	[]
621	19615955	Ras/MAPK signaling from endomembranes.	Fehrenbacher	2009	1	10.1016/j.molonc.2009.06.004	True	[10713171, 14749369, 16282985, 3304147, 12845332, 16483930, 2547513, 9065405, 11408594, 9858547, 12839994, 10918300, 19114553, 11988737, 10412982, 13081685, 9422717, 9614111, 17086201, 10725339, 6267583, 11461694, 7925272, 6265801, 18701486, 10559887, 16043511, 11802165, 18657070, 8837779, 16027222, 17540175, 12183360, 15954863, 2661017, 2208277, 12728271, 14243400, 19115142, 18784252, 12006650, …
622	21154159	New druggable targets in the Ras pathway?	Matallanas		1		True	[]
623	30865897	An Integrated Global Analysis of Compartmentalized HRAS Signaling.	Santra		1	10.1016/j.celrep.2019.02.038	True	[]
624	9727023	Ras isoforms vary in their ability to activate Raf-1 and phosphoinositide 3-kinase.	Yan		1	10.1074/jbc.273.37.24052	True	[]
625	27350026	The complexities and versatility of the RAS-to-ERK signalling system in normal and cancer cells.	Fey	2016	1	10.1016/j.semcdb.2016.06.011	True	[]
626	20619739	Effects of KRAS, BRAF, NRAS, and PIK3CA mutations on the efficacy of cetuximab plus chemotherapy in chemotherapy-refractory metastatic colorectal cancer: a retrospective consortium analysis.	De Roock	2010	1	10.1016/S1470-2045(10)70130-3	True	[]
627	28514442	Architecture of the human interactome defines protein communities and disease networks.	Huttlin	2017	1	10.1038/nature22366	True	[22939629, 26344197, 25700523, 26186194, 11917018, 26472760, 26472758, 18978789, 22955616, 24077912, 16554755, 26496610, 22036573, 21706014, 19884131, 16189514, 25416956, 24197012, 23242164, 21447597, 25613900, 24288371, 19270693, 24094744, 25877637, 22940862, 27499296, 26972053, 27419871, 17703201, 24226387, 17327847, 21183079, 19615732, 20562859, 23203871, 20576703, 23203989, 22096227, 26594663…
628	30476243	STRING v11: protein-protein association networks with increased coverage, supporting functional discovery in genome-wide experimental datasets.	Szklarczyk		1	10.1093/nar/gky1131	True	[16118666, 21139605, 27899622, 10937989, 29519915, 25494300, 29605183, 28131822, 26947205, 17940530, 28678795, 29446725, 23855658, 28596423, 14681454, 24234451, 27980099, 27374121, 22453911, 23193263, 18988626, 29912392, 29165593, 26516188, 27606777, 25969450, 21536720, 10982861, 23203871, 25352553, 27924014, 26582926, 26590256, 25656970, 29617745, 30249048, 27803796, 11820254, 11983890, 24931976…
629	29392178	Comparative Nucleotide-Dependent Interactome Analysis Reveals Shared and Differential Properties of KRas4a and KRas4b.	Zhang	2017	1	10.1021/acscentsci.7b00440	True	[15731001, 25323927, 18568040, 21102635, 26815308, 22189424, 17671181, 16043511, 25561545, 11585916, 28514442, 15886098, 11325826, 8955068, 17540168, 22278370, 20131908, 11836511, 22053050, 26901872, 6611509, 25907612, 9307042, 27469033, 19188496, 19483725, 14707291, 28802037, 20094052, 22589270, 25427123, 9362444, 18758463, 18062963, 16918139, 14617360, 27322069, 20653013]
630	30639242	The Functional Proximal Proteome of Oncogenic Ras Includes mTORC2.	Kovalski	2019	1	10.1016/j.molcel.2018.12.001	True	[7731678, 28453552, 21806543, 24360272, 23586463, 21131968, 15838517, 25452129, 27758884, 28143890, 17327847, 25267066, 18925875, 17439166, 17613433, 21779505, 28958387, 24705297, 26620772, 18568040, 27172998, 8668210, 23618408, 27667171, 27748764, 19261174, 22500797, 25476604, 26293922, 15854902, 26080442, 21670596, 11136978, 28302824, 26739882, 22589270, 21993244, 8665852, 24510646, 22412018, 2…
631	17303383	Human Sin1 contains Ras-binding and pleckstrin homology domains and suppresses Ras signalling.	Schroder	2007	1	10.1016/j.cellsig.2007.01.013	True	[]
632	22626554	The human phosphatase interactome: An intricate family portrait.	Sacco	2012	1	10.1016/j.febslet.2012.05.008	True	[12610572, 10454190, 12471243, 12368087, 17057753, 17017875, 15928806, 17081983, 22135298, 15289607, 11062466, 15186772, 17238862, 14718383, 11248552, 19996458, 19099538, 22096229, 17846036, 9254694, 9478933, 9418864, 9038217, 14578355, 19167335, 7685104, 7509638, 15588985, 19494114, 21123182, 15026337, 18223254, 9488479, 9285683, 10085298, 9596579, 9857190, 20393555, 11163214, 7814394, 17386265,…
633	8524848	A role for Rho in Ras transformation.	Qiu		1	10.1073/pnas.92.25.11781	True	[3915782, 7612272, 2501657, 2547513, 2122258, 1956381, 1577714, 1319065, 1643657, 1643658, 1400584, 8380636, 8436590, 8437849, 8479750, 8346214, 8226730, 8227009, 8143346, 8196769, 7811320, 8045941, 8082656, 7923372, 7929302, 7935402, 7954816, 7957046, 7819271, 7822288, 7891688, 7700355, 7536630, 7721814, 7753201, 7781062, 7600581, 7600582, 7600583, 3043178]
634	7700355	An essential role for Rac in Ras transformation.	Qiu		1	10.1038/374457a0	True	[]
635	31544066	KRAS-Driven Metabolic Rewiring Reveals Novel Actionable Targets in Cancer.	Pupo	2019	1	10.3389/fonc.2019.00848	True	[25878364, 22326218, 27609895, 27087446, 29317452, 27509858, 28803777, 28967920, 28538732, 29941929, 3858838, 10854204, 23506980, 24726384, 26773935, 27494892, 21206329, 17349585, 27364553, 27386546, 22541435, 30470748, 26152739, 28467923, 30415923, 26168401, 19556463, 21617040, 22298658, 23665962, 29085336, 19262748, 23535601, 29511244, 26909577, 26771115, 21119005, 21317241, 27516533, 24513958,…
636	31827279	KRAS4A directly regulates hexokinase 1.	Amendola	2019	1	10.1038/s41586-019-1832-9	True	[25561545, 10358073, 25878364, 22541435, 26909577, 11390360, 12833165, 23911236, 29311131, 20416930, 18827284, 21408025, 15826668, 21925475, 8619630, 9989928, 17428555, 11988737, 16551266, 23707528, 19661383, 28117393, 29960885, 19460998, 27634447, 29282323, 28872138, 30631072, 23708387, 22101433, 24755473, 24882210, 8799277]
637	22412018	A promiscuous biotin ligase fusion protein identifies proximal and interacting proteins in mammalian cells.	Roux	2012	1	10.1083/jcb.201112098	True	[1055359, 21983083, 10211839, 7894480, 10362555, 10080180, 10939567, 10504295, 19922864, 20443021, 10064313, 15459338, 16380439, 15992681, 11448991, 10984438, 986398, 8324822, 22126840, 11877373, 14101979, 10891499, 21610090, 19716112, 12802065, 16761279, 12493765, 1511695, 15229283, 21327095, 17084093, 21930408, 10975574, 11124029, 14216437, 11792821, 17724119, 15681850, 15707685, 11121432, 1975…
638	28647697	Analysis of K-Ras Interactions by Biotin Ligase Tagging.	Ritchie		1	10.21873/cgp.20034	True	[22004085, 24478710, 24755884, 20591134, 17428555, 20617134, 21460848, 18354782, 19091745, 3047672, 25009008, 3145408, 20131908, 16781855, 23943869, 23698361, 24516166, 2661017, 2208277, 26080442, 20602996, 21102635, 17540168, 12101119, 22926515, 24158481, 23893412, 23993095, 8016101, 10871844, 19932585, 22462691, 7796809, 12672817, 22721650, 24341487, 8146159, 19289794, 18641685, 21965329, 25428…
639	12458225	Differences on the inhibitory specificities of H-Ras, K-Ras, and N-Ras (N17) dominant negative mutants are related to their membrane microlocalization.	Matallanas	2002	1	10.1074/jbc.M209807200	True	[]
640	23012550	Dynamics of Ras complexes observed in living cells.	Li	2012	1	10.3390/s120709411	True	[11294822, 12115718, 1447166, 7811320, 20820846, 8196769, 19720015, 7542586, 7592678, 9727023, 11988737, 12728271, 15123831, 8327501, 8524119, 22229727, 18234837, 19616621, 19596565, 11983170, 16625152, 2208277, 16488996, 14990965, 17406412, 8662667, 19114553, 17618274, 9020159, 10412976, 1482112, 8811180]
641	30194290	Interrogating the protein interactomes of RAS isoforms identifies PIP5K1A as a KRAS-specific vulnerability.	Adhikari	2018	1	10.1038/s41467-018-05692-6	True	[15367757, 22589270, 21993244, 24651010, 16286246, 25323927, 15143186, 12102558, 12778136, 18541156, 15864294, 12509763, 11323676, 11751630, 19416908, 21163920, 21586752, 18372904, 25252692, 17671181, 21779495, 25437878, 23246410, 22189424, 26854235, 17439166, 22412018, 24927568, 10440377, 12183360, 15950903, 18344980, 19901077, 10412982, 12527752, 11896581, 15520807, 26472758, 26627737, 22043453…
642	25071204	The role of PI3K/AKT-related PIP5K1α and the discovery of its selective inhibitor for treatment of advanced prostate cancer.	Semenas	2014	1	10.1073/pnas.1405801111	True	[20300105, 2264021, 22335555, 12932144, 11543604, 11540923, 21208444, 19629070, 8869744, 24209622, 8798574, 9535851, 8955136, 10828584, 16724053, 16341064, 14614854, 16552185, 16305480, 17896924, 10496349, 17347309, 11905923, 24009414, 14053350, 9000575, 16510604, 18519708, 15767368, 22321832, 20426790, 18404149, 20813184, 20579941, 21294710, 18332867, 21575859, 21620777, 17043241]
643	25561545	K-Ras4A splice variant is widely expressed in cancer and uses a hybrid membrane-targeting motif.	Tsai	2015	1	10.1073/pnas.1412811112	True	[22589270, 21102635, 6087162, 16543601, 10412982, 2208277, 16483930, 18211960, 9362444, 16918139, 14645534, 6308465, 10358073, 18758463, 6308467, 15575719, 8465203, 16551266, 22179043, 24725411, 11238881, 9334313, 9294608, 15864294, 16271715, 20087880, 18062963, 16000296, 16027222, 20416930, 15705808, 22189424]
645	31497244	Ras functional proximity proteomics establishes mTORC2 as new direct ras effector.	Kovalski	2019	1	10.18632/oncotarget.27025	True	[24651010, 22589270, 28302824, 8334704, 12509763, 17439166, 30442809, 25281560, 22412018, 27667171, 28143890, 30639242, 18568040, 20179713, 21924310, 18079969, 16223883, 12808105, 15735008, 29395869, 30451822, 14770310, 27302165, 25267066, 28348409, 19661383, 30962439, 18211960, 10713171, 24725411, 26446362, 30442766, 30442762, 22500797, 27748764, 15718470, 17303383, 28968999, 15854902, 29236692,…
646	33187149	Proximal Protein Interaction Landscape of RAS Paralogs.	Béganton	2020	1	10.3390/cancers12113326	True	[21686117, 29273632, 32209699, 17540168, 25323927, 12509763, 17384584, 28666118, 26446362, 26739882, 31565476, 18568040, 26815308, 21779497, 20150892, 29457927, 22189424, 27396271, 12728271, 29038336, 27911734, 3125507, 9334313, 9294608, 25857810, 28566215, 27667171, 30125270, 25419960, 22412018, 25907612, 28607089, 24927568, 26638075, 28210003, 26778550, 26000477, 28637487, 30639242, 26363959, 1…
647	32727735	Combined Proteomic and Genetic Interaction Mapping Reveals New RAS Effector Pathways and Susceptibilities.	Kelly	2020	1	10.1158/2159-8290.CD-19-1274	True	[22588877, 7133135, 24651010, 29017030, 12098689, 16110319, 25708226, 15256671, 28162770, 26627737, 28753430, 19405035, 28319085, 28319113, 20131908, 21565611, 27706223, 22085962, 27980099, 8016101, 7862125, 11703925, 23665962, 26267765, 24385148, 26739882, 23097489, 23209302, 21748666, 18756269, 15766660, 21779498, 9843482, 27159373, 21831957, 26526121, 21242305, 31197034, 12478284, 30190425, 20…
648	29186335	The OncoPPi Portal: an integrative resource to explore and prioritize protein-protein interactions for cancer target discovery.	Ivanov		1	10.1093/bioinformatics/btx743	True	[27337980, 27794551, 10802651, 25887147, 25079552, 22588877, 27899567, 11948787, 26619011, 25428363, 21908773, 25984343, 26673716, 26415722, 23550210, 25361968, 22960745, 21376230, 28118365, 16751849, 28514442, 26186194, 28628118, 23725674, 11333967, 27899662, 26400175, 24390350, 28205554, 26690544, 19029958, 28087810, 24081580, 27899561, 24622521, 24234451, 27092341, 24129700, 26656090, 28725467…
649	27688185	K-Ras and its inhibitors towards personalized cancer treatment: Pharmacological and structural perspectives.	Asati	2016	1	10.1016/j.ejmech.2016.09.049	True	[]
650	28643779	Drugging the 'undruggable' cancer targets.	Dang	2017	1	10.1038/nrc.2017.36	True	[23539594, 28280720, 25878360, 22646510, 25838373, 19116625, 22464321, 25323927, 21102635, 24651010, 24256730, 26739882, 26841430, 19111882, 25175806, 27837025, 26563462, 25184630, 26527069, 18094406, 23253128, 27557535, 23475959, 17504988, 16894390, 22267799, 23665962, 21949397, 24591536, 24657798, 28223226, 26275458, 19432426, 22383402, 28235199, 22261800, 27104980, 20871596, 27885283, 20154659…
651	31057104	The Function of RAS Mutation in Cancer and Advances in its Drug Research.	Chen		1	10.2174/1381612825666190506122228	True	[]
652	32779487	Drugging all RAS isoforms with one pocket.	Kessler	2020	1	10.4155/fmc-2020-0221	True	[]
653	31332011	Drugging an undruggable pocket on KRAS.	Kessler	2019	1	10.1073/pnas.1904529116	True	[15367757, 23103869, 19679400, 25079552, 22614978, 16434492, 10649241, 15897885, 2406906, 11701921, 27469033, 27157612, 22589270, 22566140, 22431598, 30093669, 30683716, 8202502, 18370113, 19378012, 8929414, 17290284, 17851109, 11414845, 18576452, 18421145, 15554686, 19499504, 11320243, 28590130, 10398392, 11333268, 12628188, 29373830, 29444450, 23153539, 26343582, 18059342, 26037647, 9690470, 92…
654	29033317	Ras Binder Induces a Modified Switch-II Pocket in GTP and GDP States.	Gentile	2017	1	10.1016/j.chembiol.2017.08.025	True	[21821126, 22690931, 10359839, 19329999, 21460445, 24550516, 26651998, 15299374, 8142349, 15139811, 23793146, 16369096, 25684575, 25684575, 20952405, 15878843, 26756197, 26791987, 11333268, 26037647, 9230043, 2200519, 2200519, 26866052, 19856908, 28724936, 18037368, 24259466, 26841430, 28781083, 27180801, 22431598, 28621541, 2406906, 19770504, 22584058, 27469033, 24256730, 11136978, 21765406, 267…
655	32930679	Unveiling conformational dynamics changes of H-Ras induced by mutations based on accelerated molecular dynamics.	Chen		1	10.1039/d0cp03766d	True	[]
656	29706533	K-Ras Populates Conformational States Differently from Its Isoform H-Ras and Oncogenic Mutant K-RasG12D.	Parker	2018	1	10.1016/j.str.2018.03.018	True	[]
657	26815308	Ras Conformational Ensembles, Allostery, and Signaling.	Lu	2016	1	10.1021/acs.chemrev.5b00542	True	[]
658	29038336	The K-Ras, N-Ras, and H-Ras Isoforms: Unique Conformational Preferences and Implications for Targeting Oncogenic Mutants.	Parker	2018	1	10.1101/cshperspect.a031427	True	[17897845, 18758236, 20080631, 19583261, 22189424, 9302992, 21930707, 27688185, 9690470, 17540168, 1898771, 18073111, 20194776, 21945529, 21098031, 27665622, 26423697, 27791178, 12384139, 19615955, 25684575, 8357792, 18547521, 19300489, 15954863, 2208277, 27751724, 19115142, 26985062, 27984577, 27057007, 2200519, 28630043, 25846136, 28724936, 24189050, 28062402, 26515069, 25624485, 24259466, 2690…
659	22303394	RAS Mutations and Oncogenesis: Not all RAS Mutations are Created Equally.	Miller	2012	1	10.3389/fgene.2011.00100	True	[15313904, 3304147, 19847166, 12118244, 11707567, 14647414, 2547513, 3587348, 15361839, 9779987, 1643642, 16679305, 11988737, 3537694, 15798092, 18565564, 21616138, 20978259, 8878831, 3510078, 15226433, 9191059, 6330729, 20361980, 8489386, 8508351, 11751631, 16046552, 16051643, 16482519, 12057769, 21169473, 6148751, 6609366, 10419529, 12142355, 10545420, 9438104, 12957286, 11118062, 12728271, 164…
660	31160330	RAS Mutations Are Not Created Equal.	Hobbs		1	10.1158/2159-8290.CD-19-0406	True	[]
661	31820981	Discovery of a Covalent Inhibitor of KRAS<sup>G12C</sup> (AMG 510) for the Treatment of Solid Tumors.	Lanman	2019	1	10.1021/acs.jmedchem.9b01180	True	[]
662	31233765	Drugging K-Ras<sup>G12C</sup> through covalent inhibitors: Mission possible?	Ni	2019	1	10.1016/j.pharmthera.2019.06.007	True	[]
663	26841430	Allele-specific inhibitors inactivate mutant KRAS G12C by a trapping mechanism.	Lito	2016	1	10.1126/science.aad6204	True	[21993244, 24651010, 17540168, 6283357, 6283384, 7177195, 24256732, 25323927, 24929527, 24256730, 26739882, 17853878, 21779505, 1904555, 9219684, 11701921, 12213964, 12628188, 23487764, 9690470, 15507210, 3043178, 11333268, 1549350, 20602996, 20966921, 18980981, 24202393, 21215704, 23153539, 22975375, 25079552, 9150145]
664	27104980	A Small Molecule RAS-Mimetic Disrupts RAS Association with Effector Proteins to Block Signaling.	Athuluri-Divakar		1	10.1016/j.cell.2016.03.045	True	[24529717, 8605626, 7637810, 21779497, 9593469, 8520220, 9234708, 25684575, 26968357, 15766665, 17540175, 14706336, 23993095, 25385636, 11751630, 15318002, 15826669, 21458265, 22081024, 7791872, 17853878, 24256730, 11136978, 6281254, 22589270, 21993244, 6844927, 7133135, 21812421, 19933846, 12591721, 6308465, 17291758, 7500652, 6290897, 6616621, 11400349, 9931261, 18287029, 9685325, 20981028, 158…
665	27889448	Inhibition of Ras/Raf/MEK/ERK Pathway Signaling by a Stress-Induced Phospho-Regulatory Circuit.	Ritt	2016	1	10.1016/j.molcel.2016.10.029	True	[26446362, 27104980, 22351695, 8816480, 15664191, 23352452, 23985533, 26968357, 15766665, 7865431, 23993095, 25580850, 15766528, 25907612, 24202393, 25316768, 24748653, 21531565, 21074392, 22081024, 8621459, 19198627, 21812421, 19933846, 17496923, 7478566, 12881424, 7969172, 17291758, 26886014, 17303404, 25472472, 26343582]
666	23698361	Small molecule inhibition of the KRAS-PDEδ interaction impairs oncogenic KRAS signalling.	Zimmermann	2013	1	10.1038/nature12205	True	[22020205, 21642972, 19365474, 12778136, 22431598, 17496923, 11709720, 8026879, 17035505, 21081081, 22002721, 11316609, 16983387, 12509763, 11787853, 16842198, 22085962, 20652921, 21499265, 22566140, 20453867, 21765406, 19422229, 15205467, 22179043, 14561760]
669	18890151	Cybernetics.	WIENER		1	10.1038/scientificamerican1148-14	True	[]
670	18886381	Time, communication, and the nervous system.	WIENER		1	10.1111/j.1749-6632.1948.tb39853.x	True	[]
671	1833774	A minimal cascade model for the mitotic oscillator involving cyclin and cdc2 kinase.	Goldbeter		1	10.1073/pnas.88.20.9107	True	[172886, 19431710, 1703321, 1709096, 1825521, 1825803, 1827691, 1828290, 1846030, 1846321, 1846666, 1846803, 1992340, 2138713, 2142754, 2143983, 2147396, 2147521, 2147872, 2155777, 2304911, 2320127, 2455890, 2473839, 2531291, 2534558, 2535628, 2538367, 2543932, 2566917, 2566918, 2649251, 2682257, 2683077, 2683079, 3458247, 6134587, 6294720, 6312317, 6947258, 1239646]
672	8126097	Numerical analysis of a comprehensive model of M-phase control in Xenopus oocyte extracts and intact embryos.	Novak		1	10.1242/jcs.106.4.1153	True	[]
673	29623300	Identifying Noise Sources governing cell-to-cell variability.	Mitchell	2017	1	10.1016/j.coisb.2017.11.013	True	[26990581, 22206868, 25680807, 12424381, 21613984, 24948735, 10637314, 19363473, 20829787, 18957198, 22499939, 22529351, 21730172, 16623771, 22700930, 25504722, 21177493, 12183631, 21414483, 18719282, 19053173, 25953765, 23699397, 24009041, 11896394, 22223740, 17360353, 25430770, 26742110, 19633185, 25686605, 16166516, 20956081, 16738560, 26175492, 24013279, 21921160, 28500273]
674	29308439	Robustness, Accuracy, and Cell State Heterogeneity in Biological Systems.	Wollman	2017	1	10.1016/j.coisb.2017.11.009	True	[15907462, 15520792, 12788545, 9202124, 14536064, 10910359, 21177493, 18599789, 15037758, 12482327, 12779455, 17882156, 15369668, 27007299, 20735856, 10781070, 19703401, 23039994, 23352241, 12076125, 25504722, 19363473, 14684857, 12513519, 24089448, 18719112, 20481751, 24606943, 23908238, 21921160, 26710655, 19920810, 25985085, 24922112, 28379950, 23087235, 24846821, 27893965, 26000845, 27136076,…
675	30395165	Partially non-homogeneous dynamic Bayesian networks based on Bayesian regression models with partitioned design matrices.	Shafiee Kamalabad		1	10.1093/bioinformatics/bty917	True	[24864301, 19570995, 11486091, 19327819, 22307044, 27869123, 26159692, 21236675, 11108481, 27153627, 26238356, 16212608, 20860793, 16729048, 17102804, 28431241, 21892142, 17540692, 20138985, 15845847, 28283069, 20022946, 16354680, 27368923]
676	21599902	A simple approach to ranking differentially expressed gene expression time courses through Gaussian process regression.	Kalaitzis	2011	1	10.1186/1471-2105-12-180	True	[9843569, 11108481, 11382364, 12934016, 15961453, 16141318, 17910530, 18837969, 18441228, 20385836, 16418235, 18974172, 15130923, 15700412, 20377450, 7569999, 0, 19289448, 18689843, 12925520, 16199517]
678	32501674	Breaking the Interface: Efficient Extraction of Magnetic Beads from Nanoliter Droplets for Automated Sequential Immunoassays.	Metzler	2020	1	10.1021/acs.analchem.0c00187	True	[]
679	32073727	Patient-specific logic models of signaling pathways from screenings on cancer biopsies to prioritize personalized combination therapies.	Eduati		1	10.15252/msb.20188664	True	[22260680, 31153980, 18846109, 19357636, 29242642, 19843174, 28381545, 29934552, 24885957, 30228932, 24163374, 26696630, 29229604, 24250280, 29344898, 28017544, 27397505, 24838627, 18772397, 24577402, 29522507, 10995762, 23752269, 28886003, 19422837, 26811624, 27494133, 28220839, 24367245, 20018721, 26717316, 19953085, 21742771, 26274601, 20011108, 16226704, 23475955, 16207722, 23079107, 27898060…
680	26097198	Applications of targeted proteomics in systems biology and translational medicine.	Ebhardt	2015	1	10.1002/pmic.201500004	True	[21414488, 22439968, 24367245, 24513533, 21360675, 18516226, 24313378, 20604711, 21556066, 20805795, 22163331, 16790079, 22577020, 24211518, 19664813, 23144944, 22899623, 12634793, 22544320, 24441143, 23352242, 23452859, 16699522, 23452846, 20235827, 24670654, 18772478, 24317253, 22199228, 25215496, 23334424, 22056677, 23269374, 23517332, 22669653, 24443746, 6616023, 24136525, 25152083, 12585469,…
681	29934552	A microfluidics platform for combinatorial drug screening on cancer biopsies.	Eduati	2018	1	10.1038/s41467-018-04919-w	True	[15118073, 15118125, 27498862, 22460902, 22460905, 27397505, 24880487, 26258538, 26536825, 22781697, 24469833, 25723171, 24056683, 25957691, 26501191, 26088102, 26659477, 25866290, 27025767, 28831060, 26797564, 15514025, 22810353, 25855536, 25719666, 18482695, 20445884, 17960277, 17279722, 20039289, 11503418, 20418756, 14706336, 19707431, 24755884, 25931518, 20197390, 16921358, 22763439, 22763448…
683	25538939	Improving collaboration by standardization efforts in systems biology.	Dräger	2014	1	10.3389/fbioe.2014.00061	True	[22368254, 24110989, 24110989, 18983726, 10802651, 17406635, 25494900, 18579569, 17632975, 24430943, 18252737, 16847461, 23900627, 24271396, 24180668, 24195591, 22923304, 24555116, 25309419, 24225315, 19874625, 24321545, 23715986, 20160009, 22027554, 17510162, 20628075, 23953132, 20176582, 23142828, 17038346, 24068901, 20829833, 18447902, 19144170, 19307240, 21697129, 17267599, 19129924, 23927696…
684	28089814	Prospects and problems for standardizing model validation in systems biology.	Gross	2017	1	10.1016/j.pbiomolbio.2017.01.003	True	[]
685	21063963	Standards, databases, and modeling tools in systems biology.	Kohl		1	10.1007/978-1-60761-987-1_26	True	[]
686	29596055	Specifications of Standards in Systems and Synthetic Biology: Status and Developments in 2017.	Schreiber	2018	1	10.1515/jib-2018-0013	True	[25759811, 25759811, 27305665, 27305665, 26700851, 26700851, 26528556, 26528556, 28187405, 28187405, 20829833, 20829833, 26528557, 26528557, 26528558, 26528558, 25309419, 25309419, 20585541, 20585541, 19668183, 19668183, 22581176, 22581176, 26528561, 26528561, 26528562, 26528562, 26528563, 26528563, 12611808, 12611808, 29522418, 29522418, 29522418, 29522418, 29522419, 29522419, 26528566, 26528566…
687	28698309	Differential control of ageing and lifespan by isoforms and splice variants across the mTOR network.	Razquin Navas	2017	1	10.1042/EBC20160086	True	[]
688	12150925	mTOR interacts with raptor to form a nutrient-sensitive complex that signals to the cell growth machinery.	Kim		1	10.1016/s0092-8674(02)00808-5	True	[]
689	12150926	Raptor, a binding partner of target of rapamycin (TOR), mediates TOR action.	Hara		1	10.1016/s0092-8674(02)00833-4	True	[]
690	17517883	The proline-rich Akt substrate of 40 kDa (PRAS40) is a physiological substrate of mammalian target of rapamycin complex 1.	Oshiro	2007	1	10.1074/jbc.M702636200	True	[16469695, 10998351, 15094765, 1688572, 7532117, 8941644, 1377606, 1380182, 8599949, 8633019, 9204908, 9465032, 11967149, 10660304, 12912989, 12665511, 12604610, 12747827, 12150926, 12524439, 17277771, 17386266, 9334222, 7739516, 9427642, 9826548, 9873051, 16905533, 15699050, 9603962, 14651849, 14729330, 15854902, 9271419, 16798736, 10847581, 11438661, 15249583, 15611656, 12217078, 11709560, 1516…
691	18030348	PRAS40 and PRR5-like protein are new mTOR interactors that regulate apoptosis.	Thedieck	2007	1	10.1371/journal.pone.0001217	True	[16469695, 17041621, 15314020, 11983923, 12225660, 11069885, 11069888, 8008069, 7809080, 7518356, 8387896, 15485918, 12408816, 15467718, 15268862, 12150925, 12150926, 16919458, 17043309, 16962653, 16962829, 17141160, 12556239, 17005952, 12771962, 12820960, 17041622, 16724053, 11691993, 14651849, 16176982, 16627617, 9465032, 9405468, 9038344, 15718470, 12524439, 17386266, 17277771, 15718101, 16603…
692	17277771	Insulin signalling to mTOR mediated by the Akt/PKB substrate PRAS40.	Vander Haar	2007	1	10.1038/ncb1547	True	[]
693	17510057	PRAS40 regulates mTORC1 kinase activity by functioning as a direct inhibitor of substrate binding.	Wang	2007	1	10.1074/jbc.M702376200	True	[]
694	15268862	Rictor, a novel binding partner of mTOR, defines a rapamycin-insensitive and raptor-independent pathway that regulates the cytoskeleton.	Sarbassov		1	10.1016/j.cub.2004.06.054	True	[]
695	15467718	Mammalian TOR complex 2 controls the actin cytoskeleton and is rapamycin insensitive.	Jacinto	2004	1	10.1038/ncb1183	True	[]
696	16962653	SIN1/MIP1 maintains rictor-mTOR complex integrity and regulates Akt phosphorylation and substrate specificity.	Jacinto	2006	1	10.1016/j.cell.2006.08.033	True	[]
697	17043309	Identification of Sin1 as an essential TORC2 component required for complex formation and kinase activity.	Yang		1	10.1101/gad.1461206	True	[8717522, 8985174, 9094314, 10226025, 15130559, 15988011, 8524413, 15262962, 11728826, 12150926, 15249583, 15314020, 15755954, 15467718, 12150925, 12718876, 12110585, 16079174, 12408816, 15791206, 15209375, 11313365, 12381661, 11862217, 11042204, 14736892, 15268862, 15718470, 14667501, 8943012, 15363842, 15380067, 12766775, 10722653, 15306821, 10428959, 15780591, 16002396, 16469695, 16627617]
698	17461779	Identification of Protor as a novel Rictor-binding component of mTOR complex-2.	Pearce		1	10.1042/BJ20070540	True	[16469695, 16226444, 12408816, 12150926, 12150925, 14729330, 16049009, 16176982, 17253963, 11500365, 12912918, 15467718, 15268862, 17043309, 16919458, 16962653, 17141160, 16603397, 15718470, 16221682, 15209375, 11788735, 16306228, 11311120, 10612281, 10504710, 12718876, 15718101, 16962829, 14511394, 16002396, 12631735]
699	12718876	GbetaL, a positive regulator of the rapamycin-sensitive pathway required for the nutrient-sensitive interaction between raptor and mTOR.	Kim		1	10.1016/s1097-2765(03)00114-x	True	[]
700	20427287	Tti1 and Tel2 are critical factors in mammalian target of rapamycin complex assembly.	Kaizuka	2010	1	10.1074/jbc.M110.121699	True	[15242640, 19779456, 19464237, 16469695, 17613433, 17680028, 19812304, 19211835, 19225151, 19258318, 17141160, 16962653, 17043309, 16603397, 16870609, 19114562, 18076573, 18076567, 18160036, 9334222, 9826548, 16647067, 12349976, 12150925, 15268862, 11060023, 18719252, 3513174, 7152245, 8638122, 8649421, 11747819, 17189249, 17384638, 12718876, 19046572, 20371770, 17694078, 11721054, 17525732, 1909…
702	24385483	Where is mTOR and what is it doing there?	Betz		1	10.1083/jcb.201306041	True	[19844585, 22444729, 17507646, 19481529, 17041627, 22980980, 23723238, 18796613, 20562859, 23429703, 24084861, 22037041, 19144819, 16915281, 23852728, 14713298, 19748353, 24072685, 22453952, 23811847, 21867682, 22696681, 16631613, 19225150, 21343617, 23928304, 21307192, 21170086, 17202226, 9878054, 16982799, 18046414, 19875293, 23388827, 9920907, 9346240, 21963299, 11930000, 18039939, 21825107, 2…
703	30602761	mTOR as a central hub of nutrient signalling and cell growth.	Kim	2019	1	10.1038/s41556-018-0205-1	True	[29078414, 1102508, 28309, 7248995, 6501094, 8363266, 1688572, 1689353, 1702904, 1715094, 1705713, 1996117, 1704127, 8387896, 8413204, 7528205, 7606777, 7518356, 8008069, 7809080, 7822316, 381274, 8599949, 1377606, 1614535, 8741837, 11069888, 11707573, 26476687, 16469695, 8943012, 12408816, 14736892, 17679098, 16002396, 12150925, 12150926, 12604610, 12747827, 2475333, 15268862, 15467718, 17043309…
704	27308421	Molecular mechanisms of mTOR regulation by stress.	Heberle	2014	1	10.4161/23723548.2014.970489	True	[21301797, 24556838, 12150925, 12150926, 22521878, 21670596, 22461615, 16603397, 18604198, 18497260, 22980980, 24095279, 22749528, 24698685, 15854902, 24529380, 12869586, 24529379, 22500797, 24583766, 18439900, 14651849, 23142078, 16847060, 18046414, 24206664, 18650261, 23663782, 22367541, 19339977, 22121221, 22260684, 2014251, 22552098, 24532714, 19047368, 24627160, 1377606, 15071500, 19289497, …
705	1648180	Structure of the insulin receptor substrate IRS-1 defines a unique signal transduction protein.	Sun		1	10.1038/352073a0	True	[]
706	1381348	Insulin and insulinomimetic agents induce activation of phosphatidylinositol 3'-kinase upon its association with pp185 (IRS-1) in intact rat livers.	Hadari		1		True	[]
707	32127696	Insulin-PI3K signalling: an evolutionarily insulated metabolic driver of cancer.	Hopkins	2020	1	10.1038/s41574-020-0329-9	True	[21864746, 19029956, 17673661, 16847462, 19460998, 8276779, 2154747, 8479541, 8462097, 21540285, 22337149, 20810671, 28802037, 18682704, 20638297, 30317615, 1065887, 22215905, 30754657, 11029009, 15388791, 21153166, 6243677, 23887393, 24124229, 26824656, 10633079, 24656806, 23744781, 24367090, 25462559, 19729658, 21659605, 27111116, 27903152, 27426476, 11062485, 10835352, 15713620, 15767666, 1667…
708	31110302	PI3K isoforms in cell signalling and vesicle trafficking.	Bilanges		1	10.1038/s41580-019-0129-z	True	[]
709	31686003	The PI3K-AKT network at the interface of oncogenic signalling and cancer metabolism.	Hoxhaj	2019	1	10.1038/s41568-019-0216-7	True	[24390350, 28802037, 25533673, 8978681, 9094314, 15718470, 17371246, 28431241, 28528867, 24132290, 24071852, 28388417, 24529379, 8524413, 6249596, 11430833, 21629754, 18171426, 10102273, 29175105, 19872213, 21985671, 14517300, 15172999, 11278698, 11390360, 11830651, 15806154, 20209635, 22913968, 9516411, 18396141, 12637568, 16213228, 17301289, 27511728, 17472435, 26826652, 29893496, 23836898, 117…
710	9593664	The tumor suppressor, PTEN/MMAC1, dephosphorylates the lipid second messenger, phosphatidylinositol 3,4,5-trisphosphate.	Maehama		1	10.1074/jbc.273.22.13375	True	[]
711	12172553	TSC2 is phosphorylated and inhibited by Akt and suppresses mTOR signalling.	Inoki		1	10.1038/ncb839	True	[]
712	12524439	Identification of a proline-rich Akt substrate as a 14-3-3 binding partner.	Kovacina	2003	1	10.1074/jbc.M210837200	True	[]
713	11875047	A mouse model of TSC1 reveals sex-dependent lethality from liver hemangiomas, and up-regulation of p70S6 kinase activity in Tsc1 null cells.	Kwiatkowski		1	10.1093/hmg/11.5.525	True	[]
714	12172555	Tsc tumour suppressor proteins antagonize amino-acid-TOR signalling.	Gao		1	10.1038/ncb847	True	[]
715	12271141	Tuberous sclerosis complex-1 and -2 gene products function together to inhibit mammalian target of rapamycin (mTOR)-mediated downstream signaling.	Tee	2002	1	10.1073/pnas.202476899	True	[8162074, 7849709, 9809973, 9580671, 11348592, 11390358, 12150915, 12045200, 11875047, 7980500, 1377606, 12374276, 11297505, 11498025, 11691993, 11057898, 11967149, 12080086, 10469565, 11108711, 11741832, 9603962, 9873056, 8957083, 2348862, 9561852, 10915759, 9361010, 11069888, 11069885, 9852118]
716	12384518	Activated mammalian target of rapamycin pathway in the pathogenesis of tuberous sclerosis complex renal tumors.	Kenerson		1		True	[]
717	12504590	Tsc2 null murine neuroepithelial cells are a model for human tuber giant cells, and show activation of an mTOR pathway.	Onda		1	10.1006/mcne.2002.1184	True	[]
718	22795129	TBC1D7 is a third subunit of the TSC1-TSC2 complex upstream of mTORC1.	Dibble	2012	1	10.1016/j.molcel.2012.06.009	True	[11175345, 19133941, 18955708, 17005952, 21115397, 22251903, 18199687, 11390358, 12820960, 20383465, 18439900, 9603962, 18411301, 18466115, 19143635, 19602587, 12869586, 12172553, 14651849, 12403809, 20444419, 18604198, 15912141, 11875047, 22500797, 12150915, 15509780, 19956179, 22457330, 17658474, 10585443, 21746920, 9809973, 11348592, 12172554, 20165957, 18291711, 20381137, 18497260, 17386266, …
719	12820960	Insulin activation of Rheb, a mediator of mTOR/S6K/4E-BP signaling, is inhibited by TSC1 and 2.	Garami		1	10.1016/s1097-2765(03)00220-x	True	[]
720	12869586	Rheb GTPase is a direct target of TSC2 GAP activity and regulates mTOR signaling.	Inoki	2003	1	10.1101/gad.1110003	True	[9463313, 7566123, 9099708, 11691993, 11930000, 8269512, 11729323, 11390358, 12172555, 10872469, 2039135, 12045200, 9603962, 12172553, 8799170, 12384518, 11438694, 12556239, 8352603, 10835385, 12150915, 12136010, 12417521, 11377964, 11348592, 12423332, 9697416, 11348591, 12271141, 2821624, 7608212, 9045618, 8206940, 9001246]
721	12906785	Tuberous sclerosis complex gene products, Tuberin and Hamartin, control mTOR signaling by acting as a GTPase-activating protein complex toward Rheb.	Tee		1	10.1016/s0960-9822(03)00506-2	True	[]
722	12771962	Rheb is a direct target of the tuberous sclerosis tumour suppressor proteins.	Zhang		1	10.1038/ncb999	True	[]
723	20381137	Ragulator-Rag complex targets mTORC1 to the lysosomal surface and is necessary for its activation by amino acids.	Sancak	2010	1	10.1016/j.cell.2010.02.024	True	[19144819, 19748353, 17195838, 16631613, 2115402, 9099708, 16435292, 15989961, 16973206, 16732272, 17613433, 17141160, 9394008, 18604198, 11084347, 19812304, 18786576, 15016825, 17637737, 15533996, 19177150, 10357812, 7962206, 16170341, 15809346, 18497260, 17386266, 15718470, 9733512, 7499430, 11073942, 15772076, 16046393, 17178906, 12479806, 11266467, 10576742]
724	9465032	RAFT1 phosphorylation of the translational regulators p70 S6 kinase and 4E-BP1.	Burnett		1	10.1073/pnas.95.4.1432	True	[7566093, 8752206, 843990, 8741837, 8633019, 8599949, 1377606, 1614535, 8939971, 8641294, 8183928, 9218810, 8008069, 7518356, 7809080, 7822316, 7566123, 9204908, 7569949, 7489717, 8887654, 7935836, 8170978, 2744487, 9094314, 222468, 8893032, 7673106, 8895571, 7606777, 9271440, 7939721, 9092573]
725	9334222	Regulation of eIF-4E BP1 phosphorylation by mTOR.	Hara		1	10.1074/jbc.272.42.26457	True	[]
726	21659605	Phosphoproteomic analysis identifies Grb10 as an mTORC1 substrate that negatively regulates insulin signaling.	Yu		1	10.1126/science.1199484	True	[19383978, 19197153, 19339977, 18215105, 18725988, 15380067, 18955708, 15952796, 19383975, 12829789, 17620412, 14766376, 16354680, 16452206, 20513425, 15805248]
727	21659604	The mTOR-regulated phosphoproteome reveals a mechanism of mTORC1-mediated inhibition of growth factor signaling.	Hsu		1	10.1126/science.1199498	True	[19812304, 21157483, 20005306, 15385600, 19150980, 12231510, 19225151, 19258318, 19211835, 15380067, 18955708, 19209957, 20027184, 20542007, 15782149, 20159853, 20505359, 17349952, 18515547, 19684113, 16179257, 15901248, 12829789, 17562854, 17620412, 18812566, 15249583, 20704563, 16452206, 17001314]
728	16354680	Nutrients suppress phosphatidylinositol 3-kinase/Akt signaling via raptor-dependent mTOR-mediated insulin receptor substrate 1 phosphorylation.	Tzatsos		1	10.1128/MCB.26.1.63-76.2006	True	[15809305, 12765939, 9405468, 9204908, 9465032, 14729328, 10593864, 8524831, 10660532, 10413736, 15231735, 8887654, 11416002, 12150926, 15249583, 11162588, 15314020, 12086937, 11756336, 12869586, 12172553, 14651849, 9565570, 10567431, 15467718, 14556646, 12150925, 11435467, 10092613, 15340059, 3283552, 14976552, 12408816, 15854902, 15878852, 9271440, 12086935, 8754813, 9826548, 12604610, 15066126…
729	15306821	Absence of S6K1 protects against age- and diet-induced obesity while enhancing insulin sensitivity.	Um	2004	1	10.1038/nature02866	True	[]
730	23400783	Insulin signaling in type 2 diabetes: experimental and modeling analyses reveal mechanisms of insulin resistance in human adipocytes.	Brännmark	2013	1	10.1074/jbc.M112.432062	True	[22285743, 19225456, 20421297, 22457331, 15634339, 2661229, 3298262, 16317076, 22500797, 16129690, 17575262, 19593406, 20386866, 14623899, 18927238, 22869320, 22846178, 177453, 15199052, 15249583, 10593864, 11701721, 21615668, 22114711, 16787385, 18762023, 21816276, 19541767, 22333157, 21659604, 21659605, 17926672, 21572040, 16753575, 10722755, 12006582, 20074531, 19046571, 19046572, 17967879, 20…
731	27226562	Systems-wide Experimental and Modeling Analysis of Insulin Signaling through Forkhead Box Protein O1 (FOXO1) in Human Adipocytes, Normally and in Type 2 Diabetes.	Rajan	2016	1	10.1074/jbc.M116.715763	True	[22064493, 26727229, 21816244, 18022395, 25135341, 16230533, 12966085, 12530968, 19289458, 16670091, 17572871, 5090056, 21994963, 20570822, 19741173, 23325358, 10102273, 10358075, 10377430, 15126506, 14976264, 14980222, 16129690, 20386866, 23400783, 25320095, 16962653, 16962829, 17141160, 18951090, 19593406, 14612424, 20543138, 16603397, 19720745, 19995915, 19935711, 22333157, 25831502, 17113751,…
732	29724916	Inhibition of FOXO1 transcription factor in primary human adipocytes mimics the insulin-resistant state of type 2 diabetes.	Rajan	2018	1	10.1042/BCJ20180144	True	[]
733	27986865	Cross-talks via mTORC2 can explain enhanced activation in response to insulin in diabetic patients.	Magnusson	2017	1	10.1042/BSR20160514	True	[23400783, 25320095, 16129690, 20386866, 27226562, 22285743, 27051506, 15718470, 16221682, 22333157, 23684622, 24161930, 24481632, 19720745, 19995915, 19935711, 16962653, 22248283, 20421297, 26235620, 10102273, 16230533, 19593406, 177453, 14534077, 19356713, 27534530, 20386866, 16753575, 10722755, 12006582, 20074531, 22786721, 21572040, 19225456, 23400783, 16317076, 17237071, 15576463, 22207758]
734	25320095	A single mechanism can explain network-wide insulin resistance in adipocytes from obese patients with type 2 diabetes.	Nyman	2014	1	10.1074/jbc.M114.608927	True	[20421297, 21572040, 23400783, 23565163, 12606502, 10675357, 10868945, 16046301, 12765939, 11160042, 15161746, 11274345, 21167873, 22569528, 19357636, 19343194, 24062690, 2661229, 15634339, 2415513, 16317076, 17237071, 22846178, 24209692, 22947028, 22285743, 12049732, 22947028, 8063749, 18562239, 19158341, 19666109, 16407412, 21613978, 20847054, 22875986, 9228083, 21768338, 16227978, 10823939, 17…
735	20421297	Mass and information feedbacks through receptor endocytosis govern insulin signaling as revealed using a parameter-free modeling framework.	Brännmark	2010	1	10.1074/jbc.M110.106849	True	[16493415, 10544179, 15182363, 17227843, 17905199, 19543529, 7814420, 2661229, 15634339, 16803459, 18551197, 19215297, 2691852, 14517311, 19156131, 19787036, 12376338, 16708271, 18755034, 19357636, 3543328, 10882558, 19225456]
738	29960883	In Vivo Decoding Mechanisms of the Temporal Patterns of Blood Insulin by the Insulin-AKT Pathway in the Liver.	Kubota	2018	1	10.1016/j.cels.2018.05.013	True	[]
740	21986499	PHLPP-mediated dephosphorylation of S6K1 inhibits protein translation and cell growth.	Liu	2011	1	10.1128/MCB.05799-11	True	[17570358, 18511290, 17386267, 18955708, 20508131, 19629070, 18162466, 15808505, 20444422, 15249583, 16286006, 19297407, 12172553, 19797085, 21177869, 19079341, 19339977, 15533996, 20080691, 20374740, 9445476, 20513427, 17360704, 16166381, 18497260, 19143648, 16603397, 16724053, 9822608, 12271141, 17277771, 19285938, 18265366]
741	20444422	PP2A regulatory subunit PP2A-B' counteracts S6K phosphorylation.	Hahn		1	10.1016/j.cmet.2010.03.015	True	[]
744	18411301	The TSC1-TSC2 complex is required for proper activation of mTOR complex 2.	Huang	2008	1	10.1128/MCB.00289-08	True	[8978681, 16095999, 11175345, 17419990, 10823953, 16464865, 17005952, 16919458, 12172555, 12820960, 17613433, 17141160, 12150926, 15249583, 16286006, 16221682, 15624019, 12869586, 16962653, 17521703, 12150925, 12718876, 11875047, 16537497, 12408816, 15878852, 17041626, 15533996, 17604717, 16027169, 12150915, 15116068, 12604610, 17461779, 17386266, 15268862, 16603397, 15718470, 12766776, 11967149,…
745	19602587	Signaling events downstream of mammalian target of rapamycin complex 2 are attenuated in cells and tumors deficient for the tuberous sclerosis complex tumor suppressors.	Huang	2009	1	10.1158/0008-5472.CAN-09-0975	True	[17005952, 18466115, 16469695, 17141160, 15268862, 18925875, 18566586, 18566587, 15718470, 18411301, 11875047, 12150915, 10491404, 16027169, 12495431, 15653324, 16603397, 9403714, 12547707, 15710380, 12906785, 16002396, 15249583, 15380067, 14561707, 11134523, 15156201, 17045205, 18089801, 18831768, 19185849, 19147581, 19117988, 17384583, 17459358, 7961910, 9447980, 10455020, 17356713, 17410184]
746	16627617	TSC1/TSC2 and Rheb have different effects on TORC1 and TORC2 activity.	Yang	2006	1	10.1073/pnas.0602282103	True	[12563289, 12408816, 12150925, 12150926, 15268862, 15467718, 12718876, 15094765, 9038344, 9811607, 15718470, 11701324, 15809305, 16055732, 14668532, 15102439, 12556239, 9580671, 12167664, 12172553, 12150915, 12771962, 12906785, 12820960, 12869586, 12766776, 12766775, 15854902, 15249583, 15380067, 12842888, 11862217, 12841848, 9445476, 9094314, 11090628, 16219676, 12172555, 11967149, 11752672]
747	21482669	mTORC2 is required for proliferation and survival of TSC2-null cells.	Goncharova	2011	1	10.1128/MCB.01061-10	True	[18036510, 19104420, 18184959, 11882313, 19372546, 17004104, 15705602, 18594212, 12842888, 18521906, 15122349, 19244117, 10880528, 18184971, 16341084, 12478284, 18413661, 17942919, 9665831, 20231296, 16453317, 16470222, 18625202, 12820960, 20060890, 9394801, 15611338, 18094073, 19596836, 12045200, 16388022, 16424383, 17541983, 17406550, 19383975, 17141160, 15249583, 7539981, 9356461, 18411301, 18…
749	19720745	Characterization of Rictor phosphorylation sites reveals direct regulation of mTOR complex 2 by S6K1.	Dibble	2009	1	10.1128/MCB.00735-09	True	[17707343, 19383978, 18324724, 11500365, 9465032, 15020250, 17041621, 18566586, 1737763, 17604271, 16919458, 18925875, 14623899, 12510059, 17141160, 12150926, 15249583, 15653324, 10847581, 17446865, 18076573, 16221682, 18411301, 18466115, 19602587, 18566587, 12172553, 15467718, 18215152, 12150925, 18604198, 10490847, 10092613, 12408816, 12150915, 18765831, 15209375, 15710380, 12495431, 12824383, …
750	19935711	Rictor is a novel target of p70 S6 kinase-1.	Treins	2009	1	10.1038/onc.2009.401	True	[]
753	23684622	Dynamic adipocyte phosphoproteome reveals that Akt directly regulates mTORC2.	Humphrey	2013	1	10.1016/j.cmet.2013.04.010	True	[8978681, 23217718, 18974822, 18234856, 22696681, 18847512, 19876014, 19029910, 21254760, 18566586, 16919458, 16078370, 10594026, 21659604, 21183079, 16962653, 22500797, 20051463, 15858219, 17981841, 17604717, 21642640, 10945990, 12824383, 17081983, 17406521, 22505404, 15718470, 15538381, 17303383, 21593866, 19848406, 21659605, 18794884, 21157483]
756	20338997	mTOR complex-2 activates ENaC by phosphorylating SGK1.	Lu	2010	1	10.1681/ASN.2009111168	True	[16469695, 17613433, 19143635, 19209957, 12150926, 12150925, 15268862, 15094765, 15314020, 8008069, 8387896, 8907069, 16603397, 15718470, 17015487, 12417564, 10051674, 11742982, 11696533, 10357815, 8455596, 16720863, 19260765, 16055732, 19240135, 18570873, 18925875, 10232677, 18653476, 11249859, 11208606, 16460280, 10358046, 12110508, 11154281, 11278764, 11500365, 19380724, 12167587]
757	18566587	Essential function of TORC2 in PKC and Akt turn motif phosphorylation, maturation and signalling.	Ikenoue	2008	1	10.1038/emboj.2008.119	True	[8978681, 9529606, 10421574, 9690513, 8895571, 11964154, 9768361, 12912918, 9889098, 10037738, 12517706, 16697955, 16919458, 12080070, 17384583, 17141160, 17446865, 15314020, 16962653, 16055732, 16647110, 11686294, 9748166, 14638691, 12408816, 9601053, 15209375, 12495431, 10574945, 10675318, 16915295, 15268862, 16603397, 15718470, 16962829, 2726763, 9792904, 17277771, 16469695, 17043309, 8034726,…
758	28431241	AKT/PKB Signaling: Navigating the Network.	Manning		1	10.1016/j.cell.2017.04.001	True	[25341010, 16075056, 8978681, 8985174, 9094314, 16288292, 18469817, 12875979, 8650155, 22647600, 2467744, 25240046, 27798145, 15456405, 1833819, 19046572, 12107176, 19041762, 10783143, 18439899, 26100075, 17386267, 10102273, 11154281, 8895571, 7637810, 19933838, 24280772, 20042722, 9516411, 17407381, 19166270, 16970176, 17611497, 27451907, 23602450, 20068142, 25309720, 22632973, 21215704, 1825859…
759	20027184	The nuts and bolts of AGC protein kinases.	Pearce		1	10.1038/nrm2822	True	[9707564, 2165385, 15548136, 16785309, 7768349, 12471243, 12637568, 9792683, 15688006, 9368760, 8985174, 15573134, 17554339, 18347057, 16998536, 16923958, 9687510, 1651913, 15750338, 10977868, 12495431, 17881309, 10856237, 11387480, 14707285, 16460280, 11283607, 18451027, 19718043, 19573809, 18604198, 11278469, 9813065, 15457207, 16314523, 17141160, 12890928, 18439900, 3686012, 18583094, 15197186…
760	29547541	The Target of Rapamycin and Mechanisms of Cell Growth.	Tee	2018	1	10.3390/ijms19030880	True	[1102509, 20588302, 1102508, 1715094, 12742462, 1702904, 1721297, 1704127, 8413204, 8387896, 7528205, 7499212, 7606777, 7518356, 8008069, 8741837, 9461583, 10617575, 10611304, 11297505, 16002396, 10782091, 12150925, 12150926, 12718876, 19166929, 17277771, 17510057, 17517883, 19446321, 20427287, 15718470, 15467718, 27161823, 19395872, 21576371, 18955708, 16603397, 11069888, 11348592, 11390358, 123…
761	17141160	Ablation in mice of the mTORC components raptor, rictor, or mLST8 reveals that mTORC2 is required for signaling to Akt-FOXO and PKCalpha, but not S6K1.	Guertin		1	10.1016/j.devcel.2006.10.007	True	[]
762	17967879	Muscle-specific deletion of rictor impairs insulin-stimulated glucose transport and enhances Basal glycogen synthase activity.	Kumar	2007	1	10.1128/MCB.01405-07	True	[8978681, 9094314, 9395488, 10662707, 8312365, 9844629, 15016827, 11387480, 2842604, 8524413, 12727934, 1532777, 12606498, 11035810, 10373549, 17141160, 12150926, 16919913, 12145149, 16221682, 17403369, 12172553, 16962653, 15467718, 11994271, 16227617, 2407478, 8940145, 2404983, 3001075, 8855244, 15791206, 10949030, 7961854, 6402364, 4844560, 16306363, 11949930, 6772446, 9784196, 11809761, 126375…
763	27149630	Insulin Signaling in Insulin Resistance States and Cancer: A Modeling Analysis.	Bertuzzi	2016	1	10.1371/journal.pone.0154415	True	[16024515, 19143635, 22500797, 15718470, 22247191, 24598362, 22749019, 19875293, 18411301, 22457331, 23437106, 22449317, 17452018, 21157483, 10882558, 12376338, 19225456, 20421297, 21572040, 23400783, 19567914, 22102801, 15291972, 21178243, 19995915, 19945836, 20412774, 22065737, 6947258, 19666550, 19029916, 22247557, 19209957, 9539311, 23142081, 20816682, 21184761, 12150915, 17130464, 17386266, …
764	21445305	Regulation of AKT phosphorylation at Ser473 and Thr308 by endoplasmic reticulum stress modulates substrate specificity in a severity dependent manner.	Yung	2011	1	10.1371/journal.pone.0017894	True	[14729177, 16374548, 19331544, 20208072, 19718440, 18064632, 12665508, 17440086, 8841381, 16847323, 17481612, 18583310, 17604717, 9005852, 8978681, 9094314, 15718470, 15262962, 9237690, 10995457, 19889640, 19033462, 20599289, 17167073, 10567225, 11715018, 8524413, 16472112, 10358075, 20601427, 20027184, 19835867, 16087231, 17141160, 16962653, 12089432, 12176997, 1834945, 12086620, 16823971]
765	24630600	FOXO transcription factors: key regulators of cellular quality control.	Webb	2014	1	10.1016/j.tibs.2014.02.003	True	[18403263, 18171426, 20336132, 10702024, 10102273, 11154281, 10217147, 10377430, 11964479, 11884717, 12783775, 22682251, 24013118, 18391970, 17711846, 15538382, 15767565, 16751106, 18204439, 17113751, 14976264, 15126506, 22820736, 18951090, 20886762, 21111239, 18054315, 18367868, 22820375, 22992773, 21325132, 18054316, 20335657, 18219227, 20203043, 18059160, 18497889, 16625205, 16625204, 19945408…
766	18497260	The Rag GTPases bind raptor and mediate amino acid signaling to mTORC1.	Sancak	2008	1	10.1126/science.1157535	True	[17613433, 16226444, 16049009, 16176982, 15772076, 12150925, 12408816, 12631735, 12150926, 1620108, 7499430, 9394008, 10388807, 11073942, 16732272, 15989961, 14679207, 9199164, 12719473, 12611592, 11788584, 2760046, 17386266, 15854902, 14578359, 17204847, 15809346, 16631613]
767	18604198	Regulation of TORC1 by Rag GTPases in nutrient response.	Kim	2008	1	10.1038/ncb1753	True	[15314020, 16469695, 7518356, 15467718, 12408816, 15268862, 12080086, 7836465, 9461583, 9873051, 9472019, 12415748, 12172553, 12150915, 12172554, 14614311, 15878852, 17386266, 9603962, 16049009, 16176982, 10388807, 1620108, 8886981, 15989961, 16732272, 7499430, 11073942, 9394008, 14605208, 15249583, 15380067, 15718470, 12869586, 11069885, 11069888, 14505573, 12766776, 12381661, 16219781, 15296714…
768	28935770	Crystal structure of the human lysosomal mTORC1 scaffold complex and its impact on signaling.	de Araujo	2017	1	10.1126/science.aao1583	True	[]
769	22980980	Ragulator is a GEF for the rag GTPases that signal amino acid levels to mTORC1.	Bar-Peled		1	10.1016/j.cell.2012.07.032	True	[19748353, 17540168, 10402468, 15180988, 18585354, 11721054, 15989961, 10559887, 3145408, 12080086, 17912264, 8136358, 16982752, 16732272, 21779026, 21059355, 21816923, 21551057, 9603962, 9394008, 7575598, 21269838, 21248164, 20485439, 8419371, 9790530, 11102533, 12150925, 18604198, 7548002, 11084347, 2199064, 15263099, 9585556, 15016825, 19339977, 12773388, 9499022, 21847100, 19177150, 16170341,…
770	32130880	AMPK and TOR: The Yin and Yang of Cellular Nutrient Sensing and Growth Control.	González		1	10.1016/j.cmet.2020.01.015	True	[]
771	21205641	Phosphorylation of ULK1 (hATG1) by AMP-activated protein kinase connects energy sensing to mitophagy.	Egan	2010	1	10.1126/science.1196371	True	[17712357, 19629071, 16308421, 19653858, 20056399, 19690328, 18439900, 20562859, 16952573, 18936157, 9857077, 16455782, 19450525, 20098416, 0, 18539900, 19783904, 20383138, 12958363, 17785524, 18282106, 19667176, 17204841, 18191218, 19225151, 19225150, 19211835, 19995911, 19258318, 18285699, 17972889, 19778642]
772	14651849	TSC2 mediates cellular energy response to control cell growth and survival.	Inoki		1	10.1016/s0092-8674(03)00929-2	True	[]
773	25698741	Dynamics of elongation factor 2 kinase regulation in cortical neurons in response to synaptic activity.	Kenney		1	10.1523/JNEUROSCI.2866-14.2015	True	[11301237, 7780739, 23942469, 19568796, 16307598, 23360982, 14709557, 12782630, 15341530, 23017979, 16753576, 19146809, 16203737, 16885218, 15242651, 17024084, 21258328, 21659537, 22904372, 22366775, 17855357, 18798311, 18460336, 20842175, 11953750, 16054095, 24574971, 23184662, 12920134, 15634347, 16109716, 17237274, 19823585, 16171514, 14651849, 17064361, 15016380, 24853390, 12558800, 19668183,…
774	29510589	Systems-Level Feedbacks of NRF2 Controlling Autophagy upon Oxidative Stress Response.	Kapuy	2018	1	10.3390/antiox7030039	True	[25619832, 28940517, 23268465, 23920145, 12441344, 23294312, 10473555, 19489739, 26551704, 16354693, 23272301, 19182219, 26233704, 23505614, 23725295, 18191218, 20959619, 21912435, 26649943, 17457036, 21258367, 21421716, 21157483, 22025673, 14985505, 17712357, 18539900, 19211835, 28536631, 18083104, 20173742, 20421418, 20452972, 27427974, 12648679, 6501300, 27059781, 18466115, 18471972, 27932573,…
775	17287212	The role of AMPK and mTOR in nutrient sensing in pancreatic beta-cells.	Gleason	2007	1	10.1074/jbc.M610631200	True	[]
776	20682696	Downregulation of AMPK accompanies leucine- and glucose-induced increases in protein synthesis and insulin resistance in rat skeletal muscle.	Saha	2010	1	10.2337/db09-1870	True	[16644800, 9124333, 19196246, 1684893, 15956049, 16229840, 11997383, 12829626, 2240200, 7864115, 12065578, 16234268, 711752, 869905, 16684854, 17287212, 17687000, 19071085, 18439900, 18466115, 16054041, 19584320, 17712357, 18810325, 18682538, 15735066, 9525995, 18403916, 20103737, 18687677, 18482975, 19738034, 11756336, 16380484, 16636195, 11344573, 5773094, 7087433, 19356713, 12061777, 15578153,…
777	17178807	Leucine stimulates mammalian target of rapamycin signaling in C2C12 myoblasts in part through inhibition of adenosine monophosphate-activated protein kinase.	Du	2006	1	10.2527/jas.2006-342	True	[]
778	26868506	Lysosomal recruitment of TSC2 is a universal response to cellular stress.	Demetriades	2016	1	10.1038/ncomms10662	True	[22174183, 23395269, 21982705, 24529380, 20513425, 23263183, 16103212, 23706743, 18604198, 17613433, 21157483, 21428914, 22500797, 20381137, 12906785, 12869586, 18497260, 22795129, 18466115, 14651849, 16959574, 16483933, 18198340, 15545625, 25338081, 12172555, 12150915, 16636147, 24529379, 9099708, 15809346, 16046393, 16631613, 25816988, 10455142, 10373517, 15292274, 23184942, 21738705, 23955302,…
779	28388417	mTOR Signaling in Growth, Metabolism, and Disease.	Saxton		1	10.1016/j.cell.2017.03.035	True	[]
780	22444729	Bidirectional crosstalk between endoplasmic reticulum stress and mTOR signaling.	Appenzeller-Herzog	2012	1	10.1016/j.tcb.2012.02.006	True	[]
782	30923191	The PI3K and MAPK/p38 pathways control stress granule assembly in a hierarchical manner.	Heberle	2019	1	10.26508/lsa.201800257	True	[9094314, 25482014, 8257416, 18836437, 8846784, 28194826, 24934860, 22859502, 16636147, 24356814, 15020250, 23297824, 25414348, 29769245, 20028854, 26704973, 28903453, 19917724, 25449263, 24529380, 26868506, 18754654, 23547259, 28414025, 17141160, 21670491, 27308421, 20571069, 22875991, 26636041, 28695470, 12076506, 16962653, 15377841, 17923231, 24029419, 14748618, 11237996, 12524439, 16721361, 2…
783	30653670	Model-Informed Drug Development: Current US Regulatory Practice and Future Considerations.	Wang	2019	1	10.1002/cpt.1363	True	[]
784	31862477	Properties of FDA-approved small molecule protein kinase inhibitors: A 2020 update.	Roskoski	2019	1	10.1016/j.phrs.2019.104609	True	[]
785	32041606	Integration of mathematical model predictions into routine workflows to support clinical decision making in haematology.	Hoffmann	2020	1	10.1186/s12911-020-1039-x	True	[24886056, 25539928, 29103159, 26666299, 17013383, 23175686, 29954936, 30120281, 29244826, 26621059, 20083124, 30840616, 23755260, 17662883, 24859364, 15016643, 12796026, 18226244, 21385459, 27460182, 28092685, 25889768, 17697328]
786	31652029	Consideration of a Credibility Assessment Framework in Model-Informed Drug Development: Potential Application to Physiologically-Based Pharmacokinetic Modeling and Simulation.	Kuemmel	2019	1	10.1002/psp4.12479	True	[30653670, 31161268, 26933515, 31236775, 26535157, 23836283, 23835942, 30973403, 30971934, 29497385, 9084453, 31081932, 29023678, 26225245]
787	8985017	Synaptic depression and cortical gain control.	Abbott		1	10.1126/science.275.5297.221	True	[]
788	3973762	Spatiotemporal energy models for the perception of motion.	Adelson		1	10.1364/josaa.2.000284	True	[]
789	7144903	Phenomenal coherence of moving visual patterns.	Adelson		1	10.1038/300523a0	True	[]
790	17796623	More is different.	Anderson		1	10.1126/science.177.4047.393	True	[]
791	21227087	The motion aftereffect.	Anstis		1	10.1016/s1364-6613(98)01142-5	True	[]
792	35221899	Hearing in Complex Environments: Auditory Gain Control, Attention, and Hearing Loss.	Auerbach	2022	1	10.3389/fnins.2022.799787	True	[8985017, 16983092, 26629746, 29125987, 33551756, 29941910, 22243754, 24742467, 30292765, 25386157, 16982414, 20037578, 30327471, 30176318, 17881529, 21540053, 25033175, 24550794, 17728439, 26663571, 22049443, 8227752, 15870189, 24656931, 11896177, 18855070, 22108672, 12427863, 24309251, 28176787, 19396156, 21549742, 26311178, 23324323, 26833137, 12194875, 30254574, 23112145, 34449761, 31722216, …
793	31983809	Revisiting active perception.	Bajcsy	2017	1	10.1007/s10514-017-9615-3	True	[21690639, 22487985, 25666489, 3801530, 8800951, 3836989, 2253454, 25147405, 22383341, 22106430, 24028950, 7351125]
794	15333206	Disambiguating visual motion through contextual feedback modulation.	Bayerl		1	10.1162/0899766041732404	True	[]
795	19909811	Interactions of motion and form in visual cortex - A neural model.	Beck	2009	1	10.1016/j.jphysparis.2009.11.005	True	[]
796	21814543	Combining feature selection and integration--a neural model for MT motion selectivity.	Beck	2011	1	10.1371/journal.pone.0021254	True	[6655500, 4207129, 2707356, 11780062, 15657600, 11234012, 15056706, 9604103, 17041595, 8492152, 7841127, 10615497, 2392840, 10343797, 8299753, 8347549, 9951396, 12021763, 10908633, 20553965, 20457860, 1502799, 8333160, 10412063, 15333206, 9208854, 6111795, 14449617, 12925280, 15009153, 12711710, 2635466, 19526061, 6539501, 15056711, 1675266, 7831395, 16713635, 4088806, 16022593, 4069941, 2804649,…
797	22154354	Asynchronous frameless event-based optical flow.	Benosman	2011	1	10.1016/j.neunet.2011.11.001	True	[]
798	24807038	Event-based visual flow.	Benosman		1	10.1109/TNNLS.2013.2273537	True	[]
799	17904187	Texture segregation by visual cortex: perceptual grouping, attention, and learning.	Bhatt	2007	1	10.1016/j.visres.2007.07.013	True	[]
800	16022593	Structure and function of visual area MT.	Born		1	10.1146/annurev.neuro.26.041002.131052	True	[]
801	12508593	Integration of motion cues for the initiation of smooth pursuit eye movements.	Born		1	10.1016/S0079-6123(02)40053-2	True	[]
802	11248281	IOC, vector sum, and squaring: three different motion effects or one?	Bowns		1	10.1016/s0042-6989(00)00289-3	True	[]
803	7689769	Segmentation versus integration in visual motion processing.	Braddick		1	10.1016/0166-2236(93)90179-p	True	[]
804	12044756	Directional performance in motion transparency.	Braddick		1	10.1016/s0042-6989(02)00018-4	True	[]
805	28230845	Dynamic models of large-scale brain activity.	Breakspear		1	10.1038/nn.4497	True	[14707544, 27591147, 12111274, 25462790, 1713832, 13003922, 25460073, 19210171, 25234118, 4332108, 25767438, 21673863, 18233681, 10057582, 17057707, 26001723, 26375211, 16115797, 20068583, 22457612, 17115042, 14527607, 24248356, 16436619, 25818688, 19717463, 18319728, 911931, 22783185, 19393322, 24982140, 12948688, 18547818, 9960256, 10592017, 22323592, 24389385, 23203979, 10062950, 3978150, 2813…
806	32552571	Role of Feedback Connections in Central Visual Processing.	Briggs	2020	1	10.1146/annurev-vision-121219-081716	True	[15772234, 18184570, 8893005, 19562768, 19741135, 23100142, 17237220, 28471714, 17010705, 12351737, 16871526, 11007907, 26793068, 6864254, 29483663, 24656931, 11331389, 27041497, 18176624, 17507565, 18805486, 19376073, 12740416, 20007766, 226663, 6253535, 219158, 29778970, 2271942, 5097609, 1705271, 27030759, 17050721, 25913856, 9440687, 20152129, 10762345, 26922005, 9305841, 19890002, 23895762, …
807	25248083	Computing with a canonical neural circuits model with pool normalization and modulating feedback.	Brosch	2014	1	10.1162/NECO_a_00675	True	[]
808	24632344	Interaction of feedforward and feedback streams in visual cortex in a firing-rate model of columnar computations.	Brosch	2014	1	10.1016/j.neunet.2014.02.005	True	[]
809	25941470	On event-based optical flow detection.	Brosch	2015	1	10.3389/fnins.2015.00137	True	[3973762, 7144903, 19073814, 15333206, 24807038, 22154354, 3960119, 16306397, 8420555, 12044756, 25248083, 24632344, 24744694, 16647733, 22108672, 9334433, 4020513, 9826727, 11090662, 8545912, 15149839, 10343805, 1574836, 15242656, 23852755, 0, 16446037, 1504027, 18254695, 19247494, 20493680, 21775606, 25346590, 19191599, 25328365, 7463179, 22586372, 3227650, 21552274, 15321069, 11234012, 2185127…
810	20064398	Representation of concurrent stimuli by population activity in visual cortex.	Busse		1	10.1016/j.neuron.2009.11.004	True	[1772804, 7119846, 17093091, 10366640, 3681721, 11404441, 9334433, 12427863, 15086304, 12194875, 17057706, 1517820, 9087826, 17408583, 12194874, 7143039, 3749885, 18463265, 17028586, 8182960, 1504027, 12466456, 19146811, 16280583, 18254695, 10204546, 19396165, 12160753, 15120065, 4023713, 3713804, 6129633, 7761855, 12426571, 16177039, 11252775, 16520737, 15608633, 10024360, 19186161, 10896165, 12…
811	16647733	Mechanisms underlying the perceived angular velocity of a rigidly rotating object.	Caplovitz	2006	1	10.1016/j.visres.2006.02.026	True	[]
812	22449960	From circuits to behavior: a bridge too far?	Carandini	2012	1	10.1038/nn.3043	True	[11247991, 15114356, 8684467, 20064398, 17796623, 21390125, 8545910, 3045969, 22462104, 20797534, 16356081, 10618365, 22358809, 15558066, 12356447, 7638624, 12838329, 16291931, 22108672, 18004955, 16429124, 10618366, 20603208, 19749748, 18304479, 21390119]
813	22108672	Normalization as a canonical neural computation.	Carandini	2011	1	10.1038/nrn3136	True	[1666655, 7638624, 12467598, 8832893, 16767089, 16988047, 18304479, 20581841, 15036882, 20098418, 16291931, 11247991, 12356447, 11127837, 8545910, 1772804, 1504027, 5918060, 4100807, 4991522, 439037, 20435004, 20005818, 16286933, 8120614, 9952398, 7303823, 18498742, 745079, 7320887, 12467594, 12467580, 16306397, 17344401, 16763043, 9334433, 8294961, 8191289, 19186161, 20064399, 20064398, 7119846,…
814	24486852	Tuning dissimilarity explains short distance decline of spontaneous spike correlation in macaque V1.	Chu	2014	1	10.1016/j.visres.2014.01.008	True	[]
815	25828960	Asynchronous event-based corner detection and matching.	Clady	2015	1	10.1016/j.neunet.2015.02.013	True	[]
816	24021711	Dynamic cooperation and competition between brain systems during cognitive control.	Cocchi	2013	1	10.1016/j.tics.2013.08.006	True	[]
817	25247371	Neural networks and neuroscience-inspired computer vision.	Cox		1	10.1016/j.cub.2014.08.026	True	[]
818	9440687	Constraints on cortical and thalamic projections: the no-strong-loops hypothesis.	Crick		1	10.1038/34584	True	[]
819	15149839	A silicon early visual system as a model animal.	Delbrück		1	10.1016/j.visres.2004.03.021	True	[]
820	9770219	Visual attention mediated by biased competition in extrastriate visual cortex.	Desimone		1	10.1098/rstb.1998.0280	True	[7481764, 8547791, 8700227, 8756444, 8867139, 8899641, 8930237, 8952094, 8939585, 9120566, 9121584, 9115211, 1825731, 1848251, 2022243, 2045886, 9288967, 9307135, 13476217, 8441009, 4893203, 5001429, 4196203, 4196224, 1252960, 819472, 403251, 415803, 418173, 98614, 116712, 6766778, 7233192, 7288463, 6134287, 6663335, 3986545, 2849457, 2918358, 2756067, 2768563, 2527952, 2792241, 2792266, 2144564,…
821	7605061	Neural mechanisms of selective visual attention.	Desimone		1	10.1146/annurev.ne.18.030195.001205	True	[]
822	14506309	Interactions between membrane conductances underlying thalamocortical slow-wave oscillations.	Destexhe		1	10.1152/physrev.00012.2003	True	[9054501, 6251744, 16991516, 6277434, 8131062, 2812013, 7751947, 14012799, 14212431, 4292908, 9141093, 7475357, 2558172, 7262050, 6631465, 8254530, 11007907, 8780653, 7776249, 7776250, 70336, 10195202, 10938329, 9697848, 9888852, 9632393, 8845163, 10864972, 7678856, 10458162, 9620800, 12581825, 18149591, 13567040, 9924031, 12991232, 9288676, 5972165, 2687720, 8670641, 3183710, 6087159, 6487739, 1…
823	17631409	Untangling invariant object recognition.	DiCarlo	2007	1	10.1016/j.tics.2007.06.010	True	[]
824	22325196	How does the brain solve visual object recognition?	DiCarlo		1	10.1016/j.neuron.2012.01.010	True	[8670675, 3973762, 18078975, 16878143, 16324125, 16407167, 7584903, 3575582, 9758214, 1712794, 16116447, 12451141, 15235606, 16387636, 7613080, 17596412, 16291931, 22108672, 20550823, 20798050, 16116453, 16987926, 17251368, 6470767, 17631409, 9502821, 10903575, 1666655, 15217339, 21562260, 18603311, 9507973, 18653176, 1822724, 20930838, 16400159, 21051642, 20068583, 7370364, 7953534, 7833649, 123…
825	8094962	Neural Darwinism: selection and reentrant signaling in higher brain function.	Edelman		1	10.1016/0896-6273(93)90304-a	True	[]
826	30222530	Shape from Contour: Computation and Representation.	Elder		1	10.1146/annurev-vision-091517-034110	True	[]
827	1822724	Distributed hierarchical processing in the primate cerebral cortex.	Felleman		1	10.1093/cercor/1.1.1-a	True	[]
828	7370364	Neocognitron: a self organizing neural network model for a mechanism of pattern recognition unaffected by shift in position.	Fukushima		1	10.1007/BF00344251	True	[1203338, 4621506, 14283058, 14449617, 20635]
829	23098752	Artificial vision by multi-layered neural networks: neocognitron and its advances.	Fukushima	2012	1	10.1016/j.neunet.2012.09.016	True	[]
830	32750812	Event-Based Vision: A Survey.	Gallego	2021	1	10.1109/TPAMI.2020.3008413	True	[]
831	30108488	Eligibility Traces and Plasticity on Behavioral Time Scales: Experimental Support of NeoHebbian Three-Factor Learning Rules.	Gerstner	2018	1	10.3389/fncir.2018.00053	True	[11007302, 7507622, 11252764, 19148264, 3915497, 27694992, 7054394, 26167906, 28883072, 4727084, 4075139, 8421494, 24742465, 17883345, 27341100, 23739954, 7550613, 26516682, 28691903, 19145235, 22278062, 20098420, 19112486, 6504122, 5667068, 16286932, 23028287, 29300903, 11240282, 10636940, 29064784, 25590330, 23486943, 17444757, 10706212, 26834568, 20926659, 23592970, 9020359, 20068583, 27375276…
832	23595013	Top-down influences on visual processing.	Gilbert	2013	1	10.1038/nrn3476	True	[11024097, 8929444, 9759726, 10964965, 16772175, 18255036, 20463212, 21571645, 18768687, 15829089, 2746337, 12424317, 22841310, 12441061, 11152714, 12930809, 17010705, 24101495, 7869121, 15156149, 12379861, 18849967, 10195184, 20203213, 18604204, 8229178, 7381367, 4023713, 3612240, 3353728, 8497317, 11459766, 8700227, 9120566, 10197538, 9870971, 10024360, 11319561, 11311383, 12628175, 7605061, 12…
833	7375607	How does a brain build a cognitive code?	Grossberg		1	10.1007/978-94-009-7758-7_1	True	[]
834	10827446	The complementary brain: unifying brain dynamics and modularity.	Grossberg		1	10.1016/s1364-6613(00)01464-9	True	[]
835	4088806	Neural dynamics of perceptual grouping: textures, boundaries, and emergent segmentations.	Grossberg		1	10.3758/bf03198851	True	[471684, 3998809, 929159, 6621878, 14035584, 7375607, 1199780, 4966457, 7079095, 6634353, 5916950, 6514524, 1195768, 6527934, 7110880, 958850, 825621, 6523750, 5019427, 7155777, 3991324, 22499653, 6657418, 6657443, 503767, 6473049, 6102765, 3887450, 461087, 14449617, 4022754, 107286, 6533995, 6657436, 4024463, 479972, 6626590, 7112954, 7215514, 6398424, 6621877, 968482, 20635, 6539501, 6577453]
836	9061863	Visual brain and visual perception: how does the cortex do perceptual grouping?	Grossberg		1	10.1016/s0166-2236(96)01002-8	True	[]
837	11804565	Thalamic relay functions and their role in corticocortical communication: generalizations from the visual system.	Guillery		1	10.1016/s0896-6273(01)00582-7	True	[]
838	30814934	The Role of Bottom-Up and Top-Down Cortical Interactions in Adaptation to Natural Scene Statistics.	Habtegiorgis	2019	1	10.3389/fncir.2019.00009	True	[8985017, 24357844, 28566706, 22454502, 23978470, 29234356, 25556836, 15333206, 19909811, 14762723, 16411499, 17997667, 19810782, 5821879, 9176952, 25248083, 5416543, 8939568, 17936871, 12233765, 15295035, 17258262, 16120668, 1822724, 16306891, 10861020, 10403249, 17705683, 7375607, 18452967, 12938767, 28751870, 8096376, 24198783, 19064856, 11152714, 21985958, 17389472, 15302353, 15679943, 173443…
839	1504027	Normalization of cell responses in cat striate cortex.	Heeger		1	10.1017/s0952523800009640	True	[]
840	32843341	A recurrent circuit implements normalization, simulating the dynamics of V1 activity.	Heeger	2020	1	10.1073/pnas.2005417117	True	[1772804, 1504027, 8294961, 8191289, 22108672, 20064399, 12930809, 7320745, 3956629, 8962836, 9334433, 18702717, 23393427, 31702552, 12750423, 15703230, 18385334, 19812238, 20826318, 22081989, 21556334, 21697389, 21532743, 23283318, 24855114, 27015604, 31588003, 31247299, 20414303, 26878671, 28858618, 30213885, 7638624, 9530491, 15729343, 17610826, 17515899, 32132709, 12427863, 19477158, 25248083…
841	32663253	Abrupt darkening under high dynamic range (HDR) luminance invokes facilitation for high-contrast targets and grouping by luminance similarity.	Hung		1	10.1167/jov.20.7.9	True	[22323784, 9404492, 30532273, 15358084, 8776473, 22108672, 11277558, 11296863, 12678649, 24486852, 15460918, 17988638, 31426086, 31044981, 21606382, 30804531, 10560329, 32169585, 17704775, 11717375, 24179786, 25312856, 15136002, 23985960, 27120164, 31183405, 9573412, 21873046, 19571184, 17443193, 9468134, 8776476, 8506641, 16274724, 22079116, 11415967, 22500626, 10412063, 9823479, 15758199, 37014…
842	7576633	Improvement in visual sensitivity by changes in local context: parallel studies in human observers and in V1 of alert monkeys.	Kapadia		1	10.1016/0896-6273(95)90175-2	True	[]
843	31036945	Evidence that recurrent circuits are critical to the ventral stream's execution of core object recognition behavior.	Kar	2019	1	10.1038/s41593-019-0392-5	True	[22325196, 11127838, 26921828, 16272124, 26424887, 25521294, 24812127, 26157000, 26338324, 30006365, 2754047, 1822724, 8038130, 8075534, 8632824, 7761831, 11074267, 18562555, 19944159, 4071982, 11027395, 20805589, 25429147, 28389381, 25301014, 17714010, 28955272, 26526392, 7704578, 25205811, 28925354, 10537108, 16407167, 17919725, 27291188]
844	32687472	Sparse Representations for Object- and Ego-Motion Estimations in Dynamic Scenes.	Kashyap	2021	1	10.1109/TNNLS.2020.3006467	True	[]
845	2055000	A theory of visual interpolation in object perception.	Kellman		1	10.1016/0010-0285(91)90009-d	True	[]
846	34193411	The essential role of recurrent processing for figure-ground perception in mice.	Kirchberger	2021	1	10.1126/sciadv.abe1833	True	[7605061, 26906502, 31036945, 11074267, 16776584, 7869121, 27522074, 30853432, 18416684, 27015604, 28625487, 22794268, 11224548, 23060193, 25104383, 25622573, 24097352, 27013676, 30542060, 29608945, 26113638, 29659352, 16289663, 28532363, 21289200, 25250714, 24361077, 29968709, 28521139, 24174670, 10468643, 30297821, 27053207, 23817549, 29256863, 20188652, 23719206, 25009262, 11256080, 31786063, …
847	11796938	Supervised and unsupervised learning with two sites of synaptic integration.	Körding		1	10.1023/a:1013776130161	True	[9592109, 7831395, 10798600, 7605074, 10036257, 10735527, 7905516, 8684467, 9560274, 10634775, 1903542, 8890303, 10749211, 2911347, 8107777, 9012851, 9307106, 8833440, 1729650, 3344044, 9607764, 8439739, 9457639, 1975639, 10192334, 10526338, 9497436, 3047584, 9457640, 10381601, 8985014, 10588751, 7488854, 8229160, 9654768, 8331379, 11160518, 9412481, 7891127, 8159289, 12662852, 8524394]
848	28918313	Learning with three factors: modulating Hebbian plasticity with errors.	Kuśmierz	2017	1	10.1016/j.conb.2017.08.020	True	[]
849	11074267	The distinct modes of vision offered by feedforward and recurrent processing.	Lamme		1	10.1016/s0166-2236(00)01657-x	True	[]
850	23273272	A cellular mechanism for cortical associations: an organizing principle for the cerebral cortex.	Larkum	2012	1	10.1016/j.tins.2012.11.006	True	[]
851	15115747	Top-down dendritic input increases the gain of layer 5 pyramidal neurons.	Larkum	2004	1	10.1093/cercor/bhh065	True	[]
852	30065634	A Perspective on Cortical Layering and Layer-Spanning Neuronal Elements.	Larkum	2018	1	10.3389/fnana.2018.00056	True	[24139817, 28230844, 3957372, 26167906, 27848967, 1864331, 25822789, 26668397, 28396293, 23533682, 28968789, 27710767, 27374728, 25174710, 19816557, 27445782, 17151275, 25432423, 28114296, 17925241, 27364473, 14449617, 29224727, 27571194, 20428163, 28081141, 16675489, 28506874, 28416453, 23756038, 26832438, 23273272, 19661433, 10192334, 22940864, 28687519, 18548064, 11449264, 18368112, 23841837, …
853	26017442	Deep learning.	LeCun		1	10.1038/nature14539	True	[1822724, 23868780, 19922289, 18267787, 23925239, 15521490, 7761831, 22386783, 23787344, 24931975, 18255614, 16873662, 25525159, 14449617, 25635324, 23787338, 16190471, 25719670, 25521294]
854	9798008	The role of the primary visual cortex in higher level vision.	Lee		1	10.1016/s0042-6989(97)00464-1	True	[]
855	9573412	A neural model of contour integration in the primary visual cortex.	Li		1	10.1162/089976698300017557	True	[]
856	10211381	Monocular occlusion cues alter the influence of terminator motion in the barber pole phenomenon.	Lidén		1	10.1016/s0042-6989(98)00083-2	True	[]
857	20493680	Neuromorphic sensory systems.	Liu	2010	1	10.1016/j.conb.2010.03.007	True	[]
858	6102765	Theory of edge detection.	Marr		1	10.1098/rspb.1980.0020	True	[]
859	11528418	The fundamental plan of the retina.	Masland		1	10.1038/nn0901-877	True	[]
860	33593900	An ecologically motivated image dataset for deep learning yields better models of human vision.	Mehrer		1	10.1073/pnas.2011417118	True	[25375136, 26157000, 22139022, 31659335, 30795896, 19897807, 24142837, 28530228, 24464044, 23525516, 19104670, 31283895, 25850730, 28715955, 33184286, 32494012, 19109916, 23785139, 22848204, 23335907, 31591217, 31036945, 33006992, 33279795, 24812127, 33046861, 30006365, 31613926, 32071956, 20133780, 19033466, 19179278, 27437579]
861	25104385	Artificial brains. A million spiking-neuron integrated circuit with a scalable communication network and interface.	Merolla	2014	1	10.1126/science.1254642	True	[]
862	23872167	Spontaneous recovery of motion and face aftereffects.	Mesik	2013	1	10.1016/j.visres.2013.07.004	True	[]
863	33303766	Diffuse neural coupling mediates complex network dynamics through the formation of quasi-critical brain states.	Müller	2020	1	10.1038/s41467-020-19716-7	True	[30664771, 11156201, 20167474, 22498897, 25151264, 22592840, 12626002, 9116676, 14512617, 22399758, 31565089, 28734836, 22347863, 25615136, 29899335, 24088740, 28633970, 16280462, 10062950, 4767470, 18769680, 11308514, 12005890, 16087447, 18407293, 15903696, 15142753, 26072247, 15281141, 30133448, 27408709, 2392679, 31076192, 29376825, 28230845, 31172737, 27596931, 23083743, 31637335, 27693256, 2…
864	1912004	On the computational architecture of the neocortex. I. The role of the thalamo-cortical loop.	Mumford		1	10.1007/BF00202389	True	[3015651, 2839857, 23964724, 6543165, 3944624, 7299441, 6589612, 3603015, 4196171, 6737292, 3406448, 7238682, 6772266, 2911737]
865	2771595	Stereoscopic depth: its relation to image segmentation, grouping, and the recognition of occluded objects.	Nakayama		1	10.1068/p180055	True	[]
866	10592018	Recurrent V1-V2 interaction in early visual boundary processing.	Neumann		1	10.1007/s004220050573	True	[]
867	1858322	Texture segmentation and pop-out from orientation contrast.	Nothdurft		1	10.1016/0042-6989(91)90211-m	True	[]
868	8249312	The role of features in preattentive vision: comparison of orientation, motion and color cues.	Nothdurft		1	10.1016/0042-6989(93)90020-w	True	[]
869	8351854	Saliency effects across dimensions in visual search.	Nothdurft		1	10.1016/0042-6989(93)90202-8	True	[]
870	23554596	Recurrent Processing during Object Recognition.	O'Reilly	2013	1	10.3389/fpsyg.2013.00124	True	[18669590, 20483820, 11528426, 1884597, 22108672, 22231606, 17442769, 16563735, 20437171, 22325196, 1822724, 11797091, 11209083, 12832548, 7370364, 9231232, 11448718, 20562319, 11322983, 16275045, 1504027, 8294961, 16873662, 14449617, 16272124, 9723617, 11224911, 17428910, 21325516, 11520991, 19109916, 17923222, 11074267, 11172049, 11739264, 12077298, 18266519, 19409272, 7583105, 22408629, 184924…
871	11234012	Temporal dynamics of a neural solution to the aperture problem in visual area MT of macaque brain.	Pack		1	10.1038/35059085	True	[]
872	15056706	Integration of Contour and Terminator Signals in Visual Area MT of Alert Macaque.	Pack		1	10.1523/JNEUROSCI.4387-03.2004	True	[7144903, 3973762, 10343841, 9682878, 8917769, 10896167, 12508593, 10366640, 10341945, 10899198, 11717372, 4031978, 1517820, 3657960, 10908633, 11768487, 6188819, 11483182, 11069608, 14283058, 11600658, 8273299, 10211381, 1574843, 8333170, 969225, 10700257, 12077210, 12424320, 11153655, 6655500, 1509693, 8922429, 8347549, 11234012, 11780062, 12925280, 9425539, 9468134, 1437464, 12843268, 10669493…
873	1709535	Subjective contours--bridging the gap between psychophysics and physiology.	Peterhans		1	10.1016/0166-2236(91)90072-3	True	[]
874	25721105	On the functions, mechanisms, and malfunctions of intracortical contextual modulation.	Phillips	2015	1	10.1016/j.neubiorev.2015.02.010	True	[]
875	29877512	The effects of arousal on apical amplification and conscious state.	Phillips	2016	1	10.1093/nc/niw015	True	[19118105, 23184811, 9617922, 19455173, 23040817, 16022602, 19458150, 2464617, 26733926, 25202297, 18003878, 11160518, 12571117, 12801902, 19584315, 11443544, 16165227, 18094230, 21382549, 24478372, 16275808, 21037585, 17702809, 1864331, 25560205, 17912248, 25822789, 21435553, 23770566, 16234810, 6308694, 20068583, 18685145, 25664335, 23931999, 25609619, 15138435, 21829219, 17675407, 19345590, 22…
876	2413361	Computational vision and regularization theory.	Poggio		1	10.1038/317314a0	True	[]
877	10195184	Predictive coding in the visual cortex: a functional interpretation of some extra-classical receptive-field effects.	Rao		1	10.1038/4580	True	[]
878	19900543	A model of neural mechanisms in monocular transparent motion perception.	Raudies	2009	1	10.1016/j.jphysparis.2009.11.010	True	[]
879	23300930	A bio-inspired, motion-based analysis of crowd behavior attributes relevance to motion transparency, velocity gradients, and motion patterns.	Raudies	2012	1	10.1371/journal.pone.0053456	True	[9214493, 11028994, 21502518, 7996183, 16167775, 16289200, 4983026, 12091567, 16022593, 8283251, 1875243, 7623145, 7479984, 9373021, 9092605, 19931405, 21851277, 12122074, 12351737, 3556486, 6520628, 9604103, 15333206, 17148338, 12044756, 9963139, 23663150, 22457615, 3973762, 17280774, 15152199, 18595707, 10700260]
880	21851277	A model of motion transparency processing with local center-surround interactions and feedback.	Raudies	2011	1	10.1162/NECO_a_00193	True	[]
881	19186161	The normalization model of attention.	Reynolds		1	10.1016/j.neuron.2009.01.002	True	[16226582, 3973762, 7119846, 1772804, 4069941, 11110664, 17687026, 12467594, 12930809, 1858324, 15845848, 5079475, 2487637, 16306397, 16023853, 9623997, 10366640, 6290613, 9530491, 15328535, 8191289, 10627623, 9334433, 12427863, 17010702, 15601929, 15953754, 12424292, 12424293, 12194875, 10404202, 8497317, 9862896, 18604204, 12466463, 11994752, 8158236, 15703227, 7605061, 18031686, 11177434, 1796…
882	10024360	Competitive mechanisms subserve attention in macaque areas V2 and V4.	Reynolds		1	10.1523/JNEUROSCI.19-05-01736.1999	True	[3114747, 9718572, 7288463, 8867139, 9096154, 7605061, 7472499, 9310434, 7931571, 4063796, 9461214, 974165, 7375607, 10072692, 10221426, 1195768, 3345806, 7576633, 9447688, 1588394, 3836989, 9139823, 9120566, 1772806, 8463829, 8358617, 4023713, 8229178, 8158264, 3612240, 8296473, 8229193, 9368933, 9405511, 7789447, 2213146, 7477405, 3353728, 7569930, 8700227]
883	31659335	A deep learning framework for neuroscience.	Richards	2019	1	10.1038/s41593-019-0520-2	True	[30127430, 29444488, 11728329, 22245372, 24805243, 2746333, 26906502, 31003893, 12670427, 29205151, 27282108, 29681533, 30205266, 29449713, 29743670, 29052630, 25375136, 31048462, 30570484, 29911971, 29599739, 29760527, 28522969, 28333583, 27824044, 16105222, 11796938, 27683554, 31061133, 31434893, 26302308, 27545715, 29758457, 16754394, 9113528, 7153672, 27618309, 9054347, 31024137, 24429630, 26…
884	10526343	Hierarchical models of object recognition in cortex.	Riesenhuber		1	10.1038/14819	True	[]
885	11127838	Models of object recognition.	Riesenhuber		1	10.1038/81479	True	[]
886	12015232	Neural mechanisms of object recognition.	Riesenhuber		1	10.1016/s0959-4388(02)00304-5	True	[]
887	26335743	Invariant visual object recognition: biologically plausible approaches.	Robinson	2015	1	10.1007/s00422-015-0658-2	True	[8670675, 15496489, 16324125, 9447735, 4041820, 9758214, 25521294, 14693189, 22509964, 10695762, 22325196, 16021516, 11924570, 14722699, 17410377, 17784780, 7370364, 18588525, 2721619, 2889214, 1976014, 4966457, 1502274, 22754523, 23175821, 25446947, 25375136, 18787171, 20869601, 22573683, 24603197, 7583105, 4786750, 3185711, 1822733, 7153672, 10490938, 7128705, 1756786, 16996556, 20544186, 19956…
888	15866149	Elemental operations in vision.	Roelfsema		1	10.1016/j.tics.2005.03.012	True	[]
889	16776584	Cortical algorithms for perceptual grouping.	Roelfsema		1	10.1146/annurev.neuro.29.051605.112939	True	[]
890	24808513	Asynchronous event-based binocular stereo matching.	Rogister		1	10.1109/TNNLS.2011.2180025	True	[]
891	11110127	A model of invariant object recognition in the visual system: learning rules, activation functions, lateral inhibition, and information-based performance measures.	Rolls		1	10.1162/089976600300014845	True	[]
892	18336081	Adaptive integration in the visual cortex by depressing recurrent cortical circuits.	van Rossum		1	10.1162/neco.2008.06-07-546	True	[]
893	3973763	Elaborated Reichardt detectors.	van Santen		1	10.1364/josaa.2.000300	True	[]
894	32918861	Integrative Benchmarking to Advance Neurally Mechanistic Models of Human Intelligence.	Schrimpf	2020	1	10.1016/j.neuron.2020.07.040	True	[]
895	17224612	Robust object recognition with cortex-like mechanisms.	Serre		1	10.1109/TPAMI.2007.56	True	[]
896	20967247	Transitions between central and peripheral vision create spatial/temporal distortions: a hypothesis concerning the perceived break of the curveball.	Shapiro	2010	1	10.1371/journal.pone.0013296	True	[11528418, 9157310, 7680108, 7134981, 3367210, 12097528, 2797190, 18226828, 18828191, 16359721, 1502813, 1949630, 20055541, 8296468, 16879854, 1007016, 9536363, 7941419, 2487159, 16594030, 8248227, 7483311, 11551067, 1633129, 8972586, 6474836, 6719844, 11369047, 12678590, 18217820, 11551059, 7660584, 7762166, 2096372]
897	11164943	Tonic and burst firing: dual modes of thalamocortical relay.	Sherman		1	10.1016/s0166-2236(00)01714-8	True	[]
898	21964480	From simple graphs to the connectome: networks in neuroimaging.	Sporns	2011	1	10.1016/j.neuroimage.2011.08.085	True	[]
899	17715594	Cortical region interactions and the functional role of apical dendrites.	Spratling		1	10.1177/1534582302001003003	True	[]
900	2308632	Transparency and coherence in human motion perception.	Stoner		1	10.1038/344153a0	True	[]
901	32084339	General Anesthesia Decouples Cortical Pyramidal Neurons.	Suzuki		1	10.1016/j.cell.2020.01.024	True	[]
902	28008068	Active cortical dendrites modulate perception.	Takahashi		1	10.1126/science.aah6066	True	[]
903	23160712	Time scales of memory, learning, and plasticity.	Tetzlaff	2012	1	10.1007/s00422-012-0529-z	True	[]
904	14643761	Neural mechanisms of cortico-cortical interaction in texture boundary detection: a modeling approach.	Thielscher		1	10.1016/j.neuroscience.2003.08.050	True	[]
905	15856938	Neural mechanisms of human texture processing: texture boundary detection and visual search.	Thielscher		1	10.1163/1568568053320594	True	[]
906	17103312	A computational model to link psychophysics and cortical cell activation patterns in human texture processing.	Thielscher	2006	1	10.1007/s10827-006-0011-9	True	[7831395, 14687556, 1822724, 11849610, 14449617, 10910109, 1848727, 11024097, 11339985, 1675266, 7576633, 7754376, 2795160, 2338600, 11193111, 11698538, 10896165, 10788649, 12003860, 11709489, 11016570, 10426419, 8782380, 8730989, 9723617, 8533326, 11248002, 8038571, 12424293, 1843770, 9751656, 1858322, 10195184, 10592018, 12417754, 11074267, 9548573, 12424292, 11008137, 1437470, 3832621, 1507050…
907	18191901	Texture segmentation in human perception: a combined modeling and fMRI study.	Thielscher	2007	1	10.1016/j.neuroscience.2007.11.040	True	[]
908	10700260	Seeing multiple directions of motion-physiology and psychophysics.	Treue		1	10.1038/72985	True	[]
909	25247361	It's all about the constraints.	Tsotsos		1	10.1016/j.cub.2014.07.032	True	[]
910	25505430	Cognitive programs: software for attention's executive.	Tsotsos	2014	1	10.3389/fpsyg.2014.01260	True	[10097009, 20411027, 21439656, 18755778, 19757944, 15783288, 21549742, 24464044, 11994752, 21521609, 11142864, 23197532, 16410356, 20117126, 24089402, 3724444, 17993204, 10740278, 3836989, 16817521, 0, 11074267, 23983048, 23265963, 2525601, 24569825, 12379861, 9854264, 24639586, 10526343, 17696292, 22912683, 15866149, 12695564, 10788648, 19030851, 24963827, 5076868, 25155510, 0, 25247361, 1858569…
911	6543165	Visual routines.	Ullman		1	10.1016/0010-0277(84)90023-4	True	[]
912	7719126	Sequence seeking and counter streams: a computational model for bidirectional information flow in the visual cortex.	Ullman		1	10.1093/cercor/5.1.1	True	[]
913	8038571	'What' and 'where' in the human brain.	Ungerleider		1	10.1016/0959-4388(94)90066-3	True	[]
914	25684693	The role of memory for visual search in scenes.	Le-Hoa Võ	2015	1	10.1111/nyas.12667	True	[13631562, 15152199, 24203471, 2527952, 20462305, 15066400, 16527323, 3405288, 2243759, 10997039, 9707117, 19932128, 11050390, 11058738, 10909236, 10788654, 18954205, 23847574, 25527147, 24889631, 9679076, 17683230, 10811170, 18372752, 21574743, 17021837, 17515222, 21671156, 17379501, 18609364, 19815788, 7083801, 9857494, 19757963, 21607814, 23842954, 12830158, 17014302, 9325010, 1145183, 8632824…
915	3973764	Model of human visual-motion sensing.	Watson		1	10.1364/josaa.2.000322	True	[]
916	4332108	Excitatory and inhibitory interactions in localized populations of model neurons.	Wilson		1	10.1016/S0006-3495(72)86068-5	True	[13286282, 14084171, 14012799, 13895926, 13239912, 5411115, 5411107, 5687759, 6038008, 5875338, 13286283, 13286457]
917	30836083	Visual Attention: The Multiple Ways in which History Shapes Selection.	Wolfe		1	10.1016/j.cub.2019.01.032	True	[]
918	32320631	Visual Search: How Do We Find What We Are Looking For?	Wolfe	2020	1	10.1146/annurev-vision-091718-015048	True	[]
919	26921828	Eight open questions in the computational modeling of higher sensory cortex.	Yamins	2016	1	10.1016/j.conb.2016.02.001	True	[]
920	11524974	The once and future nanomachine.	Whitesides		1	10.1038/scientificamerican0901-78	True	[]
921	19093899	Targeted nanomedicines: effective treatment modalities for cancer, AIDS and brain disorders.	Muthu		1	10.2217/17435889.4.1.105	True	[]
923	18433497	A logic-based diagram of signalling pathways central to macrophage activation.	Raza	2008	1	10.1186/1752-0509-2-36	True	[16082367, 10436023, 16267266, 16738560, 12611808, 15585605, 16751103, 16751092, 16753195, 3371658, 8197455, 9450761, 9384586, 7530332, 9384558, 4561027, 16404398, 16844784, 17967053, 9430227, 11390995, 15032587, 14639467, 12360408, 8437864, 9632763, 11910304, 9196025, 9727492, 11090076, 11032168]
924	18082598	The age of crosstalk: phosphorylation, ubiquitination, and beyond.	Hunter		1	10.1016/j.molcel.2007.11.019	True	[]
926	23539178	Amplifying genetic logic gates.	Bonnet	2013	1	10.1126/science.1232758	True	[]
927	29570078	Axonal Channel Capacity in Neuro-Spike Communication.	Aghababaiyan		1	10.1109/TNB.2018.2800899	True	[]
928	28541904	Diffusion-Based Model for Synaptic Molecular Communication Channel.	Khan	2017	1	10.1109/TNB.2017.2707482	True	[]
929	25532887	Probing short-range protein Brownian motion in the cytoplasm of living cells.	Di Rienzo	2014	1	10.1038/ncomms6891	True	[23481518, 18573081, 10062546, 9083693, 1993739, 16712247, 18573087, 20937902, 19651034, 21730176, 16599511, 20941019, 15908582, 20823232, 16923878, 9214387, 19347038, 10653802, 8161693, 15869394, 23836651, 12058021, 21886771, 17416631, 2423529, 10512844, 12241393, 16199500, 16858413, 21641330, 17525330, 19098897, 23803641, 14995414, 23260043, 17505482]
930	19001127	Cytoplasmic diffusion: molecular motors mix it up.	Brangwynne	2008	1	10.1083/jcb.200806149	True	[16754957, 17416612, 17911265, 18517833, 15937489, 16920834, 11136070, 11580676, 9281584, 8139653, 3219732, 15150320, 15166374, 8432732, 14611619, 3474634, 10059905, 18232824, 17234946, 8968574, 10504333, 16801537, 16891369, 8369439, 12833063, 16518391, 15889088, 12496086, 12600311, 9334345]
931	10806486	Diffusional protein transport within the nucleus: a message in the medium.	Pederson		1	10.1038/35010501	True	[]
932	17040207	Seven Dictyostelium discoideum phosphodiesterases degrade three pools of cAMP and cGMP.	Bader		1	10.1042/BJ20061153	True	[14718564, 1348970, 10556070, 10419694, 11777934, 12429832, 6247610, 2536338, 2157967, 2824253, 3023365, 2779573, 9405107, 12648497, 7851634, 8387036, 212334, 10488068, 9812977, 9843585, 9191038, 11390363, 8986798, 8670894, 10373524, 10930471, 11171061, 16644729, 12952077, 12011437, 12574165, 12198158, 11835503, 15827084, 7984417, 8743697, 9582277, 2428360, 15875012, 2824992, 6301815, 6259734, 63…
933	24316737	Genomic mining of prokaryotic repressors for orthogonal logic gates.	Stanton	2013	1	10.1038/nchembio.1411	True	[20395970, 21470897, 16306983, 19461664, 23656232, 22558529, 12451174, 21035461, 20176967, 21150903, 10659857, 10659856, 14527993, 19933107, 22863014, 22581776, 21248753, 23230569, 16724921, 23452860, 15944459, 9092630, 19054746, 1563352, 15342516, 2830617, 1319065, 9353233, 17296937, 10700280, 9512704, 17928170, 16984633, 22096229, 16418267, 19486297, 16845028, 19298678, 11717268, 22818777, 2303…
934	18273067	AHL-driven quorum-sensing circuits: their frequency and function among the Proteobacteria.	Case	2008	1	10.1038/ismej.2008.13	True	[]
935	26750342	Length of intact plasma membrane determines the diffusion properties of cellular water.	Eida	2016	1	10.1038/srep19051	True	[23882093, 12453619, 12465109, 21413058, 21590726, 15055582, 18414491, 11483992, 18846107, 20823910, 26204162, 8133751, 16631111, 21822256, 22045737, 12832616, 16855214, 10525316, 9565639, 17141506, 18470482, 18573081, 24403001, 10975895, 20660718, 12465109, 16596446, 23861848, 17374909, 26065920, 22063722, 20930851, 18591980, 25565811, 17717517, 25568151, 22120012]
936	239136	The diffusion of penicillin G and ampicillin through phospholipid sols.	Padfield		1	10.1111/j.2042-7158.1975.tb09453.x	True	[]
937	24229646	Cytoplasmic streaming velocity as a plant size determinant.	Tominaga		1	10.1016/j.devcel.2013.10.005	True	[]
938	8521456	Calcium diffusion coefficient in Myxicola axoplasm.	al-Baldawi		1	10.1016/0143-4160(95)90088-8	True	[]
939	22565965	Controlled drug release by a nanorobot.	Fu	2012	1	10.1038/nbt.2206	True	[20636061, 21700839, 14961116, 22344439, 22056726, 19424153, 21545096, 16541064, 21636773, 20463735, 15116117]
940	23526588	Synthesizing biomolecule-based Boolean logic gates.	Miyamoto		1	10.1021/sb3001112	True	[16607289, 15550941, 19197329, 22710185, 22468602, 22985934, 11413485, 11052943, 6297745, 11929243, 16244657, 12923549, 17158324, 21636773, 17180244, 16821840, 16440379, 17088533, 19354308, 19113843, 12029133, 22491855, 2200121, 1697402, 22368488, 21109673, 18927397, 14729327, 15919195, 21925376, 17038623, 22454536, 16556935, 15386015, 20421500, 17981641, 9486653, 19158785, 16222240, 16611941, 17…
941	23652460	Dual enzyme responsive microcapsules simulating an "OR" logic gate for biologically triggered drug delivery applications.	Radhakrishnan		1	10.1039/c3cc42017e	True	[]
942	28655847	Structure-based control of complex networks with nonlinear dynamics.	Zañudo	2017	1	10.1073/pnas.1617387114	True	[21562557, 23774067, 23803966, 24653036, 25849586, 27076273, 27087469, 27091990, 28725465, 26423222, 23571689, 22012402, 26752585, 16761366, 12648679, 10910359, 12782112, 703339, 4741704, 19104514, 23030978, 24889601, 11988575, 19392330]
944	33568828	A wealth of discovery built on the Human Genome Project - by the numbers.	Gates		1	10.1038/d41586-021-00314-6	True	[11181995, 11237011, 28360126, 16992627, 21307913, 10521342, 14685227, 26432245, 20881960, 20935630, 17522711, 29126136, 17921997]
945	19665253	Understanding synergy in genetic interactions.	Pérez-Pérez	2009	1	10.1016/j.tig.2009.06.004	True	[]
946	15809445	Gene regulatory networks.	Davidson	2005	1	10.1073/pnas.0502024102	True	[]
949	22871178	The Cell Collective: toward an open and collaborative approach to systems biology.	Helikar	2012	1	10.1186/1752-0509-6-96	True	[16849185, 15207904, 17989686, 15085805, 11872829, 12432404, 19940895, 15123734, 14681372, 18651794, 21149340, 22005092, 21447597, 21071392, 19426782, 19014577, 19953085, 20378558, 18658182, 12241068, 12761054, 22697505, 14641091, 12611808, 18606438, 19465394, 18250321, 19500393, 10521342, 12853565, 16554783, 12600984, 9561846, 19185585, 19118495]
950	18953355	Activity motifs reveal principles of timing in transcriptional control of the yeast metabolic network.	Chechik		1	10.1038/nbt.1499	True	[11967538, 15001784, 12721566, 12239345, 12202830, 16916930, 16467155, 17898166, 14647306, 16729051, 15107854, 15982408, 12566402, 15130923, 19193146, 15870279, 11102521, 11598186, 18154684, 18226191, 9202465, 18563967, 16933982, 14580578, 17805289, 11408658, 12145321, 16809671, 15123582, 18193940, 18418379, 15343339, 16709784, 14562106, 16715097, 17572691, 15190252, 17006448, 9381177, 12052881, …
951	29208897	Network dynamics-based cancer panel stratification for systemic prediction of anticancer drug response.	Choi	2017	1	10.1038/s41467-017-02160-5	True	[25224475, 23589545, 23539594, 23540688, 24071849, 22460905, 24071851, 23839242, 23636398, 22460902, 20709523, 17940530, 24037242, 26099277, 22965061, 26289315, 24769565, 18250321, 22923433, 15903968, 23169817, 24250280, 23263379, 17936556, 16557267, 26158339, 20639885, 27183917, 8657148, 21546570, 8395680, 20571069, 22588877, 23550210, 21727090, 25239057, 26698230, 24330834, 25788264, 26171228, …
952	25269159	Boolean modeling: a logic-based dynamic approach for understanding signaling and regulatory networks and for making useful predictions.	Albert		1	10.1002/wsbm.1273	True	[]
953	22127955	Guiding the self-organization of random Boolean networks.	Gershenson	2011	1	10.1007/s12064-011-0144-x	True	[12853565, 15698147, 20270223, 18560561, 11698650, 11082279, 5803332, 14657375, 15572453, 21762020, 19023404, 20057962, 18489255, 14969713, 15323803, 10485897, 11875195, 10449760, 15666345, 28565291, 9623998, 19925810]
954	29133455	How causal analysis can reveal autonomy in models of biological systems.	Marshall		1	10.1098/rsta.2016.0358	True	[26684503, 15068038, 23235265, 18301750, 20498084, 23860463, 26701883, 26857675, 24811198, 11859360, 20473289, 7254352, 9736616, 24288333, 26490759, 21231715]
955	23520449	Canalization and control in automata networks: body segmentation in Drosophila melanogaster.	Marques-Pita	2013	1	10.1371/journal.pone.0055946	True	[2224072, 20072615, 19589138, 19119265, 18986213, 17110488, 12891357, 12082173, 18059367, 14657375, 15572453, 16384633, 12381434, 12963822, 12855446, 5343519, 4588055, 7703920, 12782112, 10910359, 12362429, 17188715, 18508746, 19185585, 18978941, 20078396, 19588107, 15882705, 2185863, 17936309, 14732685, 11607588, 15811227, 9670816, 19638611, 15030758, 20647771, 18250321]
956	27087469	Control of complex networks requires both structure and dynamics.	Gates	2016	1	10.1038/srep24456	True	[10475062, 14735121, 17473168, 19588107, 23520449, 21426566, 11258382, 16339314, 16155121, 18250330, 24827294, 12963822, 15572453, 15037758, 21562557, 23571689, 22767921, 21562550, 24653036, 23568033, 25855217, 23359701, 22012402, 22761682, 25167459, 24778220, 26284649, 18508746, 17069859, 19340918, 26355510, 23912679, 25725640, 25684199, 26428574, 17936309, 5803332, 18852469, 14657375, 17690244,…
957	23822512	Dynamical modeling and analysis of large cellular regulatory networks.	Bérenguier		1	10.1063/1.4809783	True	[]
960	15572453	Genetic networks with canalyzing Boolean rules are always stable.	Kauffman	2004	1	10.1073/pnas.0407783101	True	[9399800, 12399584, 12853565, 14657375, 10688190, 12779520, 12689263]
961	29623959	A network modeling approach to elucidate drug resistance mechanisms and predict combinatorial drug treatments in breast cancer.	Gómez Tejeda Zañudo	2017	1	10.1186/s41236-017-0007-6	True	[17060902, 9094314, 27974663, 25677745, 27864348, 25877889, 19553204, 18725988, 27451907, 21779497, 21368164, 21215704, 26451490, 28584084, 25544637, 28056859, 9895304, 24327733, 23903756, 19874578, 26536825, 18614585, 22585993, 21965336, 24060863, 12460907, 25409150, 19523976, 16464248, 23000897, 28539475, 27604488, 22579283, 16286246, 18245484, 26473415, 28209158, 22850751, 22049316, 20530877, …
962	15486106	A gene regulatory network model for cell-fate determination during Arabidopsis thaliana flower development that is robust and recovers experimental gene expression profiles.	Espinosa-Soto	2004	1	10.1105/tpc.104.021725	True	[10935628, 12782112, 12853565, 10882141, 11487698, 1685111, 2535466, 8974397, 12068101, 10417388, 9401124, 1715520, 11058164, 7482765, 11041877, 12239569, 10648231, 14732446, 12671087, 9052779, 7506995, 11597503, 10591225, 12432407, 9615462, 9521909, 10769227, 11206550, 10529428, 11034217, 7919989, 12366805, 10583961, 5803332, 10583960, 9504934, 12384049, 8565821, 8565856, 11440722, 10368173, 774…
963	15323803	Activities and sensitivities in boolean network models.	Shmulevich	2004	1	10.1103/PhysRevLett.93.048701	True	[5803332, 12963822, 12779520, 12853565, 11847074]
964	30154728	CANA: A Python Package for Quantifying Control and Canalization in Boolean Networks.	Correia	2018	1	10.3389/fphys.2018.01046	True	[17069859, 19014577, 12782112, 19588107, 20823327, 16239464, 18508746, 18953355, 29208897, 21778527, 27087469, 18250321, 22871178, 29023447, 19336836, 5343519, 15572453, 15037758, 21562557, 23520449, 17110488, 2185863, 22012402, 23571689, 12082173, 19589138, 23079107, 25058310, 21426566, 17936309, 18852469]
965	25961290	Extraction of pharmacokinetic evidence of drug-drug interactions from the literature.	Kolchinsky	2015	1	10.1371/journal.pone.0122199	True	[17154346, 21086860, 20726217, 23414686, 8347291, 7791256, 18179993, 19435613, 19539050, 22513312, 21613990, 18834489, 14980013, 16418747, 18225946, 20829821, 22151929, 15180929, 20406499, 22174296, 22912565, 21489220, 21545845, 23374886, 24858490, 23906817, 22422992, 18048412, 20823320, 24644270, 19345282, 23424145, 22151823, 20671313, 1180967, 10871264, 21999457, 15860559, 21510898, 16381955, 2…
966	26764620	Modularity and the spread of perturbations in complex dynamical systems.	Kolchinsky	2015	1	10.1103/PhysRevE.92.060801	True	[28565291, 8197179, 18007649, 19416903, 16150631, 17569862, 16605825, 17410175, 21502525, 11875207, 18564419, 19819337, 22343126, 22540702, 18216267, 20615936, 17500946, 18517839, 24363381, 22384178, 12948688, 17190818, 22681123]
967	29925605	Predicting perturbation patterns from the topology of biological networks.	Santolini	2018	1	10.1073/pnas.1720589115	True	[25416956, 19060904, 14735121, 21164525, 21414488, 25700523, 18381899, 27008011, 17218526, 10951190, 9927716, 17006434, 16236429, 3691503, 24319492, 25990707, 24069138, 21087478, 18793135, 25414348, 21880701, 9923680, 17922568, 28362798, 19905387, 23091058, 20090828, 26831545, 22761553, 16611749, 24778220, 18252737, 23359701, 23896349, 12972422, 8334303]
968	21562557	Controllability of complex networks.	Liu		1	10.1038/nature10011	True	[17138668, 18277384, 11988575, 11800921, 19997611, 10521342, 15650898, 11290142, 11136023, 11082612, 11736611, 12906539, 19900852, 10935628, 17677136, 12443515, 17500957, 11258382, 12399590]
971	17069859	Control of Boolean networks: hardness results and algorithms for tree structured networks.	Akutsu	2006	1	10.1016/j.jtbi.2006.09.023	True	[]
972	23571689	Structural controllability of unidirectional bipartite networks.	Nacher		1	10.1038/srep01647	True	[14735121, 17069859, 17677136, 21562557, 22012402, 11472991, 19660129, 20562860, 11149952, 17921997, 21164525, 18710588, 18318892, 17502601, 17586683, 18985027, 15808341, 20127700]
973	23885309	What is a Master Regulator?	Chan		1	10.4172/2157-7633.1000e114	True	[6244896, 2513489, 3868476, 1347087, 16665709, 3175662, 2430720, 3690668, 2748593, 8689686, 8861941, 9670018, 8787751, 10393122, 10887078, 18593560, 20691899, 22660318, 23487791, 23642367]
975	2224072	The geometry of evolution.	Conrad		1	10.1016/0303-2647(90)90030-5	True	[]
976	18059367	Is evolvability evolvable?	Pigliucci		1	10.1038/nrg2278	True	[]
978	29867523	Target Control in Logical Models Using the Domain of Influence of Nodes.	Yang	2018	1	10.3389/fphys.2018.00454	True	[25674559, 27303434, 28937978, 12782112, 11800758, 29307099, 18508746, 26528548, 23803966, 15486106, 25388503, 1202295, 4741704, 29623959, 24250280, 12209152, 22440734, 5803332, 14657375, 28775339, 28381275, 16464248, 26442247, 16383673, 21087478, 15037758, 21562557, 29212542, 28209158, 16386358, 24194584, 23774067, 20225868, 26428574, 26752585, 27662842, 20824124, 15654321, 20659480, 23142247, 1…
979	20829787	Functional roles for noise in genetic circuits.	Eldar		1	10.1038/nature09326	True	[17477840, 18957198, 19369953, 18652543, 18388284, 20829788, 9023339, 17155441, 14749823, 10852944, 16360033, 16543458, 16541077, 11967532, 19011635, 12687005, 17048983, 19931455, 19029898, 18669661, 15790856, 17122776, 12183631, 16715097, 16699522, 18818649, 11700296, 19953086, 15166174, 16123265, 15757681, 18362885, 15308767, 10659857, 17183678, 20185727, 16590055, 13093744, 14973486, 18927393,…
981	19229240	Extracting information from neuronal populations: information theory and decoding approaches.	Quian Quiroga		1	10.1038/nrn2578	True	[]
982	24846821	Environmental sensing, information transfer, and cellular decision-making.	Bowsher	2014	1	10.1016/j.copbio.2014.04.010	True	[]
983	21460423	Information transmission in genetic regulatory networks: a review.	Tkačik	2011	1	10.1088/0953-8984/23/15/153102	True	[]
984	19519137	Mutual information between input and output trajectories of biochemical networks.	Tostevin	2009	1	10.1103/PhysRevLett.102.218101	True	[]
985	18763985	Information capacity of genetic regulatory elements.	Tkacik	2008	1	10.1103/PhysRevE.78.011910	True	[12775757, 15788537, 11102521, 9023339, 11720979, 4390734, 17957259, 16123265, 15037758, 11419955, 11733770, 12432409, 10896164, 17632062, 18719112, 12805558, 17376875, 11438714, 12183631, 11967532, 12687005, 12237400, 16006514, 18648612, 17012327, 11497866, 15790857, 16715097, 16049495, 18643705]
986	26172739	Optimizing information flow in small genetic networks. IV. Spatial coupling.	Sokolowski	2015	1	10.1103/PhysRevE.91.062710	True	[]
987	26986359	Extending the dynamic range of transcription factor action by translational regulation.	Sokolowski	2016	1	10.1103/PhysRevE.93.022404	True	[911982, 12183631, 21460423, 18719112, 25985085, 24089448, 25361898, 21921160, 25504722, 17957259, 18763985, 19905159, 20481751, 22680494, 26172739, 24606943, 21230115, 19519137, 21867046, 23005791, 18648612, 12237400, 16006514, 18643705, 19518474, 18843108, 19905667, 20867338, 24560000, 25314474, 26088726, 16861297, 19203571, 17632062, 20366291, 22956897, 26716005, 26792517, 10882080, 8602224, 8…
988	22680494	Optimizing information flow in small genetic networks. III. A self-interacting gene.	Tkačik	2012	1	10.1103/PhysRevE.85.041903	True	[]
989	20481751	Optimizing information flow in small genetic networks. II. Feed-forward interactions.	Walczak	2010	1	10.1103/PhysRevE.81.041905	True	[]
990	19905159	Optimizing information flow in small genetic networks.	Tkacik	2009	1	10.1103/PhysRevE.80.031920	True	[4390734, 12183631, 11967532, 12687005, 12805558, 15166317, 15790856, 15790857, 16360033, 16699522, 16715097, 17376875, 17632061, 17632062, 9691025, 11720979, 12237400, 16006514, 14749823, 15542546, 15972813, 17026206, 19518474, 18222998, 18643705, 18648612, 13167245, 7303823, 9052781, 10896164, 11518957, 17253902, 17714934, 18763985, 18719112, 17957259, 18517652, 19519137, 15797194, 15797195, 16…
991	24606943	Noise and information transmission in promoters with multiple internal States.	Rieckh		1	10.1016/j.bpj.2014.01.014	True	[15788537, 12145321, 12183631, 11967532, 14749823, 18957198, 11845210, 21460423, 17957259, 18763985, 19905159, 20481751, 22680494, 18719112, 24089448, 19519137, 20866450, 21921160, 21230115, 23005791, 21867046, 22463459, 23530194, 22529351, 23601324, 23473500, 17400695, 23745939, 24032865, 25843980, 16006514, 18643705, 17632062, 19391975, 18988743, 19196995, 11720979, 22107236, 23367979, 21532574…
993	20866450	Mutual information in time-varying biochemical systems.	Tostevin	2010	1	10.1103/PhysRevE.81.061917	True	[]
994	21867046	Multiplexing biochemical signals.	de Ronde	2011	1	10.1103/PhysRevLett.107.048101	True	[]
995	24089448	Positional information, in bits.	Dubuis	2013	1	10.1073/pnas.1315642110	True	[4390734, 6776413, 12183631, 11967532, 12687005, 15790856, 16360033, 17632062, 18648612, 18763985, 17957259, 21230115, 21460423, 18719112, 19905159, 20481751, 22680494, 20366291, 3383244, 3383245, 14744427, 23340845, 11222257, 11970893, 3151484, 23580621, 1893877, 9118805, 14685241, 18571415, 7303823, 10896164, 9683745]
996	24395805	Information transfer by leaky, heterogeneous, protein kinase signaling systems.	Voliotis	2014	1	10.1073/pnas.1314446111	True	[17420464, 19920811, 21414483, 21921160, 22036710, 17122776, 18719282, 19363473, 23754287, 19841628, 22341496, 7834738, 17496909, 9447980, 10620708, 19318625, 16890451, 23131845, 16314413, 21123621, 16406086, 19330021, 17496922, 19920810, 23087235, 23908238, 22529351, 23555208, 21613978, 10712927, 16337795, 6947258, 10968987, 19279212, 21749723, 21177493, 22581772, 1545823, 22245064, 11891111, 20…
997	25985085	Limits on information transduction through amplitude and frequency regulation of transcription factor activity.	Hansen	2015	1	10.7554/eLife.06559	True	[23219535, 23387795, 15308767, 16715097, 21556066, 17913886, 20956081, 11413485, 11014197, 17189188, 22529351, 24846821, 18818649, 21921160, 23835438, 15331224, 25220054, 22048664, 24685537, 21867046, 24089448, 24598258, 12183631, 9572732, 21765402, 14562106, 17632062, 26158443, 24189399, 25985085, 23349292, 22179789, 24865153, 7732723, 21730172, 22354995, 24179156, 12732613, 16716067, 14730303, …
999	10526332	Information theory and neural coding.	Borst		1	10.1038/14731	True	[]
1000	26132103	High Accuracy Decoding of Dynamical Motion from a Large Retinal Population.	Marre	2015	1	10.1371/journal.pcbi.1004304	True	[15625091, 12890760, 22539825, 9641539, 18322462, 3749885, 8351520, 9463459, 22303281, 2063199, 9356386, 18650810, 20930838, 23100409, 17625063, 19297621, 0, 18162043, 5867881, 24155302, 17596411, 17880898, 10192333, 9839981, 15259567, 16306176, 7411468, 11567034, 20152123, 23001060, 23283327, 9144251, 480198, 15882648, 12754524, 10526332, 21926983, 11430813, 16306413, 16914609, 994040, 18596156,…
1001	15244698	Estimating mutual information.	Kraskov	2004	1	10.1103/PhysRevE.69.066138	True	[]
1002	17930123	Relative performance of mutual information estimation methods for quantifying the dependence among short and noisy data.	Khan	2007	1	10.1103/PhysRevE.76.026209	True	[]
1003	28256238	Dynamic Sampling and Information Encoding in Biochemical Networks.	Potter		1	10.1016/j.bpj.2016.12.045	True	[12509752, 16756506, 15654321, 11092878, 22474259, 16482094, 23452846, 12424381, 16166516, 7834738, 24922112, 21921160, 23908238, 24395805, 25504722, 22566661, 10606627, 16939682, 25167315, 15244698, 27573834, 14684857, 19519137, 20866450, 26792517, 26792522, 26991203]
1004	9744895	Mutual information, Fisher information, and population coding.	Brunel		1	10.1162/089976698300017115	True	[]
1005	11936960	Information loss in an optimal maximum likelihood decoding.	Samengo		1	10.1162/089976602317318947	True	[]
1006	25629798	Learning machines and sleeping brains: Automatic sleep stage classification using decision-tree multi-class support vector machines.	Lajnef	2015	1	10.1016/j.jneumeth.2015.01.022	True	[]
1007	2185863	A logical calculus of the ideas immanent in nervous activity. 1943.	McCulloch		1		True	[]
1008	25220054	Pulsatile dynamics in the yeast proteome.	Dalal	2014	1	10.1016/j.cub.2014.07.076	True	[14562095, 19520826, 1809348, 18818649, 23349292, 22179789, 12732613, 17914901, 24210615, 22365828, 9399804, 20972212, 18218902, 19596242, 15004568, 23275883, 23219532, 22700930, 23219535, 22689943, 20581820, 12424381, 15499023, 23288538, 16554821, 22303282, 21979936, 17379809, 24311681, 23615444, 18547390, 15197731, 17981121, 18032429, 16381908, 16381927]
1009	20671182	Quantifying E. coli proteome and transcriptome with single-molecule sensitivity in single cells.	Taniguchi		1	10.1126/science.1188308	True	[12432408, 15166317, 15790856, 15790857, 17155441, 12718852, 19349980, 16543458, 14562095, 16715097, 16699522, 12161654, 17048983, 16360033, 17569828, 19011635, 16541077, 15690043, 19402753, 10811905, 10634468, 18927393, 18677321, 10990965, 16590055, 14749823, 11438714, 12183631, 18988743, 12237400, 9554849, 13271454]
1010	10991308	Measuring information transfer.	Schreiber		1	10.1103/PhysRevLett.85.461	True	[]
1011	22098775	TRENTOOL: a Matlab open source toolbox to analyse information flow in time series data with transfer entropy.	Lindner	2011	1	10.1186/1471-2202-12-119	True	[8791593, 21477655, 15829648, 18958208, 20396940, 20706781, 10991308, 12706841, 15244698, 12513519, 20366183, 19938889, 19652720, 19497831, 20862355, 20799057, 20556639, 20409664, 20333542, 19698792, 17202243, 21115029, 21253357, 18352093, 11308934, 12059674, 17615128, 17517438, 18643502, 8955961, 6640619, 2358861, 9176952, 9176953, 12948688, 19003479, 21437221, 18599267, 19961876, 19914382, 1512…
1012	28825732	p53 pulses lead to distinct patterns of gene expression albeit similar DNA-binding dynamics.	Hafner	2017	1	10.1038/nsmb.3452	True	[18818649, 12424381, 22700930, 27062928, 22179789, 16166516, 21556066, 27046808, 16166517, 14730303, 11016968, 15826656, 12420228, 23306555, 18719709, 11932750, 11684014, 11030628, 21394211, 17189187, 22790872, 27197205, 27135539, 22020975, 18471974, 16413492, 8242752, 22127205, 1301998, 18431400, 25486564, 23966881, 24825921, 24417896, 26765569, 19198593, 11910072, 22383036, 27141961, 23586463, …
1013	15321069	Sparse coding of sensory inputs.	Olshausen		1	10.1016/j.conb.2004.07.007	True	[]
1014	24311681	Functional roles of pulsing in genetic circuits.	Levine		1	10.1126/science.1239999	True	[21979936, 22179789, 22700930, 23219532, 20581820, 19953086, 18957198, 17379809, 22303282, 18818649, 18471974, 21556066, 15499023, 19359585, 20005850, 23219535, 24140422, 22689943, 18400163, 19684110, 3948247, 23927765, 23452846, 23407164, 24189399, 19596242, 15308767, 19853288, 18362885, 15757681, 17143318, 23288538, 24086119, 18676814, 18599789, 23527779, 9852584, 11711677, 16254148, 20335538, …
1015	23219535	Frequency-modulated pulses of ERK activity transmit quantitative proliferation signals.	Albeck	2012	1	10.1016/j.molcel.2012.11.002	True	[16231973, 17322878, 11082043, 17850214, 16407412, 22114702, 20823850, 17084704, 19917282, 8995446, 10617468, 7357616, 14654779, 18818649, 12773579, 19156131, 20005850, 19167334, 15664191, 1912610, 17632062, 22179789, 15886107, 19033456, 11175749, 10712587, 19549816, 21283143, 21884975, 6325444, 21976697, 14730303, 17269487, 7592690, 15632084, 12628188, 14744999, 19061836, 12134156, 20493519, 184…
1016	25361898	Positional information, positional error, and readout precision in morphogenesis: a mathematical framework.	Tkačik	2014	1	10.1534/genetics.114.171850	True	[2896587, 9827795, 16410409, 17298180, 23669552, 18296653, 9744895, 16271865, 21164524, 3383244, 3383245, 23340845, 24089448, 20087339, 8001156, 18423206, 948762, 17632062, 17632061, 7720559, 11845210, 2901040, 20927566, 17041900, 2598812, 21390295, 23953111, 23580621, 22841642, 6631316, 11222257, 19052059, 1742496, 6776413, 19714200, 19795410, 11523819, 7852948, 16285872, 18985026, 1733499, 2567…
1017	30712870	Optimal Decoding of Cellular Identities in a Genetic Network.	Petkova	2019	1	10.1016/j.cell.2019.01.007	True	[12782112, 26628090, 2403844, 3123316, 3383245, 24089448, 23340845, 3096577, 20366291, 2892761, 2612383, 18036786, 3749885, 17632062, 25005921, 28891464, 19400719, 16791142, 2704418, 2704419, 20927566, 28304962, 413193, 24516161, 7034957, 20833320, 21390295, 23953111, 23580621, 26132103, 8107870, 3197626, 3462194, 6776413, 24856210, 8973159, 11419955, 28306055, 3024160, 12082173, 6404675, 2026328…
1018	24966810	The speed-accuracy tradeoff: history, physiology, methodology, and behavior.	Heitz	2014	1	10.3389/fnins.2014.00150	True	[15572116, 13795057, 21264716, 19109917, 13563781, 21699922, 17014301, 19746300, 19819033, 15631590, 18243170, 23559254, 8356185, 2061366, 7659161, 12879057, 18488024, 19759303, 24574953, 23299396, 24487728, 16773893, 21765183, 16952441, 17229111, 24015956, 22423085, 22884815, 21428999, 15316731, 13177802, 13725823, 5939364, 18981414, 22114290, 19073483, 14667335, 3370264, 0, 22049407, 12383783, …
1019	25826696	Improved estimation and interpretation of correlations in neural circuits.	Yatsenko	2015	1	10.1371/journal.pcbi.1004083	True	[16760916, 8022482, 15814797, 11222658, 20110506, 9950724, 11735965, 12775756, 19635014, 21368193, 21976512, 17799237, 19036953, 23689635, 21478872, 7623099, 12354401, 14586468, 18940596, 19915566, 20118927, 23516307, 21765421, 23141070, 23197461, 19726647, 21867889, 23552948, 18552841, 19801988, 19608406, 24698278, 20110507, 4292792, 4322240, 9570816, 11483997, 19692598, 21299426, 16646851, 1988…
1020	19407351	Semantics of multimodal network models.	Heath		1	10.1109/TCBB.2007.70242	True	[]
1021	24857424	Signaling hypergraphs.	Ritz	2014	1	10.1016/j.tibtech.2014.04.007	True	[10802651, 22080510, 18981052, 20067622, 21097778, 23180781, 19638971, 22383865, 20542890, 23946492, 19116613, 16199517, 19033363, 20172960, 23934932, 17353930, 23383998, 18613948, 22028466, 23641868, 22916002, 19390589, 23372799, 21451165, 11590099, 17483841, 17267811, 19407351, 19478865, 21542923, 19144179, 16464248, 23803171, 20829833, 12611808, 20529912, 21965816, 22548703, 19002158, 21508972…
1022	18832364	PID: the Pathway Interaction Database.	Schaefer	2008	1	10.1093/nar/gkn653	True	[17367534, 15642094, 18077471, 10802651, 18629178, 17344846, 17947979, 17135203, 14681455, 18000002, 14668224, 18096909]
1024	11590099	Knowledge representation of signal transduction pathways.	Fukuda		1	10.1093/bioinformatics/17.9.829	True	[]
1025	17483841	Towards zoomable multidimensional maps of the cell.	Hu		1	10.1038/nbt1304	True	[]
1026	19917102	Algorithms for effective querying of compound graph-based pathway databases.	Dogrusoz	2009	1	10.1186/1471-2105-10-376	True	[18981052, 17965431, 18477636, 14960461, 16880171, 7584354, 11471241, 11590099, 17110368, 17021160, 16606460, 16601728, 16204121, 15980483, 16845051, 16287939, 14735121, 16381921, 0, 18819078, 18988627, 17087821, 18199530, 16273092, 17463250, 18772890, 19209707]
1028	20529912	Inference of patient-specific pathway activities from multi-dimensional cancer genomics data using PARADIGM.	Vaske		1	10.1093/bioinformatics/btq182	True	[10676951, 16369572, 10802651, 15084257, 17925008, 12184810, 17487280, 9843981, 14764868, 17267811, 16597233, 10521349, 15608231, 17460049, 11382364, 11397666, 16968785, 16585184, 16936776, 9847135, 15475419, 15531608, 18952552, 18772396, 15845847, 18832364, 15920529, 10950862, 12710672, 16199517, 10077610, 18990722, 18772890, 12424116, 11309499, 12490681, 11342197, 18662380, 19333237]
1029	22141422	Modeling formalisms in Systems Biology.	Machado	2011	1	10.1186/2191-0855-1-45	True	[10380182, 11099258, 19897097, 17060902, 18950646, 16738572, 18006545, 18261218, 14735121, 17208977, 18204097, 19381268, 15961457, 15217809, 16233948, 18573813, 14595777, 16672256, 20186253, 18480100, 17590932, 17426385, 10380183, 20682075, 19213740, 20673321, 18031926, 19626123, 20226228, 12006566, 18621757, 14871568, 11099257, 18553570, 17415616, 16681847, 21762503, 14597657, 15774553, 19105850…
1030	12954096	Biopathways representation and simulation on hybrid functional Petri net.	Matsuno		1		True	[]
1033	20829833	The BioPAX community standard for pathway data sharing.	Demir	2010	1	10.1038/nbt.1666	True	[12824418, 11327304, 12117798, 16381929, 11590099, 11872831, 10436023, 18981052, 18832364, 10871269, 18158297, 15608197, 18974181, 19850718, 14681412, 16381921, 19033363, 17940530, 14597658, 19955237, 17586824, 15886388, 15262807, 15763557, 12094235, 16873482, 10869020, 15608231, 17130144, 14960461, 12519993, 14681454, 17135203, 17145710, 16381927, 16381825, 17925023, 20093466, 10802651, 15892872…
1034	24068901	Using biological pathway data with paxtools.	Demir	2013	1	10.1371/journal.pcbi.1003194	True	[16381921, 18772890, 18772397, 17167517, 17940530, 16680138, 19465376, 20529912, 20829833, 22123737, 22140115, 21071392, 21067998, 18832364, 19850718, 20015972, 22135298, 22548703, 15688072, 15661513, 20824171, 17947979, 22021903, 20587024, 20466809, 19917102, 17925023, 22581176, 16199517, 22588877, 18940806, 17101041, 21908773, 20007251, 20628075]
1035	16314428	RanBP3 enhances nuclear export of active (beta)-catenin independently of CRM1.	Hendriksen	2005	1	10.1083/jcb.200502141	True	[2041787, 11532957, 10220399, 8757136, 9554852, 11057903, 10507837, 9308964, 10375506, 11910072, 11070089, 12060735, 9783586, 10485845, 12490157, 11337505, 11571268, 8601588, 9053321, 7876319, 1651174, 9601641, 9727977, 7715701, 11256619, 10980707, 10739668, 12223464, 10911995, 9482734, 9601644, 9351834, 3282938, 15343512, 9875855, 1651562, 9065401, 11955446, 9515797, 9751710, 11425870, 11336703,…
1036	21187432	Finding undetected protein associations in cell signaling by belief propagation.	Bailly-Bechet	2010	1	10.1073/pnas.1004751108	True	[18941138, 17145850, 19210753, 12023217, 16482094, 18584022, 18339942, 19328693, 19823750, 15722371, 16597231, 18411207, 18586718, 19638617, 19293828, 18764290, 16381906, 10592249, 10657304, 6360378, 3001640, 12051917, 10847680, 12069845, 16925551, 7606777, 7794249, 18249174, 18753406]
1037	14638683	Synergistic effects of coactivators GRIP1 and beta-catenin on gene activation: cross-talk between androgen receptor and Wnt signaling pathways.	Li	2003	1	10.1074/jbc.M311374200	True	[]
1038	10344732	D-type cyclins complex with the androgen receptor and inhibit its transcriptional transactivation ability.	Knudsen		1		True	[]
1041	17604854	Function and regulation in MAPK signaling pathways: lessons learned from the yeast Saccharomyces cerevisiae.	Chen	2007	1	10.1016/j.bbamcr.2007.05.003	True	[9922370, 11940652, 7608157, 10837245, 15743816, 9428767, 10397774, 16428446, 16778768, 8062390, 8052657, 7851759, 7667635, 15200959, 16105880, 15755912, 14536090, 12660244, 9822386, 10087263, 16839886, 15690603, 15567849, 11395421, 11121776, 11826266, 10725354, 9311911, 9501067, 14988725, 15037079, 16209942, 16847350, 1695391, 10523659, 10712512, 7579701, 12702263, 15713635, 15456892, 15192700, …
1042	24604252	Glucose and glutamine metabolism control by APC and SCF during the G1-to-S phase transition of the cell cycle.	Estévez-García	2014	1	10.1007/s13105-014-0328-1	True	[19872213, 18646010, 22835215, 11988738, 9087427, 19152694, 19920251, 11283355, 18316479, 23972993, 429309, 20133837, 23911327, 15459394, 22106309, 22990888, 21616652, 21273764, 15180958, 6297885, 23535595, 18337815, 15029244, 20078221, 15172999, 16857587, 6742224, 14734534, 15014502, 22371497, 2683075, 11742096, 17606868, 7593301, 2011118, 20080744, 10705076, 3800971, 15122348, 8631008, 9635433,…
1043	19854183	Systems biology of lipid metabolism: from yeast to human.	Nielsen		1	10.1016/j.febslet.2009.10.054	True	[]
1044	12516780	Nobel Lecture. Yeast and cancer.	Hartwell		1	10.1023/a:1020918107706	True	[]
1045	9297238	Yeast as a model organism.	Botstein		1	10.1126/science.277.5330.1259	True	[8849441, 3287619, 2981628, 8371783, 9271578]
1046	8849441	Life with 6000 genes.	Goffeau		1	10.1126/science.274.5287.546	True	[]
1047	24693427	Protein-protein interaction detection: methods and analysis.	Rao	2014	1	10.1155/2014/147648	True	[22711592, 12488102, 12853464, 12015994, 17640003, 12000970, 7708014, 20684769, 16218947, 21858059, 10504710, 11805826, 18202838, 15053770, 10976071, 21870242, 20546956, 4001944, 11743162, 11743205, 19834907, 15064450, 10688190, 11283351, 15251065, 8978031, 18770849, 11084625, 11232561, 1996092, 16309778, 16738548, 17142228, 12360525, 11752321, 21130772, 22937800, 23023127, 23741499, 15961482, 19…
1048	22130009	Yeast two-hybrid methods and their applications in drug discovery.	Hamdi	2011	1	10.1016/j.tips.2011.10.008	True	[]
1050	11694880	Correlation between transcriptome and interactome mapping data from Saccharomyces cerevisiae.	Ge		1	10.1038/ng776	True	[]
1051	18082363	Coexpression, coregulation, and cofunctionality of neighboring genes in eukaryotic genomes.	Michalak	2007	1	10.1016/j.ygeno.2007.11.002	True	[]
1052	19505889	Computational methods for discovering gene networks from expression data.	Lee		1	10.1093/bib/bbp028	True	[]
1055	21572103	Unraveling networks of co-regulated genes on the sole basis of genome sequences.	Brohée	2011	1	10.1093/nar/gkr264	True	[9697168, 11099257, 11473012, 17925348, 14583114, 2193692, 8211139, 7584439, 9719638, 10734201, 11160901, 9571041, 11737947, 11997340, 15511292, 15231752, 15215402, 16614445, 17488758, 18215291, 12032281, 12627170, 16301543, 16549017, 20023724, 8594589, 15073004, 10982861, 15343339, 18495751, 18524799, 18940858, 21422066, 1706459, 19141608, 8967907, 10734204, 9701810, 10802651, 11533229, 11248031…
1056	12566402	Genome-scale reconstruction of the Saccharomyces cerevisiae metabolic network.	Förster		1	10.1101/gr.234503	True	[8720066, 9297238, 11125054, 11246024, 9885152, 9381177, 9759481, 10366774, 8763498, 10364169, 10805808, 11175725, 11201753, 10628851, 3800960, 12209793, 10753761, 10929718, 4554953, 11340206, 11283351, 1011938, 9016498, 11341306, 9025295, 11124698, 1091369, 11101808, 10704473, 10781551, 9654142, 9395087, 11004452, 11768764, 10428783, 365459, 9678606, 10919763, 10356245, 10087604, 10737802, 10688…
1057	15197165	Reconstruction and validation of Saccharomyces cerevisiae iND750, a fully compartmentalized genome-scale metabolic model.	Duarte	2004	1	10.1101/gr.2250904	True	[10769196, 12453446, 14563874, 12167536, 11606770, 10198029, 12006566, 11246024, 10336421, 10364169, 10805808, 12000313, 14578455, 11830665, 12566402, 14506848, 12140549, 12089449, 14580578, 8798704, 12542910, 10957961, 1384178, 12871094, 11752246, 12727869, 11062431, 365459, 18642243, 12679064, 12952533, 12142428, 12134146, 9401039, 2203779, 10781072, 9603825, 12519985, 10618490, 10436161, 12673…
1058	21029416	Further developments towards a genome-scale metabolic model of yeast.	Dobson	2010	1	10.1186/1752-0509-4-145	True	[12566402, 15197165, 16204195, 18846089, 12611808, 16151403, 18054049, 16333295, 18078503, 19843607, 12519985, 19854951, 19321003, 18687109, 9544241, 17584797, 16381885, 19033362, 14642354, 14696046, 14580578, 17406635, 10802651, 18252737, 12140549, 18808699, 8910545, 19342587, 20498836, 17379338, 19204698]
1059	22663945	Yeast 5 - an expanded reconstruction of the Saccharomyces cerevisiae metabolic network.	Heavner	2012	1	10.1186/1752-0509-6-55	True	[12566402, 15494745, 19116616, 19880382, 16246909, 21846501, 17001629, 18846089, 15197165, 16204195, 18687109, 19321003, 20393581, 21587248, 21244678, 21029416, 12000313, 21375719, 21215790, 17932057, 12611808, 21707921, 16574696, 21886097, 19174513, 19906697, 21623372, 10436161, 15960801, 15592468, 16941010, 17284612, 20101242, 21347328, 21962087, 18808699, 21136082, 20057383, 22689976, 12952533…
1060	18846089	A consensus yeast metabolic network reconstruction obtained from a community approach to systems biology.	Herrgård		1	10.1038/nbt1492	True	[16478464, 16553966, 17267599, 15860374, 8849441, 10436161, 12140549, 14618563, 10929718, 12740584, 11474067, 17439666, 18157128, 14973188, 8763491, 16708762, 12566402, 15197165, 16204195, 16381923, 12611808, 16333295, 17016516, 16788595, 12952533, 14506848, 16381885, 17142221, 17965431, 18629186, 17045684, 16986322, 18460187, 18549976, 18549975, 17882155, 15608238, 17170002, 15889163, 17202168, …
1061	16204195	Metabolic functions of duplicate genes in Saccharomyces cerevisiae.	Kuepfer		1	10.1101/gr.3992505	True	[12525494, 9287019, 3526336, 15073318, 15960801, 14718379, 355845, 12140322, 15331224, 15001715, 15197165, 11001586, 11175725, 1908457, 15880104, 14751266, 10234824, 12566402, 14506848, 12761067, 14562106, 12140549, 11157958, 12850437, 12511954, 15037509, 12540830, 14562095, 15731753, 14647306, 15723064, 15004568, 15520792, 15475113, 14642354, 9234685, 9308187, 9677363, 9025295, 12531550, 8121398…
1062	12413400	Automated modelling of signal transduction networks.	Steffen	2002	1	10.1186/1471-2105-3-34	True	[11340206, 11101803, 10688190, 11283351, 10929718, 10657304, 9843569, 12000970, 8066461, 9154842, 9891811, 10639324, 8649369, 8602515, 7799953, 8757399, 10094633, 9521088, 9802897, 10567567, 11306254, 10977101, 11262961, 11121776, 12049748, 7502048, 10087263, 9822386, 10209154, 9594663, 10664449, 11805837, 11805826, 11283593, 11062466, 11201753, 11404456, 10328771, 11429608, 7834738]
1063	15504238	A computational approach for ordering signal transduction pathway components from genomics and proteomics Data.	Liu	2004	1	10.1186/1471-2105-5-158	True	[10647936, 10688190, 11283351, 11805826, 11805837, 14764870, 11474067, 11533715, 11752321, 10657304, 10929718, 14681412, 15289483, 11729170, 12413400, 12355115, 14704708]
1064	22025758	GSGS: a computational approach to reconstruct signaling pathway structures from gene sets.	Acharya	2011	1	10.1109/TCBB.2011.143	True	[]
1065	22199386	Optimal structural inference of signaling pathways from unordered and overlapping gene sets.	Acharya	2011	1	10.1093/bioinformatics/btr696	True	[22025758, 20501553, 20920161, 21696592, 14734321, 19549590, 10902190, 21215704, 20184777, 17214507, 11108481, 20335277, 17038344, 19542154, 19880382, 17813860, 17980056, 20179226, 20130423, 19183003, 20308593, 16723010, 19502494, 18354736, 18959772, 12527919, 21220480, 21124865, 20186320, 20674547, 14734488, 12740579, 14597658, 11847074, 16199517, 11413001, 16174746, 20234003]
1066	19144179	Reconstruction and logical modeling of glucose repression signaling pathways in Saccharomyces cerevisiae.	Christensen	2009	1	10.1186/1752-0509-3-7	True	[10600390, 17282998, 10087931, 12702307, 18303986, 16524925, 10322167, 11680826, 9467897, 16082367, 16729045, 16738560, 14990392, 11847074, 16404397, 15845847, 16464248, 17626066, 17081284, 17099944, 14871952, 15667318, 16400179, 16844691, 9312022, 14755054, 15489524, 8887670, 8816466, 10477308, 8756637, 197090, 10373505, 10628974, 8005435, 9832517, 10194857, 16878332, 1915298, 10745193, 17949842…
1067	15855409	Bayesian network analysis of signaling networks: a primer.	Pe'er	2005	1	10.1126/stke.2812005pl4	True	[]
1069	24214961	Data, information, knowledge and principle: back to metabolism in KEGG.	Kanehisa	2013	1	10.1093/nar/gkt1076	True	[22080510, 23816707, 23384306, 18776214, 17026747, 21942936]
1071	25428363	The BioGRID interaction database: 2015 update.	Chatr-Aryamontri	2014	1	10.1093/nar/gku1204	True	[23138308, 23128226, 20862302, 12466850, 17975172, 24352235, 25123659, 24037378, 24753594, 23498935, 23846655, 19608861, 25218447, 25159151, 22505724, 20360735, 23980094, 21185072, 21623355, 21406692, 20489023, 21414488, 20093466, 22821457, 24952909, 22904188, 20571530, 23028291, 24561554, 22940862, 22939629, 22125496, 24722188, 22810586, 19615732, 24037242, 22761553, 19182785, 23587305, 23203989…
1072	11752321	DIP, the Database of Interacting Proteins: a research tool for studying cellular networks of protein interactions.	Xenarios		1	10.1093/nar/30.1.303	True	[11125103, 11125054, 11125102, 11333967, 11551460, 10592249, 10615043, 10688190, 10655498, 11283351, 11087867, 11522820, 11102521, 11301305, 8649372, 10943844]
1073	22096227	MINT, the molecular interaction database: 2012 update.	Licata	2011	1	10.1093/nar/gkr930	True	[17925023, 17893861, 19897547, 19850723, 14681454, 20852260, 18556668, 18766178, 18328820, 17687370, 21716279, 18472267, 15960821, 20829821]
1074	24165882	YeastNet v3: a public database of data-specific and integrated functional gene networks for Saccharomyces cerevisiae.	Kim	2013	1	10.1093/nar/gkt981	True	[15567862, 17912365, 18053250, 23242164, 22081227, 20538624, 22080510, 16365294, 18420932, 19806183, 19053807, 20656902, 18156292, 23685435]
1075	18719252	High-quality binary protein interaction map of the yeast interactome network.	Yu	2008	1	10.1126/science.1158684	True	[9207794, 10688190, 11283351, 10615043, 12679813, 14704431, 14605208, 15231748, 16189514, 16169070, 15690043, 16606699, 11805826, 11805837, 16429126, 16554755, 17353931, 16003372, 15998662, 16762047, 15064473, 16322557, 16381839, 12000970, 14704708, 15173116, 15003598, 10568752, 11781573, 15451510, 12853633, 14564010, 17200106, 10521342, 11333967, 16729036, 15190252, 17984083, 11239391, 17003135,…
1076	14681452	MetaCyc: a multiorganism database of metabolic pathways and enzymes.	Krieger		1	10.1093/nar/gkh100	True	[11752254, 12169551, 11752253, 12805578, 12520024, 11752247, 10592235, 12519987, 12519985, 12050068]
1077	10779484	Systematic management and analysis of yeast gene expression data.	Aach		1	10.1101/gr.10.4.431	True	[]
1078	25024351	yStreX: yeast stress expression database.	Wanichthanarak	2014	1	10.1093/database/bau068	True	[11179418, 11102521, 17645521, 23193272, 23193258, 17724061, 19961599, 19906730, 18767902, 23444143, 14960456, 20972212, 15343339, 23631471, 15710883, 19628502, 23749755, 23190475, 24082050, 12482829, 17897954, 11983181, 19250922, 20863251, 19344676, 19424415]
1079	22064855	YMDB: the Yeast Metabolome Database.	Jewison	2011	1	10.1093/nar/gkr916	True	[21083277, 17626065, 20829444, 19429898, 18953024, 16381955, 14681416, 19897546, 19948758, 20046865, 19133910, 8849441, 19521818, 20093466, 19906697, 9847145, 15608217, 12431279, 18846089, 19850718, 19880382, 15608231, 15608167, 17932057, 17984079, 20623627, 19040747, 15080748, 17990488]
1080	20426874	BiGG: a Biochemical Genetic and Genomic knowledgebase of large scale metabolic reconstructions.	Schellenberger	2010	1	10.1186/1471-2105-11-213	True	[4150081, 4344984, 4004830, 16381960, 10068694, 17052123, 15189167, 15626710, 18536691, 9847135, 16246909, 15608231, 10364169, 16418748, 19116616, 19067749, 15982422, 18192387, 18213408, 18405346, 20057383, 15608257, 12169551, 16214803, 17462086, 18261238, 16407324, 18026122, 16772023, 18846089, 17267599, 12952533, 17593909, 15197165, 15752426, 16738551, 16077130, 15377041, 15962337, 14681450, 17…
1084	20163950	Metabolic flux analysis in eukaryotes.	Niklas	2010	1	10.1016/j.copbio.2010.01.011	True	[]
1085	21846501	Fifteen years of large scale metabolic modeling of yeast: developments and impacts.	Osterlund	2011	1	10.1016/j.biotechadv.2011.07.021	True	[]
1086	10890920	Fundamental patterns underlying gene expression profiles: simplicity from complexity.	Holter		1	10.1073/pnas.150242097	True	[8197176, 7569999, 9843569, 9872747, 9784122, 9843981, 8628320, 10562556]
1087	20122284	A general co-expression network-based approach to gene expression analysis: comparison and applications.	Ruan	2010	1	10.1186/1752-0509-4-8	True	[9843981, 12730377, 11108481, 18301750, 18986552, 16934000, 18248680, 17553854, 17101986, 15173114, 16968540, 15282333, 14968131, 16141248, 15130938, 12196633, 16397236, 12934013, 17214507, 18842138, 18704157, 18467456, 17932064, 15575966, 16515682, 14735121, 18351912, 10676951, 11333967, 12202830, 16163729, 16897451, 11102521, 16882653, 11847080, 10077610, 11238068, 15153302, 16373226, 17289871,…
1088	23217028	Comparison of co-expression measures: mutual information, correlation, and model based indices.	Song	2012	1	10.1186/1471-2105-13-328	True	[9843981, 12196633, 12934013, 16646834, 19114008, 11027309, 15339346, 15778709, 16723010, 17397530, 18959772, 20497491, 22272232, 12386007, 15984935, 12202830, 17250769, 17110366, 17592643, 23050260, 19619308, 17214507, 18354736, 10902190, 9963673, 18849986, 16162296, 18024473, 10802651, 15461798, 22174245, 11099257, 17903286, 17299415, 20805835, 17925349, 19348640, 20186320, 11108481, 14534183, …
1090	23226586	How to infer gene networks from expression profiles, revisited.	Penfold	2011	1	10.1098/rsfs.2011.0053	True	[12413821, 19736561, 16082362, 19265799, 16504065, 21447789, 15353451, 16844710, 12242336, 21049040, 17299415, 19327819, 19393071, 16723010, 19706742, 20186320, 19996165, 19660130, 20377450, 18974169, 16686963, 12843395, 16418235, 17102804, 18974172, 20865009, 18463616, 19359585, 12399584, 19961876, 19222392, 19183003, 20308593, 15284094, 21177328, 20639410, 20529901]
1091	17250769	Gene network interconnectedness and the generalized topological overlap measure.	Yip	2007	1	10.1186/1471-2105-8-22	True	[12202830, 14993202, 16515682, 17090670, 17101986, 11333967, 15616139, 16381927, 10591225, 14555958, 12808135, 14993204, 12740579, 14996223, 14576317, 12584137, 15589836, 14995526, 9843569, 9843981, 10077610, 16934000, 12196633, 12676999, 17110366, 16646834, 10521342, 10935628]
1092	23555313	Statistical analysis reveals co-expression patterns of many pairs of genes in yeast are jointly regulated by interacting loci.	Wang	2013	1	10.1371/journal.pgen.1003414	True	[11923494, 16079846, 18416601, 12646919, 15269782, 21145464, 20959818, 16035920, 20090830, 19098029, 22689753, 12486219, 18498664, 20528865, 20374241, 22547833, 18574472, 19407207, 14557247, 12925749, 19383723, 9732282, 16269340, 20093466, 11907269, 11923319, 18032429, 16381908, 15603750, 21670217, 12694616, 14611650, 12150916, 8595651, 15300680, 7501465, 17314980, 20336133, 20336132, 22110037, 1…
1093	23608186	Assessment of high-confidence protein-protein interactome in yeast.	Karagoz	2013	1	10.1016/j.compbiolchem.2013.03.002	True	[]
1094	25079873	Reconstruction of gene co-expression network from microarray data using local expression patterns.	Roy	2014	1	10.1186/1471-2105-15-S7-S10	True	[10391217, 15173114, 23320896, 17697349, 21071800, 14764870, 18586725, 14728197, 11108481, 18301750, 12761051, 11473015, 9843981, 10902190, 17214507, 16723010, 18354736, 16144809, 11791219, 12902159, 19183003, 18959772, 14668247, 20576703, 17397530]
1095	17397530	Evaluation of gene-expression clustering via mutual information distance measure.	Priness	2007	1	10.1186/1471-2105-8-111	True	[9843981, 10582567, 10359783, 10391217, 11099257, 11694880, 10967323, 10676951, 11108479, 11473022, 12058060, 14963013, 12386007, 9697170, 15339346, 9843569, 10077610, 14668221, 11904358, 10977092, 9702192, 11395428, 14668369, 14988123, 14744830, 10902190, 10568749, 14512350, 0]
1096	25032889	Pathway network inference from gene expression data.	Ponzoni	2014	1	10.1186/1752-0509-8-S2-S7	True	[14735121, 17069516, 17478504, 12808457, 19254181, 19534758, 21487444, 20436964, 10084280, 19397819, 21408226, 18832364, 22048565, 21822212, 19237447, 21085593, 19194489, 20122205, 21843341, 23006764, 22676414, 18652888, 20811577, 17975273, 9843569, 17912365, 7651421, 9001208, 9778527, 9335333, 7671311, 20335538, 9724654, 9393686, 16677311, 19217833, 19474794, 15989970, 15931174, 12968183, 151218…
1097	18052776	Bayesian hierarchical model for large-scale covariance matrix estimation.	Zhu		1	10.1089/cmb.2006.0151	True	[]
1098	9843981	Cluster analysis and display of genome-wide expression patterns.	Eisen		1	10.1073/pnas.95.25.14863	True	[7569999, 7570003, 9634850, 8855227, 8796352, 9381177, 9843569, 9784122, 9872747, 9169866, 7050661, 8389977, 9510529, 7016339]
1099	15053845	Quantifying the relationship between co-expression, co-regulation and gene function.	Allocco	2004	1	10.1186/1471-2105-5-18	True	[11483980, 11406385, 9847082, 10391217, 10447512, 11340206, 12399584, 12089522, 10618406, 9843981, 12519956, 12399584, 9843569, 11102521, 12192591, 10802651]
1100	16141248	Network constrained clustering for gene microarray data.	Zhu	2005	1	10.1093/bioinformatics/bti655	True	[]
1101	18061589	Techniques for clustering gene expression data.	Kerr	2007	1	10.1016/j.compbiomed.2007.11.001	True	[]
1102	23144527	Clustering of High Throughput Gene Expression Data.	Pirim		1	10.1016/j.cor.2012.03.008	True	[16473872, 19240124, 15513997, 19476620, 17720981, 17550128, 19733241, 17044167, 19226667, 16055319, 16301308, 18989045, 18451861, 15697438, 19497934, 19208127, 18586718, 18502690, 15961453, 14962920, 19634197, 16026595, 19522668, 18992849, 12060727, 19658781, 19145774, 19376690, 17132682, 17118147, 19272861, 19527962, 16500932, 17626636, 9872747, 19178750, 19136553, 12610540, 8961360, 18024473, …
1103	24334380	Proximity measures for clustering gene expression microarray data: a validation methodology and a comparative analysis.	Jaskowiak		1	10.1109/TCBB.2013.9	True	[]
1105	25374614	Reconstruction of metabolic pathways by combining probabilistic graphical model-based and knowledge-based methods.	Qi	2014	1	10.1186/1753-6561-8-S6-S5	True	[12432404, 10592173, 22080510, 17903286, 20064214, 21645586, 22119273, 22238452, 17526522, 18846089, 19955237, 20589842, 21060853, 23482678, 18641010, 16844710, 15189570, 14764868, 14564010, 11262962, 21832805, 9843569, 0, 22096227, 21045058, 19920129]
1106	18079126	Sparse inverse covariance estimation with the graphical lasso.	Friedman	2007	1	10.1093/biostatistics/kxm045	True	[15845847]
1107	28316337	Covariate-Adjusted Precision Matrix Estimation with an Application in Genetical Genomics.	Cai	2012	1	10.1093/biomet/ass058	True	[15659551, 12454648, 18079126, 19880382, 24574574, 16326758, 11752246, 19881892, 24489618, 24963268, 15920529, 12413400, 22905077]
1108	14992515	Using protein-protein interactions for refining gene networks estimated from microarray data by Bayesian networks.	Nariai		1	10.1142/9789812704856_0032	True	[]
1109	15784747	Inferring genetic regulatory logic from expression data.	Bulashevska	2005	1	10.1093/bioinformatics/bti388	True	[]
1110	11283351	A comprehensive two-hybrid analysis to explore the yeast protein interactome.	Ito	2001	1	10.1073/pnas.061034498	True	[9278503, 8849441, 10436161, 10865958, 11099033, 11099034, 10866209, 10866210, 2547163, 10655498, 10688190, 8978031, 8816797, 10592185, 10592249, 10592173, 10615043, 10900455, 10811609, 10611955, 10970842, 9207794, 10900456, 10967325, 10851163, 11087844, 11087867, 10854774, 10976071, 10977076, 11101803]
1111	16554755	Global landscape of protein complexes in the yeast Saccharomyces cerevisiae.	Krogan	2006	1	10.1038/nature04670	True	[]
1112	11340206	Integrated genomic and proteomic analyses of a systematically perturbed metabolic network.	Ideker		1	10.1126/science.292.5518.929	True	[]
1113	14576317	Functional modules by relating protein interaction networks and gene expression.	Tornow		1	10.1093/nar/gkg838	True	[10521342, 11034217, 11967538, 11988575, 10591225, 12538875, 12399572, 12399584, 11035779, 10573421, 11694880, 11779829, 12015889, 12169542, 11752246, 10060920, 11214326, 12196633, 9843569, 9702192, 10929718, 12484863, 12732075, 11283351, 12000970, 11805826, 10977076, 10034599]
1114	16597231	Efficient algorithms for detecting signaling pathways in protein interaction networks.	Scott		1	10.1089/cmb.2006.13.133	True	[]
1115	22577352	Pathway detection from protein interaction networks and gene expression data using color-coding methods and A∗ search algorithms.	Yeh	2012	1	10.1100/2012/315797	True	[12855469, 16606460, 17151070, 10802651, 17854489, 15961450, 11395428, 16845013, 14735121, 11522820, 18552845, 10592249, 14711987, 11125075, 10087263, 14681354, 8666671, 12556475, 8524293, 17347519, 10066831, 11932437, 15944456, 11333967, 18842627, 14681412, 12520005, 12518324, 13130078, 17068343]
1116	21109539	Discovering pathways by orienting edges in protein interaction networks.	Gitter	2010	1	10.1093/nar/gkq1207	True	[14555958, 12740579, 16723010, 15129285, 15880104, 16597231, 17854489, 15343339, 17603471, 15652477, 15735639, 16143552, 16554755, 17353931, 18927109, 11435401, 18187620, 18854154, 10592173, 12000970, 7797459, 9566877, 17047150, 12413400, 18411207, 19293828, 19502588, 15285891, 17646318, 16381927, 19850723, 17135203, 12603024, 17952059, 15200959, 12029138, 15200949, 8491379, 10323869, 11805826, 8…
1117	21999286	Optimally orienting physical networks.	Silverbush	2011	1	10.1089/cmb.2011.0163	True	[]
1118	24470573	Network orientation via shortest paths.	Silverbush	2014	1	10.1093/bioinformatics/btu043	True	[]
1119	19321003	Connecting extracellular metabolomic measurements to intracellular flux states in yeast.	Mo	2009	1	10.1186/1752-0509-3-37	True	[17267599, 15197165, 16204195, 18687109, 10364169, 10805808, 16077130, 15205464, 12952533, 17593909, 19214212, 15494745, 17406635, 15342562, 15448692, 12432395, 18940807, 14985762, 15572364, 15196499, 15953932, 15109811, 14656601, 12740584, 12120097, 14967004, 16344383, 17373823, 18179164, 18261202, 15667247, 14554197, 17048990, 9025295, 14578455, 11001586, 12415116, 10871264, 15454420, 16533855,…
1120	19653858	Regulation mechanisms and signaling pathways of autophagy.	He		1	10.1146/annurev-genet-102808-114910	True	[10545112, 9094314, 11477064, 18059169, 17132049, 16286508, 15545625, 16172400, 15016820, 16049009, 17881280, 17363733, 18936157, 17192412, 19225150, 18836180, 18032788, 17917680, 18830406, 18077553, 15901835, 18337753, 17135238, 17620365, 16874024, 11566994, 17999726, 18331717, 16963441, 17984323, 17331981, 18321988, 15064741, 18704115, 18806755, 15607973, 17986448, 18443221, 18829864, 17178909,…
1121	23149688	Regulation of yeast central metabolism by enzyme phosphorylation.	Oliveira		1	10.1038/msb.2012.55	True	[9171333, 21241708, 2644223, 20946816, 19060867, 21177495, 20803479, 20489023, 20433152, 11116185, 21283140, 14630934, 17898166, 18820680, 21119627, 9315295, 9618445, 21600757, 18180296, 20219420, 2528496, 3034238, 19684113, 2968917, 21183079, 6228716, 16025103, 16643908, 38740, 19349092, 15858219, 8020755, 8703213, 14642354, 22128902, 20068231, 19664813, 16319894, 8031835, 17102807, 17289565, 17…
1122	17483504	A Markov random field model for network-based analysis of genomic data.	Wei	2007	1	10.1093/bioinformatics/btm129	True	[]
1123	18310618	Network-constrained regularization and variable selection for analysis of genomic data.	Li	2008	1	10.1093/bioinformatics/btn081	True	[]
1124	15189570	A Bayesian method for identifying missing enzymes in predicted metabolic pathway databases.	Green	2004	1	10.1186/1471-2105-5-76	True	[12519940, 8744772, 9927713, 8107089, 12169551, 14602924, 12714058, 10550468, 12520024, 12520019, 2231712, 9254694, 10498773, 11259647, 9634230, 10952301, 9600919, 9614271, 2841129, 7033218, 12520025, 11125040, 9620974, 7984417, 12952533, 7584402, 9520501, 8804822, 11752253, 10200254]
1126	19649320	Semantic similarity in biomedical ontologies.	Pesquita	2009	1	10.1371/journal.pcbi.1000443	True	[14681407, 15262796, 17681495, 12835272, 12603061, 16776819, 15759617, 15927423, 15468759, 15901854, 16641319, 18221506, 17344234, 17044170, 17646340, 17090318, 15173114, 18680592, 15575967, 16729061, 17650343, 15491499, 18983678, 17784955, 17605807, 25664345, 16492685, 18460186, 18986551, 17932054, 16091147, 19025591, 16772267, 16729061, 17289301, 18070366, 17493290, 17181854, 15797909, 15657099…
1127	15797909	Modularized learning of genetic interaction networks from biological annotations and mRNA expression data.	Lee	2005	1	10.1093/bioinformatics/bti406	True	[]
1128	17854489	PathFinder: mining signal transduction pathway segments from protein-protein interaction networks.	Bebek	2007	1	10.1186/1471-2105-8-335	True	[2547163, 10688190, 11283351, 12679813, 14605208, 14704431, 11805826, 11805837, 12447976, 15706510, 15845847, 11685206, 11340206, 11306254, 10977101, 12413400, 15504238, 16597231, 16606460, 10900455, 10615043, 12350343, 12000970, 12853633, 12376571, 10802651, 10592173, 9847138, 15340175, 15486203, 12118076, 12603024, 14704708, 15687504, 15759657, 11522820, 16872496, 14562095, 16381927, 15608265, …
1129	23826291	Boosting probabilistic graphical model inference by incorporating prior knowledge from multiple sources.	Praveen	2013	1	10.1371/journal.pone.0067410	True	[14764868, 12209052, 15845847, 16723010, 21414478, 19718509, 21071392, 18077471, 14681407, 11928473, 14534194, 14992515, 16374908, 17094269, 17727721, 17937790, 18799736, 17542777, 21884587, 15567862, 16420673, 18552845, 19825796, 22796662, 22492647, 12230031, 17913741, 17519018, 16776819, 19307239, 12519996, 11823860, 11309499, 20972212]
1130	16641319	Prediction of yeast protein-protein interaction network: insights from the Gene Ontology and annotations.	Wu	2006	1	10.1093/nar/gkl219	True	[10802651, 15746425, 12368867, 15499012, 15229602, 12364792, 11935017, 16136131, 16255080, 15994189, 16169070, 14564010, 16082366, 15575967, 12835272, 15901854, 12855458, 11101803, 12740586, 14562095, 10866208, 10591225, 14704431, 14605208, 11196647, 16189514, 11283351, 10688190, 11805826, 11805837, 12000970, 12350343, 11932011, 10077608, 9010137, 10573422, 10427000, 9381173, 10027190, 10200254, …
1131	16496022	The model organism as a system: integrating 'omics' data sets.	Joyce		1	10.1038/nrm1857	True	[]
1132	19888214	Reconstruction of the yeast Snf1 kinase regulatory network reveals its role as a global energy regulator.	Usaite	2009	1	10.1038/msb.2009.67	True	[19262508, 10322167, 17439666, 3526554, 1514678, 9381177, 17126822, 12566402, 9618445, 10536147, 15343339, 16879084, 17712357, 16443822, 7961723, 9847145, 17438333, 12169552, 11340206, 17379776, 16054041, 11134512, 18261202, 15710883, 17166759, 16319894, 12715202, 14597658, 11486011, 16381927, 17263323, 12697770, 17949842, 16957246, 18173223, 10862876, 17367114, 16240456, 15667247, 11331606, 1123…
1133	20876091	Probabilistic integrative modeling of genome-scale metabolic and regulatory networks in Escherichia coli and Mycobacterium tuberculosis.	Chandrasekaran	2010	1	10.1073/pnas.1005139107	True	[20835998, 15494745, 17903290, 11872831, 12399584, 11967538, 17681779, 15129285, 16606697, 11708855, 12679064, 17437026, 18621757, 18439260, 18483615, 18302748, 11847074, 14580578, 19116616, 17299415, 14642354, 18711341, 12183631, 958399, 12519969, 16546542, 18985025, 15722376, 15247240, 12657046, 15632420, 12775759, 18974178, 17555602, 14681419, 12368430, 10963607, 894009, 17932051, 11752295, 18…
1134	20529914	Integrating quantitative proteomics and metabolomics with a genome-scale metabolic network model.	Yizhak		1	10.1093/bioinformatics/btq183	True	[15491858, 18483554, 17406635, 19561621, 15780654, 17016516, 15197165, 18536691, 17593909, 3800960, 16204189, 15763566, 17172310, 17379776, 11294796, 14580578, 19376871, 10963655, 15520298, 15494745, 18534038, 16467155, 12415116, 19401675, 18711341, 18159940]
1136	24348226	Metabolic constraint-based refinement of transcriptional regulatory networks.	Chandrasekaran	2013	1	10.1371/journal.pcbi.1003370	True	[22796662, 22456606, 21960440, 17214507, 17299415, 11108481, 15778709, 18160043, 19381525, 21177974, 15343339, 17636889, 21119627, 18936750, 17417638, 22367118, 15494745, 15129285, 16606697, 19116616, 19282964, 20876091, 20008397, 16357206, 18483615, 18711341, 21060853, 20212490, 14642354, 21697125, 20972212, 16381908, 21190580, 17932051, 16204195, 18849986, 20385592, 19158363, 16522208, 17003135…
1137	18483615	Dynamic analysis of integrated signaling, metabolic, and regulatory networks.	Lee	2008	1	10.1371/journal.pcbi.1000086	True	[16895435, 15313554, 16616498, 15752986, 15626710, 16242236, 14580578, 15494745, 15654321, 10102825, 17107967, 15113567, 12424381, 11923843, 15300679, 15240442, 18636570, 10951190, 12180966, 7986045, 12202358, 12399584, 12006566, 11708855, 16606697, 16025103, 14990392, 7681220, 12040128, 12142009, 10409737, 16772264, 14708117, 12566402, 12080101, 12415116, 10805808, 11171647, 8368835, 17868189, 1…
1138	15271782	GeneNetwork: an interactive tool for reconstruction of genetic networks using microarray data.	Wu	2004	1	10.1093/bioinformatics/bth428	True	[]
1140	19114008	WGCNA: an R package for weighted correlation network analysis.	Langfelder	2008	1	10.1186/1471-2105-9-559	True	[12196633, 12413400, 12934013, 16646834, 15297301, 15479708, 18337258, 16914048, 17090670, 18704157, 18031580, 16515682, 16934000, 17668265, 18344981, 18974276, 17101986, 18256261, 18849986, 18347327, 18986552, 18248680, 17250769, 12202830, 17110366, 18024473, 12184810, 11395428, 17547772, 9623998, 18463131, 14597658, 17519018, 12734009, 10802651, 15980575, 17571924, 17683609, 18412962, 18505877]
1141	24170807	The YEASTRACT database: an upgraded information system for the analysis of gene and genomic transcription regulation in Saccharomyces cerevisiae.	Teixeira	2013	1	10.1093/nar/gkt1015	True	[16381908, 20972212, 18032429, 17537814, 11125113, 12824373, 21045055, 22102575, 22110037, 21965816, 22113266, 15575967, 15486203, 14617816, 19805573]
1142	25950236	NetworkAnalyst for statistical, visual and network-based meta-analysis of gene expression data.	Xia	2015	1	10.1038/nprot.2015.052	True	[12519993, 23132118, 19043545, 23918603, 21552234, 18766178, 25032990, 24336226, 12169552, 17356713, 22898652, 16381927, 19541911, 14597658, 23738911, 24485249, 21637195, 23180781, 16642009, 24045689, 23766290, 22553367, 18358788, 12613259, 14681455, 18719252, 17989687, 18508806, 25685830, 17576678, 25378328, 21576504, 25416956, 25086505, 18767902, 21646343, 21414488, 22453911, 20195254, 24861621…
1143	18056068	KEGGanim: pathway animations for high-throughput data.	Adler	2007	1	10.1093/bioinformatics/btm581	True	[]
1144	15980557	ASIAN: a web server for inferring a regulatory network framework from gene expression profiles.	Aburatani		1	10.1093/nar/gki446	True	[11389458, 15215431, 10902178, 11108481, 11751222, 11847076, 23345788, 15130931, 9843981, 15004229]
1145	15980549	ArrayXPath II: mapping and visualizing microarray gene-expression data with biomedical ontologies and integrated biological pathway resources using Scalable Vector Graphics.	Chung		1	10.1093/nar/gki450	True	[12214599, 11992122, 10391217, 12740579, 11752246, 10802651, 15215430, 12734009, 12702209, 11752281, 12883005, 15059817, 14764576]
1146	19483095	VisHiC--hierarchical functional enrichment analysis of microarray data.	Krushevskaya	2009	1	10.1093/nar/gkp435	True	[11726920, 7569999, 10700174, 15950434, 16518401, 17417638, 19015125, 17099226, 16369572, 15826355, 9843981, 10391217, 10802651, 16026595, 12620386, 17478515, 19131956, 15215431, 18254954, 16141251, 15117760, 16054350, 16418236, 17989094, 19025591, 18822115, 19033363, 17367534, 18077471, 16381825, 16381832, 14872006, 18276892, 17122890]
1147	20513650	Struct2Net: a web service to predict protein-protein interactions using a structure-based approach.	Singh	2010	1	10.1093/nar/gkq481	True	[18924110, 19123269, 19060904, 15173116, 16339411, 16601728, 18725631, 16450363, 18940858, 17145710, 17135199, 12519994, 17535438, 10592235, 11972061, 12609891, 12799350, 17094256, 12499311, 18442990, 27857563, 18948282, 19602529, 16725050, 17868464, 19731379, 15608228, 17202171, 15353450, 15657096, 15749693, 14579349, 19722267, 9254694, 18000002, 17135203, 16845013, 18710876, 18096641]
1148	17094256	Struct2net: integrating structure into protein-protein interaction prediction.	Singh		1		True	[]
1149	18460544	GraphWeb: mining heterogeneous biological networks for gene modules with functional significance.	Reimand	2008	1	10.1093/nar/gkn230	True	[11034217, 12399572, 11988575, 11258382, 14735121, 10591225, 12000970, 16429126, 12399584, 12740579, 15343339, 15883364, 16418747, 16420736, 15826355, 16880171, 10802651, 15994189, 15297301, 17947979, 12169552, 15972284, 12620107, 17586824, 17408515, 16845051, 16420673, 18174180, 17148474, 17478515, 17145710, 14525934, 16522208, 18024474, 11333967, 14960460, 15740614, 11917018, 17447836, 18077471…
1150	18524799	NeAT: a toolbox for the analysis of biological networks, clusters, classes and pathways.	Brohée	2008	1	10.1093/nar/gkn336	True	[11333967, 11034217, 12761067, 16337962, 15372033, 15193307, 11590099, 14582519, 17903289, 12000970, 12662919, 15048975, 12855458, 18000002, 14681354, 18215291, 16597231, 17854489, 15572476, 12061005, 15980483, 14517352, 16003372, 17087821, 18230190, 17586824, 14597658, 17984083, 17353930, 16554755, 14705023, 11917018, 16172020, 15180928, 18234706, 16429126, 17098935, 10688190, 11283351]
1151	16845106	KOBAS server: a web-based platform for automated annotation and pathway identification.	Wu		1	10.1093/nar/gkl167	True	[10802651, 15550167, 14668239, 14990455, 15215397, 14962934, 14962933, 15575967, 12824416, 9287494, 10592173, 16381885, 15817693, 16461577, 15215430, 15980551, 15980550, 2231712, 12391607, 15751224, 15853747, 10963608, 11754986]
1152	15572476	Metabolic pathway analysis web service (Pathway Hunter Tool at CUBIC).	Rahman	2004	1	10.1093/bioinformatics/bti116	True	[]
1153	23446547	Cancer metabolism: fatty acid oxidation in the limelight.	Carracedo	2013	1	10.1038/nrc3483	True	[21376230, 19460998, 21508971, 18337823, 21804546, 20847263, 23153533, 18032601, 20570523, 22536247, 19693011, 22886304, 21576264, 22539351, 23098614, 18192268, 20038799, 15846373, 9070836, 19234235, 18593920, 15550490, 23079663, 22902876, 21124456, 21124451, 21124450, 23201681, 23051844, 23018234, 21692241, 22660331, 21892142, 15733734, 17897629, 16565722, 15496926, 22037646, 10677481, 17319797,…
1154	18775299	Cancer cell metabolism: Warburg and beyond.	Hsu		1	10.1016/j.cell.2008.08.021	True	[]
1155	21878982	Targeting cancer metabolism: a therapeutic window opens.	Vander Heiden	2011	1	10.1038/nrd3504	True	[3309118, 18179862, 20005212, 21576264, 20972457, 11106175, 20373869, 4319950, 20948290, 16044218, 2372287, 8527215, 20832749, 21102522, 2040271, 16226706, 15022284, 20142433, 19826036, 18202014, 16724053, 16707454, 19029956, 17222789, 19629070, 20129251, 15896703, 19805084, 20808309, 20724478, 18337823, 19936064, 18337815, 13576102, 18029844, 18498744, 13109110, 20171147, 12232767, 6742224, 1803…
1156	36768427	The Critical Impact of Sphingolipid Metabolism in Breast Cancer Progression and Drug Response.	Corsetto	2023	1	10.3390/ijms24032107	True	[30207593, 32202537, 31548545, 36358862, 29271260, 31045583, 31422497, 33986872, 29071215, 32711004, 35965565, 34071409, 32579188, 29165427, 23150999, 17052686, 31760668, 33450869, 20919643, 29147025, 30060815, 28687494, 34582834, 29055687, 32266132, 33758708, 30953657, 31958571, 20001974, 18035065, 15867385, 33558763, 14742741, 19694470, 14682383, 36170811, 22580606, 29794062, 25213553, 19279183…
1157	35205681	Classification of Breast Cancer Nottingham Prognostic Index Using High-Dimensional Embedding and Residual Neural Network.	Zhou	2022	1	10.3390/cancers14040934	True	[19297316, 7073932, 1391987, 3689666, 11290434, 26938061, 24619074, 30871490, 19291527, 32564262, 20053270, 32154669, 30866535, 22522925, 29850497, 33893941, 29467944, 29326043, 28160754, 15976813, 30317423, 30791886, 32705436, 22331469, 15767545, 24148822, 33868586, 32990678, 24213134, 28782898, 30554488, 30552707, 15273288, 18922901]
1158	19935646	Cancer-associated IDH1 mutations produce 2-hydroxyglutarate.	Dang		1	10.1038/nature08617	True	[18985363, 19246647, 19228619, 19554337, 18772396, 19117336, 19359588, 16352439, 15166110, 15173171, 19281248, 15609246, 12536363, 15303000, 18931888, 12153528, 12786967, 12445907, 19657110, 17376459, 18820684, 27754618, 15572765, 15299374]
[truncated: 2,022 more rows]
