# Supplementary material for: Microbiome modeling: a beginner's guide
Source: Front Microbiol. 2024 Jun 19;15:1368377. doi: 10.3389/fmicb.2024.1368377 (PMC11220171; doi:10.3389/fmicb.2024.1368377)
Supplement: Supplementary file 1 [file Data_Sheet_1.zip › 07_11_23_computational_modeling_and_microbiome_or_microbial_community_100_list.xlsx]

## Sheet: Sheet1
	pmid	title	first author	year	degree	doi	is reference	references
238	22367748	Bayesian phylogenetics with BEAUti and the BEAST 1.7.	Drummond	2012	2	10.1093/molbev/mss075	True	[18853363, 21963610, 21911333, 20525618, 17996036, 20807414, 18947398, 19906793, 21856631, 19779555, 20203288, 21940644, 20681982, 17874105, 18408232, 19131426, 19001634, 10220425, 20889726, 20851708, 19369496, 14530132, 21385725]
302	12948688	Dynamic causal modelling.	Friston		2	10.1016/s1053-8119(03)00202-7	True	[]
311	17055746	Variational free energy and the Laplace approximation.	Friston	2006	2	10.1016/j.neuroimage.2006.08.035	True	[]
358	32179701	Substantial undocumented infection facilitates the rapid dissemination of novel coronavirus (SARS-CoV-2).	Li	2020	2	10.1126/science.abb3221	True	[31986261, 31992388, 31978293, 32053479, 17121996, 18704085, 30560786, 32014114, 32019669, 15071187, 29483256, 19535416, 24762780, 25642378, 28233783, 27716828, 2117040, 19892718]
410	17408237	A survey of population analysis methods and software for complex pharmacokinetic and pharmacodynamic models with examples.	Bauer	2007	2	10.1208/aapsj0901007	True	[16404503, 7229908, 16283536, 9194270, 10320948, 3203126, 8882748, 12449499, 2242409, 6754254, 8733946, 9602953, 2023111, 15563005, 7581424, 6745083, 8275683, 7825966, 16870759, 16320100, 16810558, 16028009, 12800807, 15702605]
416	17620001	Derivation of various NONMEM estimation methods.	Wang	2007	2	10.1007/s10928-007-9060-6	True	[4634367]
497	19956350	Parameter Estimation for Differential Equation Models Using a Framework of Measurement Error in Regression Models.	Liang		2	10.1198/016214508000000797	True	[12111889, 19431309, 15032770, 7816094, 12991237, 16918905, 12229995, 18510656, 18648886, 9727569, 8599114, 9144290, 12210633, 15807150, 11318194, 9819839, 10068574, 18247096]
703	19431309	Impulses and Physiological States in Theoretical Models of Nerve Membrane.	Fitzhugh		2	10.1016/s0006-3495(61)86902-6	True	[13514000, 13622770, 13775929, 13823315, 13646634, 15394466, 13320339, 13359129, 13587068, 13631208, 13533546, 12991237]
758	16545965	User-guided 3D active contour segmentation of anatomical structures: significantly improved efficiency and reliability.	Yushkevich	2006	2	10.1016/j.neuroimage.2006.01.015	True	[]
786	24631177	Stochastic differential equations as a tool to regularize the parameter estimation problem for continuous time dynamical systems given discrete time measurements.	Leander	2014	2	10.1016/j.mbs.2014.03.001	True	[]
28	22101761	Comparison of Nonmem 7.2 estimation methods and parallel processing efficiency on a target-mediated drug disposition model.	Gibiansky	2011	1	10.1007/s10928-011-9228-y	False	[19892427, 21965170, 19505189, 20669044, 11999290, 19005743, 17408237]
100	16677373	Network motifs: structure does not determine function.	Ingram	2006	1	10.1186/1471-2164-7-108	True	[12399590, 15001784, 16187794, 14530388, 15721042, 14607112, 15326338, 15163364, 12819781, 11572852, 14726488, 12191469, 12468297, 6444544, 10611226, 7565744, 9427394, 7642141, 7925441, 10510295, 10526178, 9461460, 8321194, 1437546, 9171383, 8655543, 7899074, 7899075, 8376332, 9858577, 1588965, 2201905, 2676532, 3279392, 8455635, 2201904, 11563983, 9843506, 8196607, 11169757]
101	16602820	Plasticity of the cis-regulatory input function of a gene.	Mayo	2006	1	10.1371/journal.pbio.0040045	True	[1327756, 9506933, 8091212, 12447977, 12702751, 12805558, 11547334, 11676570, 4741704, 4588055, 15084257, 7948674, 14970819, 15186773, 11406593, 15516575, 13718526, 12776215, 12432395, 12451174, 16049495, 10952210, 15107850, 12819781, 15070432, 15582393, 15568024, 15466432, 10428968, 1943993, 10659856, 10659857, 10850721, 12432407, 12029133, 12417193, 12787666, 12808135, 12787501, 15159530, 15790…
102	9927716	Non-linear optimization of biochemical pathways: applications to metabolic engineering and parameter estimation.	Mendes		1	10.1093/bioinformatics/14.10.869	True	[]
103	17813860	Optimization by simulated annealing.	Kirkpatrick		1	10.1126/science.220.4598.671	True	[]
104	18817540	Parameter estimation and determinability analysis applied to Drosophila gap gene circuits.	Ashyraliyev	2008	1	10.1186/1752-0509-2-83	True	[19215296, 17006434, 17922568, 2896587, 15342511, 15254541, 17041900, 15059825, 17893088, 16710449, 9927716, 7748785, 6404675, 6411748, 11222257, 7617036, 14685241, 17196796]
105	14559783	Parameter estimation in biochemical pathways: a comparison of global optimization methods.	Moles	2003	1	10.1101/gr.1262503	True	[17813860, 8293329, 9927716, 8573696, 12552139]
106	17430978	Bayesian methods in bioinformatics and computational systems biology.	Wilkinson	2007	1	10.1093/bib/bbm007	True	[]
107	10098409	It's a noisy business! Genetic regulation at the nanomolar scale.	McAdams		1	10.1016/s0168-9525(98)01659-x	True	[]
108	19205079	Approximate Bayesian computation scheme for parameter inference and model selection in dynamical systems.	Toni		1	10.1098/rsif.2008.0172	True	[12477937, 12524368, 16900456, 14525003, 10659856, 17978179, 16135029, 16706729, 17922568, 5285943, 16918905, 17813860, 14663152, 9927716, 14559783, 10605120, 12210633, 16986618, 9199543, 5282927, 17264216, 18057018]
109	14525003	Statistical mechanical approaches to models with many poorly known parameters.	Brown	2003	1	10.1103/PhysRevE.68.021904	True	[]
110	12477937	An ensemble method for identifying regulatory circuits with special reference to the qa gene cluster of Neurospora crassa.	Battogtokh	2002	1	10.1073/pnas.262658899	True	[11181995, 11237011, 9381177, 10504701, 10688190, 10655498, 11805826, 11805837, 11125145, 10659857, 10659856, 2830478, 2525625, 9888852, 9822562, 5727240, 9646867, 10681449, 11172013, 11745171, 10980151, 2961304, 2943985, 6269067, 6329026, 11238388, 6310494, 10884416, 11708855, 9866200, 11470909, 9023339, 9691025, 11720979, 4261015, 10659837]
111	17264216	Sequential Monte Carlo without likelihoods.	Sisson	2007	1	10.1073/pnas.0607208104	True	[14663152, 12524368, 10605120, 16983372, 16624908, 16143628, 16299396, 9071603, 7910661]
112	16900456	Model selection and mixed-effects modeling of HIV infection dynamics.	Bortz	2006	1	10.1007/s11538-006-9084-x	True	[]
113	19018286	Extended kalman filter for estimation of parameters in nonlinear state-space models of biochemical networks.	Sun	2008	1	10.1371/journal.pone.0003758	True	[18282471, 12552139, 18004279, 17118154, 17107967, 12242336, 18546489, 16880395, 15922580, 16002985, 18033750, 17118160, 14559783, 17081289, 17068087, 15823414, 16846504, 16854227, 18042557, 17264216, 17301235, 17186703, 18045878, 12039028, 11023813, 18319723, 12241464, 18369132, 15262806]
114	19644169	An extended Kalman filtering approach to modeling nonlinear dynamic gene regulatory networks via short gene expression time series.	Wang		1	10.1109/TCBB.2009.5	True	[]
115	18042557	Estimating parameters and hidden variables in non-linear state-space models based on ODEs for biological networks inference.	Quach		1	10.1093/bioinformatics/btm510	True	[]
116	17922568	Universally sloppy parameter sensitivities in systems biology models.	Gutenkunst	2007	1	10.1371/journal.pcbi.0030189	True	[12432404, 16729048, 16766654, 17060902, 16677373, 16602820, 15845847, 17218526, 11279227, 10951190, 9927716, 17006434, 3691503, 16236429, 15178193, 15626710, 11385433, 14525003, 16204838, 15525000, 17155311, 14597654, 17091579, 17591178, 1831270, 17044236, 1833774, 11972055, 8983160, 10712587, 14551908, 10366496, 10910359, 11403560, 9664759, 17590932, 15169868, 15793571, 16381960, 12611808]
117	10659856	A synthetic oscillatory network of transcriptional regulators.	Elowitz		1	10.1038/35002125	True	[]
118	25004232	Next-generation wearable electronics.	Cima		1	10.1038/nbt.2952	True	[23440975, 15957973, 19154570, 11890596, 24681776]
119	25004153	Wearable electronics and smart textiles: a critical review.	Stoppa	2014	1	10.3390/s140711957	True	[23202028, 23223149, 22163634, 20064761, 17471274, 17406663, 21328487, 20818031, 27879938, 24677245, 18258887, 24164580, 22319376, 27879904, 20064761, 23202235, 20050691]
120	29205836	Recent Progress of Textile-Based Wearable Electronics: A Comprehensive Review of Materials, Devices, and Applications.	Heo	2017	1	10.1002/smll.201703034	True	[]
121	33523849	Soft implantable drug delivery device integrated wirelessly with wearable devices to treat fatal seizures.	Joo	2021	1	10.1126/sciadv.abd4639	True	[23481383, 29162854, 30104619, 30932072, 23887430, 23673644, 24681776, 30167463, 26999482, 20876446, 22680238, 24843161, 29226018, 22025773, 24757226, 22344516, 29215787, 31601737, 31281895, 30602791, 29408182, 31384010, 31729383, 11927452, 22528274, 26336950, 25257739, 11940695, 11547716, 31300380, 9578523, 26438699, 25167413, 12151122, 18550176, 21777228, 32923633, 23006616, 27165289, 12375070,…
122	33084247	Skin Impedance Measurements with Nanomesh Electrodes for Monitoring Skin Hydration.	Matsukawa	2020	1	10.1002/adhm.202001322	True	[]
123	31594525	Wearable flexible sweat sensors for healthcare monitoring: a review.	Chung	2019	1	10.1098/rsif.2019.0217	True	[18156662, 26819044, 24378610, 24862724, 17436014, 22376082, 22678934, 24037122, 14021529, 19216121, 26045728, 23815621, 24333582, 30443648, 27743863, 30804536, 29663538, 31381353, 28925684, 28470263, 29580829, 31453333, 29611861, 9059903, 11261847, 24853270, 24706477, 20064761, 23113321, 25398174, 24098883, 27380446, 28416667, 28371294, 19578994, 28324347, 17723707, 29108571, 26999482, 23998193,…
124	31168083	Nanobiotechnology approaches for engineering smart plant sensors.	Giraldo	2019	1	10.1038/s41565-019-0470-6	True	[]
125	31717296	Development of a Sensor Node for Remote Monitoring of Plants.	Catini	2019	1	10.3390/s19224865	True	[31168083, 23383981, 21771869, 27818053, 22291533, 30813516, 28771214, 29614746]
126	33474535	Diurnal <i>in vivo</i> xylem sap glucose and sucrose monitoring using implantable organic electrochemical transistor sensors.	Diacci	2020	1	10.1016/j.isci.2020.101966	True	[23073885, 31513355, 21266495, 29170393, 31057869, 16414920, 16935985, 10725553, 20439704, 33313533, 27644967, 24924118, 23851620, 30899786, 32261606, 25469658, 25931520, 29572842, 15570479, 27385673, 29942860, 30035216, 31427743, 28420793, 19666555, 15564128, 22303153, 26702448, 28242683, 31661770, 30327574, 30861237]
127	30356350	Advancing Regulatory Science With Computational Modeling for Medical Devices at the FDA's Office of Science and Engineering Laboratories.	Morrison	2018	1	10.3389/fmed.2018.00241	True	[21350129, 25032428, 29479395, 22025773, 28427321, 23236648, 28379790, 26864541, 27904980, 25980556, 28421683, 26685220, 27754781, 28114192, 22201989, 19994495, 25968400, 28617909, 28594889, 27749895, 27244712, 29887676, 23703366, 25567753, 25924189, 29637905, 27797157, 28011252, 29456260, 25571427, 28666970, 25901747, 20019402, 25144615, 29497385, 28335999, 28763355, 28103552, 28656515, 24688817…
128	28728997	Sepsis reconsidered: Identifying novel metrics for behavioral landscape characterization with a high-performance computing implementation of an agent-based model.	Cockrell	2017	1	10.1016/j.jtbi.2017.07.016	True	[15362927, 25952825, 20650869, 28081141, 27826879, 15483414, 21628135, 16849510, 23427891, 24232462, 22187279, 11580108, 26121073, 28345952, 10051087, 26417200, 23480440, 22425826, 23140123, 23863232, 15369668, 27525993, 27225100, 16014596, 28253258, 19509612, 27447053, 27441906, 27211554, 23471468, 23884467, 27097292, 16277557, 27083036, 27452809, 8858016, 8674321, 11373466, 9233735, 11038077, 8…
129	15483414	In silico experiments of existing and hypothetical cytokine-directed clinical trials using agent-based modeling.	An		1	10.1097/01.ccm.0000139707.13729.7d	True	[]
130	15362927	Pharmacoeconomic implications of new therapies in sepsis.	Wood		1	10.2165/00019053-200422140-00001	True	[12186604, 11157609, 11850349, 12682457, 11401866, 4014113, 7775626, 8270422, 8505814, 12536269, 12594312, 2299753, 12682500, 8849754, 9091694, 7637145, 12544986, 10666178, 9070471, 14501962, 9233726, 8690565, 11236781, 11371406, 12478450, 9315799, 12004257, 8969318, 12578512, 10390426, 12503966, 11445675, 9451262, 11236773, 7634816, 12503964, 1303622, 11794169, 11445744, 12324556, 12700374, 7600…
131	29447154	Examining the controllability of sepsis using genetic algorithms on an agent-based model of systemic inflammation.	Cockrell	2018	1	10.1371/journal.pcbi.1005876	True	[15362927, 10786962, 24717456, 24675765, 25806784, 12011407, 21552346, 17416357, 17436112, 27826879, 15483414, 28728997, 23480440, 15757679, 21605702, 11032042]
132	22928162	Computational and systems biology in trauma and sepsis: current state and future perspectives.	An	2012	1		True	[19748397, 21158733, 18828200, 18437239, 22110166, 22166598, 22187284, 18835282, 20824472, 20170421, 20082674, 21339856, 21552346, 21798705, 15207961, 16136080, 18270561, 19624809, 20479259, 21682927, 16684767, 20698492, 12357103, 15566580, 18849796, 20122274, 21795890, 12483063, 14960360, 21573002, 20650869, 18354282, 20082675, 15988324, 19008782, 15483415, 15483414, 18157069, 18665229, 18840451…
133	15319199	Effect of sepsis on skeletal muscle oxygen consumption and tissue oxygenation: interpreting capillary oxygen transport data using a mathematical model.	Goldman	2004	1	10.1152/ajpheart.00889.2003	True	[]
134	23863232	In silico modeling: methods and applications to trauma and sepsis.	Vodovotz		1	10.1097/CCM.0b013e31829a6eb4	True	[22146601, 21346564, 23140124, 11445675, 21483522, 19748397, 18835282, 20082674, 9445314, 9620897, 22928162, 8674321, 11580105, 11583946, 11236897, 11839945, 15207961, 15001460, 17202295, 21828244, 22316118, 16136080, 22110166, 18354282, 18437239, 20170421, 21339856, 10768086, 17057752, 7552774, 8858015, 8989832, 21325201, 12544970, 18270561, 19624809, 20479259, 21682927, 16684767, 20698492, 1235…
135	25285195	Computational modelling of the inflammatory response in trauma, sepsis and wound healing: implications for modelling resilience.	Vodovotz		1	10.1098/rsfs.2014.0004	True	[18437239, 20082674, 21798705, 22928162, 8528617, 12803883, 11891406, 12490957, 18835282, 11580104, 11872829, 12432404, 11872830, 23863232, 11701654, 17052112, 17057752, 21414475, 22751621, 20170421, 21573002, 2204938, 2112081, 15103248, 16136080, 17331578, 17118425, 20161495, 20460255, 14641102, 20021670, 17382459, 22527009, 24244295, 17548029, 18354282, 15483414, 15321710, 15483415, 16584750, 1…
136	22527009	Toward computational identification of multiscale "tipping points" in acute inflammation and multiple organ failure.	An	2012	1	10.1007/s10439-012-0565-9	True	[]
137	21186362	Efficient modeling, simulation and coarse-graining of biological complexity with NFsim.	Sneddon	2010	1	10.1038/nmeth.1546	True	[20673321, 17032683, 18851068, 15637632, 12646643, 18971947, 19399430, 19213740, 11742068, 20085718, 20007899, 20691037, 6204698, 15852513, 17989686, 20177425, 10698740, 19536158, 18165685, 19257639, 18165013, 19340960, 12600310, 16849649, 15573139, 16090291, 19156131, 16293695, 10047482, 18179279, 12432404, 18065447]
138	4027280	"Neural" computation of decisions in optimization problems.	Hopfield		1	10.1007/BF00339943	True	[6633656, 6953413, 204003, 6587342, 17813860, 6573680, 7207603, 1220582]
139	12779419	Combinatorial explosion in model gene networks.	Edwards		1	10.1063/1.1286997	True	[]
140	34093225	Utilizing the Heterogeneity of Clinical Data for Model Refinement and Rule Discovery Through the Application of Genetic Algorithms to Calibrate a High-Dimensional Agent-Based Model of Systemic Inflammation.	Cockrell	2021	1	10.3389/fphys.2021.662845	True	[15483414, 19399435, 30194523, 21552346, 20835989, 17436112, 17416357, 30274808, 12011407, 28728997, 30675100, 24675765, 29447154, 25806784, 15331224, 28231035, 30681362]
141	24675765	Investigation of inflammation and tissue patterning in the gut using a Spatially Explicit General-purpose Model of Enteric Tissue (SEGMEnT).	Cockrell	2014	1	10.1371/journal.pcbi.1003507	True	[22633998, 23415267, 22876029, 20494210, 21912451, 21951817, 22425826, 18437239, 22654652, 17443390, 22849824, 21902434, 20682248, 19622103, 11529883, 21253562, 20356873, 12011407, 20835989, 16284171, 23737142, 17584763, 18787828, 9678369, 12014426, 12600449, 17522703, 18325394, 12865297, 14695885, 15833914, 17785439, 12775774, 15378062, 15017003, 16538672, 19731224, 17089004, 16328026, 20682322,…
142	31497314	Learning-accelerated discovery of immune-tumour interactions.	Ozik	2019	1	10.1039/c9me00036d	True	[20525992, 28889792, 25189717, 28674473, 28781505, 21219185, 15032581, 20818880, 22215048, 28659410, 30715927, 30701168, 29474446, 30577742, 18505587, 28837815, 24029424, 28883123, 26497931, 25250118, 26035842, 22395610, 26852928, 27196433, 20650869, 31239603, 30169736, 26656933, 9553772, 22461695, 31342010, 30349868, 29492229, 26912903, 30098166, 26872694, 11813156, 27795747, 24801876, 17118154,…
143	30349868	Extreme-scale Dynamic Exploration of a Distributed Agent-based Model with the EMEWS Framework.	Ozik	2018	1	10.1109/TCSS.2018.2859189	True	[16585506, 24886400, 31239603, 21679289, 24302074, 24762780, 25642378, 19661897, 20505787, 26471190, 34691351, 30577736, 30577742]
144	30577742	High-throughput cancer hypothesis testing with an integrated PhysiCell-EMEWS workflow.	Ozik	2018	1	10.1186/s12859-018-2510-x	True	[21529163, 20808719, 21465465, 22200587, 28254409, 28738540, 28322442, 26488005, 23369605, 12360276, 20606091, 21321221, 25700172, 9691101, 12627210, 24367195, 27613725, 26068778, 22193102, 21282551, 27438833, 22437870, 22419253, 16397525, 19936081, 18505587, 20650869, 31239603, 29474446, 26656933, 16949103, 22342935, 23734575, 21064037, 26471190, 9553772, 24790732, 17687336, 24588669, 15698481, …
145	31239603	FROM DESKTOP TO LARGE-SCALE MODEL EXPLORATION WITH SWIFT/T.	Ozik	2017	1	10.1109/WSC.2016.7822090	True	[20488578, 20738864, 21679289, 0, 15201187]
146	30577736	CANDLE/Supervisor: a workflow framework for machine learning applied to cancer research.	Wozniak	2018	1	10.1186/s12859-018-2508-4	True	[31239603, 12180173, 26017442, 24880487]
147	27826879	Optimization and Control of Agent-Based Models in Biology: A Perspective.	An	2016	1	10.1007/s11538-016-0225-6	True	[16377861, 23234846, 22432502, 26700688, 25811559, 16284171, 20878493, 18060460, 18663536, 18831099, 25559457, 17013383, 25194699, 26111346]
148	23674304	Classic models for dynamic contrast-enhanced MRI.	Sourbron	2013	1	10.1002/nbm.2940	True	[]
149	22898682	Promise and pitfalls of quantitative imaging in oncology clinical trials.	Kurland	2012	1	10.1016/j.mri.2012.06.009	True	[20215558, 20368727, 19403881, 18628448, 20383292, 20847059, 12181401, 19303137, 864466, 22144561, 22819579, 19406359, 21356481, 16829654, 17222792, 19097774, 2358840, 20231676, 21477750, 19561256, 18541899, 19377487, 20705518, 12889176, 19381442, 22159180, 18451225, 19326172, 21714641, 14644890, 12860940, 19380411, 20534736, 18930358, 17938921, 17159543, 17242397, 16000986, 12531812, 17242396, 1…
150	21356482	The promise of dynamic contrast-enhanced imaging in radiation therapy.	Cao		1	10.1016/j.semradonc.2010.11.001	True	[19775671, 10837935, 14630273, 16525177, 18349315, 1812360, 12876704, 10815665, 11856703, 15140713, 8134596, 9843274, 8916023, 10508281, 16951209, 16298499, 10352608, 14970020, 10735889, 15755986, 10665787, 10386631, 11033187, 8961365, 19028268, 15234030, 18445844, 18474878, 18474879, 18360824, 18270337, 19487335, 19549889, 19377487, 20368564, 12832582, 15087722, 11286842, 12377328, 8948347, 1110…
151	27200418	The Impact of Arterial Input Function Determination Variations on Prostate Dynamic Contrast-Enhanced Magnetic Resonance Imaging Pharmacokinetic Modeling: A Multicenter Data Analysis Challenge.	Huang		1	10.18383/j.tom.2015.00184	True	[25848900, 15498903, 20578023, 18421682, 20843992, 19885783, 21184082, 19512849, 22457233, 24560287, 23374687, 19060359, 20679691, 20882623, 15508148, 17969061, 24123542, 21841212, 18979795, 22562143, 25471985, 24772219, 20207317, 23349046, 9786152, 17036301, 23606141, 15334591, 10508281, 22578558, 11870910, 18777534, 18252563, 14964560, 22752523, 24770914]
152	19369150	Estimating kinetic parameter maps from dynamic contrast-enhanced MRI using spatial prior knowledge.	Kelm	2009	1	10.1109/TMI.2009.2019957	True	[]
153	17440242	Bayesian estimation of pharmacokinetic parameters for DCE-MRI with a robust treatment of enhancement onset time.	Orton	2007	1	10.1088/0031-9155/52/9/005	True	[]
154	17654583	On the identifiability of pharmacokinetic parameters in dynamic contrast-enhanced imaging.	Lopata		1	10.1002/mrm.21336	True	[]
155	30256797	Bayesian modeling of Dynamic Contrast Enhanced MRI data in cerebral glioma patients improves the diagnostic quality of hemodynamic parameter maps.	Tietze	2018	1	10.1371/journal.pone.0202906	True	[23661583, 22373532, 21419671, 17222792, 17211479, 19549889, 26275367, 19729712, 22173205, 9039598, 19449435, 19780145, 15843726, 16971140, 24938401, 25430859, 24492744, 17167997, 28192761, 25744200, 4055928, 16261573, 24938401, 24123120, 22410325, 17036301, 25379439]
156	15843726	The use of the Levenberg-Marquardt curve-fitting algorithm in pharmacokinetic modelling of DCE-MRI data.	Ahearn	2005	1	10.1088/0031-9155/50/9/N02	True	[]
157	28192761	A comparison of Bayesian and non-linear regression methods for robust estimation of pharmacokinetics in DCE-MRI and how it affects cancer diagnosis.	Dikaios	2017	1	10.1016/j.compmedimag.2017.01.003	True	[]
158	30671015	Convolutional Neural Networks for Direct Inference of Pharmacokinetic Parameters: Application to Stroke Dynamic Contrast-Enhanced MRI.	Ulas	2019	1	10.3389/fneur.2018.01147	True	[22330689, 19829742, 15565801, 17869382, 23602162, 25379439, 23504992, 23674304, 19369150, 28858856, 17167997, 22465077, 26017442, 27071165, 29870361, 28802145, 26477653, 23867200, 20157814, 10077009, 27859563, 26661152, 22173205, 10508281, 6822610, 27865153, 29267145, 26104658, 26738776, 17410576]
159	22714717	Uncertainty estimation in dynamic contrast-enhanced MRI.	Garpebring	2012	1	10.1002/mrm.24328	True	[]
160	24938401	Reliable estimation of capillary transit time distributions using DSC-MRI.	Mouridsen	2014	1	10.1038/jcbfm.2014.111	True	[6272455, 2042939, 22044867, 23084084, 23443173, 23764543, 24064495, 9861040, 18059431, 8013082, 8916022, 10366200, 12815691, 12210944, 14648572, 22975158, 16971140, 10975900, 8978388, 12030834, 7581424, 8916022, 20413735, 11167043, 2302536, 9139970, 8057812, 16724299, 15723392, 16526016, 15887036, 12045664, 17036005, 19718040, 7168798]
161	30605459	Robust estimation of hemo-dynamic parameters in traditional DCE-MRI models.	Hansen	2019	1	10.1371/journal.pone.0209891	True	[25671797, 21214289, 8084239, 9039598, 22173205, 19449435, 6822610, 2062210, 24123120, 26946317, 22127821, 28192761, 19185002, 23220891, 23220897, 24938401, 24003852, 27902858, 17167997, 17354949, 17036301, 24972377, 17440242, 16456820, 15334591, 16086319, 17618441, 22152368, 20952813, 21419671, 16286385, 19549889, 24772219, 23220897, 30256797]
162	17167997	Bayesian methods for pharmacokinetic models in dynamic contrast-enhanced magnetic resonance imaging.	Schmid		1	10.1109/tmi.2006.884210	True	[]
163	24972377	Direct parametric reconstruction from undersampled (k, t)-space data in dynamic contrast enhanced MRI.	Dikaios	2014	1	10.1016/j.media.2014.05.001	True	[]
164	26936707	A Bayesian spatial temporal mixtures approach to kinetic parametric images in dynamic positron emission tomography.	Zhu		1	10.1118/1.4941010	True	[9345505, 19038997, 18317466, 9417971, 12468888, 15889551, 10232668, 24216681, 14568209, 18044633, 11986572, 23127055, 16085581, 16696478, 23470288, 18218538, 19447699, 21660126]
165	27692754	Validation of Bayesian analysis of compartmental kinetic models in medical imaging.	Sitek	2016	1	10.1016/j.ejmp.2016.09.010	True	[12468888, 25408561, 18139350, 864466, 6965568, 8449593, 23145361, 18648618, 2231325, 26508015]
166	27859563	Direct estimation of tracer-kinetic parameter maps from highly undersampled brain dynamic contrast enhanced MRI.	Guo	2016	1	10.1002/mrm.26540	True	[2255233, 15140713, 13679270, 24371801, 25611508, 22330689, 25379439, 10508281, 21384424, 25074746, 21214289, 23674304, 17969013, 10542355, 23649942, 23504992, 27147313, 24142845, 26146869, 24833417, 23486058, 23023738, 21780234, 24833520, 24998900, 24396500, 15889551, 24216681, 24972377, 17036301, 15690526, 10931600, 21095861, 17243585, 26707849, 7981521, 17515363, 11064398, 21221707, 19859949, …
167	26525012	Improving the arterial input function in dynamic contrast enhanced MRI by fitting the signal in the complex plane.	Simonis	2015	1	10.1002/mrm.26023	True	[]
168	21221707	Precision analysis of kinetic modelling estimates in dynamic contrast enhanced MRI.	De Naeyer	2011	1	10.1007/s10334-010-0235-6	True	[16763473, 14648563, 16230904, 16930905, 20173150, 17763347, 18429040, 20009182, 9839990, 16457965, 10508281, 15565801, 18927299, 12827262, 19097220, 17222792, 12353256, 8875425, 19727758, 18695207, 9039598, 17885055, 11870848, 8598820, 19185002, 11870910, 9469896, 15221660, 17329195, 17036301, 11870909, 17371717, 19060359, 15971199, 11410946, 17654583, 18421121]
169	21384424	On the scope and interpretation of the Tofts models for DCE-MRI.	Sourbron	2011	1	10.1002/mrm.22861	True	[]
170	25379439	Assessment of blood-brain barrier disruption using dynamic contrast-enhanced MRI. A systematic review.	Heye	2014	1	10.1016/j.nicl.2014.09.002	True	[23134489, 19520075, 23709564, 20090952, 15950895, 21030178, 23878070, 22261782, 22127934, 23105959, 18194516, 2061479, 10077009, 22042553, 24083460, 19223506, 16484420, 18979795, 22275724, 25074746, 24371801, 19450568, 23881857, 12876704, 20432307, 17710157, 21710622, 19162789, 22302547, 18436948, 18379766, 18777539, 19204461, 15503330, 22190279, 3106433, 22373532, 23832526, 21590997, 23673117, …
171	22294448	A unified impulse response model for DCE-MRI.	Schabel	2012	1	10.1002/mrm.24162	True	[]
172	16873662	Reducing the dimensionality of data with neural networks.	Hinton		1	10.1126/science.1127647	True	[]
173	24211260	Perfusion and vascular permeability: basic concepts and measurement in DCE-CT and DCE-MRI.	Cuenod	2013	1	10.1016/j.diii.2013.10.010	True	[]
174	25308097	Simulating the effect of input errors on the accuracy of Tofts' pharmacokinetic model parameters.	Lavini	2014	1	10.1016/j.mri.2014.10.004	True	[]
175	29154898	Evaluation of dynamic contrast-enhanced MRI biomarkers for stratified cancer medicine: How do permeability and perfusion vary between human tumours?	Little	2017	1	10.1016/j.mri.2017.11.008	True	[]
176	26738776	Creating an anthropomorphic digital MR phantom--an extensible tool for comparing and evaluating quantitative imaging algorithms.	Bosca	2016	1	10.1088/0031-9155/61/2/974	True	[]
177	11105041	Simultaneous MRI measurement of blood flow, blood volume, and capillary permeability in mammary tumors using two different contrast agents.	Henderson		1	10.1002/1522-2586(200012)12:6<991::aid-jmri26>3.0.co;2-1	True	[]
178	11870848	Uncertainty in the analysis of tracer kinetics using dynamic contrast-enhanced T1-weighted MRI.	Buckley		1	10.1002/mrm.10080	True	[]
179	15065262	Efficient method for calculating kinetic parameters using T1-weighted dynamic contrast-enhanced magnetic resonance imaging.	Murase		1	10.1002/mrm.20022	True	[]
180	24772219	Variations of dynamic contrast-enhanced magnetic resonance imaging in evaluation of breast cancer therapy response: a multicenter data analysis challenge.	Huang	2014	1	10.1593/tlo.13838	True	[22330689, 20656830, 20129132, 19829742, 18760935, 19620425, 19136215, 18202697, 22562143, 16103049, 15870830, 7776889, 20099339, 19060359, 18421121, 19185002, 14648563, 20187187, 20009182, 21384424, 22173205, 23220897, 2062210, 19230014, 22770687, 9039598, 10508281, 16247739, 19004780, 19008355, 21828189, 17785706, 15042669, 22770690, 22457233, 17768665, 17968962, 22358837, 9839990]
181	26687041	Dynamic contrast-enhanced MRI: Study of inter-software accuracy and reproducibility using simulated and clinical data.	Beuzit	2015	1	10.1002/jmri.25101	True	[]
182	15690526	High-resolution T1 and T2 mapping of the brain in a clinically acceptable time with DESPOT1 and DESPOT2.	Deoni		1	10.1002/mrm.20314	True	[]
183	28108885	Modified Criteria for Radiographic Response Assessment in Glioblastoma Clinical Trials.	Ellingson		1	10.1007/s13311-016-0507-6	True	[26511214, 15758009, 19269895, 23136223, 24552318, 24552317, 18356283, 19933626, 19329156, 8625246, 9563784, 8062241, 9539785, 10463618, 12516034, 3553757, 3033172, 2358840, 894339, 7459811, 10655437, 16636248, 17159134, 18182667, 18316689, 18327820, 18389177, 18438609, 18836331, 18953493, 17222792, 19720927, 17317837, 17947719, 10334539, 12712460, 12649109, 16533878, 21393407, 22492961, 24727314…
184	27055445	Evaluation of an automated method for arterial input function detection for first-pass myocardial perfusion cardiovascular magnetic resonance.	Jacobs	2016	1	10.1186/s12968-016-0239-0	True	[10736280, 11342469, 10548775, 12944596, 19520349, 20688211, 22999722, 24433707, 20932314, 21427481, 12663823, 21458099, 24932638, 24753102, 24123542, 21954069, 11599071, 17036301, 24460930, 19541441, 24833413, 22575632, 15221807, 17365232, 22340821]
185	15334591	Determining the longitudinal relaxation time (T1) of blood at 3.0 Tesla.	Lu		1	10.1002/mrm.20178	True	[]
186	17036301	Experimentally-derived functional form for a population-averaged high-temporal-resolution arterial input function for dynamic contrast-enhanced MRI.	Parker		1	10.1002/mrm.21066	True	[]
187	25268373	Improving tumour heterogeneity MRI assessment with histograms.	Just	2014	1	10.1038/bjc.2014.512	True	[22818788, 22771885, 22921880, 23559453, 23175544, 15446790, 23592805, 16140962, 23846313, 23345352, 22203901, 24358232, 23175486, 11870911, 18538948, 19472387, 15701837, 21337410, 23704910, 23151830, 21828186, 15870830, 16161072, 24285723, 21125399, 19186405, 12353256, 23073840, 12655584, 24309122, 19466747, 23666778, 23345351, 21601373, 23901325, 16986106, 24316663, 19661844]
188	20628390	Mechanistic modelling of dynamic MRI data predicts that tumour heterogeneity decreases therapeutic response.	Venkatasubramanian	2010	1	10.1038/sj.bjc.6605773	True	[2397329, 18927299, 15294418, 12909255, 15498903, 16964864, 16892838, 19025902, 10728708, 7799018, 12353258, 7787016, 15503330, 9354439, 11870911, 11181773, 17875840, 16829653, 10704636, 3282647, 9623964, 11701489, 17363594, 15965493, 11355947, 16993405, 16993410, 10869374, 17890212, 18941065, 17002494, 15708957, 17354761, 14997056, 20052727, 16862189, 16543585, 19172357, 16829651, 19549889, 1450…
189	15446790	Angiogenic response of locally advanced breast cancer to neoadjuvant chemotherapy evaluated with parametric histogram from dynamic contrast-enhanced MRI.	Chang		1	10.1088/0031-9155/49/16/007	True	[]
190	23073840	Analysis of parametric histogram from dynamic contrast-enhanced MRI: application in evaluating brain tumor response to radiotherapy.	Peng	2012	1	10.1002/nbm.2882	True	[]
191	11870911	Assessing changes in tumour vascular function using dynamic contrast-enhanced magnetic resonance imaging.	Hayes		1	10.1002/nbm.756	True	[]
192	23220897	Reproducibility of dynamic contrast-enhanced MR imaging. Part I. Perfusion characteristics in the female pelvis by using multiple computer-aided diagnosis perfusion analysis solutions.	Heye	2012	1	10.1148/radiol.12120278	True	[]
193	22929383	Direct 4-D PET list mode parametric reconstruction with a novel EM algorithm.	Yan	2012	1	10.1109/TMI.2012.2212451	True	[17519979, 11026463, 15889551, 18491524, 18199904, 17301468, 9194135, 9533143, 12022627, 17047263, 17243584, 17555258, 17047263, 18599400, 19447699, 20628540, 6608535, 18238264, 20607125, 19773803, 20617118, 21278923, 9345505]
194	16971140	Bayesian estimation of cerebral perfusion using a physiological model of microvasculature.	Mouridsen	2006	1	10.1016/j.neuroimage.2006.06.015	True	[]
195	24453108	Modeling and correction of bolus dispersion effects in dynamic susceptibility contrast MRI.	Mehndiratta	2014	1	10.1002/mrm.25077	True	[]
196	26946317	Are complex DCE-MRI models supported by clinical data?	Duan	2016	1	10.1002/mrm.26189	True	[20052727, 25129341, 22621752, 19019563, 12377328, 9721867, 20371133, 21985945, 22135228, 16825751, 10508281, 9039598, 21384424, 15282828, 16132928, 23674304, 23881857, 22127821, 25034348, 19319896, 20187179, 22127934, 24421265, 20952813, 15065262, 11025512, 18956419, 3626789, 24003852, 16456820, 8598820, 22617148, 22795931, 15919597, 23857776, 23804449, 24034835, 20665802, 11736977, 24970025, 22…
197	17070705	Probabilistic diffusion tractography with multiple fibre orientations: What can we gain?	Behrens	2006	1	10.1016/j.neuroimage.2006.09.018	True	[12482069, 11506544, 12808459, 15166103, 15627594, 16192375, 16306320, 12353272, 14659088, 15344497, 15528117, 15122674, 16394152, 16265642, 16247738, 8019776, 16087434, 14587019, 12948688, 15344498, 12880786, 15844149, 10467296, 11516708, 12482100, 15238447, 9343556, 16473021, 15748841, 12724175, 16087432, 16685841, 15508168, 14587006, 15979342, 15562495]
198	31638899	Modeling honey yield, defensive and swarming behaviors of Italian honey bees (Apis mellifera ligustica) using linear-threshold approaches.	Andonov	2019	1	10.1186/s12863-019-0776-2	True	[23647776, 23885203, 22879123, 10461973, 11219441, 25282421]
199	34325663	Simulation studies to optimize genomic selection in honey bees.	Bernstein	2021	1	10.1186/s12711-021-00654-x	True	[27860491, 33171738, 32724511, 31638899, 32882855, 31830903, 23647776, 20105297, 19700729, 25237934, 30840680, 30107560, 19566932, 31775604, 17065604, 22520469, 28082328, 20105546, 18946147, 22717310, 28957330, 31240314, 21787955, 20965361, 23736059, 24263627, 33785894, 32236991, 21841086, 18076469, 18073436, 21338821, 31547802, 30690805, 23087087, 33061932, 31215699, 22862849, 23893997]
200	32824624	Honey Bee Queen Replacement: An Analysis of Changes in the Preferences of Polish Beekeepers through Decades.	Bieńkowska	2020	1	10.3390/insects11080544	True	[31830903, 28334400, 30626029, 22420250, 21809768, 24236084, 30566679, 19259116]
201	16543556	Estimating maternal genetic effects in livestock.	Bijma		1	10.2527/2006.844800x	True	[]
202	25237934	Methods to estimate breeding values in honey bees.	Brascamp	2014	1	10.1186/s12711-014-0053-9	True	[16701398, 19909970, 22879215, 24196062, 14635906, 16191041]
203	31775604	A note on genetic parameters and accuracy of estimated breeding values in honey bees.	Brascamp	2019	1	10.1186/s12711-019-0510-6	True	[25237934, 21926298, 18245326]
204	11048920	Comparison of restricted maximum likelihood and method R for estimating heritability and predicting breeding value under selection.	Cantet		1	10.2527/2000.78102554x	True	[]
205	11563370	Simulation analysis to test the influence of model adequacy and data structure on the estimation of genetic parameters for traits with direct and maternal effects.	Clément		1	10.1186/1297-9686-33-4-369	True	[]
206	32868870	Heritability estimates of the novel trait 'suppressed in ovo virus infection' in honey bees (Apis mellifera).	de Graaf	2020	1	10.1038/s41598-020-71388-x	True	[23270875, 27296894, 9878295, 30452113, 31600204, 31226130, 31258521, 22179240, 26951652, 19909970, 19196347, 21203478, 29596509, 27608961, 30934858, 16630626, 22939774, 16569216, 21283547, 25889959, 24618857, 26798663, 25079600, 28262484, 31775604, 23223622, 22719246, 19141457]
207	33291568	Selective Breeding for Low and High <i>Varroa destructor</i> Growth in Honey Bee (<i>Apis mellifera</i>) Colonies: Initial Results of Two Generations.	De la Mora	2020	1	10.3390/insects11120864	True	[19649264, 19909970, 20423694, 30647116, 27252482, 16299597, 15897457, 29435718, 32517245, 22384162, 19141457, 31034843, 25723540, 24145453, 27608961, 22465569, 24634296, 26910522, 27812228, 32882855, 32927627]
208	33596819	A theoretical derivation of response to selection with and without controlled mating in honeybees.	Du	2021	1	10.1186/s12711-021-00606-5	True	[27894123, 29321298, 25823840, 11332821, 31830903, 25237934, 31775604, 24538919, 30840680, 32629773, 20712894, 24190317, 27761775, 33171738, 32927627]
209	33785894	Short-term effects of controlled mating and selection on the genetic variance of honeybee populations.	Du	2021	1	10.1038/s41437-021-00411-2	True	[31638899, 17065604, 21926298, 25237934, 31775604, 4452478, 2632350, 1174616, 18819674, 26246313, 30840680, 31830903, 32629773, 8270512, 11332821, 28701503, 2254191, 22862849, 8978079, 16020532]
210	34827786	Investigating Genetic and Phenotypic Variability of Queen Bees: Morphological and Reproductive Traits.	Facchini	2021	1	10.3390/ani11113054	True	[14564409, 15279247, 16273438, 12596763, 23728203, 22939774, 19115015, 22420250, 5165925, 15614734, 28481294, 21870968, 17912357, 18489784, 23414204, 10640371, 22930834, 25237934]
211	33802598	Exploring Two Honey Bee Traits for Improving Resistance Against <i>Varroa destructor</i>: Development and Genetic Evaluation.	Guichard	2021	1	10.3390/insects12030216	True	[33246402, 32380096, 29769608, 25237934, 31775604, 32927627, 32752279]
212	1174616	Best linear unbiased estimation and prediction under a selection model.	Henderson		1		True	[]
213	18363974	Influence of population structure on estimates of direct and maternal parameters.	Heydarpour		1	10.1111/j.1439-0388.2007.00703.x	True	[]
214	33171738	Substantial Genetic Progress in the International <i>Apis mellifera carnica</i> Population Since the Implementation of Genetic Evaluation.	Hoppe	2020	1	10.3390/insects11110768	True	[32824624, 31830903, 10407428, 19909970, 10761588, 1174616, 3805469, 7877934, 31638899, 25237934, 1787204, 31775604, 28563725, 32629773, 32724511]
215	32724511	Tool for genomic selection and breeding to evolutionary adaptation: Development of a 100K single nucleotide polymorphism array for the honey bee.	Jones	2020	1	10.1002/ece3.6357	True	[20558595, 25993642, 29089957, 26919684, 25846634, 24121292, 22728672, 27364915, 21681211, 21573248, 24479613, 25721127, 28247584, 22174790, 29050794, 25721506, 19164653, 26795439, 22722851, 29867207, 20195501, 24524230, 29321298, 28981529, 17943122, 23965625, 23551333, 24784959, 29573186, 22300766, 23356797, 24618043, 28220206, 11290733, 20877324, 22118099, 26826357, 28328153, 28613280, 22802968…
216	34496761	A simulation study of a honeybee breeding scheme accounting for polyandry, direct and maternal effects on colony performance.	Kistler	2021	1	10.1186/s12711-021-00665-8	True	[16393347, 16020532, 892423, 12941271, 15051879, 28539589, 23728203, 29588004, 24178012, 30840680, 32629773, 4567216, 24220813, 31775604, 5512356, 19245396, 11327153, 10641861, 11563370, 18363974, 8056659, 25237934, 9110204]
217	2016177	Age adjustment factors, heritabilities and genetic correlations for scrotal circumference and related growth traits in Hereford and Brangus bulls.	Kriese		1	10.2527/1991.692478x	True	[]
218	9374297	Influence of sire misidentification on sire x year interaction variance and direct-maternal genetic covariance for weaning weight in beef cattle.	Lee		1	10.2527/1997.75112858x	True	[]
219	26341159	Comparing estimates of genetic variance across different relationship models.	Legarra	2015	1	10.1016/j.tpb.2015.08.005	True	[]
220	12597378	The impact of data structure on genetic (co)variance components of early growth in sheep, estimated using an animal model with maternal effects.	Maniatis		1	10.2527/2003.811101x	True	[]
221	32882855	Genetic Parameters of Honey Bee Colonies Traits in a Canadian Selection Program.	Maucourt	2020	1	10.3390/insects11090587	True	[29153164, 20559562, 15306404, 21442305, 31638899, 28827652, 32537655]
222	19134071	Reliable computing in estimation of variance components.	Misztal		1	10.1111/j.1439-0388.2008.00774.x	True	[]
223	33535965	Authoritative subspecies diagnosis tool for European honey bees based on ancestry informative SNPs.	Momeni	2021	1	10.1186/s12864-021-07379-7	True	[20188434, 31109680, 26823447, 28164223, 25335970, 25775410, 30722874, 14631557, 17892327, 21490966, 24740156, 23936375, 21569514, 22185208, 19687804, 28489943, 16848973, 7663752, 15475402, 29331490, 17604446, 12407212, 25875986, 30151039, 25846634, 15643954, 23457633, 17068261, 25151355, 10886654, 15606969, 19648217, 10835412, 1364272, 27863055, 24118235, 29368906, 28563791, 22025480, 29584811, …
224	27852760	The defensive response of the honeybee Apis mellifera.	Nouvian		1	10.1242/jeb.143016	True	[]
225	22720962	Effect of parentage misidentification on estimates of genetic parameters for milk yield in the Mediterranean Italian buffalo population.	Parlato		1	10.3168/jds.2011-4855	True	[]
226	30840680	Comparison of infinitesimal and finite locus models for long-term breeding simulations with direct and maternal effects at the example of honeybees.	Plate	2019	1	10.1371/journal.pone.0213270	True	[16048790, 16048780, 14333085, 26627382, 28709925, 8590169, 26220593, 27357942, 28082328, 27531662, 24190317, 21575265, 24505495, 6034339, 23512010, 19968646, 17517742, 24593261, 12688664, 21729282, 23222650, 8407647, 8270512, 9027549, 24961990, 29588510, 22520469, 23647776, 22879273, 12939201, 28957330, 25237934, 30840680, 21926298, 11403745, 20536634, 7896110, 22896200, 24220813, 17736000, 7343…
227	31830903	The importance of controlled mating in honeybee breeding.	Plate	2019	1	10.1186/s12711-019-0518-y	True	[11634455, 22037999, 27761775, 1174616, 19945989, 30840680, 25237934, 28709925, 27357942, 27531662, 26620491, 26220593, 9110204, 28250807, 23647776, 24190317, 11332821, 8270512, 8407647, 8002444, 15614734, 8567455, 12597378, 26641173, 21926298]
228	32629773	Long-Term Evaluation of Breeding Scheme Alternatives for Endangered Honeybee Subspecies.	Plate	2020	1	10.3390/insects11070404	True	[25237934, 30840680, 27649906, 24178119, 17927711, 17040944, 20190174, 28190413, 26927793, 28506326, 21338821, 27282984, 31775604, 31830903, 19176551, 17246615, 21214645, 29588007, 4452478, 1430492, 26953266, 17327874, 31431471, 15382141, 2034273, 25088062, 29808552, 8270512, 24961990, 3397339, 18459388, 28539589, 9110204, 23647776, 32724511, 29642838, 32278553, 22059579, 26063737, 27531662]
229	22212375	Development of a 44K SNP assay focussing on the analysis of a varroa-specific defence behaviour in honey bees (Apis mellifera carnica).	Spötter	2011	1	10.1111/j.1755-0998.2011.03106.x	True	[]
230	7790586	The effect of test day models on the estimation of genetic parameters and breeding values for dairy yield traits.	Swalve		1	10.3168/jds.S0022-0302(95)76708-X	True	[]
231	16048789	Estimation of quantitative genetic parameters.	Thompson		1	10.1098/rstb.2005.1676	True	[7745164, 11048920, 11559486, 8068842, 7407312, 5130167, 4413284, 10790414, 4005372, 16048787, 21395785, 8138500, 8002443, 7814738, 953131, 21395757, 10531612, 9684176]
232	7836606	Effects of correction for heterogeneity of variance on bias and accuracy of breeding value estimation for Dutch dairy cattle.	van der Werf		1	10.3168/jds.S0022-0302(94)77260-X	True	[]
233	9734854	Bayesian analysis of twinning and ovulation rates using a multiple-trait threshold model and Gibbs sampling.	Van Tassell		1		True	[]
234	18096962	Effects of clustering herds with small-sized contemporary groups in dairy cattle genetic evaluations.	Vasconcelos		1	10.3168/jds.2007-0202	True	[]
235	33343009	Impact of Mislabeling on Genomic Selection in Cassava Breeding.	Yabe	2018	1	10.2135/cropsci2017.07.0442	True	[27681088, 22443868, 15630615, 28381589, 24970707, 21573248, 18704696, 20170500, 19164653, 3376052, 20712894, 17459963, 28364262, 23450123, 11290733, 26711815, 22192218, 22916948, 33228306, 21693035, 18219476, 23774735, 27115872]
236	16306390	DNA assembly with gaps (Dawg): simulating sequence evolution.	Cartwright		1	10.1093/bioinformatics/bti1200	True	[]
237	31566657	Zombi: a phylogenetic simulator of trees, genomes and sequences that accounts for dead linages.	Davín		1	10.1093/bioinformatics/btz710	True	[22416123, 17267425, 27190002, 18834516, 19440512, 22160766, 29610471, 29762653, 19571243, 20547782, 26921390, 30715213, 30248271, 26526427, 10830951, 23803001, 26397960, 23043116, 23355531, 28533395, 29610466, 15041172]
239	31070718	RAxML-NG: a fast, scalable and user-friendly tool for maximum likelihood phylogenetic inference.	Kozlov		1	10.1093/bioinformatics/btz305	True	[20623275, 30165689, 29746618, 20525638, 27576546, 25819675, 18718941, 22491036, 29670290, 25371430, 20224823, 21680810, 24451623, 7713447, 29177474]
240	26526427	SimPhy: Phylogenomic Simulation of Gene, Locus, and Species Trees.	Mallo	2015	1	10.1093/sysbio/syv082	True	[24557445, 12855432, 26086579, 23842808, 17267425, 23132911, 3082006, 21092314, 22160766, 22847109, 25281847, 16683862, 19146594, 19423664, 17661231, 20547782, 23418788, 19906793, 21740474, 11847089, 16490279, 4989149, 21088009, 26012871, 20937096, 25077514, 8483925, 25164915, 26072508, 21865336, 9126565, 3193878, 14734327, 12930768, 22271778, 23657258, 23803001, 25596205, 21482552, 20421198, 233…
241	25371430	IQ-TREE: a fast and effective stochastic algorithm for estimating maximum-likelihood phylogenies.	Nguyen	2014	1	10.1093/molbev/msu300	True	[7288891, 25358969, 9254330, 20525638, 14530136, 20633263, 16234323, 6429346, 9501494, 23418397, 16046495, 22076302, 18066931, 12116596, 16928733, 15163768, 12775525, 11319253, 20584772, 7932792, 11080365]
242	20224823	FastTree 2--approximately maximum-likelihood trees for large alignments.	Price	2010	1	10.1371/journal.pone.0009490	True	[19307242, 19377059, 3447015, 3221794, 7288891, 17048396, 14530136, 16234323, 16928733, 28561359, 18853362, 12487758, 9770497, 7932792, 19378142, 20525638, 9254330, 11125040, 16785212, 15579241, 3203132, 16752216, 14694080, 19179704, 11751242, 17118958, 19478997, 15857510, 16820507, 9545448]
243	9183526	Seq-Gen: an application for the Monte Carlo simulation of DNA sequence evolution along phylogenetic trees.	Rambaut		1	10.1093/bioinformatics/13.3.235	True	[]
244	24451623	RAxML version 8: a tool for phylogenetic analysis and post-analysis of large phylogenies.	Stamatakis	2014	1	10.1093/bioinformatics/btu033	True	[21436105, 20525638, 22165866, 22491036, 12116640, 23418397, 20377449, 21301032, 23657258, 16928733, 18853362]
245	9918945	Profile hidden Markov models.	Eddy		1	10.1093/bioinformatics/14.9.755	True	[]
246	1379081	Bayesian restoration of single-channel patch clamp recordings.	Fredkin		1		True	[]
247	1637977	Maximum-penalized-likelihood estimation for independent and Markov-dependent mixture models.	Leroux		1		True	[]
248	33073921	Uncovering ecological state dynamics with hidden Markov models.	McClintock	2020	1	10.1111/ele.13610	True	[31708595, 30314916, 30948786, 30211175, 30746692, 29282542, 24821515, 19204373, 17970815, 26427023, 24198943, 21141196, 30226270, 22216216, 22428953, 16673352, 24358701, 21479593, 16701280, 16537125, 28482128, 29760070, 30019409, 29382745, 20836468, 16676528, 26169393, 15869644, 15470472, 29610472, 27663835, 31753906, 8583911, 32654115, 27008789, 24982132, 22326741, 22373775, 31045249, 29875281,…
249	27488227	Emotion dynamics and tinnitus: Daily life data from the "TrackYourTinnitus" application.	Probst	2016	1	10.1038/srep31166	True	[20670725, 24360142, 26182874, 22588269, 23411656, 21568629, 22529921, 21502503, 23632885, 17664870, 25339938, 23627873, 26853815, 15219318, 25822133, 23157450, 21960147, 25862625, 25676150, 11093613, 10759074, 7962581, 15724525, 19222325, 17516805, 15149261, 23602606, 17956786, 25478690, 25874164, 26613765, 27008946, 27078548]
250	28824415	Does Tinnitus Depend on Time-of-Day? An Ecological Momentary Assessment Study with the "TrackYourTinnitus" Application.	Probst	2017	1	10.3389/fnagi.2017.00253	True	[27814455, 27489534, 26554015, 23827090, 27665709, 27047399, 27301552, 25800214, 24213768, 21399500, 21872640, 17956787, 27020079, 25862625, 25874164, 21502503, 23597755, 18971218, 15208974, 18680211, 25111256, 28270792, 17084027, 18243788, 15051125, 21960147, 19842804, 21237544, 17664870, 25478690, 23152235, 18481363, 24970708, 23199238, 22789414, 24112915, 23121658, 23948178, 21568629, 21220097…
251	9521926	Computational advances in maximum likelihood methods for molecular phylogeny.	Schadt		1	10.1101/gr.8.3.222	True	[]
252	11109710	Confidence intervals for hidden Markov model parameters.	Visser		1	10.1348/000711000159240	True	[]
253	10605120	Population growth of human Y chromosomes: a study of Y chromosome microsatellites.	Pritchard		1	10.1093/oxfordjournals.molbev.a026091	True	[]
254	18052538	Using likelihood-free inference to compare evolutionary dynamics of the protein networks of H. pylori and P. falciparum.	Ratmann	2007	1	10.1371/journal.pcbi.0030230	True	[7883716, 9843945, 11073452, 11697912, 12805536, 11420367, 15070432, 9217155, 10101175, 15208398, 15566577, 17305419, 14633392, 16849202, 10521342, 16682633, 12355115, 12000970, 17081312, 10605120, 12524368, 14663152, 17264216, 12399590, 10629003, 14631042, 12446139, 11005860, 11961102, 15728374, 17475365, 12641899, 7723011, 9580988, 15059260, 10892642, 12840042, 14968131, 16311593, 11779827, 128…
255	19011929	Minimal Hodgkin-Huxley type models for different classes of cortical and thalamic neurons.	Pospischil	2008	1	10.1007/s00422-008-0263-8	True	[]
256	12524368	Approximate Bayesian computation in population genetics.	Beaumont		1	10.1093/genetics/162.4.2025	True	[9302320, 8056320, 9649540, 9725864, 9806547, 10461203, 10605120, 9029798, 9071603, 10666715, 10669287, 11110902, 11423617, 11779806, 4777279, 9539441]
257	20703226	Statistical inference for noisy nonlinear ecological dynamic systems.	Wood	2010	1	10.1038/nature09319	True	[12524368, 934280]
258	21006837	On a method of estimating frequencies.	HALDANE		1	10.1093/biomet/33.3.222	True	[]
259	12804094	Reducing the time complexity of the derandomized evolution strategy with covariance matrix adaptation (CMA-ES).	Hansen		1	10.1162/106365603321828970	True	[]
260	26348332	Is psychology suffering from a replication crisis? What does "failure to replicate" really mean?	Maxwell		1	10.1037/a0039400	True	[]
261	11800458	The psychometric function: I. Fitting, sampling, and goodness of fit.	Wichmann		1	10.3758/bf03194544	True	[]
262	22715196	The psychometric function: the lapse rate revisited.	Prins	2012	1	10.1167/12.6.25	True	[]
263	22582168	Variability in encoding precision accounts for visual short-term memory limitations.	van den Berg	2012	1	10.1073/pnas.1117465109	True	[13310704, 11515286, 3226885, 20362427, 2142203, 15669916, 18687968, 18385672, 8248166, 15541511, 21338889, 20173745, 21068329, 19270683, 21248137, 15085133, 15085132, 19913428, 19428411, 16382240, 22946744, 17057707, 12646132, 10482242, 10376597, 11597102, 11239812, 21642976, 22419756, 18488024, 9736670, 21402883, 21596568, 21690375]
264	13052851	Stimulus information as a determinant of reaction time.	HYMAN		1	10.1037/h0056940	True	[]
265	34551395	LiDAR-driven spiking neural network for collision avoidance in autonomous driving.	Shalumov	2021	1	10.1088/1748-3190/ac290c	True	[]
266	26635513	Converting Static Image Datasets to Spiking Neuromorphic Datasets Using Saccades.	Orchard	2015	1	10.3389/fnins.2015.00437	True	[17010710, 26353135, 17305422, 24115919, 26353184, 24051730, 17224612, 26528120, 24009550, 0, 25347889]
267	28611582	CIFAR10-DVS: An Event-Stream Dataset for Object Classification.	Li	2017	1	10.3389/fnins.2017.00309	True	[15114358, 21670481, 17305422, 24115919, 26635513, 28113870, 26733794, 26528120, 8632824, 25347889]
268	35782090	Toward Reflective Spiking Neural Networks Exploiting Memristive Devices.	Makarov	2022	1	10.3389/fncom.2022.859874	True	[10643408, 22654985, 10322493, 29899421, 23395845, 27599221, 21980377, 9852584, 19159155, 32398873, 32116635, 29906958, 33160201, 29315837, 26257639, 18406536, 33291017, 26941637, 20944663, 27317657, 30458223, 27651489, 22920249, 3430225, 19431309, 22879876, 3749885, 34451027, 20019807, 30366739, 33285855, 29555807, 31057412, 33867939, 30561325, 32893411, 29951193, 16474393, 22973223, 22723358, 1…
269	33920246	Spatial Memory in a Spiking Neural Network with Robot Embodiment.	Lobov	2021	1	10.3390/s21082678	True	[15685217, 27687117, 11691980, 18714127, 11698590, 23745105, 17677014, 23060752, 20111726, 11461301, 16077162, 9852584, 11754844, 18491160, 9153391, 17765330, 21228915, 24917461, 17873432, 23028450, 18870876, 33364049, 5124915, 15965463, 16077159, 20589508, 23562400, 24805224, 23882213, 18244602, 15484883, 9573407, 10966623, 20019807, 23460856, 25120462, 32174804, 18167538, 31963143, 26257639, 29…
270	35431777	ALSA: Associative Learning Based Supervised Learning Algorithm for SNN.	Mo	2022	1	10.3389/fnins.2022.838832	True	[18275283, 7951687, 26941637, 19842989, 9962697, 26941324, 16474393, 31593843, 12991237, 29328958, 3000531, 32180697, 32303713, 30279653, 32038132, 25205891, 31367028, 24051730, 16156932, 28599112, 29375284, 11754844, 30682710, 20876015, 21423491, 30510500, 31733521, 28113824, 32356771, 24223789, 32595464]
271	35663727	R-STDP Spiking Neural Network Architecture for Motion Control on a Changing Friction Joint Robotic Arm.	Juarez-Lora	2022	1	10.3389/fnbot.2022.904017	True	[31130854, 26834568, 30108488, 33746705, 31593843, 15484883, 26576468, 32466691, 34465783, 22830962, 18491160, 30990446, 31726331, 31689679, 21442012, 36654296]
272	35767646	Neuromorphic computing hardware and neural architectures for robotics.	Sandamirskaya	2022	1	10.1126/scirobotics.abl8419	True	[]
273	34516751	Spiking neural networks take control.	DeWolf	2021	1	10.1126/scirobotics.abk3268	True	[]
274	27903878	A spiking neural model of adaptive arm control.	DeWolf		1	10.1098/rspb.2016.2134	True	[15208695, 12404008, 12662535, 10365428, 12689379, 22722855, 21040842, 21980334, 21835350, 16776581, 3920943, 12574469, 10479704, 23148415, 11205339, 26542568, 10607637, 12693261, 1486143, 9753117, 21227230, 18276483, 9595563, 11240282, 12371510, 11417052, 9004351, 19061920, 15625094, 8182467, 6698142, 10676962, 7143039, 23197532, 16191168, 19226510, 18254696, 22438912, 22056418, 19574462, 115709…
275	33022598	Dynamic obstacle avoidance for quadrotors with event cameras.	Falanga		1	10.1126/scirobotics.aaz9712	True	[]
276	33162886	Nengo and Low-Power AI Hardware for Robust, Embedded Neurorobotics.	DeWolf	2020	1	10.3389/fnbot.2020.568359	True	[24431999, 19194529, 27903878, 28179882, 0, 19115011, 9248061, 21980334, 22649994, 30972529]
277	36188479	Neuromorphic artificial intelligence systems.	Ivanov	2022	1	10.3389/fnins.2022.959626	True	[31461877, 35042792, 33162886, 7605063, 33642986, 32750812, 30108488, 25291739, 27334443, 0, 29921923, 27824044, 25104385, 29377800, 0, 30233295, 27664945, 31367028, 16988038, 20063978, 16550391, 0, 18451858, 29875620, 31698785, 30971881, 30894760, 31996818, 32323059, 0]
278	20063978	Measuring sparseness in the brain: comment on Bowers (2009).	Quian Quiroga		1	10.1037/a0016917	True	[7899551, 8670675, 2392566, 19159155, 17369035, 17631409, 18155735, 4621506, 12214232, 6953413, 16272124, 16446146, 3185711, 18768680, 14599236, 15321069, 12130775, 18262826, 15228749, 19229240, 17671106, 15973409, 9125461, 7058229, 8833438, 17021178, 11563529, 12791995, 1598577]
279	26941637	Unsupervised learning of digit recognition using spike-timing-dependent plasticity.	Diehl	2015	1	10.3389/fncom.2015.00099	True	[24551089, 23994510, 9852584, 22386501, 17883345, 25653580, 19115011, 16873662, 16526488, 20164308, 17305422, 25680215, 0, 25104385, 17444756, 24574952, 23633941, 24115919, 16988038, 14595400, 25347889]
280	35884670	Spiking Neural Networks and Their Applications: A Review.	Yamazaki	2022	1	10.3390/brainsci12070863	True	[25104385, 7272457, 2185863, 13602029, 27295650, 27244717, 29994331, 15484883, 12991237, 12392930, 18244602, 16014787, 23148411, 27877107, 29652587, 11255567, 9852584, 10966623, 23911745, 30843817, 9153391, 26633645, 17305422, 17220510, 28683111, 10448216, 29375284, 30899212, 26635513, 29328958, 30972529, 9886632, 32676022, 32866745, 34705647, 31130854, 31429824, 24431999, 31354403, 30631269, 267…
281	34068538	Spiking Neural Network with Linear Computational Complexity for Waveform Analysis in Amperometry.	Szczęsny	2021	1	10.3390/s21093276	True	[30381405, 28360831, 16722183, 30919013, 15484883, 31603797, 26941637, 9276174, 32848151, 22237491, 28951968, 30647137, 28193235, 29787781, 25956988, 27589692, 32616842]
282	29381445	Robust Modulation of Integrate-and-Fire Models.	Van Pottelbergh	2018	1	10.1162/neco_a_01065	True	[]
283	28811481	Leaky Integrate and Fire Neuron by Charge-Discharge Dynamics in Floating-Body MOSFET.	Dutta	2017	1	10.1038/s41598-017-07418-y	True	[18252624, 2185861, 18244602, 8971190, 16526488, 18262751, 27183057, 12991237]
284	18244602	Simple model of spiking neurons.	Izhikevich		1	10.1109/TNN.2003.820440	True	[]
285	34803591	SSTDP: Supervised Spike Timing Dependent Plasticity for Efficient Spiking Neural Network Training.	Liu	2021	1	10.3389/fnins.2021.756876	True	[33815083, 31586857, 26941637, 29674961, 29328958, 32466691, 30123103, 27877107, 31536902, 29993898, 16988038, 31776490, 30899212, 31726331, 34288879]
286	30899212	Going Deeper in Spiking Neural Networks: VGG and Residual Architectures.	Sengupta	2019	1	10.3389/fnins.2019.00095	True	[26941637, 27651489, 22518097, 18244602, 25104385, 24051730, 29375284, 25347889]
287	30410432	Deep Learning With Spiking Neurons: Opportunities and Challenges.	Pfeiffer	2018	1	10.3389/fnins.2018.00774	True	[26941595, 28095200, 24807038, 9852584, 28018162, 28368007, 21618053, 16622699, 23545156, 26513801, 29471195, 23574919, 23197532, 27651489, 22518097, 28113678, 27529195, 29990121, 8779718, 29205151, 24468508, 16474393, 16764513, 9377276, 27630540, 14403679, 21747754, 33841072, 20192230, 19249279, 29328958, 28532370, 29674234, 26378879, 25248193, 27411216, 14512617, 26017442, 27877107, 25420246, 2…
288	22807913	Spike-timing-dependent plasticity: a comprehensive overview.	Markram	2012	1	10.3389/fnsyn.2012.00002	True	[7054394, 21423516, 21423511, 21423500, 21423507, 16713246, 21423492, 21423533, 21423505, 21423515, 21423537, 8779718, 20890448, 20948584, 21423494, 21423495, 21423535, 6306504, 16136666, 21423526, 22007168, 8985014, 21423496, 21423520, 21423532, 21423493, 21228915, 21423504, 21423536, 1502524, 20725599, 21423523, 21423491]
289	10966623	Competitive Hebbian learning through spike-timing-dependent synaptic plasticity.	Song		1	10.1038/78829	True	[]
290	17220510	Solving the distal reward problem through linkage of STDP and dopamine signaling.	Izhikevich	2007	1	10.1093/cercor/bhl152	True	[]
291	26633645	Mirrored STDP Implements Autoencoder Learning in a Network of Spiking Neurons.	Burbank	2015	1	10.1371/journal.pcbi.1004566	True	[17305422, 2291903, 23787338, 16378520, 22046123, 20110506, 15182673, 21765421, 8637596, 19018704, 16754387, 7831395, 6306504, 9852584, 8985014, 18491160, 22920249, 22396630, 9495341, 16791145, 16553621, 15321069, 9425547, 13035466, 14449617, 9440687, 1822724, 16846857, 17035526, 18275283, 21228915, 23739969, 6953413, 9636126, 11563529, 22357758]
292	17305422	Unsupervised learning of visual features through spike timing dependent plasticity.	Masquelier	2007	1	10.1371/journal.pcbi.0030031	True	[16289663, 16272124, 11387046, 10966623, 15829092, 10526343, 12055634, 7370364, 8201425, 12163540, 8871243, 8217934, 12639684, 8985014, 9852584, 9738497, 10939330, 11102489, 15483597, 12965289, 16715056, 10700257, 7596429, 8935960, 9247963, 11110127, 10937964, 7583105, 8632824, 11797008, 15845848, 16555071, 9886632, 16421300, 16061496, 15626490]
293	30374283	On Practical Issues for Stochastic STDP Hardware With 1-bit Synaptic Weights.	Yousefzadeh	2018	1	10.3389/fnins.2018.00665	True	[17983670, 9852584, 11283308, 22386501, 7054394, 17581587, 1317971, 26941637, 10939330, 25653580, 7903867, 17287502, 23717586, 29328958, 27411216, 27877107, 11110125, 8985014, 18167538, 19718815, 17305422, 22323631, 28783639, 29993898, 16600860, 25873857, 28680387, 27445650, 24115919, 26353184, 24051730, 12461629, 19635693, 26733794, 26217169, 28701911, 23853282, 9738497]
294	29652587	SuperSpike: Supervised Learning in Multilayer Spiking Neural Networks.	Zenke	2018	1	10.1162/neco_a_01086	True	[26906501, 26900845, 1975639, 18249524, 29731511, 26942750, 17206869, 23739954, 32176682, 2911347, 27557102, 26906504, 26941637, 23197532, 22920249, 22879876, 20926659, 26834568, 27532262, 26496039, 29173280, 18292344, 29205151, 29205151, 26941324, 16474393, 17220510, 24772078, 28918313, 26017442, 27824044, 12433288, 27683554, 28082889, 28729779, 24768299, 22830962, 7153672, 21423532, 16764506, 1…
295	29375284	Conversion of Continuous-Valued Deep Networks to Efficient Event-Driven Networks for Image Classification.	Rueckauer	2017	1	10.3389/fnins.2017.00682	True	[27651489, 22518097, 27630540, 27877107, 17305422, 25104385, 24574952, 24115919, 26353184, 27214915, 24051730, 27199639, 28701911]
296	17416921	Model-based fMRI and its application to reward learning and decision making.	O'Doherty	2007	1	10.1196/annals.1390.022	True	[]
297	16563737	The computational neurobiology of learning and reward.	Daw	2006	1	10.1016/j.conb.2006.03.006	True	[]
298	21270784	From reinforcement learning models to psychiatric and neurological disorders.	Maia		1	10.1038/nn.2723	True	[17704814, 12505793, 15935475, 17962524, 19897789, 18950662, 16938432, 12900173, 12383782, 17031711, 20696325, 17164816, 17428775, 17300757, 15591205, 19434556, 8774460, 15996553, 17615124, 12371515, 20416052, 19261850, 19448610, 19770170, 19904530, 19389999, 20065349, 15087550, 12052921, 3085570, 16715055, 9004351, 15701239, 16311337, 2479133, 1695404, 12067746, 9142759, 17206871, 15109680, 1694…
299	22177032	Computational psychiatry.	Montague	2011	1	10.1016/j.tics.2011.11.018	True	[20797532, 21270784, 21459554, 12991237, 19013532, 21544742, 21852943, 18772035, 20036335, 17548818, 20068583, 21505118, 2392679, 7477260, 8774460, 15483596, 2185863, 13602029, 6953413, 6587342, 3755256, 1546118, 8095737, 8941963, 10435197, 9563953, 11532726, 15528409, 17023651, 16378516, 17428778, 16710321, 20861831, 18662461, 18579575, 21482548, 19400722, 20881948, 17940553, 22282829, 11002906,…
300	26360579	Computational psychiatry: the brain as a phantastic organ.	Friston	2014	1	10.1016/S2215-0366(14)70275-5	True	[]
301	26906507	Computational psychiatry as a bridge from neuroscience to clinical applications.	Huys		1	10.1038/nn.4238	True	[22869033, 21459554, 26573970, 16791147, 21208417, 23123682, 21270784, 22177032, 25442941, 22154352, 24709605, 25705929, 26291157, 20595427, 23933821, 23782813, 25151264, 24363992, 26336910, 22305994, 26254595, 22114671, 8864145, 15890163, 9268772, 23288382, 25048627, 21135315, 16764513, 24260229, 25987366, 24704268, 21276242, 19070668, 18030080, 25360393, 17716032, 19581561, 25702259, 26085042, …
303	19914382	Ten simple rules for dynamic causal modeling.	Stephan	2009	1	10.1016/j.neuroimage.2009.11.015	True	[18387824, 18345980, 15930389, 16261197, 15319517, 18835129, 10725185, 12065610, 18485744, 19162203, 12467377, 19862351, 19398015, 16473023, 19108604, 18820290, 20203180, 15850749, 17190969, 12052909, 15937014, 19226186, 10988040, 12948688, 16635579, 17055746, 17997111, 17478106, 18602841, 19540921, 17896791, 17978028, 16899731, 16192359, 18095285, 19457358, 19693029, 10322460, 19941963, 16490364…
304	28230848	Computational approaches to fMRI analysis.	Cohen		1	10.1038/nn.4499	True	[1614324, 1608978, 1631079, 3289116, 9038284, 20408237, 7596267, 18501637, 22023741, 21889996, 22289803, 21979382, 11577229, 15852014, 21451017, 27574316, 20188193, 23558106, 23066083, 22794270, 24889631, 23921785, 27065363, 24305832, 26102224, 23558095, 19104670, 25375136, 24607234, 27466328, 22885059, 25477369, 24899722, 25728693, 26303198, 25774450, 27925613, 24768930, 20600972, 23541800, 1635…
305	21556131	Disentangling the roles of approach, activation and valence in instrumental and pavlovian responding.	Huys	2011	1	10.1371/journal.pcbi.1002028	True	[5342881, 6153052, 16938432, 16811370, 16888142, 15528409, 19393722, 15701239, 17611263, 11164755, 11918987, 12827641, 12185211, 18248087, 19249751, 12718865, 18829428, 568208, 16547159, 17031711, 10611493, 8774460, 10391468, 11452299, 15087550, 15996553, 16862149, 18026098, 12371515, 15219724, 15913803, 22282829, 17940553, 19400722, 19776285, 20881948, 20620875, 20947769, 1695401, 19812543, 1861…
306	22412360	Bonsai trees in your head: how the pavlovian system sculpts goal-directed choices by pruning decision trees.	Huys	2012	1	10.1371/journal.pcbi.1002410	True	[895875, 16811370, 16938432, 20881948, 18069045, 19400722, 19776285, 21769566, 16979871, 18248087, 16286932, 17255512, 15705346, 20303067, 20600994, 19185342, 12606176, 12869766, 20881788, 15514160, 16541086, 17389902, 15195291, 15880108, 15131308, 15696163, 15893820, 18996509, 16541086, 12090814, 10708841, 3204199, 10466272, 8328557, 8733217, 8878330, 9208375, 17201573, 9221971, 9881538, 2155613…
307	23935581	HDDM: Hierarchical Bayesian estimation of the Drift-Diffusion Model in Python.	Wiecki	2013	1	10.3389/fninf.2013.00014	True	[18243170, 21946325, 21471371, 18981414, 19815782, 21603108, 18209015, 22295983, 18085991, 19342495, 12412886, 21585453, 15036882, 19763151, 22131410, 18411528, 21299302, 5416868, 18183889, 20064637]
308	19306932	Bayesian model selection for group studies.	Stephan	2009	1	10.1016/j.neuroimage.2009.03.025	True	[18387824, 18345980, 18835129, 16844388, 15975828, 10988040, 12948688, 17055746, 17478106, 18602841, 17978028, 16899731, 18095285, 17888687, 17542641, 19052212, 18406629, 18639641, 18350131, 11284042, 15219588, 12413575, 12413574, 16476670, 16427028, 17426386, 17392467, 17884583, 18565765, 18667160, 9558643, 15734356, 15862210]
309	24899705	Impulse control disorders in Parkinson's disease are associated with dysfunction in stimulus valuation but not action valuation.	Piray		1	10.1523/JNEUROSCI.4063-13.2014	True	[15996553, 3584006, 18535246, 23452942, 19416950, 12034134, 11709484, 12849761, 16841074, 19249271, 17332411, 12383782, 16251991, 1202204, 15528409, 17913879, 15908948, 1676137, 24431428, 12832531, 21556131, 21459554, 22412360, 9334429, 3352672, 18063800, 16596980, 21270784, 22177032, 22520343, 19020023, 23876122, 12062905, 22238090, 15087550, 17324049, 12052921, 16929307, 20569176, 15019430, 186…
310	24018303	Bayesian model selection for group studies - revisited.	Rigoux	2013	1	10.1016/j.neuroimage.2013.08.065	True	[]
312	21179480	Observing the observer (I): meta-bayesian models of learning and decision-making.	Daunizeau	2010	1	10.1371/journal.pone.0015554	True	[16778890, 19109917, 7584891, 10195184, 17097864, 8538738, 10343783, 14766138, 12868647, 12802185, 12021763, 9747503, 15541511, 11807554, 12868644, 17895984, 7569931, 9723616, 12217180, 12858951, 15383835, 15056701, 17676057, 20203180, 11127841, 16797219, 18835129, 17055746, 11164731, 14527268, 7659161, 12689373, 19112488, 14744217, 19649171, 19434556, 19400722, 12371522, 19362448, 19641614, 2014…
313	24465198	VBA: a probabilistic treatment of nonlinear models for neurobiological and behavioural data.	Daunizeau	2014	1	10.1371/journal.pcbi.1003441	True	[19155345, 23824230, 22442088, 21802302, 19961941, 21179480, 21629826, 17055746, 22579726, 19618983, 22125485, 19862351, 19306932, 21459150, 20599582, 20300649, 15350243, 8197179, 12948688, 18565765, 17884583, 21182971, 21310247, 9408041, 16473023, 20203180, 24018303, 10550495, 23341598, 12991237, 19431309, 7578475, 911931]
314	30559152	Emotionally Aversive Cues Suppress Neural Systems Underlying Optimal Learning in Socially Anxious Individuals.	Piray	2018	1	10.1523/JNEUROSCI.1394-18.2018	True	[15955494, 17676057, 19005555, 25730669, 28230848, 27720488, 16778890, 27020312, 24267657, 19957268, 18614684, 14979809, 25851307, 15528409, 17913879, 10704511, 22325982, 21556131, 22412360, 25705929, 24139048, 16783368, 17544015, 29593300, 25251484, 21909088, 2885745, 23986267, 29049438, 21629826, 12718866, 18226795, 16435973, 25947150, 12718865, 16378516, 22898207, 23849203, 7443916, 16242399, …
315	17913879	Genetic triple dissociation reveals multiple roles for dopamine in reinforcement learning.	Frank	2007	1	10.1073/pnas.0706111104	True	[12383780, 15996553, 14586021, 15528409, 15044807, 15701239, 15109680, 16311337, 1359451, 16707788, 16768602, 16730032, 16637763, 16286932, 10576743, 14750976, 10712493, 12015241, 11283309, 10624543, 15009632, 16928870, 15190105, 6296685, 17290303, 6319625, 11069952, 16965177, 12554675, 15278099, 15900211, 16289773, 11381111, 16102533, 16778890, 16313662, 7624455, 15385604, 12371515, 6220666, 172…
316	21976489	The role of dorsal striatal D2-like receptors in reversal learning: a reinforcement learning viewpoint.	Piray		1	10.1523/JNEUROSCI.3008-11.2011	True	[21508242, 15528409, 17913879, 21593313, 15483596, 19955362]
317	21435563	Model-based influences on humans' choices and striatal prediction errors.	Daw		1	10.1016/j.neuron.2011.02.027	True	[19776734, 14972367, 15996553, 11306631, 17611074, 9331351, 20538770, 16764517, 16286932, 16778890, 18587392, 11110834, 18413609, 18408152, 19595993, 12662639, 12020450, 16251991, 20888231, 16474382, 17913879, 9438436, 24578041, 17447083, 19864565, 20510862, 16899731, 18427116, 18509023, 17548229, 19657038, 16198539, 17989284, 17982449, 14584987, 12631569, 19940165, 17279377, 17196537, 10875899, …
318	26961942	Human Choice Strategy Varies with Anatomical Projections from Ventromedial Prefrontal Cortex to Medial Striatum.	Piray		1	10.1523/JNEUROSCI.2033-15.2016	True	[17761438, 10860804, 9704982, 8019776, 19176826, 17070705, 23452942, 17719013, 19029888, 14643467, 25267820, 16286932, 21435563, 24647659, 25605941, 22933790, 24339762, 25267824, 24139036, 22959354, 18614684, 25267818, 18550593, 20510862, 19812543, 17931890, 19712743, 23407972, 11516708, 12377157, 21979382, 16596980, 24507199, 21753016, 21411650, 24485097, 23558545, 24324166, 16087434, 26494799, …
319	15528409	By carrot or by stick: cognitive reinforcement learning in parkinsonism.	Frank	2004	1	10.1126/science.1102941	True	[]
320	19955362	Dopaminergic drugs modulate learning rates and perseveration in Parkinson's patients in a dynamic foraging task.	Rutledge		1	10.1523/JNEUROSCI.3524-09.2009	True	[16811782, 15996553, 17615124, 19416950, 18950662, 11709484, 16730032, 19193900, 1933236, 16596981, 12417456, 19249271, 12971891, 12371515, 16778890, 19400722, 16009751, 16768602, 15528409, 17913879, 17962524, 3378138, 7666198, 13713775, 6067254, 10195164, 4620977, 3382951, 16783368, 3352672, 8703077, 16596980, 18466754, 6850270, 15716155, 11009192, 14741107, 17031711, 8221053, 16929307, 10421364…
321	22774788	Bayesian estimation supersedes the t test.	Kruschke	2012	1	10.1037/a0029146	True	[]
322	27141854	A hierarchical model for integrating unsupervised generative embedding and empirical Bayes.	Raman	2016	1	10.1016/j.jneumeth.2016.04.022	True	[]
323	29964187	Variational Bayesian inversion for hierarchical unsupervised generative embedding (HUGE).	Yao	2018	1	10.1016/j.neuroimage.2018.06.073	True	[]
324	27346545	Computational neuroimaging strategies for single patient predictions.	Stephan	2016	1	10.1016/j.neuroimage.2016.06.038	True	[]
325	25181467	SAGA: a hybrid search algorithm for Bayesian Network structure learning of transcriptional regulatory networks.	Adabor	2014	1	10.1016/j.jbi.2014.08.010	True	[]
326	26384541	mpdcm: A toolbox for massively parallel dynamic causal modeling.	Aponte	2015	1	10.1016/j.jneumeth.2015.09.009	True	[]
327	9621908	Dynamics of blood flow and oxygenation changes during brain activation: the balloon model.	Buxton		1	10.1002/mrm.1910390602	True	[]
328	27375438	Universal Darwinism As a Process of Bayesian Inference.	Campbell	2016	1	10.3389/fnsys.2016.00049	True	[22557963, 22150796, 22487312, 23163325, 20068583, 23825119, 18334191, 17475022, 26042810, 17094820, 24465195, 9950734]
329	21459150	Post hoc Bayesian model selection.	Friston	2011	1	10.1016/j.neuroimage.2011.03.062	True	[12948688, 17055746, 21182971, 15219588]
330	26569570	Bayesian model reduction and empirical Bayes for group (DCM) studies.	Friston	2015	1	10.1016/j.neuroimage.2015.11.015	True	[21731479, 24998031, 18989391, 21459150, 17055746, 21182971, 18087046, 19261714, 19540921, 17462916, 20132892, 20300649, 27141854, 24018303, 22561579, 9950734, 26213349, 18565765, 19306932, 15050557, 19059349]
331	10988040	Nonlinear responses in fMRI: the Balloon model, Volterra kernels, and other hemodynamics.	Friston		1	10.1006/nimg.2000.0630	True	[]
332	17354756	Symmetric atlasing and model based segmentation: an application to the hippocampus in older adults.	Grabner		1	10.1007/11866763_8	True	[]
333	24140939	Bayesian networks for fMRI: a primer.	Mumford	2013	1	10.1016/j.neuroimage.2013.10.020	True	[]
334	21864690	Comparing dynamic causal models using AIC, BIC and free energy.	Penny	2011	1	10.1016/j.neuroimage.2011.07.039	True	[15501093, 19398015, 17055746, 21459150, 12030834, 17997111, 12948688, 11739265, 19052212, 12880802, 20300649, 15219588, 19306932, 17884583, 19914382, 15050557, 18602278]
335	20300649	Comparing families of dynamic causal models.	Penny	2010	1	10.1371/journal.pcbi.1000709	True	[17444972, 12880802, 15050557, 17997111, 15219588, 18057018, 19205079, 18387824, 17392467, 19052212, 18667160, 19306932, 12948688, 19226186, 19398015, 12030834, 15501093, 17055746, 17884582, 15050595, 15528082, 19889855, 19162203, 19583477]
336	15219588	Comparing dynamic causal models.	Penny		1	10.1016/j.neuroimage.2004.03.026	True	[]
337	24862079	Handedness and effective connectivity of the motor system.	Pool	2014	1	10.1016/j.neuroimage.2014.05.048	True	[17913900, 1695401, 9345512, 15955494, 12784890, 6733391, 16309550, 11465745, 20100609, 9391144, 10862936, 19457380, 12527018, 15703391, 18372289, 19414462, 23617617, 16082679, 20817917, 1941101, 12948688, 3322715, 1477547, 16011542, 18486490, 8047295, 12034131, 15269227, 16205719, 19398017, 9756353, 10660227, 10825359, 8758943, 12968006, 8342027, 17056278, 1721118, 7507940, 15464352, 10719151, 1…
338	21094663	Dynamic causal modeling with genetic algorithms.	Pyka	2010	1	10.1016/j.jneumeth.2010.11.007	True	[]
339	21745580	Multi-subject search correctly identifies causal connections and most causal directions in the DCM models of the Smith et al. simulation study.	Ramsey	2011	1	10.1016/j.neuroimage.2011.06.068	True	[]
340	19747552	Six problems for causal inference from fMRI.	Ramsey	2009	1	10.1016/j.neuroimage.2009.08.065	True	[]
341	21109578	Lateralization is predicted by reduced coupling from the left to right prefrontal cortex during semantic decisions on written words.	Seghier	2010	1	10.1093/cercor/bhq203	True	[19427522, 2354647, 10739590, 16627859, 9339455, 18675041, 16211466, 16845597, 7840878, 17589316, 19829380, 18619589, 8811982, 6478187, 2269607, 14738287, 17525865, 19862351, 15127167, 18805434, 18672233, 16275138, 19226186, 12948688, 341314, 5547295, 2522504, 18486490, 19560543, 4637926, 10959533, 7972590, 20488886, 1777809, 18685835, 19864564, 19109495, 9778192, 14683722, 15513126, 10978696, 12…
342	20817103	Network modelling methods for FMRI.	Smith	2010	1	10.1016/j.neuroimage.2010.08.063	True	[]
343	18565765	Nonlinear dynamic causal models for fMRI.	Stephan	2008	1	10.1016/j.neuroimage.2008.04.262	True	[8985017, 15483601, 11823801, 9408041, 9679780, 10066177, 10725185, 9621908, 12194875, 16473023, 3796887, 18769680, 11983314, 17190969, 1980926, 497266, 9610879, 9344826, 10861020, 10988040, 12052909, 12030834, 12948688, 16635579, 17055746, 12781739, 12031406, 12948704, 16192359, 10322460, 12805106, 11160516, 12867047, 17161624, 15115747, 12832556, 12052905, 17936017, 10482242, 9870971, 8301356, …
344	17884583	Comparing hemodynamic models with DCM.	Stephan	2007	1	10.1016/j.neuroimage.2007.07.040	True	[12446129, 12414257, 11554800, 15930389, 7674897, 9408041, 8978388, 9621908, 15501093, 16473023, 9465103, 16844388, 12030834, 9344826, 9438436, 10988040, 12948688, 17055746, 12781739, 14725933, 4472361, 12948704, 10322460, 18045013, 15611729, 16387513, 9848734, 14977420, 11449264, 15799063, 10366199, 15192010, 11284042, 17632015, 14741651, 15219588, 15501096, 12413575, 14980557, 16729288, 1646693…
345	23840507	Accelerating Computation of DCM for ERP in MATLAB by External Function Calls to the GPU.	Wang	2013	1	10.1371/journal.pone.0066599	True	[16473023, 19360734, 18087046, 19540921, 22750569, 7578475, 12948688, 22001162, 21531103, 19826201, 19636394, 21096822, 22255436, 22811699, 22898698, 21859037, 20041221, 19956750, 12030834, 17088100, 16768376, 10700261, 15979344]
346	31227617	The epileptic network of Lennox-Gastaut syndrome: Cortically driven and reproducible across age.	Warren	2019	1	10.1212/WNL.0000000000007775	True	[]
347	31226497	A guide to group effective connectivity analysis, part 1: First level analysis with DCM for fMRI.	Zeidman	2019	1	10.1016/j.neuroimage.2019.06.031	True	[30165254, 24939881, 23177956, 23747286, 9621908, 17884582, 18769680, 27170132, 26640432, 17055746, 12948688, 10988040, 24345387, 24862074, 4472361, 29284140, 23850463, 24566670, 17161624, 21310247, 17936017, 23755005, 14741651, 8386018, 27639356, 28775707, 25463471, 30138336, 23246991, 21109578, 20838471, 15610393, 17884583, 19914382, 18565765, 29161362]
348	31226492	A guide to group effective connectivity analysis, part 2: Second level analysis with PEB.	Zeidman	2019	1	10.1016/j.neuroimage.2019.06.032	True	[23177956, 28720781, 28341164, 21459150, 26640432, 17055746, 12948688, 26569570, 29284140, 26733846, 27639356, 28775707, 29562504, 21864690, 15627578, 20300649, 27593199, 27141854, 24018303, 22561579, 21109578, 19306932, 15050594, 29161362, 29264112]
349	33082843	Identification of an Epidemiological Model to Simulate the COVID-19 Epidemic Using Robust Multiobjective Optimization and Stochastic Fractal Search.	Lobato	2020	1	10.1155/2020/9214159	True	[32242115, 17109607, 32736332, 32145465, 32442842, 32341628]
350	32231374	Data-based analysis, modelling and forecasting of the COVID-19 outbreak.	Anastassopoulou	2020	1	10.1371/journal.pone.0230405	True	[31995857, 32007145, 32015507, 32007143, 32027631, 32031570, 32007643, 32014114, 23552814, 32087114, 31992388, 16076827, 32031234]
351	33520629	Mathematical analysis of SIRD model of COVID-19 with Caputo fractional derivative based on real data.	Nisar	2020	1	10.1016/j.rinp.2020.103772	True	[9145954, 30709148, 32834819, 26847650, 32269067, 32093921, 26468744, 26981343, 32994672]
352	32145465	A conceptual model for the coronavirus disease 2019 (COVID-19) outbreak in Wuhan, China with individual reaction and governmental action.	Lin	2020	1	10.1016/j.ijid.2020.02.058	True	[31943059, 32109013, 23843396, 31986264, 31995857, 31969317, 32033064, 32019669, 32023340, 12387915, 32091533, 32014114, 31992388, 32460229, 32024089, 32007643]
353	31995857	Early Transmission Dynamics in Wuhan, China, of Novel Coronavirus-Infected Pneumonia.	Li	2020	1	10.1056/NEJMoa2001316	True	[31978945, 24206646, 31978293, 24896817, 12766207, 16222170, 31971553, 31978944, 27344959, 26468744, 31986261, 31992388, 19679345]
354	32257174	When will the battle against novel coronavirus end in Wuhan: A SEIR modeling analysis.	Wan		1	10.7189/jogh.10.011002	True	[17476782, 31995857, 32046819, 32109013, 32048815, 12781533, 23782161, 32014114]
355	32574177	Estimating the prevalence and risk of COVID-19 among international travelers and evacuees of Wuhan through modeling and case reports.	Luo	2020	1	10.1371/journal.pone.0234955	True	[31986264, 31995857, 27451336, 32511631, 32075152, 32150748, 34053269, 32014114, 32133152, 32145465, 32144116, 32179701, 32069388, 32163698, 32083643, 32183930, 32003551]
356	32341628	Mathematical modeling of COVID-19 transmission dynamics with a case study of Wuhan.	Ndaïrou	2020	1	10.1016/j.chaos.2020.109846	True	[32111262, 32269067, 32093921, 26468744, 26981343, 29928743, 12387915, 18293044]
357	32952537	Modeling and forecasting the spread tendency of the COVID-19 in China.	Sun	2020	1	10.1186/s13662-020-02940-2	True	[31986264, 32834618, 32007143, 32046137, 31995857, 32219006, 32014114, 32048815, 32007643, 32501371, 32518473, 29483256, 15324546]
359	32565842	Simulation of the Final Size of the Evolution Curve of Coronavirus Epidemic in Morocco using the SIR Model.	Ifguis	2020	1	10.1155/2020/9769267	True	[11875246, 32289100, 12766206, 27457935]
360	32836806	A fractional-order model for the novel coronavirus (COVID-19) outbreak.	Rajagopal	2020	1	10.1007/s11071-020-05757-6	True	[32171059, 32110742, 32150748, 32274081, 32308258, 32391240, 32233562, 32278147, 24624236]
361	32760133	Monitoring Italian COVID-19 spread by a forced SEIRD model.	Loli Piccolomini	2020	1	10.1371/journal.pone.0237417	True	[32014114, 32171059, 32171076, 32231374, 32322102, 29928732, 29928733, 25736239, 15178190]
362	32836680	Identification and estimation of the SEIRD epidemic model for COVID-19.	Korolev	2020	1	10.1016/j.jeconom.2020.07.038	True	[16387331, 12900200, 17254982, 31271207, 32150748, 32145465, 32052846, 29330615, 32377030, 32255761, 32133152]
363	33132739	A time-varying SIRD model for the COVID-19 contagion in Italy.	Calafiore	2020	1	10.1016/j.arcontrol.2020.10.005	True	[29928732, 29250607, 31438953, 33037190, 32322102, 16849187, 32183930, 25843385, 24151309]
364	33173127	Modeling and forecasting the early evolution of the Covid-19 pandemic in Brazil.	Bastos	2020	1	10.1038/s41598-020-76257-1	True	[18533288, 23524247, 18402981, 15033640, 32171059, 32532802, 24302074, 29067875, 28979611, 28205617, 32284616, 32014114, 32178769, 32097725, 32183930, 32179137, 32033064, 32015543]
365	32736332	Determination of an optimal control strategy for vaccine administration in COVID-19 pandemic treatment.	Libotte	2020	1	10.1016/j.cmpb.2020.105664	True	[19410622, 24928665, 31986264, 31986261, 31995857, 32019669, 32145465, 32181302, 32289100, 32220655, 7881192, 23766718, 32234468, 32342870, 32031570, 32227757, 27265048, 23729314, 25642378, 28269838, 32251916, 32255761, 32133152, 16013892, 10677276]
366	33424432	Modeling the progression of COVID-19 deaths using Kalman Filter and AutoML.	Han	2021	1	10.1007/s00500-020-05503-5	True	[7897328, 9046772, 32579536, 35444162, 32308258, 21031155, 32603291, 32501370, 6600102, 27266847, 32730215, 32265220, 24762780, 32835146, 32904528, 32982019]
367	32835146	Short-term forecasts and long-term mitigation evaluations for the COVID-19 epidemic in Hubei Province, China.	Yang	2020	1	10.1016/j.idm.2020.08.001	True	[25375439, 31986261, 32007143, 32144116, 32053479, 32109013, 31986264, 32079150, 32179701, 31995857, 32145465, 31991628, 32003551, 32014114, 32350060, 32007643]
368	33289877	Sequential Data Assimilation of the Stochastic SEIR Epidemic Model for Regional COVID-19 Dynamics.	Engbert	2020	1	10.1007/s11538-020-00834-8	True	[32164834, 26333465, 8577828, 8261248, 7582203, 32599281, 32296168, 32171059, 32179701, 32052846, 32269067, 6663207]
369	33139783	Multi-mission satellite remote sensing data for improving land hydrological models via data assimilation.	Khaki	2020	1	10.1038/s41598-020-75710-5	True	[29306834, 30180311, 23443380, 30180360]
370	33439880	Tracking [Formula: see text] of COVID-19: A new real-time estimation using the Kalman filter.	Arroyo-Marioli	2021	1	10.1371/journal.pone.0244474	True	[15353409, 24043437, 8261248, 30560777, 32144116, 32171059, 32133152, 33301457, 17254982, 30110322, 32414780, 17476782, 31624039, 18478118, 32087114, 31956741, 32329971, 32179137, 33203887, 32269067, 32220655, 32145466, 32244365, 32255761, 32052846, 27351744, 32330458, 17712406]
371	25302316	Improved estimation of the initial number of susceptible individuals in the general stochastic epidemic model using penalized likelihood.	Oh	2014	1	10.1155/2014/241687	True	[24593918, 20391998]
372	11590637	The applications of capture-recapture models to epidemiological data.	Chao		1	10.1002/sim.996	True	[]
373	33169093	Describing the COVID-19 outbreak during the lockdown: fitting modified SIR models to data.	Ianni	2020	1	10.1140/epjp/s13360-020-00895-7	True	[]
374	33436848	Summary of the COVID-19 epidemic and estimating the effects of emergency responses in China.	Tao	2021	1	10.1038/s41598-020-80201-8	True	[31986264, 31995857, 31986261, 32004427, 32197104, 32109013, 12047920, 22280888, 26723126, 32199075, 31953166, 32144116, 32213647, 30704406, 32234804, 32512579, 32309796, 32365354, 32270376, 19052308]
375	32308258	Analysis and forecast of COVID-19 spreading in China, Italy and France.	Fanelli	2020	1	10.1016/j.chaos.2020.109761	True	[32087114, 32109013]
376	32834649	An SEIARD epidemic model for COVID-19 in Mexico: Mathematical analysis and state-level forecast.	Avila-Ponce de León	2020	1	10.1016/j.chaos.2020.110165	True	[32216803, 32123347, 32584328, 32046137, 32145465, 32219006, 32308258, 32834616, 32834610, 32536763, 32099934]
377	32112887	Simulating and forecasting the cumulative confirmed cases of SARS-CoV-2 in China by Boltzmann function-based regression analyses.	Fu	2020	1	10.1016/j.jinf.2020.02.019	True	[32001309, 31986257, 32015508, 32015507, 32007145, 32014114, 32288968]
378	33014354	Estimation of infection density and epidemic size of COVID-19 using the back-calculation algorithm.	Liu	2020	1	10.1007/s13755-020-00122-8	True	[31995857, 32007643, 2863552, 3094074, 2878184, 9279898, 32851189]
379	32834610	A SIR model assumption for the spread of COVID-19 in different communities.	Cooper	2020	1	10.1016/j.chaos.2020.110057	True	[32014114, 32046137, 32213647, 32435645, 32217534, 30796206, 32144116, 32246023, 32171059, 32274081, 32308258, 32497623, 32501369, 32507746, 33110288, 33132739, 32341628, 32322102, 32243599, 32231374]
380	24173548	Maximum likelihood, profile likelihood, and penalized likelihood: a primer.	Cole	2013	1	10.1093/aje/kwt245	True	[16446352, 17329317, 1342281, 1786321, 11318220, 10750618, 9583426, 12933529, 8516590, 23230299, 12762445, 11055630, 15598095, 19487948, 20630332, 21483818, 10707923, 23337241, 9004398, 3471280, 8172992]
381	27121591	Sparse data bias: a problem hiding in plain sight.	Greenland	2016	1	10.1136/bmj.i1981	True	[]
382	10707923	Problems due to small samples and sparse data in conditional logistic regression analysis.	Greenland		1	10.1093/oxfordjournals.aje.a010240	True	[]
383	7171696	Covariate analysis of survival data: a small-sample study of Cox's model.	Johnson		1		True	[]
384	8970487	A simulation study of the number of events per variable in logistic regression analysis.	Peduzzi		1	10.1016/s0895-4356(96)00236-3	True	[]
385	17182981	Relaxing the rule of ten events per variable in logistic and Cox regression.	Vittinghoff	2006	1	10.1093/aje/kwk052	True	[]
386	21411281	Performance of logistic regression modeling: beyond the number of events per variable, the role of data structure.	Courvoisier	2011	1	10.1016/j.jclinepi.2010.11.012	True	[]
387	27881078	No rationale for 1 variable per 10 events criterion for binary logistic regression analysis.	van Smeden	2016	1	10.1186/s12874-016-0267-3	True	[6463451, 6049534, 6487726, 19635144, 10694730, 15845334, 25314315, 25560730, 27278096, 8970487, 17182981, 21411281, 9089962, 12210625, 16955543, 22032755, 16947139, 16489602, 10790680, 12483768]
388	21818162	An Introduction to Propensity Score Methods for Reducing the Effects of Confounding in Observational Studies.	Austin	2011	1	10.1080/00273171.2011.568786	True	[17976439, 17187347, 18471657, 18038446, 20031790, 18972455, 18972454, 20949126, 19684288, 19757444, 20108233, 22287812, 20925139, 21337595, 16708349, 16783757, 16220490, 15706581, 12379071, 16624967, 5683871, 9802183, 3551588, 9888278, 10955409, 12111906, 16220488, 18331132, 12933612, 16371515, 19960510, 16244051, 15351954, 15598095, 10783785, 11297888, 8543964, 8970487, 10955408, 9382394, 15386…
389	7304589	Confounding: essence and detection.	Miettinen		1	10.1093/oxfordjournals.aje.a113225	True	[]
390	8862980	Absence of confounding does not correspond to collapsibility of the rate ratio or rate difference.	Greenland		1		True	[]
391	21415029	Implementation of G-computation on a simulated data set: demonstration of a causal inference technique.	Snowden	2011	1	10.1093/aje/kwq472	True	[14507605, 17806060, 19279444, 15128604, 18503038, 16120711, 15026432, 17133209, 19270051, 18709165, 19389875, 15232410, 17478436, 19385733, 10955408, 16014771, 18682488, 16790829, 21969998, 17910531, 18708291, 19223785, 21969992, 21731531]
392	10955409	Marginal structural models to estimate the causal effect of zidovudine on the survival of HIV-positive men.	Hernán		1	10.1097/00001648-200009000-00012	True	[]
393	18682488	Constructing inverse probability weights for marginal structural models.	Cole	2008	1	10.1093/aje/kwn164	True	[16790829, 10955408, 10955409, 12034583, 12111906, 11955534, 14507605, 12762452, 15238776, 15128604, 15232410, 16076835, 15660442, 15905674, 16054937, 17133209, 17478436, 17300955, 17806060, 17339383, 18004296, 18199042, 14981673, 11338312, 11790682, 12859030, 15308962, 3946386, 16014771, 911970, 2281238, 14712148, 15158046, 16120710, 18695657, 19234395]
394	21385832	Doubly robust estimation of causal effects.	Funk	2011	1	10.1093/aje/kwq439	True	[16401269, 3667861, 18311848, 20630332, 16790829, 10955408, 16528796, 3771081, 20139125, 19234395, 18682488, 15351954, 9595616, 20716704, 18516239]
395	30652356	Using simulation studies to evaluate statistical methods.	Morris	2019	1	10.1002/sim.8086	True	[26799060, 16947139, 22544972, 20688782, 23613458, 27809406, 9333350, 9403960, 15570623, 24682265, 24903709, 26754081, 36262673, 7846427, 25446971, 25345392, 26239060, 25645903, 25620627, 23733397, 24136328, 9620808, 27881078, 24789760, 21418571, 20842622, 19452569, 22564502, 25903293, 25640198, 23019093, 25312003, 25345738, 25630579, 30014575, 29349792, 24114884, 25376757, 25363629, 25999295, 25…
396	15286014	Model-based estimation of relative risks and other epidemiologic measures in studies of common outcomes and in case-control studies.	Greenland		1	10.1093/aje/kwh221	True	[]
397	31209487	Bias control in the analysis of case-control studies with incidence density sampling.	Cheung		1	10.1093/ije/dyz116	True	[]
398	12933529	Small-sample bias and corrections for conditional maximum-likelihood odds-ratio estimators.	Greenland		1	10.1093/biostatistics/1.1.113	True	[]
399	17504780	On the estimation and use of propensity scores in case-control and case-cohort studies.	Månsson	2007	1	10.1093/aje/kwm069	True	[]
400	22302074	Marginal structural models for case-cohort study designs to estimate the association of antiretroviral therapy initiation with incident AIDS or death.	Cole	2012	1	10.1093/aje/kwr346	True	[10955408, 19234398, 10955409, 12034583, 14507605, 16054937, 4793136, 1251836, 10580779, 10408179, 10453808, 17504780, 3300281, 9504278, 9754138, 8513095, 19934191, 9182471, 19770621, 17478436, 18682488, 7786988, 18053196, 11092434, 16076835, 20174455, 19357328, 7055123, 7168792, 16790829, 19234395, 20139125, 16120710, 18695657, 4014135]
401	27057128	Marginal Structural Cox Models with Case-Cohort Sampling.	Lee		1	10.5705/ss.2014.015	True	[7786988, 10580779, 10763560, 20174455, 19357328, 14507605, 18682488, 22302074, 10955409, 18537948, 9493255, 10408179, 19829187, 21969997]
402	21556285	A targeted maximum likelihood estimator for two-stage designs.	Rose	2011	1	10.2202/1557-4679.1217	True	[10580779, 18091418, 7845919, 14564310, 15670334, 2068427, 21731529, 15504630, 4793136, 20183467, 16443924, 20231910, 20231866, 21731532, 21969976, 1100136, 22462152, 17910531, 16984319]
403	21030422	Diagnosing and responding to violations in the positivity assumption.	Petersen	2010	1	10.1177/0962280210386207	True	[3667861, 19079799, 18682488, 20231867, 17910531, 10955408, 12111903, 21731532, 18591709, 18825650, 21731530, 20068260, 19122793, 18646286]
404	19892427	Design evaluation and optimisation in multiple response nonlinear mixed effect models: PFIM 3.0.	Bazzoli	2009	1	10.1016/j.cmpb.2009.09.012	True	[]
405	21965170	Design evaluation and optimisation in crossover pharmacokinetic studies analysed by nonlinear mixed effects models.	Nguyen	2011	1	10.1002/sim.4390	True	[]
406	19505189	Target-mediated drug disposition model: approximations, identifiability of model parameters and applications to the population pharmacokinetic-pharmacodynamic modeling of biologics.	Gibiansky		1	10.1517/17425250902992901	True	[]
407	20669044	Target-mediated drug disposition model for drugs that bind to more than one target.	Gibiansky	2010	1	10.1007/s10928-010-9163-3	True	[19299620, 19728050, 16180117, 2720707, 19554432, 19005743, 10728489, 19434483, 20160157, 12846768, 20012173, 17265746, 19578985, 18303125, 2544891, 19786099, 18784655, 11999290, 3180146, 2559190, 17096680, 7924119, 9169767, 7579407, 19505189]
408	11999290	General pharmacokinetic model for drugs exhibiting target-mediated drug disposition.	Mager		1	10.1023/a:1014414520282	True	[9144748, 9607951, 10976785, 3567916, 6105182, 1419473, 3244627, 8910759, 10392325, 2559190, 2692258, 10189270, 6470946, 7924119, 6299572, 8161713, 11054273, 11557908, 1495891, 8133465, 10728489, 8035319, 6141562, 8602507, 7799018, 1702693, 6091806, 8483840, 2441659, 2542919, 3559920, 1901647, 11006371, 8823230, 10383925]
409	19005743	Approximations of the target-mediated drug disposition model and identifiability of model parameters.	Gibiansky	2008	1	10.1007/s10928-008-9102-8	True	[11999290, 16180117, 17096680]
411	925881	Estimation of population characteristics of pharmacokinetic parameters from routine clinical data.	Sheiner		1	10.1007/BF01061728	True	[4712519, 14254809, 973956, 4763409, 5388455, 4835256, 4678961, 4593118, 1122680, 14215842, 5904731, 1137256, 1151628, 124236, 4602069, 1149366, 1153839, 13886959, 4827467, 1107692, 4487163, 4634367, 4739492, 4845390, 4430731, 4815954, 5778245]
412	7229908	Evaluation of methods for estimating population pharmacokinetics parameters. I. Michaelis-Menten model: routine clinical pharmacokinetic data.	Sheiner		1	10.1007/BF01060053	True	[7439207, 54824, 925881, 9890790, 466923, 49797, 4634367, 837647, 7351238, 838829]
413	7334463	Evaluation of methods for estimating population pharmacokinetic parameters. II. Biexponential model and experimental pharmacokinetic data.	Sheiner		1	10.1007/BF01061030	True	[195035, 7229908]
414	6644555	Evaluation of methods for estimating population pharmacokinetic parameters. III. Monoexponential model: routine clinical pharmacokinetic data.	Sheiner		1	10.1007/BF01061870	True	[466923, 7229908, 7334463, 925881]
415	12729390	Further developments of the Fisher information matrix in nonlinear mixed effects models with evaluation in population pharmacokinetics.	Retout		1	10.1081/BIP-120019267	True	[]
417	27166250	An MCMC method for the evaluation of the Fisher information matrix for non-linear mixed effect models.	Riviere	2016	1	10.1093/biostatistics/kxw020	True	[]
418	31207186	Nonlinear Mixed-Effects Model Development and Simulation Using nlmixr and Related R Open-Source Packages.	Fidler	2019	1	10.1002/psp4.12445	True	[17522597, 17632539, 18440922, 26785109, 28506868, 27069774, 25670629, 24486870, 26643345, 28779464, 28992431, 23835886, 23887688, 24384783, 28684136, 25056507, 29549459, 27225100, 26315443, 36568334, 26844010, 25801663, 10195646, 20875372, 18215437]
419	14992824	POPED, a software for optimal experiment design in population kinetics.	Foracchia		1	10.1016/S0169-2607(03)00073-7	True	[]
420	24548174	Methods and software tools for design evaluation in population pharmacokinetics-pharmacodynamics studies.	Nyberg		1	10.1111/bcp.12352	True	[6064029, 7341758, 21543664, 8122054, 6644555, 2231324, 8733946, 8875349, 9602953, 11275334, 16284917, 14992824, 17292995, 16550455, 22640817, 15702610, 18327725, 12729390, 14992824, 14074349, 19892427, 17486667, 11712286, 21337592, 9756471]
421	19130188	Drug-drug interaction predictions with PBPK models and optimal multiresponse sampling time designs: application to midazolam and a phase I compound. Part 1: comparison of uniresponse and multiresponse designs using PopDes.	Chenel	2009	1	10.1007/s10928-008-9104-6	True	[11468942, 9169076, 15858854, 8875349, 15858851, 17292995, 11275334, 12228881, 8117353, 15198507, 16139390, 15114429, 10485081, 17386084, 8181191, 16640456, 17979655, 11336357, 2231324, 8889898, 11745776, 11303962, 16341474, 12559691, 7698076]
422	23212609	Optimal sampling times for a drug and its metabolite using SIMCYP(®) simulations as prior information.	Dumont		1	10.1007/s40262-012-0022-9	True	[19266541, 16758333, 22239470, 18686017, 20854171, 24697342, 16984214, 18336053, 11468942, 16928154, 20214408, 15858854, 16906454, 9699236, 8270509, 17486667, 17268485, 17292995, 19892427, 17620001, 16584063, 19843058, 22350799, 11275334, 12228881, 18991109, 19199378, 21191381, 22318616, 15948934, 15198507, 21046208, 20497354, 22311388, 19049658, 19130188]
423	26095234	Optimizing pharmacokinetic bridging studies in paediatric oncology using physiologically-based pharmacokinetic modelling: application to docetaxel.	Thai	2015	1	10.1111/bcp.12702	True	[16928809, 19843052, 23832061, 17363397, 20497354, 21716673, 22669290, 19130188, 19130187, 23212609, 22162537, 23216601, 21789689, 6891625, 12439595, 24651961, 24651962, 10092957, 16509758, 8913835, 10914699, 10665657, 22711709, 8875345, 9193350, 25505654, 23418669, 23225350, 16928154, 11275334, 18483725, 15116057, 22472993, 9825831, 17473210, 21365000, 20231056, 22311388]
424	12572660	An evaluation of population D-optimal designs via pharmacokinetic simulations.	Hooker		1	10.1114/1.1533074	True	[]
425	11275334	Development and implementation of the population Fisher information matrix for the evaluation of population pharmacokinetic designs.	Retout		1	10.1016/s0169-2607(00)00117-6	True	[]
426	29298476	Presidential address: Preparing for permanent test centers and computerized adaptive testing.	Kim	2018	1	10.3352/jeehp.2018.15.1	True	[28352067, 28835015, 28811394]
427	28811394	Overview and current management of computerized adaptive testing in licensing/certification examinations.	Seo	2017	1	10.3352/jeehp.2017.14.17	True	[19223998, 29795848, 3841355, 19574855]
428	25843389	Seven challenges for model-driven data collection in experimental and observational studies.	Lessler	2014	1	10.1016/j.epidem.2014.12.002	True	[20711482, 24454728, 22534001, 8610692, 24197388, 23248286, 23818840, 22761556, 20029668, 20096762, 22412366, 25244186, 9572764, 24244127, 17276976, 22457545, 17204112, 16079797, 15141212, 18401408, 24789897, 12057605, 22480925, 3300281, 12117397, 10028980, 17372189, 22809422, 15662368, 19005468]
429	25843388	Six challenges in measuring contact networks for use in modelling.	Eames	2014	1	10.1016/j.epidem.2014.08.006	True	[]
430	32275497	Aerosol and Surface Distribution of Severe Acute Respiratory Syndrome Coronavirus 2 in Hospital Wards, Wuhan, China, 2020.	Guo	2020	1	10.3201/eid2607.200885	True	[32178769, 32127517, 32129805, 28505171, 32119823, 32268641]
431	32835201	Applications of digital technology in COVID-19 pandemic planning and response.	Whitelaw	2020	1	10.1016/S2589-7500(20)30142-4	True	[31978945, 32234805, 32014114, 32125371, 32289116, 32346223, 32346223, 25981519, 29432526, 32191588, 28838302, 32213476]
432	19706491	Inferring friendship network structure by using mobile phone data.	Eagle	2009	1	10.1073/pnas.0900282106	True	[16400149, 12366171, 17456605, 8151278, 17968386, 19197046]
433	27555584	Fundamental structures of dynamic social networks.	Sekara	2016	1	10.1073/pnas.1602803113	True	[15944704, 17410175, 18451861, 20562860, 18528393, 20167789, 24770359, 20466926, 24497935, 21960633, 25109694, 23679648, 24113276, 20111700, 27029508]
434	26976003	Depression and Chronic Health Conditions Among Latinos: The Role of Social Networks.	Soto		1	10.1007/s10903-016-0378-2	True	[25470183, 17292480, 22629339, 17394226, 17888807, 25982770, 21673143, 22711416, 20668659, 15554821, 3901065, 15041083, 15177830, 24550072, 18426288, 19303184, 25246267, 18245178, 11556941, 16808734, 22615760, 16399938, 11490050, 21802743, 16263178, 18467534, 20231839, 20889249, 21450803, 17013767, 11375373, 24707037, 24685315]
435	7815303	Depression and everyday social interaction.	Nezlek		1	10.1037//0022-3514.67.6.1101	True	[]
436	34812383	Performance Evaluation of COVID-19 Proximity Detection Using Bluetooth LE Signal.	Su	2021	1	10.1109/ACCESS.2021.3064323	True	[]
437	20657651	Dynamics of person-to-person interactions from distributed RFID sensor networks.	Cattuto	2010	1	10.1371/journal.pone.0011596	True	[17268455, 17456605, 16437114, 16400149, 18528393, 19197046, 19706491, 15448210, 15007165, 11290142, 19628855, 18258906]
438	34071115	UWB Radio-Based Motion Detection System for Assisted Living.	Bregar	2021	1	10.3390/s21113631	True	[31627331, 26184231, 31443241, 32384716, 27196906, 30669319, 33096727, 33322078, 32178230]
439	32356867	Contact Tracing Assessment of COVID-19 Transmission Dynamics in Taiwan and Risk at Different Exposure Periods Before and After Symptom Onset.	Cheng		1	10.1001/jamainternmed.2020.2020	True	[31978945, 32074416, 32145466, 32074444, 32105638, 32125269, 32027631, 32113824, 32222336, 32125371, 18064739, 31992387, 28418738, 12766207, 32235945, 31986264, 32031570, 32119825, 32091533, 32109372, 31995857, 32121356, 32129805, 26679623, 27090992]
440	32989380	Applicability of mobile contact tracing in fighting pandemic (COVID-19): Issues, challenges and solutions.	Dar	2020	1	10.1016/j.cosrev.2020.100307	True	[12781012, 32150748, 32234805, 32035997]
441	32391236	Next Generation Technology for Epidemic Prevention and Control: Data-Driven Contact Tracking.	Chen	2018	1	10.1109/ACCESS.2018.2882915	True	[11875246, 24612535, 24673696, 19818175, 21858018, 17544181, 21152004, 22094337, 22639701, 22034432, 21149721, 9623998, 21386902, 22355581, 18366252, 27608452, 15141212, 23526970, 21326878, 17916550, 23326360, 24588896, 22125008, 21749766, 2911744, 2313560, 12869838, 24741650, 26932218, 10678476, 26937739, 26848011, 9572724, 28818817, 20043602, 22624489, 28793901, 25495710, 22365385, 21945085, 22…
442	32621869	Association between mobility patterns and COVID-19 transmission in the USA: a mathematical modelling study.	Badr	2020	1	10.1016/S1473-3099(20)30553-3	True	[32004427, 32087114, 32353347, 32213647, 32080723, 32234804, 32144116, 32265005, 32291278, 32171059, 32205458, 32109013, 31995857, 32150748]
443	35009820	Physical Distancing Device with Edge Computing for COVID-19 (PADDIE-C19).	Loke	2021	1	10.3390/s22010279	True	[32497808, 34786286, 32906831, 34851982, 34812349, 32437434, 33500738, 33630951, 34976569]
444	33374208	An Interoperable Architecture for the Internet of COVID-19 Things (IoCT) Using Open Geospatial Standards-Case Study: Workplace Reopening.	Liang	2020	1	10.3390/s21010050	True	[32835201, 32275497, 32388333, 32356867, 32989380, 24152921, 26402683, 25756864, 31973026, 32182409, 33220727, 33007224, 33129420, 32294574, 33265334]
445	30496103	Global, regional, and national age-sex-specific mortality for 282 causes of death in 195 countries and territories, 1980-2017: a systematic analysis for the Global Burden of Disease Study 2017.		2018	1	10.1016/S0140-6736(18)32203-7	True	[10453678, 25971224, 29536097, 11289348, 28776251, 24533639, 24377489, 30496106, 27371184, 20459720, 15654404, 28919116, 23169936, 12319256, 30496102, 30496105, 28604169, 28930295, 21872749, 26408271, 25703111, 18047750, 25714160, 25022435, 29860943, 29146926, 11834565, 28108138, 29363759, 18545727, 26187183, 27832874, 25976511, 26852264, 28590391, 27285512, 28658587, 21978149, 18076508, 18930527…
446	30248017	Deaths: Leading Causes for 2016.	Heron		1		True	[]
447	29386200	Heart Disease and Stroke Statistics-2018 Update: A Report From the American Heart Association.	Benjamin	2018	1	10.1161/CIR.0000000000000558	True	[]
448	23562923	Computational fluid dynamics applied to cardiac computed tomography for noninvasive quantification of fractional flow reserve: scientific basis.	Taylor	2013	1	10.1016/j.jacc.2012.11.083	True	[]
449	27447176	Patient-Specific Simulations Reveal Significant Differences in Mechanical Stimuli in Venous and Arterial Coronary Grafts.	Ramachandra	2016	1	10.1007/s12265-016-9706-0	True	[12356647, 9521341, 15582312, 16253593, 22238227, 9054744, 7607730, 3052352, 20160923, 18647735, 25559473, 11836492, 16484893, 23562923, 22415052, 23499251, 16144441, 9873135, 7189878, 20559732, 22539149, 23343002, 2729051, 10958160, 1400531, 21404126, 24296767, 22452338, 23729840, 15037275, 2063013, 2922677, 16867303, 25376151, 12723683, 28163340, 26330417, 25439766, 25454920, 14766776, 22737050]
450	23174419	Predictive modeling of the virtual Hemi-Fontan operation for second stage single ventricle palliation: two patient-specific cases.	Kung	2012	1	10.1016/j.jbiomech.2012.10.023	True	[]
451	25659189	Hemodynamic effects of left pulmonary artery stenosis after superior cavopulmonary connection: a patient-specific multiscale modeling study.	Schiavazzi	2014	1	10.1016/j.jtcvs.2014.12.040	True	[]
452	29544408	Optimization of the Assisted Bidirectional Glenn Procedure for First Stage Single Ventricle Repair.	Verma		1	10.1177/2150135117745026	True	[15894794, 5089489, 6168869, 6168869, 1692681, 9436575, 25454920, 15903101, 26577359, 27933407, 23363213, 22757490, 13566431, 5412993, 26138594, 11486213]
453	22120599	Image-based modeling of hemodynamics in coronary artery aneurysms caused by Kawasaki disease.	Sengupta	2011	1	10.1007/s10237-011-0361-8	True	[2729051, 4073625, 18443249, 8839024, 18195386, 16439244, 17335832, 19909870, 20104198, 8608617, 14593003, 18036532, 15347131, 16549100, 18043859, 8822996, 20559732, 19609676, 8781407, 3994585, 12220075, 21404126, 21428677, 12122253, 11277306, 20143263, 20514553, 10433289, 20412482, 19185159, 17576863, 10446060, 20530917, 19465929, 1709446, 15505111, 14983035, 19447701, 20143209, 20107615, 892179…
454	28666576	Assessment of Coronary Artery Aneurysms Caused by Kawasaki Disease Using Transluminal Attenuation Gradient Analysis of Computerized Tomography Angiograms.	Grande Gutierrez	2017	1	10.1016/j.amjcard.2017.05.025	True	[20044512, 22093264, 21392642, 22802430, 23153908, 23414792, 26102356, 21074965, 17576863, 17250496, 11059533, 9525556, 22120599, 24722951, 25307199]
455	30728104	Hemodynamic variables in aneurysms are associated with thrombotic risk in children with Kawasaki disease.	Grande Gutierrez	2019	1	10.1016/j.ijcard.2019.01.092	True	[28356445, 9084839, 22782543, 8872248, 27169403, 23400312, 18204318, 3491092, 26236058, 19465929, 28666576, 22120599, 24722951, 11059533, 17250496, 21074965, 27933407, 487521, 23499251, 22415052, 9873135, 27447176, 19609676, 20559732, 17763891, 18692636, 21092964, 22539149, 28163340, 24046509, 9598825, 21248169, 12083487, 20135353, 28095402, 25991013, 30093299, 26330417, 26475205]
456	29767574	Right ventricular stroke work correlates with outcomes in pediatric pulmonary arterial hypertension.	Yang	2018	1	10.1177/2045894018780534	True	[20609658, 25445948, 19349023, 21702664, 21620736, 24037630, 21691442, 23572488, 26836930, 20640512, 23372931, 11299209, 15451801, 24780910, 25364842, 24015335, 19545393, 10877287, 28388943, 23453572, 27144689, 21029834, 23715528]
457	30635853	Evolution of hemodynamic forces in the pulmonary tree with progressively worsening pulmonary arterial hypertension in pediatric patients.	Yang	2019	1	10.1007/s10237-018-01114-0	True	[]
458	21103933	Quantification of particle residence time in abdominal aortic aneurysms using magnetic resonance imaging and computational fluid dynamics.	Suh	2010	1	10.1007/s10439-010-0202-4	True	[8872248, 9084839, 12122257, 9525760, 12801616, 17182926, 10569710, 17532367, 15192565, 12751282, 2611327, 12414517, 8069775, 7490591, 3052352, 19047592, 12850838, 459937, 459938, 17047283, 8738779, 20143263, 24324530, 11264865, 17391899, 7799637, 3584155, 4820654, 8627917, 20352338, 16603687, 20087775, 10359942, 20099356, 20140798, 2571760, 7933254, 14368548, 17145427]
459	22952409	Characterization of the transport topology in patient-specific abdominal aortic aneurysm models.	Arzani	2012	1	10.1063/1.4744984	True	[21103933, 20143263, 17254589, 11496282, 8872248, 18647115, 8189719, 12751282, 17258220, 15543861, 14712379, 10569710, 14515766, 16500664, 19936925, 21373952, 21428677, 21509633, 22782543, 18437573, 20370302, 22941924, 20107615, 22016327, 9610340, 21308393, 20370303, 21210303, 21471188, 17047283]
460	19447701	A framework for geometric analysis of vascular structures: application to cerebral aneurysms.	Piccinelli	2009	1	10.1109/TMI.2009.2021652	True	[]
461	21051508	Association of hemodynamic characteristics and cerebral aneurysm rupture.	Cebral	2010	1	10.3174/ajnr.A2274	True	[2191091, 12867109, 9800604, 6487096, 14752379, 19784385, 6474536, 19943737, 11270538, 15739566, 15008374, 17896598, 15514200, 12695182, 14561606, 16286400, 15822804, 16777554, 18460763, 21076685, 7873159, 1852778, 13812726, 5932074, 11451742, 9522347, 10831529, 1988596, 18818279, 20150312, 16971618, 17110667, 17354802, 17574131]
462	16286400	Characterization of cerebral aneurysms for assessing risk of rupture by using patient-specific computational hemodynamics models.	Cebral		1		True	[10472991, 11794601, 8614919, 9800604, 11794602, 12511744, 6474536, 1988596, 1595440, 7845578, 8559308, 9726473, 10414574, 11765817, 12917142, 12695182, 14561606, 14729530, 15822804, 14368548, 12449361, 15122679]
463	30516240	Reduced Order Models for Transstenotic Pressure Drop in the Coronary Arteries.	Mirramezani		1	10.1115/1.4042184	True	[21262990, 18702967, 18276806, 8462157, 23562923, 22922562, 24081777, 5972373, 17132614, 4732939, 4748502, 939765, 15863115, 23232558, 22112650, 24746019, 25113232, 27933407, 20559732, 22539149, 26298072, 25452201, 28412436, 10958160, 2225364, 28600860, 15217593, 26100764]
464	11299209	Modeling of the Norwood circulation: effects of shunt size, vascular resistances, and heart rate.	Migliavacca		1	10.1152/ajpheart.2001.280.5.H2076	True	[]
465	22757490	Optimization of shunt placement for the Norwood surgery using multi-domain modeling.	Moghadam		1	10.1115/1.4006814	True	[]
466	26217878	Uncertainty quantification in virtual surgery hemodynamics predictions for single ventricle palliation.	Schiavazzi	2015	1	10.1002/cnm.2737	True	[]
467	26803339	Uncertainty quantification in coronary blood flow simulations: Impact of geometry, boundary conditions and blood viscosity.	Sankaran	2016	1	10.1016/j.jbiomech.2016.01.002	True	[]
468	28845061	A generalized multi-resolution expansion for uncertainty propagation with application to cardiovascular modeling.	Schiavazzi	2016	1	10.1016/j.cma.2016.09.024	True	[21303177, 26217878, 28163340, 5089489, 7611121]
469	31223175	Uncertainty quantification of simulated biomechanical stimuli in coronary artery bypass grafts.	Tran	2018	1	10.1016/j.cma.2018.10.024	True	[12383588, 9521341, 15582312, 10591386, 21788584, 23562923, 24722951, 29564350, 27447176, 28566510, 21303177, 28796436, 23653286, 27890534, 26803339, 26217878, 30017910, 27943622, 28163340, 16144441, 23499251, 9873135, 25245816, 28845061, 20559732, 27933407, 22539149, 8921794, 3159506, 22737050, 26671219, 22415052, 16514093]
470	23653286	Simulation-based uncertainty quantification of human arterial network hemodynamics.	Chen	2013	1	10.1002/cnm.2554	True	[]
471	27890534	Effects of arterial wall models and measurement uncertainties on cardiovascular model predictions.	Eck	2016	1	10.1016/j.jbiomech.2016.11.042	True	[]
472	28163340	Automated Tuning for Parameter Identification and Uncertainty Quantification in Multi-scale Coronary Simulations.	Tran	2016	1	10.1016/j.compfluid.2016.05.015	True	[21262990, 10591386, 22547450, 24722951, 22120599, 21788584, 23562923, 20559732, 1505999, 7358409, 7392681, 832886, 8328722, 22944091, 22539149, 8921794, 10616146, 6744546, 6478568, 2386120, 25559473, 20620859, 11836492, 19324955, 7611121, 15345582, 3159506, 3537059]
473	27155892	Patient-specific parameter estimation in single-ventricle lumped circulation models under uncertainty.	Schiavazzi	2016	1	10.1002/cnm.2799	True	[5354910, 4054920, 3346090, 5089489, 6847920, 10925230, 9239641, 24400277, 17917765, 9815081, 20352338, 22126892, 22944091, 11501624, 12108836, 832886, 7358409, 7392681, 2036060, 1505999, 8328722, 23174419, 23343002, 3795899, 11299209, 17294117, 9451650, 18722025, 9382009, 21785515, 12396589, 25659189, 23669597, 11216983]
474	28796436	The impact of personalized probabilistic wall thickness models on peak wall stress in abdominal aortic aneurysms.	Biehler	2017	1	10.1002/cnm.2922	True	[]
475	30017910	Practical identifiability and uncertainty quantification of a pulsatile cardiovascular model.	Marquis	2018	1	10.1016/j.mbs.2018.07.001	True	[]
476	27943622	Uncertainty quantification of inflow boundary condition and proximal arterial stiffness-coupled effect on pulse wave propagation in a vascular network.	Brault	2017	1	10.1002/cnm.2859	True	[]
477	18139350	The Monte Carlo method.	METROPOLIS		1	10.1080/01621459.1949.10483310	True	[]
478	27933407	SimVascular: An Open Source Pipeline for Cardiovascular Simulation.	Updegrove	2016	1	10.1007/s10439-016-1762-8	True	[22016327, 24493404, 22952409, 25326533, 22941924, 8413011, 2729051, 12383588, 23792681, 15906332, 22415052, 23619421, 25454920, 26298313, 20559732, 9351372, 3994585, 23174419, 25050140, 21404126, 25230814, 20143263, 21518662, 20514553, 11524226, 10591386, 19185159, 20412482, 25439786, 9685141, 9916758, 26740210, 9662148, 27367268, 24318192, 11212947, 27447176, 23499251, 22539149, 26217878, 25659…
479	31827310	Performance of preconditioned iterative linear solvers for cardiovascular simulations in rigid and deformable vessels.	Seo	2019	1	10.1007/s00466-019-01678-3	True	[21092964, 15536898, 19609676, 12122253, 29238826, 19465929, 27447176, 26803339, 26217878, 27155892, 28845061, 22120599, 23562923, 28163340, 27933407, 29084212, 29767574]
480	17599600	Role of endothelial shear stress in the natural history of coronary atherosclerosis and vascular remodeling: molecular, cellular, and vascular behavior.	Chatzizisis	2007	1	10.1016/j.jacc.2007.02.059	True	[]
481	12186712	A one-dimensional finite element method for simulation-based medical planning for cardiovascular disease.	Wan		1	10.1080/10255840290010670	True	[]
482	16549092	Multiscale modelling in biofluidynamics: application to reconstructive paediatric cardiac surgery.	Migliavacca	2005	1	10.1016/j.jbiomech.2005.02.021	True	[]
483	21092964	Multiscale models of the hybrid palliation for hypoplastic left heart syndrome.	Corsini	2010	1	10.1016/j.jbiomech.2010.11.001	True	[]
484	25427112	Clinical practice. Abdominal aortic aneurysms.	Kent		1	10.1056/NEJMcp1401430	True	[]
485	20534166	Difference in the topography of atherosclerosis in the left versus right coronary artery in patients referred for coronary angiography.	Giannoglou	2010	1	10.1186/1471-2261-10-26	True	[3680789, 11348821, 5681200, 15414552, 6637847, 11231923, 11390341, 17056328, 14970105, 11823077, 16908081, 17599600, 16546326, 16905967, 18250270, 7771858, 12085995, 18597872, 10899104, 11198626, 3946178, 9236556, 10806015, 17765120, 12067962]
486	10616146	On the design of the coronary arterial tree: a generalization of Murray's law.	Zhou		1	10.1088/0031-9155/44/12/306	True	[]
487	20143263	Quantification of hemodynamics in abdominal aortic aneurysms during rest and exercise using magnetic resonance imaging and computational fluid dynamics.	Les	2010	1	10.1007/s10439-010-9949-x	True	[3280095, 7762880, 15947044, 17182927, 8872248, 2212801, 18688012, 15210603, 12756363, 12801616, 2296239, 15254583, 17182926, 10569710, 12751282, 15684209, 7490591, 11854722, 8833077, 3076804, 16024572, 12756356, 18647115, 17349339, 17047283, 8494046, 2394640, 10826454, 18973982, 11950691, 3192293, 7799637, 7848371, 16298851, 11893790, 12482828, 7955258, 15543861, 1770813, 7657682, 18787954, 6240…
488	22415052	Computational simulations of hemodynamic changes within thoracic, coronary, and cerebral arteries following early wall remodeling in response to distal aortic coarctation.	Coogan	2012	1	10.1007/s10237-012-0383-x	True	[12634094, 16488477, 18763157, 21969678, 9453297, 19002584, 21061250, 17536999, 11263624, 11846498, 19584753, 20852047, 20160923, 8159199, 1277401, 487521, 20354753, 7364778, 5706983, 9809933, 9626870, 18071063, 3618806, 18541735, 18647115, 20559732, 19609676, 21152106, 22010743, 21801315, 19427493, 8946070, 7027775, 15851625, 20143263, 7799628, 21308393, 10320307, 17601538, 10875703, 18695204, 2…
489	23499251	Quantification of regional differences in aortic stiffness in the aging human.	Roccabianca	2013	1	10.1016/j.jmbbm.2013.01.026	True	[20940710, 17562972, 21071586, 19564542, 21474663, 16265585, 18485143, 20530030, 19123012, 3966906, 22415052, 22981759, 21851943, 19584753, 11545123, 21730037, 20659928, 23549898, 20160923, 21480018, 13901540, 17200940, 20354753, 2610739, 18209957, 19070860, 3518941, 2913118, 16153912, 19345356, 19098299, 19427493, 7923675, 1572458, 21177118, 18684458, 17581227, 18387440, 17601538, 20065154, 2065…
490	26429788	Association of Intraluminal Thrombus, Hemodynamic Forces, and Abdominal Aortic Aneurysm Expansion Using Longitudinal CT Images.	Zambrano	2015	1	10.1007/s10439-015-1461-x	True	[25326533, 21373952, 19936925, 21471188, 18651282, 18688012, 15210603, 17599600, 12958555, 20347049, 12186710, 12186711, 21632052, 17696637, 19648877, 26004506, 10474654, 10332624, 10359945, 25588057, 15874920, 7166768, 18209957, 14681629, 20143263, 18372154, 10591386, 16520175, 9610340, 9357460, 12482828, 11212947, 16337949, 10753284, 10709063, 20961796, 15951938, 20229873, 16785350, 17182929, 1…
491	27302372	Transversally enriched pipe element method (TEPEM): An effective numerical approach for blood flow modeling.	Mansilla Alvarez	2016	1	10.1002/cnm.2808	True	[]
492	21401565	Robust estimation for ordinary differential equation models.	Cao	2011	1	10.1111/j.1541-0420.2011.01577.x	True	[]
493	23155351	Penalized Nonlinear Least Squares Estimation of Time-Varying Parameters in Ordinary Differential Equations.	Cao		1	10.1198/jcgs.2011.10021	True	[15032770, 7816094, 16918905, 19956350, 8599114, 15807150]
494	7816094	Rapid turnover of plasma virions and CD4 lymphocytes in HIV-1 infection.	Ho		1	10.1038/373123a0	True	[]
495	16918905	Hierarchical Bayesian methods for estimation of parameters in a longitudinal HIV dynamic system.	Huang		1	10.1111/j.1541-0420.2005.00447.x	True	[15483465, 11235592, 7893432, 12933554, 526911, 7816094, 12832146, 8986810, 12449499, 12663814, 8673921, 8599114, 9144290, 12210633, 12396589, 9819839]
496	12229995	Estimation and inference for a spline-enhanced population pharmacokinetic model.	Li		1	10.1111/j.0006-341x.2002.00601.x	True	[]
498	11017653	Prediction of spatiotemporal time series based on reconstructed local states.	Parlitz		1	10.1103/PhysRevLett.84.1890	True	[]
499	12210633	A Bayesian approach to parameter estimation in HIV dynamical models.	Putter		1	10.1002/sim.1211	True	[]
500	18716635	Simultaneous estimation of aerosol cloud concentration and spectral backscatter from multiple-wavelength lidar data.	Warren		1	10.1364/ao.47.004309	True	[]
501	7529365	Viral dynamics in human immunodeficiency virus type 1 infection.	Wei		1	10.1038/373117a0	True	[]
502	15807150	Statistical methods for HIV dynamic studies in AIDS clinical trials.	Wu		1	10.1191/0962280205sm390oa	True	[]
503	11318194	Population HIV-1 dynamics in vivo: applicable models and inferential tools for virological data from AIDS clinical trials.	Wu		1	10.1111/j.0006-341x.1999.00410.x	True	[]
504	9819839	Estimation of HIV dynamic parameters.	Wu		1	10.1002/(sici)1097-0258(19981115)17:21<2463::aid-sim939>3.0.co;2-a	True	[]
505	11911796	Modeling and simulation of genetic regulatory systems: a literature review.	de Jong		1	10.1089/10665270252833208	True	[]
506	7475117	A mathematical framework for describing and analysing gene regulatory networks.	Mestl		1	10.1006/jtbi.1995.0199	True	[]
507	4741704	The logical analysis of continuous, non-linear biochemical control networks.	Glass		1	10.1016/0022-5193(73)90208-7	True	[]
508	703339	Logical analysis of systems comprising feedback loops.	Thomas		1	10.1016/0022-5193(78)90127-3	True	[]
509	5319760	Biological feedback control at the molecular level.	Atkinson		1	10.1126/science.150.3698.851	True	[]
510	17395089	Computational systems biology in drug discovery and development: methods and applications.	Materi	2007	1	10.1016/j.drudis.2007.02.013	True	[]
511	17989686	Executable cell biology.	Fisher		1	10.1038/nbt1356	True	[]
512	15234201	Application of formal methods to biological regulatory networks: extending Thomas' asynchronous logical approach with temporal logic.	Bernot		1	10.1016/j.jtbi.2004.04.003	True	[]
513	22833747	An overview of existing modeling tools making use of model checking in the analysis of biochemical networks.	Carrillo	2012	1	10.3389/fpls.2012.00155	True	[12794268, 22192526, 20014323, 15234201, 15169868, 19664681, 18301750, 11911796, 14871567, 14871568, 14582519, 14607287, 17989686, 17511512, 18003029, 4741704, 16434137, 5343519, 17636866, 7475117, 18689830, 19426782, 22303435, 19477984, 16325332, 17005207, 15176867]
514	22303435	Boolean models of biosurfactants production in Pseudomonas fluorescens.	Richard	2012	1	10.1371/journal.pone.0024651	True	[20412310, 16838783, 12200307, 17241198, 17993540, 18973676, 19409488, 11587935, 16734902, 20169167, 15234201, 16232284, 18047567, 19426209, 20089046, 15247334, 17976176, 12089023]
515	19339382	Taming the complexity of biological pathways through parallel computing.	Ballarini	2009	1	10.1093/bib/bbp020	True	[]
516	21788679	On parameter synthesis by parallel model checking.	Barnat		1	10.1109/TCBB.2011.110	True	[]
517	15231543	Bifurcation analysis of the regulatory modules of the mammalian G1/S transition.	Swat		1	10.1093/bioinformatics/bth110	True	[]
518	19761805	Modelling nitrogen assimilation of Escherichia coli at low ammonium concentration.	Ma	2009	1	10.1016/j.jbiotec.2009.09.003	True	[]
519	22529333	Time series dependent analysis of unparametrized Thomas networks.	Klarner		1	10.1109/TCBB.2012.61	True	[]
520	7703921	Dynamical behaviour of biological regulatory networks--II. Immunity control in bacteriophage lambda.	Thieffry		1	10.1007/BF02460619	True	[2950236, 6728936, 3157005, 6461856, 5434365, 5138255, 6330032, 2534385, 5269249, 6452089, 1797096, 1533252, 4943790, 6447795, 2146446, 1152054, 1152053, 4466499, 1009948]
521	16873462	Dynamical analysis of a generic Boolean model for the control of the mammalian cell cycle.	Fauré		1	10.1093/bioinformatics/btl210	True	[]
522	18689830	Temporal logic patterns for querying dynamic models of cellular interaction networks.	Monteiro		1	10.1093/bioinformatics/btn275	True	[]
523	22479409	Formal modeling and analysis of the MAL-associated biological regulatory network: insight into cerebral malaria.	Ahmad	2012	1	10.1371/journal.pone.0033532	True	[11832955, 10511689, 20720206, 16678181, 18489763, 12509099, 17322885, 12869017, 19556980, 15623512, 16281992, 10782049, 15229469, 19602285, 19509334, 19456234, 20981241, 20396389, 20822478, 16439361, 18070880, 16415872, 17525754, 703339, 7703920, 9654035, 10742912, 12779452, 12779451, 4588055, 18277854, 16433311, 10488327, 20615965, 17493863, 10348241, 8730301, 15303990, 8103627, 20122258, 21303…
524	18614585	Synchronous versus asynchronous modeling of gene regulatory networks.	Garg	2008	1	10.1093/bioinformatics/btn336	True	[12782112, 12797537, 11374299, 15234201, 14607287, 18039375, 16873462, 5803332, 16464248, 12461566, 16542429, 16386358, 7703920]
525	27703839	Formal modeling and analysis of the hexosamine biosynthetic pathway: role of O-linked N-acetylglucosamine transferase in oncogenesis and cancer progression.	Saeed	2016	1	10.7717/peerj.2348	True	[19233211, 22479409, 16880171, 26675982, 23945592, 24896091, 25462335, 5319760, 11016968, 14735121, 15234201, 21258394, 20190804, 22144167, 24658329, 15725723, 19468060, 10562311, 22464321, 18046334, 18032601, 18387799, 11911796, 24918087, 20516428, 8099841, 3537791, 10209682, 23964270, 23448364, 10659857, 9925742, 16773083, 18391974, 20610629, 10409765, 10647931, 21376230, 23477830, 17460662, 26…
526	23868318	Logical modelling of Drosophila signalling pathways.	Mbodj		1	10.1039/c3mb70187e	True	[]
527	23964270	O-GlcNAcylation: A New Cancer Hallmark?	Fardini	2013	1	10.3389/fendo.2013.00099	True	[18971118, 19824817, 20554237, 15286738, 21509756, 18162139, 9214601, 19590001, 17986602, 20234038, 16533767, 18821585, 18387799, 11532966, 17460662, 18929495, 21074472, 19732809, 21391816, 23640805, 23647930, 7753821, 14533811, 15373830, 18359296, 18280254, 23552487, 20466550, 21850036, 11566258, 20610629, 21567137, 21255644, 21461968, 22783592, 22384635, 22275356, 20668475, 18485631, 15586368, …
528	22541435	Oncogenic Kras maintains pancreatic tumors through regulation of anabolic glucose metabolism.	Ying		1	10.1016/j.cell.2012.01.058	True	[14681207, 15784609, 3061796, 9488183, 16258367, 10440378, 21663798, 18177721, 18387799, 21734707, 2666906, 10488335, 11751631, 20467342, 17384149, 16069816, 19219026, 12957286, 21779505, 21376230, 21111227, 16702400, 20427809, 14706336, 21336310, 11323676, 12185368, 21127244, 21804546, 10783170, 12498714, 20966025, 21760589, 3858838, 2025877, 19074874, 15483017, 19690457, 19477428, 18716624, 161…
529	20610629	GlcNAcylation plays an essential role in breast cancer metastasis.	Gu	2010	1	10.1158/0008-5472.CAN-09-1887	True	[]
530	21255644	O-GlcNAcylation is a novel regulator of lung and colon cancer malignancy.	Mi	2011	1	10.1016/j.bbadis.2011.01.009	True	[]
531	21461968	O-GlcNAcylation plays a role in tumor recurrence of hepatocellular carcinoma following liver transplantation.	Zhu	2011	1	10.1007/s12032-011-9912-1	True	[15249677, 20190804, 18177474, 18830757, 20959806, 10836294, 18580463, 17570226, 18288188, 20610629, 15026811, 6421821, 3315956, 21327457, 21223562, 21255644, 20202486, 10655586, 15448698, 11841249]
532	22783592	Prediction of bladder cancer based on urinary content of MGEA5 and OGT mRNA level.	Rozanski		1		True	[]
533	22384635	Expression of genes encoding for enzymes associated with O-GlcNAcylation in endometrial carcinomas: clinicopathologic correlations.	Krześlak		1		True	[]
534	22275356	Critical role of O-Linked β-N-acetylglucosamine transferase in prostate cancer invasion, angiogenesis, and metastasis.	Lynch	2012	1	10.1074/jbc.M111.302547	True	[10098401, 13298683, 18387799, 16982728, 8551743, 16885148, 2002019, 20064370, 17460662, 12678487, 12136128, 16964247, 19202066, 7753821, 20959806, 20190804, 20610629, 17804744, 19121844, 15082532, 16452231, 11399029, 21255644, 20668475, 17430594, 15254046, 14695335, 1773917, 9041206, 15088144, 15356679, 19813088, 19351851, 3139301, 18758239, 21461968, 21567137, 15586368, 20466550, 18701722, 2110…
535	23493057	Functions and Mechanisms of Fibroblast Growth Factor (FGF) Signalling in Drosophila melanogaster.	Muha	2013	1	10.3390/ijms14035920	True	[1849109, 20940169, 16597617, 1325393, 15084280, 15128660, 15075295, 8957000, 8541215, 9778498, 8918892, 10383344, 12361604, 11703922, 19515694, 21613323, 19158183, 8957001, 21750361, 20530544, 19056986, 17942486, 15634694, 8330538, 9187139, 9621429, 16207075, 22219352, 22609944, 19597479, 22745312, 14570584, 10535739, 8978613, 16326394, 17603108, 20422006, 12062107, 7671793, 21300852, 1646484, 1…
536	1849109	The Drosophila FGF-R homolog is expressed in the embryonic tracheal system and appears to be required for directed tracheal cell extension.	Glazer		1	10.1101/gad.5.4.697	True	[]
537	16434137	GINsim: a software suite for the qualitative modelling, simulation and analysis of regulatory networks.	Gonzalez	2006	1	10.1016/j.biosystems.2005.10.003	True	[]
538	14597658	Cytoscape: a software environment for integrated models of biomolecular interaction networks.	Shannon		1	10.1101/gr.1239303	True	[11125103, 12403819, 12496357, 9381177, 9843981, 11201753, 10573422, 12142360, 11483584, 11741600, 10504701, 11928498, 12169552, 11780966, 11752249, 11557880, 12399584, 11587765, 9301339, 4517939, 10200254, 8759859, 10077610, 11125040, 10068694, 11743205, 12000970, 11125113, 11551460, 11283598]
539	30676945	Rolling Shutter Camera Absolute Pose.	Albl	2019	1	10.1109/TPAMI.2019.2894395	True	[]
540	36146261	Three-Dimensional Foot Position Estimation Based on Footprint Shadow Image Processing and Deep Learning for Smart Trampoline Fitness System.	Park	2022	1	10.3390/s22186922	True	[32525380, 33374537, 34328569, 27512557, 21306917, 31516672, 27295650, 32217208, 32036776]
541	36560336	A Context-Aware Smartphone-Based 3D Indoor Positioning Using Pedestrian Dead Reckoning.	Khalili	2022	1	10.3390/s22249968	True	[27929453, 22164034, 34960273, 28333648, 30781668, 35458825, 29921813, 35591111, 31126032, 22275550, 29867027, 26690163, 32366055, 30400511, 24013490]
542	36616750	Research on Indoor 3D Positioning Algorithm Based on WiFi Fingerprint.	Wang	2022	1	10.3390/s23010153	True	[30200285]
543	36502148	Multi-Target PIR Indoor Localization and Tracking System with Artificial Intelligence.	Chen	2022	1	10.3390/s22239450	True	[34577386, 0]
544	1517265	Accuracy assessment and control point configuration when using the DLT for photogrammetry.	Challis		1	10.1016/0021-9290(92)90040-8	True	[]
545	20333089	Parameter correlation and precision in multiple-angle ellipsometry.	Bu-Abbud		1	10.1364/AO.20.003020	True	[]
546	12991237	A quantitative description of membrane current and its application to conduction and excitation in nerve.	HODGKIN		1	10.1113/jphysiol.1952.sp004764	True	[14946713, 14861789, 16995189, 15394322, 14946714, 14946715, 14861788, 14946712]
547	30236283	Molecular Dynamics Simulation for All.	Hollingsworth		1	10.1016/j.neuron.2018.08.011	True	[22505256, 18196463, 17690293, 26880553, 22355588, 27808504, 28823160, 25450171, 11689945, 27872308, 22826215, 22183577, 25730859, 18768796, 19444816, 12069625, 21646537, 25745166, 28953867, 21349700, 27145262, 27049939, 19116626, 17922012, 29165243, 20613845, 26924438, 11743202, 17092018, 15643843, 21444776, 19932117, 28413946, 22031696, 24121438, 26089515, 21778406, 22035460, 28746339, 29720660…
548	30747524	Molecular Dynamics Simulations of Membrane Permeability.	Venable	2019	1	10.1021/acs.chemrev.8b00486	True	[19868999, 13742209, 26706099, 18166626, 18166627, 28482659, 29894626, 956767, 3735402, 18212019, 17635960, 5967438, 6034767, 19873619, 10587658, 19514034, 4407798, 27154639, 27951634, 2713445, 2015382, 11063882, 21819968, 16443652, 20496934, 26238099, 18216768, 20113048, 31002505, 18588221, 25323018, 24173132, 3768325, 9251802, 26636199, 26815602, 20136072, 23981057, 29096511, 985660, 19173328, …
549	32309795	Brownian Dynamics Simulations of Biological Molecules.	Huber	2019	1	10.1016/j.trechm.2019.07.008	True	[17602746, 21506553, 911982, 6865788, 23850142, 19416830, 26760529, 29024326, 23047027, 30413699, 26244733, 28805312, 24892385, 24214686, 28820938, 23454741, 15907931, 27428776, 23260021, 25982270, 24314083, 23486468, 18782760, 24194548, 301613, 23039617, 2833950, 8431552, 7656010, 8392365, 26879470, 29759374, 26701330, 26491986, 28661131, 30555910, 8845002, 26096018, 29094409, 30070844, 29319301…
550	35245737	The ugly, bad, and good stories of large-scale biomolecular simulations.	Gupta	2022	1	10.1016/j.sbi.2022.102338	True	[]
551	18004789	Sequence-similar, structure-dissimilar protein pairs in the PDB.	Kosloff		1	10.1002/prot.21770	True	[10592235, 1304348, 8019422, 12520060, 15980589, 12824419, 16187341, 3709526, 2017436, 10195279, 12878003, 15102456, 15036151, 9722650, 12520056, 10704319, 12211036, 12414710, 14696386, 9796821, 12021428, 12623012, 16039843, 15522863, 8805521, 12654251, 8805596, 10441115, 16543148, 12598368, 11792321, 16187345, 17112313, 10452901, 15718131, 12368089, 15738986, 15130475, 16005885, 9254694, 1033981…
552	27322406	Comparative Protein Structure Modeling Using MODELLER.	Webb	2016	1	10.1002/cpbi.3	True	[8289329, 9254694, 14681400, 16845081, 16301204, 19037750, 8073033, 22508994, 7584402, 15608167, 11588250, 3430611, 14681378, 11835480, 21134891, 23193287, 10592235, 3550471, 8340419, 1853201, 2419572, 9600919, 22069325, 5817651, 15608179, 3801593, 2207289, 9698570, 8710834, 3681981, 2687698, 2928296, 15215460, 3029386, 2657754, 8401234, 8401235, 12596261, 11344328, 12596262, 11125048, 24078704, …
553	32483333	Macromolecular modeling and design in Rosetta: recent methods and frameworks.	Leman	2020	1	10.1038/s41592-020-0848-2	True	[31521110, 30955193, 28960548, 21982300, 19444816, 15116359, 16211538, 28746339, 31942072, 31365149, 31471916, 14696385, 27899672, 25549265, 26410586, 24532726, 27412858, 19499576, 23800267, 11108474, 32365137, 21187238, 28430426, 27766851, 20061306, 21731610, 20686574, 27490953, 26610100, 23422428, 25866491, 24265211, 26295792, 21287615, 23924187, 30962376, 27626386, 29242347, 17285560, 27151862…
554	29788355	SWISS-MODEL: homology modelling of protein structures and complexes.	Waterhouse		1	10.1093/nar/gky427	True	[19041415, 26900867, 15766539, 25494300, 29102305, 9281423, 25255213, 18446297, 21829626, 28831657, 29329283, 15659362, 23900782, 25330973, 28236236, 28845596, 20534496, 22645367, 11731503, 14499603, 24721449, 15173116, 28874689, 29071742, 8674685, 9504803, 12824332, 16301204, 22323219, 24782522, 21134891, 29178137, 12037327, 27899622, 9254694, 20003500, 22198341, 23633579, 27899672, 24153109, 26…
555	34265844	Highly accurate protein structure prediction with AlphaFold.	Jumper	2021	1	10.1038/s41586-021-03819-2	True	[32676184, 25544475, 24698025, 11685234, 30357364, 31696235, 31235882, 18573083, 4124164, 31942072, 28056090, 31365149, 31344267, 33639355, 33243857, 2359125, 8254673, 20360767, 3612789, 8177884, 19116270, 22163331, 22101153, 8710822, 31589781, 15476259, 20724753, 31415569, 16981200, 12824330, 23986568, 27899574, 34293799, 31417196, 23138306, 3172241, 11742102, 31896580, 33770072, 31005579, 31602…
556	34282049	Accurate prediction of protein structures and interactions using a three-track neural network.	Baek	2021	1	10.1126/science.abj8754	True	[31942072, 31896580, 20061306, 29178137, 31045208, 31571280, 29788355, 33637700, 31521110, 33270898, 33112852, 26805782, 16677429, 32909282, 26805781, 7593158, 20849079, 30905657, 14659745, 16688218, 11058743, 2164689, 20222015, 33607256, 12151215, 16951403, 24782409, 31296772, 15476259, 33606986, 32881101, 33953201, 23986568, 27899574, 31235882, 29258817, 21460448, 19461840, 28472524, 28325875, …
557	35902752	'The entire protein universe': AI predicts shape of nearly every known protein.	Callaway		1	10.1038/d41586-022-02083-2	True	[]
558	31636460	Unified rational protein engineering with sequence-based deep representation learning.	Alley	2019	1	10.1038/s41592-019-0598-1	True	[26055155, 19935669, 29059183, 28706065, 27629638, 28140371, 23277561, 17322872, 15063647, 12198485, 28537592, 26689263, 30082754, 30250057, 31005579, 26555596, 29584811, 25398609, 9828015, 14552658, 28820438, 9010933, 23807146, 20143256, 26335199, 27318206, 29226803, 27193686, 27814948, 25415964, 23064225, 30209393, 29532027, 23851394, 28894102, 29301959, 25252978, 21706015, 29241002, 24304899, …
559	31881449	Machine learning for protein folding and dynamics.	Noé	2019	1	10.1016/j.sbi.2019.12.005	True	[]
560	29960344	Time-lagged autoencoders: Deep learning of slow collective variables for molecular kinetics.	Wehmeyer		1	10.1063/1.5011399	True	[]
561	34504303	Accelerating antibiotic discovery through artificial intelligence.	Melo	2021	1	10.1038/s42003-021-02586-0	True	[32404435, 32632261, 26928437, 31570838, 29394327, 25521642, 31186311, 31082661, 29242609, 29662055, 31540192, 32669436, 28024405, 32084340, 27411322, 32653070, 24351051, 10592278, 12139446, 23030618, 24059694, 27558503, 32971019, 31361484, 30908913, 30050984, 29355319, 31636460, 31801986, 32453589, 30108593, 27849600, 31093008, 19296598, 32464552, 29323230, 30333126, 29259134, 32875208, 22173434…
562	34416172	Informed training set design enables efficient machine learning-assisted directed protein evolution.	Wittmann	2021	1	10.1016/j.cels.2021.07.008	True	[]
563	29599244	Molecular mechanism of extreme mechanostability in a pathogen adhesin.	Milles		1	10.1126/science.aar2094	True	[24336184, 19609257, 12485987, 14567919, 21543319, 22675461, 10036727, 16362049, 11371571, 10585711, 28495024, 18654521, 16607289, 28254940, 24898289, 25821995, 29208742, 27795393, 25482395, 9892352, 10073936, 14718927, 24202172, 16605793, 17991749, 27216779, 26032562, 20139067, 28510145, 25450171, 9083660, 9083662, 9148804, 10866937, 26259544, 26349459, 24627488, 19043557, 18573088, 26948702, 25…
564	36304287	Protein structure prediction in the era of AI: Challenges and limitations when applying to <i>in silico</i> force spectroscopy.	Gomes	2022	1	10.3389/fbinf.2022.983306	True	[34282049, 35312342, 10592235, 26588952, 31464132, 35046575, 35418629, 19096772, 23180855, 18573083, 22577825, 32670256, 18542861, 10036727, 24336184, 21543319, 12417205, 35365655, 27145875, 8584939, 35783412, 30530696, 29599229, 36070862, 8744570, 9083662, 29042186, 34599769, 34265844, 17067927, 19836330, 32859904, 29578535, 9892352, 29599244, 34522032, 29477047, 18453278, 35099504, 24939692, 25…
565	23279960	Force as a single molecule probe of multidimensional protein energy landscapes.	Zoldák	2012	1	10.1016/j.sbi.2012.11.007	True	[]
566	16605793	Intrinsic rates and activation free energies from single-molecule pulling experiments.	Dudko	2006	1	10.1103/PhysRevLett.96.108101	True	[]
567	9083662	Molecular dynamics study of unbinding of the avidin-biotin complex.	Izrailev		1	10.1016/S0006-3495(97)78804-0	True	[6592583, 7684161, 10033323, 9162944, 7663418, 7647261, 7283158, 8584939, 8580356, 9083660, 7647232, 875032, 8515446, 5079946, 8346190, 8744570, 8153628, 237414, 16100953, 2388586, 2065188, 8205624, 8506353, 8161517, 2683260, 7939660, 7919782, 7392958, 8289264]
568	30346175	Direction Matters: Monovalent Streptavidin/Biotin Complex under Load.	Sedlak	2018	1	10.1021/acs.nanolett.8b04045	True	[24057405, 3044183, 2388598, 2388586, 17433846, 9636711, 22806584, 25639698, 29607642, 9194176, 16554831, 28000673, 8153628, 7939660, 9892352, 10796984, 10956011, 17902095, 16410837, 20559507, 29206886, 26873782, 28677396, 25419961, 8584939, 9083662, 8580356, 16169976, 18621812, 25601277, 27249234, 30890636, 11106806, 21504028, 29058444, 29941985, 16452627, 14718927, 27991799, 24898289, 29599244,…
569	32232150	Streptavidin/biotin: Tethering geometry defines unbinding mechanics.	Sedlak	2020	1	10.1126/sciadv.aay5999	True	[29599244, 30344108, 18251532, 7939660, 8580356, 21504028, 30890636, 30346175, 8584939, 9083662, 29206886, 26873782, 29058444, 16554831, 18178658, 20366455, 30877242, 14718927, 9083660, 29783836, 31462494, 27216779, 16222654, 28000673, 16452627, 2911722, 9194176, 29607642, 20938520, 31464132, 26259544, 22102445, 30604815, 26457965, 22094372, 8744570, 29578535, 2197373, 23187683, 23146088, 2150021…
570	31464132	Mechanisms of Nanonewton Mechanostability in a Protein Complex Revealed by Molecular Dynamics Simulations and Single-Molecule Force Spectroscopy.	Bernardi	2019	1	10.1021/jacs.9b06776	True	[25845770, 28716931, 30049874, 29473060, 30013059, 30420680, 26748482, 29058444, 30132772, 23188794, 24378772, 25482395, 25194847, 26519733, 26259544, 26873782, 24080387, 10737938, 20373916, 23580648, 27298375, 28389644, 28186207, 16267281, 20814577, 9083662, 8584939, 11297932, 19351898, 27145875, 24573470, 8744570, 19644455, 16222654, 29578535, 27216779, 30023682, 25074581, 29599244, 9892352, 29…
571	32859904	High force catch bond mechanism of bacterial adhesion in the human gut.	Liu	2020	1	10.1038/s41467-020-18063-x	True	[9083660, 347575, 9083662, 12736689, 12110187, 18573088, 28818948, 28282172, 15277675, 19331389, 16369083, 16272438, 25359979, 25845888, 26347002, 27941816, 28390861, 25738531, 30657665, 25482395, 26259544, 17360613, 25855788, 26519733, 27579515, 18445585, 27924829, 28254940, 30212202, 30089863, 18685107, 29599244, 30374867, 31257893, 30171252, 26641713, 29775583, 29466338, 31165735, 29058444, 31…
572	35312342	A tethered ligand assay to probe SARS-CoV-2:ACE2 interactions.	Bauer	2022	1	10.1073/pnas.2114397119	True	[32228860, 14647384, 16282461, 32015507, 32142651, 32225175, 33242391, 32235945, 32358202, 11877463, 30150415, 27798607, 32538085, 32396772, 8153628, 9148804, 18511917, 29599244, 8596951, 19527664, 20725043, 23150587, 31548690, 31897422, 22101354, 27609897, 26984516, 30912662, 34675411, 28696205, 32225176, 16166518, 28591514, 31462494, 25565216, 26588570, 19566207, 30877242, 18550806, 32656452, 2…
573	36455202	Molecular Origins of Force-Dependent Protein Complex Stabilization during Bacterial Infections.	Melo	2022	1	10.1021/jacs.2c07674	True	[]
574	25845770	Molecular dynamics simulations of large macromolecular complexes.	Perilla	2015	1	10.1016/j.sbi.2015.03.007	True	[23719463, 22817898, 24509245, 25765281, 24492203, 19836330, 16222654, 23407358, 25594075, 18462672, 19398010, 25309628, 23341770, 24961372, 21168322, 16531228, 25703376, 25362342, 25036288, 23085162, 22589708, 19217853, 24843179, 25363765, 24559861, 25420008, 24244139, 23062347, 23795290, 23214824, 21689538, 23083721, 24109217, 22404678, 19728362, 20695471, 21403307, 20713001, 22448847, 15863480…
575	23719463	Mature HIV-1 capsid structure by cryo-electron microscopy and all-atom molecular dynamics.	Zhao		1	10.1038/nature12162	True	[22762019, 9872746, 11014200, 8662505, 8784350, 21146540, 9346481, 22036671, 19523676, 21248851, 19914170, 21860371, 16919474, 17923088, 19398010, 22428579, 11991995, 16873251, 22927821, 21689538, 21762799, 19194444, 14019094, 12660176, 22722831, 18445149, 21172911, 16222654]
576	25229711	Lipid organization of the plasma membrane.	Ingólfsson	2014	1	10.1021/ja507832e	True	[]
577	33243981	Essential role of accessory subunit LYRM6 in the mechanism of mitochondrial complex I.	Galemou Yoga	2020	1	10.1038/s41467-020-19778-7	True	[31935361, 32058886, 30786232, 30055843, 26777588, 23708290, 25554780, 32777307, 24706851, 28802701, 25686363, 30352195, 31473256, 27595392, 31844670, 29395787, 29915388, 15175326, 18502755, 30374105, 30906865, 29660310, 21565159, 26330610, 15004020, 17681940, 20117074, 28798393, 23417064, 27295634, 23093919, 31492636, 27509854, 24063851, 32747785, 32972993, 11245800, 17406264, 28844695, 30573545…
578	25450171	Enhanced sampling techniques in molecular dynamics simulations of biological systems.	Bernardi	2014	1	10.1016/j.bbagen.2014.10.019	True	[12198485, 24709805, 18517321, 22737279, 24961372, 23341770, 23719463, 26588952, 22035460, 26631792, 24453949, 22830440, 9348663, 19824035, 24815540, 26606609, 24976862, 19345092, 20514364, 24547901, 26620937, 17113307, 12727509, 16240446, 18215513, 24625009, 23298543, 12547762, 21857812, 24944348, 21857813, 16200636, 23407358, 16222654, 12271136, 7738605, 9963736, 17031956, 15725015, 12633242, 1…
579	34413500	A glycan gate controls opening of the SARS-CoV-2 spike protein.	Sztain	2021	1	10.1038/s41557-021-00758-3	True	[31986261, 32007145, 27578435, 32075877, 32155444, 32942285, 33242391, 33140034, 32828084, 34270232, 34031561, 8770190, 20136305, 27984811, 28301772, 30892023, 30881664, 29523842, 25246856, 25422471, 32703906, 32366695, 32699321, 28807998, 32255648, 32395705]
580	30983889	Exascale Computing: A New Dawn for Computational Biology.	Lee	2018	1	10.1109/MCSE.2018.05329812	True	[10592235, 15496913, 26354465, 23698360, 27267963, 23872175, 15514700, 27629638, 29139324, 22035460, 26807648, 25437435, 30949587, 23557014, 26505480, 28191969, 26230546, 23115356, 21529163]
581	34388673	Harder, better, faster, stronger: Large-scale QM and QM/MM for predictive modeling in enzymes and proteins.	Vennelakanti	2021	1	10.1016/j.sbi.2021.07.004	True	[]
582	26588952	Hybrid QM/MM Molecular Dynamics Study of Benzocaine in a Membrane Environment: How Does a Quantum Mechanical Treatment of Both Anesthetic and Lipids Affect Their Interaction.	Bernardi	2012	1	10.1021/ct300213u	True	[]
583	29578535	NAMD goes quantum: an integrative suite for hybrid simulations.	Melo	2018	1	10.1038/nmeth.4638	True	[19173328, 23557014, 26588952, 26584129, 29256511, 27552257, 16222654, 24944348, 8744570, 27216779, 27398726, 2197373, 26605718, 24122798, 19351898, 20156451, 18290641, 26772556, 18950136, 985660, 23670872, 18072177, 16833721, 26589024, 27704827, 12554668, 23187683, 23341755, 26132289, 26259544]
584	32752662	Scalable molecular dynamics on CPU and GPU architectures with NAMD.	Phillips		1	10.1063/5.0014475	True	[19836330, 23719463, 21572567, 31680510, 16222654, 24889800, 15264259, 18462672, 17902937, 8744570, 27216779, 17894371, 32154805, 15863616, 31730852, 25594075, 16531228, 20675161, 29202130, 23049488, 17212484, 9895674, 9897546, 15268177, 25691833, 26815602, 32282198, 15048829, 22121340, 30358394, 18290641, 27159059, 30697777, 26146490, 26614317, 25247823, 9083662, 12271136, 16144000, 17430020, 27…
585	27216779	QwikMD - Integrative Molecular Dynamics Toolkit for Novices and Experts.	Ribeiro	2016	1	10.1038/srep26536	True	[301613, 24709805, 25845770, 23094066, 24186064, 26583751, 16531228, 23719463, 16253878, 22949691, 26588952, 16737771, 27145875, 25450171, 18351591, 16222654, 8744570, 10592235, 8254673, 21187238, 19927325, 16301204, 20360767, 24000174, 26596171, 9083662, 18462672, 19398010, 9348663, 25646698, 16674165, 21500218, 21547007, 26583988, 25340325, 15044738, 16418268, 25573486, 26781441, 21168322, 2497…
586	8744570	VMD: visual molecular dynamics.	Humphrey		1	10.1016/0263-7855(96)00018-5	True	[]
587	26583988	PTRAJ and CPPTRAJ: Software for Processing and Analysis of Molecular Dynamics Trajectory Data.	Roe	2013	1	10.1021/ct400341p	True	[]
588	26488642	MDTraj: A Modern Open Library for the Analysis of Molecular Dynamics Trajectories.	McGibbon		1	10.1016/j.bpj.2015.08.015	True	[19361980, 23237705, 26620784, 26583988, 8744570, 21500218, 16940322, 24638223, 19965179, 22539341, 16222654, 23316124, 26609855, 22125474, 26588955, 27337644, 15973002, 6667333, 4760134, 6385134, 17608477, 24564583, 24415924]
589	32734663	The Bio3D packages for structural bioinformatics.	Grant	2020	1	10.1002/pro.3923	True	[16940322, 25491031, 9414203, 9541397, 17399740, 18547521, 16738564, 19351898, 23186336, 26412788, 11159421, 10592235, 15034147, 26315911, 29103094, 16981200, 10944387, 26592104, 25418105, 26703464, 30412578, 12209124, 2231712, 21772288, 27525504, 17952055, 16928735, 15762993, 32427333, 31114881, 27151201, 21471012, 21711533, 26583988, 24803851, 24702124, 23934896, 28574982]
590	34477105	Concerted conformational dynamics and water movements in the ghrelin G protein-coupled receptor.	Louet	2021	1	10.7554/eLife.63201	True	[25815779, 33007367, 19444816, 27489943, 30690069, 32596956, 18529072, 22117076, 25605885, 34168117, 26571351, 32539374, 31416915, 16366637, 16940322, 19177368, 18585736, 31972475, 29323277, 32732395, 25241941, 26245379, 27819658, 8744570, 18351591, 14501036, 18382464, 17846036, 32610961, 29410984, 20937574, 26363071, 22573814, 31884418, 26042199, 29155946, 32752662, 19903557, 32814772, 31110175,…
591	33032427	Generalized correlation-based dynamical network analysis: a new high-performance approach for identifying allosteric communications in molecular dynamics trajectories.	Melo		1	10.1063/5.0018980	True	[]
592	30943726	Exploring Allosteric Pathways of a V-Type Enzyme with Dynamical Perturbation Networks.	Gheeraert	2019	1	10.1021/acs.jpcb.9b01294	True	[24150612, 18706817, 19303011, 24740064, 14343300, 5938952, 22577828, 24516370, 12120504, 23903222, 19721446, 21726912, 23582321, 25642601, 27238967, 20884293, 12483203, 17261030, 19203263, 19679084, 24667124, 29069080, 22015376, 26807648, 22586084, 26823026, 28764328, 30530700, 19351898, 23197839, 24922508, 26806157, 27074285, 27797506, 23445323, 11591353, 19121696, 16940057, 12795596, 28396388,…
593	34824485	Multiscale modeling and cinematic visualization of photosynthetic energy conversion processes from electronic to cell scales.	Sener	2020	1	10.1016/j.parco.2020.102698	True	[28301162, 17895378, 20655834, 21344591, 24530865, 27564854, 27274603, 21566184, 27936329, 25839341, 23708977, 31730852, 10976061, 28364021, 31332310, 8744570, 22659614, 11909118, 15100020, 16222654, 17894371, 18290641, 32752662, 27875206, 27747138, 29995992]
594	24200810	Molecular architecture of a eukaryotic translational initiation complex.	Fernández	2013	1	10.1126/science.1240585	True	[16194295, 19239892, 20094052, 22664984, 11738593, 22815232, 22770215, 22751017, 22096102, 21205638, 22052974, 22100448, 23427024, 17913637, 12507428, 19029250, 19363482, 20932910, 11114334, 15935757, 21051640, 19210616, 8787610, 14698289, 23812720, 10659855, 18976658, 10393195, 12008673, 15189156, 16461768, 16859925, 12781660, 23000701, 22842542, 14568533, 15264254, 20383002, 20980660]
595	33067417	Structure of inhibitor-bound mammalian complex I.	Bridges	2020	1	10.1038/s41467-020-18950-3	True	[23527692, 26906428, 27509854, 29915388, 31844670, 23417064, 17681940, 29133414, 29643224, 25554780, 29395787, 9593904, 9593914, 26625959, 27301663, 29892070, 25017630, 16953619, 4301403, 9915790, 8307034, 22079202, 4314938, 7006698, 31226318, 18462672, 18651753, 29039928, 16682634, 16760472, 26592861, 29937372, 30120126, 16388600, 30906865, 20117074, 15004020, 26615219, 29017321, 25545070, 22484…
596	32347721	Charge Transfer and Chemo-Mechanical Coupling in Respiratory Complex I.	Gupta	2020	1	10.1021/jacs.9b13450	True	[]
597	34982960	Comprehensive structure and functional adaptations of the yeast nuclear pore complex.	Akey	2022	1	10.1016/j.cell.2021.12.015	True	[29872004, 8314837, 18046405, 18046406, 32879490, 21784248, 23795296, 21738830, 30103204, 20476751, 30393052, 24315095, 31730249, 30559374, 31611690, 31363125, 26292704, 10353244, 29095096, 15556859, 18669648, 15523559, 16461911, 17220896, 26112706, 29107331, 7957670, 9625751, 33563541, 22331846, 27839866, 31001417, 21670211, 26344569, 22138091, 25362362, 25646085, 30943044, 30245846, 25514926, 3…
598	33028525	Cryo-EM and MD infer water-mediated proton transport and autoinhibition mechanisms of V<sub>o</sub> complex.	Roh	2020	1	10.1126/sciadv.abb9605	True	[26410601, 18511251, 16524922, 29464568, 7622524, 28247968, 29748256, 30724163, 31221832, 31439765, 5968307, 27776355, 29526695, 30910982, 19783985, 21832060, 27281200, 9356442, 30122370, 30975749, 32042190, 15306376, 27145875, 6445905, 1533640, 2857169, 18290641, 27936329, 31680510, 15629643, 18492665, 26416888, 9030757, 9030535, 27965356, 28250466, 26592709, 30412051, 30713699, 23872039, 266235…
599	27145875	Computational Methodologies for Real-Space Structural Refinement of Large Macromolecular Complexes.	Goh	2016	1	10.1146/annurev-biophys-062215-011113	True	[19700309, 23451892, 10404220, 6975121, 18046405, 18046406, 16301204, 25613890, 25071206, 25953817, 23331310, 21713261, 22460880, 25450171, 9989504, 22355139, 19805102, 26245381, 18481394, 9757107, 17810339, 24599998, 24530865, 26583751, 21893283, 24896130, 23376441, 20057044, 25902435, 24482835, 24161733, 18094466, 23180855, 24076763, 25707030, 21532589, 23592445, 22323232, 9184221, 18428767, 25…
600	29107896	CryoEM-based hybrid modeling approaches for structure determination.	Cassidy	2017	1	10.1016/j.mib.2017.10.002	True	[23426864, 28342396, 27658821, 27238019, 28426242, 27572733, 25910205, 28192420, 25953817, 27629640, 27145875, 24814094, 26578576, 25062767, 24573470, 24035711, 16301204, 22814390, 20360767, 25950237, 17075131, 26038552, 16166519, 17488521, 27171127, 17452350, 26733453, 17517781, 28430426, 22505255, 25914056, 23251350, 20431534, 22417139, 19233204, 15264254, 22696409, 20338243, 18073112, 23999189…
601	19398010	Molecular dynamics flexible fitting: a practical guide to combine cryo-electron microscopy and X-ray crystallography.	Trabuco	2009	1	10.1016/j.ymeth.2009.04.005	True	[16689638, 11566128, 9238011, 11472093, 14643217, 10969026, 11472090, 18757874, 15450300, 16929111, 16490207, 16843893, 17925437, 18073112, 18572416, 18275820, 18849406, 17993504, 18586844, 18462672, 19122150, 19913480, 20161332, 8744570, 16222654, 17902937, 10222274, 18336835, 17894371, 9162944, 8584939, 12824344, 24889800, 15185334, 16510155, 12829462, 18606549, 10709244]
602	30219048	Accurate flexible refinement of atomic models against medium-resolution cryo-EM maps using damped dynamics.	Kovacs	2018	1	10.1186/s12900-018-0089-0	True	[25544475, 26000851, 27800126, 28191458, 18586844, 18073112, 17993489, 21244844, 23999189, 0, 18849406, 18462672, 19800974, 28370077, 21124809, 28636906, 23251350, 25707030, 0, 22505255, 19603484, 9294863, 1772635, 15299793, 2330032, 24446360, 9546398, 18400175, 26831109, 26416532, 24213166, 28989723, 28671674, 28270620, 10592235, 17993504, 11472090]
603	33884260	Molecular Dynamics to Predict Cryo-EM: Capturing Transitions and Short-Lived Conformational States of Biomolecules.	Nierzwicki	2021	1	10.3389/fmolb.2021.641208	True	[26623517, 29642030, 30558883, 3062181, 32047310, 22320129, 33520346, 32078321, 23251350, 32202798, 25430774, 31885264, 31072936, 32090567, 23792628, 24357374, 30829573, 26841432, 31492816, 12198485, 32422044, 26068751, 31709058, 30219048, 31400843, 32258048, 27110629, 28716931, 30082384, 28652374, 27800559, 28764328, 30763088, 32452204, 30555184, 15264254, 31041385, 27383269, 18275820, 18462672,…
604	35874311	CryoFold: determining protein structures and data-guided ensembles from cryo-EM density maps.	Shekhar	2021	1	10.1016/j.matt.2021.09.004	True	[23251785, 30377346, 31150619, 25707029, 31855177, 33155546, 26884261, 32090567, 27145875, 24161733, 29691408, 27383269, 26038552, 26351667, 18462672, 10404198, 26844300, 30449687, 18556554, 32948759, 23417064, 33542514, 23503848, 17592113, 26004443, 32142641, 31872764, 33291927, 24213166, 30092279, 30075190, 31090543, 32134661, 29067766, 32207947, 31221832, 28042966, 14633978, 29760063, 26871634…
605	26844300	Metainference: A Bayesian inference method for heterogeneous systems.	Bonomi	2016	1	10.1126/sciadv.1501177	True	[9071603, 10605120, 11524383, 10835412, 22499653, 11395427, 16002620, 26038552, 25171412, 24161733, 25799115, 25087511, 24726919, 15650731, 23485282, 23464140, 26592995, 24586124, 3041007, 18556554, 23407358, 21539772, 22206505, 19739624, 17212484, 20628786, 11942855, 17608477]
606	18234819	Coarse-grained molecular simulation of diffusion and reaction kinetics in a crowded virtual cytoplasm.	Ridgway	2008	1	10.1529/biophysj.107.116053	True	[10553280, 15298882, 14695245, 16800611, 16504372, 16482094, 11590012, 16825427, 11279227, 1748995, 15763552, 16217649, 15095986, 10553282, 7698310, 9864330, 15362103, 16113107, 11796221, 12687402, 10553279, 15302206, 15142746, 16781049, 15918760, 15267746, 16471819, 15601687, 16860723, 16962764, 15763553, 15907464, 11988477, 14573350, 12829515, 15972011, 15817692, 17052123, 16731694, 14512504, 1…
607	20221255	Diffusion, crowding & protein stability in a dynamic molecular model of the bacterial cytoplasm.	McGuffee	2010	1	10.1371/journal.pcbi.1000694	True	[18573081, 18573087, 7688609, 11573094, 19113834, 14701904, 16606319, 18573089, 18234819, 9298646, 10592235, 15063651, 9864330, 16672597, 16923878, 18952804, 16967959, 1891800, 15339818, 16113107, 17142285, 3129721, 3474634, 18427119, 15323712, 17007994, 9083693, 16131545, 17206628, 15596487, 15781864, 15528442, 18039937, 12460582, 16148936, 19762644, 15911532, 26610102, 18697933, 19577574, 10438…
608	31816234	Making Soup: Preparing and Validating Models of the Bacterial Cytoplasm for Molecular Simulation.	Oliveira Bortot	2019	1	10.1021/acs.jcim.9b00971	True	[]
609	31730852	Atoms to Phenotypes: Molecular Design Principles of Cellular Energy Metabolism.	Singharoy		1	10.1016/j.cell.2019.10.021	True	[22659614, 17028136, 28360203, 14993213, 11517324, 23870256, 9598982, 24530865, 24896130, 18515401, 25910205, 22606364, 15632164, 15632163, 14977419, 25032790, 10606520, 21124924, 27145875, 15935754, 28301162, 22621241, 9927413, 2215695, 22817898, 23876160, 28114766, 27654913, 16101283, 17569554, 29995992, 29732092, 20809619, 18723509, 16222654, 24131108, 18326046, 16896339, 18617515, 27564854, 2…
610	23656106	Perspective: Stochastic algorithms for chemical kinetics.	Gillespie		1	10.1063/1.4801941	True	[9023339, 9691025, 12183631, 16051143, 19894929, 17037977, 15332951, 16321569, 18067349, 18513044, 21071794, 16460151, 15606235, 16964997, 18266441, 19159264, 23039691, 21895155, 15638651, 16238434, 21261403, 16321076, 17430072, 19045316, 19425765, 21054005, 21280690, 22191865, 20095724, 20133748, 15998739, 17051695, 11497866, 23325756, 16846247, 21300894, 22727185, 22071651, 20210383, 17867731, …
611	32155410	Stochastic Modeling of Autoregulatory Genetic Feedback Loops: A Review and Comparative Study.	Holehouse	2020	1	10.1016/j.bpj.2020.02.016	True	[12417193, 11967538, 27990019, 26357015, 29590079, 16699522, 12183631, 16822040, 19450473, 22125482, 27131487, 29167445, 23277599, 30940028, 17155441, 18988743, 16383645, 22830733, 25615392, 23679448, 25493821, 16543458, 16541077, 17037977, 26965629, 31540707, 32113345, 31869986, 23005133, 21770603, 26597159, 30120244, 25763973, 21895155, 22583770, 26465503, 25811868, 27528448, 29347590, 24782538…
612	35063075	Fundamental behaviors emerge from simulations of a living minimal cell.	Thornburg		1	10.1016/j.cell.2021.12.025	True	[32513086, 6260481, 6260482, 33451183, 28961963, 19167328, 26443740, 30657448, 17149771, 32969592, 33211880, 25982945, 25477384, 28217125, 6469983, 19304878, 27941827, 26599081, 8940025, 21964332, 26333594, 27294303, 29424367, 23927696, 19174513, 16829961, 32984663, 26598710, 22064852, 23630264, 18167543, 33097709, 20488990, 34368224, 15145806, 29275251, 15277674, 35862786, 24882911, 12884008, 48…
613	27930676	Stochastic Simulation Service: Bridging the Gap between the Computational Expert and the Biologist.	Drawert	2016	1	10.1371/journal.pcbi.1005220	True	[9023339, 10098409, 10659857, 12432407, 11972055, 10852944, 16846247, 12669070, 12688905, 18704086, 17448998, 21727139, 12611808, 17581038, 17051695, 20170209, 26865735, 28190948, 23656106, 17032683, 26085503, 23423320, 20151023, 20300644, 24040218, 22574658, 15817692, 22548918, 10068694, 9284281, 15332951, 18513044, 22727185, 22034350, 19854939, 23325756, 25768640]
614	23007888	Lattice Microbes: high-performance stochastic simulation method for the reaction-diffusion master equation.	Roberts	2012	1	10.1002/jcc.23130	True	[20829787, 21776076, 21545284, 22499939, 9023339, 17037977, 21423716, 20365230, 19700812, 21041672, 17051695, 15817692, 16731694, 17537752, 19275393, 20170209, 16857386, 18946497, 19805102, 19838170, 19965468, 16113107, 18234819, 20221255, 8744570, 16460151, 15549913, 16964997, 17867731, 20012222, 19578038, 21062761, 22715366, 12611808, 17032683, 19045830, 17012327, 21727139]
615	35854114	How to shrink AI's ballooning carbon footprint.	Gibney		1	10.1038/d41586-022-01983-7	True	[]
616	5652110	Shortcomings in pharmacokinetic analysis by conceiving the body to exhibit properties of a single compartment.	Riegelman		1	10.1002/jps.2600570123	True	[]
617	4774049	The fate of pancuronium bromide in man.	Agoston		1	10.1111/j.1399-6576.1973.tb00839.x	True	[]
618	13728276	Kinetics of drug absorption, distribution, metabolism, and excretion.	NELSON		1	10.1002/jps.2600500302	True	[]
619	5838712	Intertissue diffusion effect for inert fat-soluble gases.	Perl		1	10.1152/jappl.1965.20.4.621	True	[]
620	19211004	Investigation of the effect of data error in the analysis of biological tracer data.	Myhill	2008	1	10.1016/S0006-3495(67)86628-1	True	[14016084]
621	5568257	Commentary. Drug distribution and pharmacologic effects.	Gibaldi		1	10.1002/cpt1971125734	True	[]
622	4654354	Absorption of drugs from the rat lung.	Enna		1	10.1152/ajplegacy.1972.223.5.1227	True	[]
623	4875402	Pharmacokinetics.	Wagner		1	10.1146/annurev.pa.08.040168.000435	True	[]
624	14160212	VARIATION IN RATE OF SALICYLATE ELIMINATION BY HUMANS.	LEVY		1	10.1136/bmj.2.5404.286	True	[5875171, 13172184, 13697554, 13723722, 14057887, 14412226, 13804621]
625	4958410	The binding of antibiotics to serum proteins.	Rolinson		1	10.1111/j.1476-5381.1965.tb01788.x	True	[13909146, 14219962, 14491396, 13755140, 14056922, 13786737, 17791075, 14033875, 16695059, 14456243, 13793859, 13992325, 14428276, 15419758, 16561312]
626	14079639	SOME POSSIBLE ERRORS IN THE PLOTTING AND INTERPRETATION OF SEMILOGARITHMIC PLOTS OF BLOOD LEVEL AND URINARY EXCRETION DATA.	WAGNER		1	10.1002/jps.2600521116	True	[]
627	5790272	Ampicillin levels in human bile in the presence of biliary tract disease.	Mortimer		1	10.1136/bmj.3.5662.88	True	[14046014, 20789195, 4959982, 13904908, 13917127, 14306010]
628	13873303	Symposium on clinical drug evaluation and human pharmacology. VI. Difficulties in extrapolating data on metabolism of drugs from animal to man.	BRODIE		1	10.1002/cpt196233374	True	[]
629	22454862	Blood level or pharmacological response?	Turner		1	10.1111/j.1365-2125.1974.tb00199.x	True	[4105961, 4680225]
630	4394650	Plasma propranolol levels in the quaniitative assessment of beta-adrenergic blockade in man.	Coltart		1	10.1136/bmj.3.5725.731	True	[4958811, 5410893, 5761914, 4165436, 5648068, 13034678, 5914852, 14338295, 5413953, 4390767]
631	29024603	Exercise tolerance during muscle contractions below and above the critical torque in different muscle groups.	Abdalla	2017	1	10.1139/apnm-2017-0381	True	[]
632	7753121	Reliability of measurements of muscle strength and voluntary activation using twitch interpolation.	Allen		1	10.1002/mus.880180605	True	[]
633	467413	The perception of effort: an inductive approach.	Banister		1	10.1007/BF00421661	True	[5027236, 4256989, 13152698, 861486, 133213, 15677156, 4792143, 13834535, 4120482, 13441853, 858300, 4720958, 4107849, 4721004, 4721008, 14238203]
634	24361503	Influence of duty cycle on the power-duration relationship: observations and potential mechanisms.	Broxterman	2013	1	10.1016/j.resp.2013.11.010	True	[]
635	19150854	Estimation of critical torque using intermittent isometric maximal voluntary contractions of the quadriceps in humans.	Burnley	2009	1	10.1152/japplphysiol.91474.2008	True	[]
636	22556396	Distinct profiles of neuromuscular fatigue during muscle contractions below and above the critical torque in humans.	Burnley	2012	1	10.1152/japplphysiol.00022.2012	True	[]
637	29521722	Effects of Two Hours of Heavy-Intensity Exercise on the Power-Duration Relationship.	Clark		1	10.1249/MSS.0000000000001601	True	[]
638	19390005	Motor unit control and force fluctuation during fatigue.	Contessa	2009	1	10.1152/japplphysiol.00035.2009	True	[16036904, 14615422, 10194214, 11560086, 6445413, 18171708, 4712973, 18562556, 7143247, 8294967, 2358878, 2600629, 856991, 8350134, 7928865, 6875917, 13398946, 11684054, 18207421, 10716772, 7084948, 16133815, 11018121, 1839558, 15615827, 18483170, 2231405, 9521533, 10899210, 12702706, 15986419, 10634886]
639	20069487	Endurance time is joint-specific: a modelling and meta-analysis investigation.	Frey Law		1	10.1080/00140130903389068	True	[2369288, 16806974, 1864793, 15578202, 19625539, 15973659, 8609921, 18803098, 11581554, 3745035, 6100456, 10484275, 1149731, 2006222, 3964252, 9365358, 4148752, 1877366, 17113787, 5260673, 1820379, 2458230, 18448360, 14685868, 15791418, 18932206, 12576411, 7453159, 17614951, 19565683, 10086892, 9338516, 18991332, 1633796, 16607865, 17931886, 12068054, 17613733, 9741792, 9843073, 6117420, 9840403,…
640	8821149	Supraspinal factors in human muscle fatigue: evidence for suboptimal output from the motor cortex.	Gandevia		1	10.1113/jphysiol.1996.sp021164	True	[657729, 13717441, 6308182, 6887053, 6663333, 3748459, 3560001, 3359207, 3172828, 3256627, 2213581, 2231418, 2277345, 1872366, 1770449, 1839558, 1335508, 8068071, 8120833, 7753121, 13152698, 7298453]
641	7263402	Muscular endurance and surface electromyogram in isometric and dynamic exercise.	Hagberg		1	10.1152/jappl.1981.51.1.1	True	[]
642	19276836	Comparison of critical force to EMG fatigue thresholds during isometric leg extension.	Hendrix		1	10.1249/MSS.0b013e318190bdf7	True	[]
643	19137323	A comparison of critical force and electromyographic fatigue threshold for isometric muscle actions of the forearm flexors.	Hendrix	2009	1	10.1007/s00421-008-0895-3	True	[446467, 6749525, 310926, 7298467, 8514689, 7262059, 10694142, 1555900, 1149731, 5656783, 15377649, 3700300, 8299596, 7588679, 13332603, 7474990, 7173165, 8897394, 8294967, 1555562, 7197626, 15016793, 7190913, 1185666, 1915324, 14886153]
644	20637234	Comparing electromyographic and mechanomyographic frequency-based fatigue thresholds to critical torque during isometric forearm flexion.	Hendrix	2010	1	10.1016/j.jneumeth.2010.07.006	True	[]
645	30182186	A phenomenological model of the time course of maximal voluntary isometric contraction force for optimization of complex loading schemes.	Herold	2018	1	10.1007/s00421-018-3983-z	True	[8872272, 20069487, 18608477, 10424420, 3560001, 25556533, 11581501, 25301292, 15179160, 22403006, 40999, 14328454, 9578371, 11445772, 15049717, 1400055, 8408093, 17463302, 6685038, 20360437, 11964225, 8120594, 22203363, 11018439, 9219890, 23019318, 16556656, 7202390, 13523906, 26018327, 20473619, 18789445, 26824934, 27932676, 26327267, 11311700, 27630575, 17157533, 28574981, 1633796, 17702815, 2…
646	28332113	The 'Critical Power' Concept: Applications to Sports Performance with a Focus on Intermittent High-Intensity Exercise.	Jones		1	10.1007/s40279-017-0688-0	True	[7262059, 3191904, 6698679, 11513315, 1555562, 16527863, 20195180, 21487156, 18056980, 26940850, 20028850, 21552162, 28008101, 21160059, 17095935, 17473782, 18685519, 21769731, 22981969, 27003111, 3253231, 11916890, 19967582, 15450481, 3167501, 12458364, 1893899, 23377832, 26088158, 20689463, 12048335, 18067518, 17510672, 21415174, 19342439, 16540838, 3558181, 22052102, 12665540, 23640601, 253294…
647	31124324	The maximal metabolic steady state: redefining the 'gold standard'.	Jones		1	10.14814/phy2.14098	True	[16527863, 21805336, 7658947, 12627312, 8775160, 10862542, 11375880, 12972887, 10562610, 23121405, 8001529, 12744715, 15542571, 9562222, 23802599, 26088158, 28008101, 25729309, 12436283, 22981969, 10694142, 19150854, 27806677, 17095935, 22556396, 10622356, 11990749, 23377832, 29521722, 30995104, 20962004, 28776675, 12736836, 16195984, 21556815, 4850854, 19453206, 12900698, 3766777, 6837768, 32532…
648	6884474	Effect of fatigue on force sensation.	Jones		1	10.1016/0014-4886(83)90332-1	True	[]
649	24699366	The single-bout forearm critical force test: a new method to establish forearm aerobic metabolic exercise intensity and capacity.	Kellawan	2014	1	10.1371/journal.pone.0093481	True	[21193565, 21624968, 20679356, 19520838, 9023519, 8226454, 18056980, 3191904, 21556815, 17473782, 20028850, 19150854, 15155716, 10907753, 11286357, 10487463, 17095935, 12012075, 8775164, 7742769, 16527863, 20195180, 8926266, 12909682, 8819238, 21487156, 9530120, 15691905, 17951327]
650	31379595	Critical Peripheral Fatigue Thresholds Among Different Force-Velocity Conditions: An Individual-Based Model Approach.	Morel	2019	1	10.3389/fphys.2019.00875	True	[18195089, 17962334, 27343106, 19015193, 16282433, 9003563, 6100456, 28044405, 27241818, 19150854, 19347926, 20962004, 22675303, 12665979, 20719645, 11410641, 11581501, 19915500, 12730256, 26496420, 27821022, 18056980, 12171119, 24699366, 15618343, 16129419, 18483166, 19131473, 2583154, 21646405, 25556533, 27630575, 24504427, 15388311, 18379208, 27031742, 2228848, 9451655, 27003703, 27755383, 756…
651	30531413	Methodological Approaches and Related Challenges Associated With the Determination of Critical Power and Curvature Constant.	Muniz-Pumares		1	10.1519/JSC.0000000000002977	True	[]
652	6545350	Endurance time and fatigue in static contractions.	Sato		1		True	[]
653	16556656	The effect of sustained low-intensity contractions on supraspinal fatigue in human elbow flexor muscles.	Søgaard	2006	1	10.1113/jphysiol.2005.103598	True	[16036904, 11880693, 8335559, 7298453, 3471051, 3560001, 15664144, 2345867, 14614080, 12417219, 9508823, 2388662, 592214, 1714819, 11581501, 8821149, 9547163, 10561405, 8410704, 11104060, 6284540, 8299610, 15146306, 12363289, 11514246, 8761037, 1998892, 8815038, 12115976, 8756168, 9851300, 13152698, 9270673, 12932418, 10904066, 8821148, 12068053, 12909682, 15613373, 15033969, 8536598, 9578370, 97…
654	18996948	Influence of prior sprint exercise on the parameters of the 'all-out critical power test' in men.	Vanhatalo	2008	1	10.1113/expphysiol.2008.045229	True	[]
655	17473782	Determination of critical power using a 3-min all-out cycling test.	Vanhatalo		1	10.1249/mss.0b013e31802dd3e6	True	[]
656	28991037	Mechanisms of Fatigue and Recovery in Upper versus Lower Limbs in Men.	Vernillo		1	10.1249/MSS.0000000000001445	True	[]
657	32015543	SciPy 1.0: fundamental algorithms for scientific computing in Python.	Virtanen	2020	1	10.1038/s41592-019-0686-2	True	[25024921, 32818163, 29099225, 25926788, 14872004, 28980652, 26918975]
658	25109494	A generalized linear factor model approach to the hierarchical framework for responses and response times.	Molenaar	2014	1	10.1111/bmsp.12042	True	[]
659	26807063	Measuring Ability, Speed, or Both? Challenges, Psychometric Solutions, and What Can Be Gained From Experimental Control.	Goldhammer	2015	1	10.1080/15366367.2015.1100020	True	[12199315, 14844557, 0, 20525316, 24966810, 16846963, 2011460, 20037635, 19271848, 15826232, 3748756, 26609743, 21665882, 25381198, 15065913, 17777808, 24522340, 6062205, 21401290, 10072314, 24782701]
660	27712114	Hidden Markov Item Response Theory Models for Responses and Response Times.	Molenaar	2016	1	10.1080/00273171.2016.1192983	True	[]
661	29795844	Taking the Missing Propensity Into Account When Estimating Competence Scores: Evaluation of Item Response Theory Models for Nonignorable Omissions.	Köhler	2014	1	10.1177/0013164414561785	True	[26745335, 15969835, 26777444]
662	15969835	Modelling non-ignorable missing-data mechanisms with item response theory models.	Holman		1	10.1348/000711005X47168	True	[]
663	27618470	Response moderation models for conditional dependence between response time and response accuracy.	Bolsinova	2016	1	10.1111/bmsp.12076	True	[]
664	12136032	Estimating mutation parameters, population history and genealogy simultaneously from temporally spaced sequence data.	Drummond		1	10.1093/genetics/161.3.1307	True	[11231157, 11420374, 9725864, 9018600, 7498781, 11910113, 11448888, 10869038, 2338834, 3934395, 1594583, 10747076, 10559367, 10353916, 11729171, 11110896, 9214744, 17246615, 11910112, 11287657, 8748016, 11318142, 10051616, 10880500, 9866200, 7991628, 10792974, 11063710, 8614801, 8150291, 7288891, 10677513, 9584114, 1743491]
665	27269482	Joint Modeling of Ability and Differential Speed Using Responses and Response Times.	Fox	2016	1	10.1080/00273171.2016.1171128	True	[]
666	30425667	Commentary: On the Importance of the Speed-Ability Trade-Off When Dealing With Not Reached Items.	Pohl	2018	1	10.3389/fpsyg.2018.01988	True	[29951023]
667	20037635	A Multivariate Multilevel Approach to the Modeling of Accuracy and Speed of Test Takers.	Klein Entink	2008	1	10.1007/s11336-008-9075-y	True	[15969844, 22499653, 7168798, 9145021, 26765136, 11764269, 18885688]
668	29951023	On the Importance of the Speed-Ability Trade-Off When Dealing With Not Reached Items.	Tijmstra	2018	1	10.3389/fpsyg.2018.00964	True	[27618470, 26807063, 28474772, 15969835, 27848151, 10072314]
669	27738955	Modelling Conditional Dependence Between Response Time and Accuracy.	Bolsinova	2016	1	10.1007/s11336-016-9537-6	True	[19271848, 22499653, 26059168, 27721568]
670	16981226	Estimation of optimal dynamic anticoagulation regimes from observational data: a regret-based approach.	Rosthøj		1	10.1002/sim.2694	True	[]
671	18646286	Estimation and extrapolation of optimal treatment and testing strategies.	Robins		1	10.1002/sim.3301	True	[]
672	33731969	Optimal individualized decision rules using instrumental variable methods.	Qiu	2020	1	10.1080/01621459.2020.1745814	True	[18652982, 24599889, 25620844, 24925083, 19948779, 9717872, 23925620, 27227725, 30662101, 16617274, 25663814, 21666835, 25830941, 26236571, 17910531, 21052008, 30034269, 22550953, 23630406]
673	17688497	Demystifying optimal dynamic treatment regimes.	Moodie		1	10.1111/j.1541-0420.2006.00686.x	True	[]
674	20002404	Regret-regression for optimal dynamic treatment regimes.	Henderson		1	10.1111/j.1541-0420.2009.01368.x	True	[]
675	25484995	Doubly Robust Estimation of Optimal Dynamic Treatment Regimes.	Barrett	2013	1	10.1007/s12561-013-9097-6	True	[20648215, 19397586, 19608604, 18682488, 19234395, 20002404, 15026432, 16611197, 16790829, 17688497, 20526433, 21969994, 16981226, 22550953, 21385164, 23630406]
676	23593171	A network approach to psychopathology: new insights into clinical longitudinal data.	Bringmann	2013	1	10.1371/journal.pone.0060188	True	[18683856, 22114671, 20584369, 22093641, 21670729, 20860872, 19222325, 20853980, 9706412, 21767001, 3655778, 12499517, 21069230, 22732562, 9459065, 3886875, 18954157, 3901060, 16439263, 18684436, 21516216, 21823796, 22642355, 19585371, 22745811, 11746319, 16900564, 16918906, 17067411, 22966838, 23122635, 22671768, 11148307, 11934003, 11642354, 9990843, 17292692, 18489207, 20359333, 12228885]
677	26305785	Workplace Bullying and Mental Health: A Meta-Analysis on Cross-Sectional and Longitudinal Data.	Verkuil	2015	1	10.1371/journal.pone.0135225	True	[23993280, 21896369, 21357879, 19923007, 22496705, 9547031, 25399052, 18584195, 19298225, 22638759, 21058857, 10984336, 21899628, 21252256, 18382918, 24989201, 21791035, 19581570, 18393582, 26061376, 9310563, 10877304, 12500778, 9915730, 12625206, 16507600, 16380312, 16880029, 18190403, 20338011, 20722806, 21347903, 21605122, 22258848, 21658506, 21193099, 22852437, 22691559, 21978860, 23134139, 2…
678	30794623	Simulation of facial growth based on longitudinal data: Age progression and age regression between 7 and 17 years of age using 3D surface data.	Koudelová	2019	1	10.1371/journal.pone.0212618	True	[23348292, 20487167, 10876982, 19879075, 19655278, 28534768, 27093721, 28686631, 28606330, 25576677, 26548377, 29567544, 20847387, 12872950, 26146938, 24105760, 15038489, 20120267, 15674315, 9496720, 26380296, 17766203, 21431334, 23728308, 19019589, 28284439, 16596605, 22425585, 10077065, 12903065, 10790442, 21300725, 19061801, 23834271, 29556038, 26888830, 25203612, 24314504, 20406694, 15278104,…
679	12762449	Penalized estimating equations.	Fu		1	10.1111/1541-0420.00015	True	[]
680	16918902	Quadratic inference functions for varying-coefficient models with longitudinal data.	Qu		1	10.1111/j.1541-0420.2005.00490.x	True	[14969497, 10877313, 15032768]
681	15026432	A definition of causal effect for epidemiological research.	Hernán		1	10.1136/jech.2002.006361	True	[3406605]
682	20808728	Regularization Paths for Generalized Linear Models via Coordinate Descent.	Friedman		1		True	[15466910, 18079126, 10521349, 10521349, 15943426, 11742071, 14630653, 9044528, 19176549, 15208204]
683	23280875	An improved quadratic inference function for parameter estimation in the analysis of correlated data.	Westgate	2012	1	10.1002/sim.5715	True	[]
684	22807168	A bias-corrected covariance estimate for improved inference with quadratic inference functions.	Westgate	2012	1	10.1002/sim.5479	True	[]
685	22860982	Achieving yield gains in wheat.	Reynolds	2012	1	10.1111/j.1365-3040.2012.02588.x	True	[]
686	27895208	Diurnal Solar Energy Conversion and Photoprotection in Rice Canopies.	Meacham	2016	1	10.1104/pp.16.01585	True	[28306967, 17661750, 15252734, 18295532, 11520875, 24963002, 24317706, 23812345, 24306196, 21435936, 24420275, 22371324, 9490760, 22074787, 21984650, 16228614, 15661750, 28312513, 10938855, 23148272, 11387974, 12232338, 22413771, 21062890, 22296828, 19204289, 24197090, 17080588, 19597147, 11299337, 9952451, 21084435, 19140947, 21078863, 22553969, 21030385, 19054352, 10938854, 24435276, 18374559, …
687	23553557	Hormonal signals involved in the regulation of cambial activity, xylogenesis and vessel patterning in trees.	Sorce	2013	1	10.1007/s00299-013-1431-4	True	[14605219, 11539699, 17850336, 16663898, 19696052, 20398240, 19289132, 11299382, 17825053, 22123958, 15316113, 16230330, 15486337, 12713540, 19643201, 16367961, 20580714, 19529818, 10888850, 16039153, 17403651, 16411931, 10945333, 16332447, 11743096, 17570668, 12184980, 18812507, 15122024, 3087344, 12817565, 18669523, 16902140, 17169908, 9576780, 14630973, 21498678, 21352442, 17419838, 11607701, …
688	24388510	Dominance and epistasis are the main contributors to heterosis for plant height in rice.	Shen	2013	1	10.1016/j.plantsci.2013.10.004	True	[]
689	26053748	Matching the best viewing angle in depth cameras for biomass estimation based on poplar seedling geometry.	Andújar	2015	1	10.3390/s150612999	True	[23451789, 23706697, 22213810, 22163740, 18288519, 23235443, 12523992, 22163749, 24534920, 24287538, 22438718, 24172283, 22319405]
690	20668058	Cryptochrome as a sensor of the blue/green ratio of natural radiation in Arabidopsis.	Sellaro	2010	1	10.1104/pp.110.160820	True	[8232555, 12068118, 17355959, 17237227, 11992825, 9733522, 10221900, 10417700, 15568973, 15247396, 17630292, 11439133, 17346261, 10571889, 7667306, 16665173, 11493548, 7732376, 12232154, 19559617, 9193095, 8364355]
691	17030540	3D lidar imaging for detecting and understanding plant responses and canopy structure.	Omasa	2006	1	10.1093/jxb/erl142	True	[]
692	31981735	Crop Phenomics and High-Throughput Phenotyping: Past Decades, Current Challenges, and Future Perspectives.	Yang	2020	1	10.1016/j.molp.2020.01.008	True	[]
693	22152096	A novel machine-vision-based facility for the automatic evaluation of yield-related traits in rice.	Duan	2011	1	10.1186/1746-4811-7-44	True	[17923667, 18820698, 9755218, 12736777, 18647399, 19515787, 19211697, 21361628, 21284859, 16411964, 19628831]
694	19443434	EHRA/HRS Expert Consensus on Catheter Ablation of Ventricular Arrhythmias: developed in a partnership with the European Heart Rhythm Association (EHRA), a Registered Branch of the European Society of Cardiology (ESC), and the Heart Rhythm Society (HRS); in collaboration with the American College of Cardiology (ACC) and the American Heart Association (AHA).	Aliot	2009	1	10.1093/europace/eup098	True	[]
695	8403311	Identification of reentry circuit sites during catheter mapping and radiofrequency ablation of ventricular tachycardia late after myocardial infarction.	Stevenson		1	10.1161/01.cir.88.4.1647	True	[]
696	1709839	A model of the ventricular cardiac action potential. Depolarization, repolarization, and their interaction.	Luo		1	10.1161/01.res.68.6.1501	True	[]
697	9487284	Improved guinea-pig ventricular cell model incorporating a diadic space, IKr and IKs, and length- and tension-dependent processes.	Noble		1		True	[]
698	14656705	A model for human ventricular tissue.	ten Tusscher	2003	1	10.1152/ajpheart.00794.2003	True	[]
699	20303361	Cardiac cell modelling: observations from the heart of the cardiac physiome project.	Fink	2010	1	10.1016/j.pbiomolbio.2010.03.002	True	[]
700	20553746	Models of cardiac tissue electrophysiology: progress, challenges and open questions.	Clayton	2010	1	10.1016/j.pbiomolbio.2010.05.008	True	[]
701	12003840	A computationally efficient electrophysiological model of human ventricular cells.	Bernus		1	10.1152/ajpheart.00731.2001	True	[]
702	18495166	Minimal model for human ventricular action potentials in tissue.	Bueno-Orovio	2008	1	10.1016/j.jtbi.2008.03.029	True	[]
704	2319210	Wavefront propagation in an activation model of the anisotropic cardiac tissue: asymptotic analysis and numerical simulations.	Colli Franzone		1	10.1007/BF00163143	True	[861269, 7382595, 1122575, 6336913, 7060230, 5501485, 862144, 7417577, 3437227, 445703, 2578676, 7260301, 3698214, 861268, 4441528, 7408126, 6619666, 1255523, 428066, 6670784, 6547622, 1151192, 3309111, 2414207, 1203297, 3610202, 792954, 7116582, 4054919, 6875409, 13080176, 668061, 3957401]
705	18955178	Model-based imaging of cardiac apparent conductivity and local conduction velocity for diagnosis and planning of therapy.	Chinchapatnam		1	10.1109/TMI.2008.2004644	True	[]
706	11232619	Mechanisms for discordant alternans.	Watanabe		1	10.1046/j.1540-8167.2001.00196.x	True	[]
707	8800352	Drifting vortices of electrical waves underlie ventricular fibrillation in the rabbit heart.	Jalife		1	10.1046/j.1365-201X.1996.505249000.x	True	[]
708	14751863	Suppression of alternans and conduction blocks despite steep APD restitution: electrotonic, memory, and conduction velocity restitution effects.	Cherry	2004	1	10.1152/ajpheart.00747.2003	True	[]
709	10448858	Linking a genetic defect to its cellular phenotype in a cardiac arrhythmia.	Clancy		1	10.1038/23034	True	[]
710	20628585	Integrative computational models of cardiac arrhythmias -- simulating the structurally realistic heart.	Trayanova		1	10.1016/j.ddmod.2009.08.001	True	[13729365, 7514510, 16565318, 10448858, 18603526, 9785937, 1731248, 8800352, 12779711, 12779710, 12779606, 14991066, 14723491, 19123637, 17411260, 17411261, 14751863, 16891403, 17540975, 18055526, 17959693, 17556201, 15528464, 12930258, 14716592, 15976315, 16055175, 18218982, 15851241, 17355050, 19270037, 16443665, 17993334, 17978166, 19181330, 19414455]
711	19027779	Dispersions of repolarization and ventricular arrhythmogenesis: lessons from animal models.	Killeen	2008	1	10.1016/j.pbiomolbio.2008.10.008	True	[]
712	16168293	Global endocardial electrical restitution in human right and left ventricles determined by noncontact mapping.	Yue		1	10.1016/j.jacc.2005.05.074	True	[]
713	17411260	Arrhythmogenesis in the heart: Multiscale modeling of the effects of defibrillation shocks and the role of electrophysiological heterogeneity.	Arevalo		1	10.1063/1.2430637	True	[10845083, 16098568, 3949979, 1939961, 7648678, 12779620, 15976315, 9785937, 12139290, 1709839, 11739288, 14764451, 10882801, 7514509, 15454429, 14751853, 15851241, 12971610, 9576111, 10993768, 16055175, 11770069, 9683422, 11282074, 9892584, 10700445, 9649363, 12779613, 7973648, 12779708, 10441456, 9950670, 10625309, 8781482, 11249880, 11834715, 11158949, 16113076, 12775960]
714	12475106	Effect of action potential duration and conduction velocity restitution and their spatial dispersion on alternans and the stability of arrhythmias.	Banville		1	10.1046/j.1540-8167.2002.01141.x	True	[]
715	16452121	Whole heart action potential duration restitution properties in cardiac patients: a combined clinical and modelling study.	Nash	2006	1	10.1113/expphysiol.2005.031070	True	[]
716	16686010	A fast-marching approach to cardiac electrophysiology simulation for XMR interventional imaging.	Sermesant		1	10.1007/11566489_75	True	[]
717	12909250	A two-current model for the dynamics of cardiac membrane.	Mitchell		1	10.1016/S0092-8240(03)00041-7	True	[]
718	16279080	A system for real-time XMR guided cardiovascular intervention.	Rhode		1	10.1109/TMI.2005.856731	True	[]
719	18041265	A computational framework for the statistical analysis of cardiac diffusion tensors: application to a small database of canine hearts.	Peyrat		1	10.1109/TMI.2007.907286	True	[]
720	11059976	Laplacian electrograms and the interpretation of complex ventricular activation patterns during ventricular fibrillation.	Coronel		1	10.1111/j.1540-8167.2000.tb01758.x	True	[]
721	19465555	Validation of a simple model for the morphology of the T wave in unipolar electrograms.	Potse	2009	1	10.1152/ajpheart.00064.2009	True	[]
722	12779708	Vortex dynamics in three-dimensional continuous myocardium with fiber rotation: Filament instability and fibrillation.	Fenton		1	10.1063/1.166311	True	[]
723	21257368	Personalization of a cardiac electrophysiology model using optical mapping and MRI for prediction of changes with pacing.	Relan	2011	1	10.1109/TBME.2011.2107513	True	[]
724	18055526	Effect of heterogeneous APD restitution on VF organization in a model of the human ventricles.	Keldermann	2007	1	10.1152/ajpheart.00906.2007	True	[]
725	1999027	Prospective comparison of a conventional and an accelerated protocol for programmed ventricular stimulation in patients with coronary artery disease.	Morady		1	10.1161/01.cir.83.3.764	True	[]
726	20879343	Coupled personalisation of electrophysiology models for simulation of induced ischemic ventricular tachycardia.	Relan		1	10.1007/978-3-642-15745-5_52	True	[]
727	4006120	Programmed electrical stimulation of the heart in patients with life-threatening ventricular arrhythmias: what is the significance of induced arrhythmias and what is the correct stimulation protocol?	Wellens		1	10.1161/01.cir.72.1.1	True	[]
728	18313593	Relationship of frequent postinfarction premature ventricular complexes to the reentry circuit of scar-related ventricular tachycardia.	Bogun	2007	1	10.1016/j.hrthm.2007.11.026	True	[]
729	15489106	Mapping and ablation of polymorphic ventricular tachycardia after myocardial infarction.	Szumowski		1	10.1016/j.jacc.2004.08.034	True	[]
730	17174189	Role of Purkinje fibers in post-infarction ventricular tachycardia.	Bogun	2006	1	10.1016/j.jacc.2006.07.062	True	[]
731	21698463	Malignant versus benign mediastinal lesions: quantitative assessment with diffusion weighted MR imaging.	Gümüştaş	2011	1	10.1007/s00330-011-2180-9	True	[17495284, 18647918, 19862533, 20118713, 17400757, 19629990, 19242296, 19630080, 10927161, 17900843, 18023547, 9724429, 19420317, 18379353, 9367479, 12468066, 8892196, 9266892, 18690450, 1749849]
732	21436085	Diffusion-weighted endorectal MR imaging at 3 T for prostate cancer: tumor detection and assessment of aggressiveness.	Vargas	2011	1	10.1148/radiol.11102066	True	[20610543, 17157630, 19398944, 19457807, 18090494, 20443723, 20489084, 16428991, 16374882, 18007156, 17085002, 10877288, 9192452, 19763582, 19673146, 843571, 1543192, 19017927, 17646457, 20187206, 17392247, 19011187, 17538295, 19692841, 18777532, 12203768, 14528961, 15390142, 17139633, 15723379, 19009566, 11110534, 18555035, 20308476, 8996356, 9158682, 15734935, 10551230, 16244263]
733	18425832	Diffusion-weighted magnetic resonance imaging allows monitoring of anticancer treatment effects in patients with soft-tissue sarcomas.	Dudeck		1	10.1002/jmri.21358	True	[]
734	19634060	Change in diffusion weighted MRI during liver cancer radiotherapy: preliminary observations.	Eccles		1	10.1080/02841860903099972	True	[]
735	19547986	Reproducibility and changes in the apparent diffusion coefficients of solid tumours treated with combretastatin A4 phosphate and bevacizumab in a two-centre phase I clinical trial.	Koh	2009	1	10.1007/s00330-009-1469-4	True	[11309357, 17515386, 12807936, 10501650, 12063214, 15734932, 16192323, 11870909, 12595106, 18710982, 12147376, 12933464, 18541899, 12829130, 14645433, 16207480, 15962523, 17377036, 12067983, 17222792, 17222788, 18972355, 18084607, 11099235, 18381437, 12637476, 11522635, 15152682, 15934498]
736	20032142	Diffusion-weighted MR imaging of the liver.	Taouli		1	10.1148/radiol.09090021	True	[]
737	21716125	Diffusion-weighted magnetic resonance imaging for the staging of liver fibrosis.	Bonekamp		1	10.1097/MCG.0b013e318223bd2c	True	[15690074, 18984463, 17402991, 15180741, 3958472, 10960438, 14647056, 17446421, 15192522, 17440695, 18666139, 17663420, 15971188, 12884356, 7560864, 8690394, 19933647, 11241703, 17154179, 17885048, 20729445, 21248235, 21343496, 17114546, 19304695, 10430143, 12970464, 19011186, 18972355, 16888790, 19507592, 18581382, 19012989]
738	21248235	Evaluation of the mean and entropy of apparent diffusion coefficient values in chronic hepatitis C: correlation with pathologic fibrosis stage and inflammatory activity grade.	Fujimoto	2011	1	10.1148/radiol.10100853	True	[]
739	19306416	Free-breathing diffusion-weighted imaging for the assessment of inflammatory activity in Crohn's disease.	Kiryu		1	10.1002/jmri.21725	True	[]
740	21563245	Active Crohn's disease in the small bowel: evaluation by diffusion weighted imaging and quantitative dynamic contrast enhanced MR imaging.	Oto		1	10.1002/jmri.22435	True	[]
741	20831490	Apparent Diffusion Coefficient (ADC) as a quantitative parameter in diffusion weighted MR imaging in gynecologic cancer: Dependence on b-values used.	Kallehauge		1	10.3109/0284186X.2010.500305	True	[]
742	20432344	Quantitative diffusion weighted imaging for differentiation of benign and malignant breast lesions: the influence of the choice of b-values.	Peters		1	10.1002/jmri.22152	True	[]
743	18666139	Relevance of b-values in evaluating liver fibrosis: a study in healthy and cirrhotic subjects using two single-shot spin-echo echo-planar diffusion-weighted sequences.	Girometti		1	10.1002/jmri.21461	True	[]
744	20665824	An in vivo verification of the intravoxel incoherent motion effect in diffusion-weighted imaging of the abdomen.	Lemke	2010	1	10.1002/mrm.22565	True	[]
745	21606299	Intravoxel incoherent motion in body diffusion-weighted MRI: reality and challenges.	Koh		1	10.2214/AJR.10.5515	True	[]
746	3393671	Separation of diffusion and perfusion in intravoxel incoherent motion MR imaging.	Le Bihan		1	10.1148/radiology.168.2.3393671	True	[]
747	21549538	Toward an optimal distribution of b values for intravoxel incoherent motion imaging.	Lemke	2011	1	10.1016/j.mri.2011.03.004	True	[]
748	10207458	Diffusion coefficients in abdominal organs and hepatic lesions: evaluation with intravoxel incoherent motion echo-planar MR imaging.	Yamada		1	10.1148/radiology.210.3.r99fe17617	True	[]
749	19186405	Diffusion-weighted magnetic resonance imaging as a cancer biomarker: consensus and recommendations.	Padhani		1	10.1593/neo.81328	True	[17340100, 17446421, 2217776, 3393671, 2717764, 2367658, 12594747, 11320535, 8946350, 10195330, 14523958, 17206421, 18301415, 16909220, 12203765, 17951348, 15736469, 18386122, 10030650, 18509722, 12511671, 18223123, 12112520, 16163035, 13679283, 17911539, 16192323, 17827460, 15734932, 16916701, 17222711, 15720810, 17296704, 16829744, 12637476, 17522329, 18327034, 16207480, 12147376, 12829130, 111…
750	19091503	Comparison between two-point and four-point methods for quantification of apparent diffusion coefficient of normal liver parenchyma and focal lesions. Value of normalization with spleen.	Papanikolaou	2008	1	10.1016/j.ejrad.2008.10.023	True	[]
751	18753042	Noise correction on Rician distributed data for fibre orientation estimators.	Clarke		1	10.1109/TMI.2008.920615	True	[]
752	21550747	Geometric analysis of the b-dependent effects of Rician signal noise on diffusion tensor imaging estimates and determining an optimal b value.	Taylor	2011	1	10.1016/j.mri.2011.02.031	True	[8130344, 8739270, 10373028, 8699953, 8946355, 8661285, 9473573, 12489102, 14561616, 16084115, 9989633, 10468624, 11025519, 12482069, 12880786, 11746585, 10930775, 10918328, 10467296, 10053134, 15649751, 18687552, 15065255, 19837181, 10195330, 11108621, 11276097, 9309608, 8939209, 8598820, 4000083, 8598820, 8739269, 16413083, 14755670, 9056599, 9056600, 15028645, 17023094, 17341766, 10445441, 123…
753	18602480	Maximum a posteriori estimation of diffusion tensor parameters using a Rician noise model: why, how and but.	Andersson	2008	1	10.1016/j.neuroimage.2008.05.053	True	[]
754	19353661	Robust estimation of the apparent diffusion coefficient (ADC) in heterogeneous solid tumors.	Walker-Samuel		1	10.1002/mrm.22014	True	[]
755	8699953	Encoding of anisotropic diffusion with tetrahedral gradients: a general mathematical diffusion formalism and experimental results.	Conturo		1	10.1002/mrm.1910350319	True	[]
756	11672624	Biexponential apparent diffusion coefficient parametrization in adult vs newborn brain.	Mulkern		1	10.1016/s0730-725x(01)00383-6	True	[]
757	21995015	Quantitative body DW-MRI biomarkers uncertainty estimation using unscented wild-bootstrap.	Freiman		1	10.1007/978-3-642-23629-7_10	True	[3393671, 21102345, 16938472, 18425832, 19634060, 21248235, 20462716, 19377487, 21606299, 19201920, 17729335]
759	20089719	Variability of renal apparent diffusion coefficients: limitations of the monoexponential model for diffusion quantification.	Zhang	2010	1	10.1148/radiol.09090891	True	[7972811, 17114628, 16601297, 17515386, 17885048, 19011186, 17537606, 17729335, 19276322, 18074195, 15482997, 18386123, 18553281, 18386122, 8284402, 10373031, 18791409, 11436213, 15845792, 17114546, 9587760, 10430143, 12091693, 12938137, 18306138, 3393671, 1435202, 16969383, 8084238, 10725882, 9727942, 11553509, 16215970, 19095786]
760	17515386	Diffusion-weighted MRI in the body: applications and challenges in oncology.	Koh		1	10.2214/AJR.06.1403	True	[]
761	11604150	AR spectral analysis of EEG signals by using maximum likelihood estimation.	Güler		1	10.1016/s0010-4825(01)00022-1	True	[]
762	27295650	Faster R-CNN: Towards Real-Time Object Detection with Region Proposal Networks.	Ren	2016	1	10.1109/TPAMI.2016.2577031	True	[]
763	33587711	FPGA-Based High-Throughput CNN Hardware Accelerator With High Computing Resource Utilization Ratio.	Huang	2022	1	10.1109/TNNLS.2021.3055814	True	[]
764	31478883	Asymptotic Soft Filter Pruning for Deep Convolutional Neural Networks.	He	2019	1	10.1109/TCYB.2019.2933477	True	[]
765	36081072	A Hardware-Friendly Low-Bit Power-of-Two Quantization Method for CNNs and Its FPGA Implementation.	Sui	2022	1	10.3390/s22176618	True	[27295650, 27244717, 25823045, 28371791, 29994725]
766	17485425	Bioinformatics software for biologists in the genomics era.	Kumar	2007	1	10.1093/bioinformatics/btm239	True	[]
767	22817898	A whole-cell computational model predicts phenotype from genotype.	Karr		1	10.1016/j.cell.2012.05.044	True	[19045832, 19561621, 21784927, 20008397, 15470709, 20876091, 11708855, 15129285, 18621757, 17149771, 15090651, 9305754, 11872831, 9655933, 17024084, 18553544, 7569993, 18218864, 20488990, 16407165, 19965477, 7864939, 9929475, 17600181, 19696314, 11872829, 19965468, 14476188, 20212490, 21988831, 12427276, 20110508, 7708012, 19647516, 3082630, 21532574, 14681416, 19214212, 20671182, 19282977, 10068…
768	23516352	Chaste: an open source C++ library for computational physiology and biology.	Mirams	2013	1	10.1371/journal.pcbi.1002970	True	[20643685, 20944712, 16965174, 16333295, 21552546, 12611808, 18579471, 19380316, 22172142, 23236269, 21762717, 19526065, 22342935, 20921009, 18565813, 19622103, 21704062, 21300721, 22902425, 21533234, 10046374, 7431941, 2401201, 19369704, 20929733, 20887898, 22285553, 22200542, 22654652, 22504183, 9015458, 16619050, 19380320, 22222297, 11988490, 11016413, 1709839, 22946617, 22211977, 22568589, 21…
769	22022238	A peptide filtering relation quantifies MHC class I peptide optimization.	Dalchau	2011	1	10.1371/journal.pcbi.1002144	True	[10358753, 14647477, 16181329, 15493870, 15286279, 11970875, 20017190, 17332746, 19362740, 10998256, 11884415, 17656363, 9492003, 17603487, 11825569, 19851281, 9018241, 18639935, 8617954, 9637925, 4530290, 18243675, 9208844, 12902473, 19412183, 8254189, 2461519, 8981922, 10227971, 9620674, 18336834, 15868101, 2471266, 1967486]
770	24427534	Impact of blood rheology on wall shear stress in a model of the middle cerebral artery.	Bernabeu		1	10.1098/rsfs.2012.0094	True	[20423472, 2654334, 15514200, 18250270, 21823750, 21752380, 15829825, 15047000, 22034743, 19725693, 21990529, 3994585, 22268081, 22282452, 21517520, 19002516, 25353601, 20980191, 21840239, 19518377, 24427530]
771	23236269	Ten simple rules for the open development of scientific software.	Prlić	2012	1	10.1371/journal.pcbi.1002802	True	[2231712, 9254694, 7984417, 22844236, 18413326, 21980280, 12368254, 19304878, 22877863, 20739307, 20944712, 21803787, 22332238, 16734914, 17397252, 16501664]
772	21980280	Ten simple rules for getting help from online scientific communities.	Dall'Olio	2011	1	10.1371/journal.pcbi.1002202	True	[21738465, 12368254]
773	22046114	Ten simple rules for getting involved in your scientific community.	Michaut	2011	1	10.1371/journal.pcbi.1002232	True	[]
774	17185584	Retraction.	Chang		1	10.1126/science.314.5807.1875b	True	[]
775	18565813	Chaste: using agile programming techniques to develop computational biology software.	Pitt-Francis		1	10.1098/rsta.2008.0096	True	[]
776	24067690	Mozilla plan seeks to debug scientific code.	Hayden		1	10.1038/501472a	True	[]
777	16261197	Ten simple rules for getting published.	Bourne		1	10.1371/journal.pcbi.0010057	True	[]
778	19390598	Ten simple rules to combine teaching and research.	Vicens	2009	1	10.1371/journal.pcbi.1000358	True	[18007641, 17615334, 17708666, 17708667]
779	21965323	Investigations of a compartmental model for leucine kinetics using non-linear mixed effects models with ordinary and stochastic differential equations.	Berglund	2011	1	10.1093/imammb/dqr021	True	[]
780	21618059	Development of a complex parent-metabolite joint population pharmacokinetic model.	Bertrand	2011	1	10.1208/s12248-011-9282-9	True	[18496691, 16187971, 18771484, 2242409, 18991109, 18096759, 19514967, 19562469, 17328581, 18294322, 8298069, 1233210, 7786999, 12651805, 10898107, 20033477, 18215437, 9010628, 10838018, 16805946, 19440082, 1345344]
781	21088872	The use of the SAEM algorithm in MONOLIX software for estimation of population pharmacokinetic-pharmacodynamic-viral dynamics parameters of maraviroc in asymptomatic HIV subjects.	Chan	2010	1	10.1007/s10928-010-9175-z	True	[15850827, 16205738, 9144290, 9192676, 11391158, 16321617, 16639345, 6754254, 2242409, 18583352, 17408237, 14600520, 16936557, 17545705, 7032803, 20204473, 7310648, 15212851, 17211713, 8692977, 7529365, 7816094, 7746311, 15000422, 15000421]
782	17216368	Evaluation of uncertainty parameters estimated by different population PK software and methods.	Dartois	2007	1	10.1007/s10928-006-9046-9	True	[11381569, 10485081, 2023111, 8229681, 11782894, 9468466, 8138894, 12817524, 9561492, 4634367, 3623589, 15206987, 8997544, 15868146, 16023764, 12457583, 15503315, 12795242, 10836128, 12729390, 9194270, 2242409, 12449499, 15496649, 8835836, 11275334, 8882748, 12228881, 9208355, 8249044]
783	24801864	Evaluation of bias, precision, robustness and runtime for estimation methods in NONMEM 7.	Johansson	2014	1	10.1007/s10928-014-9359-z	True	[22101761, 16023764, 19680795, 17408237, 22528503, 6745083, 15563005, 21374103, 19653080, 21229340, 11167663, 15702605]
784	22676301	Fundamentals of population pharmacokinetic modelling: modelling and software.	Kiang		1	10.2165/11634080-000000000-00000	True	[]
785	16215845	Using stochastic differential equations for PK/PD model development.	Kristensen		1	10.1007/s10928-005-2105-9	True	[7396041, 16078134, 11750948, 11741248, 16175312, 8733951]
787	20013304	Predictive performance for population models using stochastic differential equations applied on data from an oral glucose tolerance test.	Møller	2009	1	10.1007/s10928-009-9145-5	True	[16215845, 17021846, 15375793, 12388151, 17571242, 9506719, 19268387, 8733951, 8944683, 382871, 11815484, 11815483, 3899825, 17259491, 15111487, 11147781, 10451782, 16175312, 15669774, 14693921, 16078134, 7789653, 19219538, 15977291, 17393338, 16838125, 11380592, 1551497]
788	22528503	Performance comparison of various maximum likelihood nonlinear mixed-effects estimation methods for dose-response models.	Plan	2012	1	10.1208/s12248-012-9349-2	True	[7334463, 7229908, 6644555, 15328391, 15367729, 925881, 17711538, 17620001, 16283536, 17711538, 6745083, 9194270, 15702605, 17408237, 19653080, 19680795, 15563005, 21063925, 2242409, 17211713, 16023764, 22101761, 19892427, 21088872, 21618059]
789	24986056	Joint feedback analysis modeling of nonesterified fatty acids in obese Zucker rats and normal Sprague-Dawley rats after different routes of administration of nicotinic acid.	Tapani	2014	1	10.1002/jps.24077	True	[14018705, 16766048, 21046209, 23824920, 19809543, 11020136, 20710020, 20067334, 8848822, 6694116, 1588832, 3533682, 14434161, 24114415, 12646212, 12563315, 12522134, 8166251, 7040473, 6374655, 21856416, 5574635, 4369852]
790	27035946	Discovering governing equations from data by sparse identification of nonlinear dynamical systems.	Brunton	2016	1	10.1073/pnas.1517384113	True	[26185243, 23765498, 17553966, 19342586, 22997134, 25733874, 21832805, 26293508, 25806510, 21568562, 23533273, 24170861, 19228943]
791	28053112	Modelling and parameter inference of predator-prey dynamics in heterogeneous environments using the direct integral approach.	Dattner		1	10.1098/rsif.2016.0525	True	[18160076, 22807479, 16599913, 26865299, 4456047, 10966402, 16701253, 19575566, 10360572, 15893547, 14764866, 27538466, 27030041, 23676899, 23056192, 21084339, 19535416, 17121996, 17542934, 11162051, 14969703, 18707411, 26172865, 14988125, 19956350, 19210741, 22171150, 19327372, 20935099, 18707503]
792	26401093	Estimation of Ordinary Differential Equation Parameters Using Constrained Local Polynomial Regression.	Ding		1	10.5705/ss.2012.304	True	[10380183, 22171150, 19431309, 16918905, 17489970, 12229995, 19956350, 19956350, 23204614, 12210633, 21948988]
793	17030819	Uncertainty in predictions of disease spread and public health responses to bioterrorism and emerging diseases.	Elderd	2006	1	10.1073/pnas.0600816103	True	[14562094, 11742399, 12496353, 12434061, 15141212, 12766206, 12508120, 15602562, 18707430, 12118122, 12166479, 12766207, 5550338, 5007552, 12851223, 6759571, 12933559]
794	35450025	Ensemble-SINDy: Robust sparse model discovery in the low-data, high-noise limit, with active learning and control.	Fasel	2022	1	10.1098/rspa.2021.0904	True	[19228943, 28831006, 22308430, 17553966, 19342586, 21832805, 26293508, 25806510, 27035946, 28508044, 34717332, 31636218, 28265183, 34430040, 35153564, 34412353, 28059391, 29960307, 30839858, 33214760, 28950639, 32069592, 34050155, 34744183, 35153564, 33362409, 35223066, 31675826, 32909137, 34005966, 20363683]
795	31675826	Robust and optimal sparse regression for nonlinear PDE models.	Gurevich		1	10.1063/1.5120861	True	[]
796	6144106	A model of neuronal bursting using three coupled first order differential equations.	Hindmarsh		1	10.1098/rspb.1984.0024	True	[]
797	19791997	Spatiotemporal system identification on nonperiodic domains using Chebyshev spectral operators and system reduction algorithms.	Khanmohamadi		1	10.1063/1.3180843	True	[]
798	23578462	Model selection in systems and synthetic biology.	Kirk	2013	1	10.1016/j.copbio.2013.03.012	True	[]
799	35153587	Bayesian uncertainty quantification for data-driven equation learning.	Martina-Perez	2021	1	10.1098/rspa.2021.0426	True	[18426776, 3411255, 22696488, 27826879, 19344628, 18572196, 33726540, 24457334, 33733144, 28508044, 33259472, 32201481, 30010712, 26494748, 21551095, 29069283, 19880371, 17930076, 21230311, 15234208, 20446087, 21728586, 30839858, 27588423, 19505944, 23341757, 19205079]
800	34744183	WEAK SINDY FOR PARTIAL DIFFERENTIAL EQUATIONS.	Messenger	2021	1	10.1016/j.jcp.2021.110525	True	[16900456, 27035946, 33261328, 31675826, 30646700, 33259472, 32201481, 20221262, 28878554, 32909137, 32069592, 28508044, 28265183, 28950639, 10548330, 19205079, 21568562, 30815837, 11870815, 30333709]
801	37476028	Learning mean-field equations from particle data using WSINDy.	Messenger	2022	1	10.1016/j.physd.2022.133406	True	[27035946, 34744183, 23505356, 28966874, 4926701, 32559068, 29960307, 35153564, 33726540, 32794851, 20616032, 28508044, 36763535, 32201481]
802	34121793	The influence of numerical error on parameter estimation and uncertainty quantification for advective PDE models.	Nardini	2019	1	10.1088/1361-6420/ab10bb	True	[7833592, 10638753, 30636816, 28302111, 19082664, 22385962, 21132064]
803	30715136	A unified approach for sparse dynamical system inference from temporal measurements.	Pantazis		1	10.1093/bioinformatics/btz065	True	[19236711, 22805708, 22940235, 22902532, 21918591, 16686963, 27035946, 20196750, 26293508, 18079126, 12948688, 24467754, 19348648, 10592173, 27923064, 25342659, 28525568, 17441551, 15845847, 21255466]
804	32069592	Using noisy or incomplete data to discover models of spatiotemporal dynamics.	Reinbold		1	10.1103/PhysRevE.101.010203	True	[]
805	28508044	Data-driven discovery of partial differential equations.	Rudy	2017	1	10.1126/sciadv.1602614	True	[22997134, 25733874, 19228943, 22308430, 21832805, 26293508, 25806510, 17553966, 19342586, 27035946, 28559566, 23278096, 24170861, 23533273, 21568562]
806	28950639	Sparse model selection via integral terms.	Schaeffer	2017	1	10.1103/PhysRevE.96.023302	True	[]
807	11923843	Computational modeling of the dynamics of the MAP kinase cascade activated by surface and internalized EGF receptors.	Schoeberl		1	10.1038/nbt0402-370	True	[]
808	18057018	Bayesian ranking of biochemical system models.	Vyshemirsky	2007	1	10.1093/bioinformatics/btm607	True	[]
809	19123632	Spatiotemporal system reconstruction using Fourier spectral operators and structure selection techniques.	Xu		1	10.1063/1.3030611	True	[]
810	33837150	Inference of dynamic systems from noisy and sparse data via manifold-constrained Gaussian processes.	Yang		1	10.1073/pnas.2020397118	True	[12399594, 18510656, 26346321, 19431309, 18057018, 15525146, 16853459]
811	36033975	A Joint estimation approach to sparse additive ordinary differential equations.	Zhang	2022	1	10.1007/s11222-022-10117-y	True	[25750488, 27035946, 18505754, 29618851, 9399804, 25364745, 12948688, 24732037, 24174707, 16918905, 20556240, 19956350, 31114916, 23204614, 25544787, 11056165, 9843569, 8276886, 34305304, 25061254, 25983358]
812	16239611	The kinetics of transdermal ethanol exchange.	Anderson	2005	1	10.1152/japplphysiol.00927.2005	True	[]
813	12529077	Are retrospectively reconstructed blood alcohol concentrations accurate? Preliminary results from a field study.	Carey		1	10.15288/jsa.2002.63.762	True	[]
814	22708608	Comparing the detection of transdermal and breath alcohol concentrations during periods of alcohol consumption ranging from moderate drinking to binge drinking.	Dougherty	2012	1	10.1037/a0029021	True	[19161666, 15585043, 17590277, 14984240, 9347092, 8997764, 10627104, 15897737, 14984237, 10890793, 19255617, 18628524, 3541677, 3307488, 20939644, 12466667, 19170663, 7094833, 2692741, 14984245, 12489977, 15826892, 19006989, 18072163, 12414549, 7102443, 9259213, 9581662, 16433729, 12022730, 8709588, 9010553, 10798575, 14984244, 1530135, 19922567, 7638329, 7966895, 11767258]
815	19255617	Deconvolving an Estimate of Breath Measured Blood Alcohol Concentration from Biosensor Collected Transdermal Ethanol Data.	Dumett		1	10.1016/j.amc.2007.07.026	True	[16239611, 12499113, 6863621, 7116785, 7144462, 6101261, 8914280, 12689747, 9476961, 3657876, 1505182, 8401157, 1530135, 10798575]
816	3760810	The estimation of Widmark's factor.	Forrest		1	10.1016/s0015-7368(86)72491-2	True	[]
817	25335857	Do variable rates of alcohol drinking alter the ability to use transdermal alcohol monitors to estimate peak breath alcohol and total number of drinks?	Hill-Kapturczak	2014	1	10.1111/acer.12528	True	[19161666, 21665385, 23027650, 22708608, 26500459, 24923985, 23937598, 22823467, 22311827, 19170663, 16433729, 10798575, 14984244, 1530135]
818	24923985	Accounting for sex-related differences in the estimation of breath alcohol concentrations using transdermal alcohol monitoring.	Hill-Kapturczak	2014	1	10.1007/s00213-014-3644-9	True	[23497679, 16239611, 19161666, 11329488, 21665385, 15585043, 22011424, 9267546, 17590277, 19297456, 15897737, 22050096, 14984237, 17936510, 18778128, 22708608, 19574028, 21713433, 2004744, 8247474, 22691387, 16286738, 14984241, 1072393, 22050262, 22823467, 20843952, 22311827, 19170663, 19922520, 15010446, 15301399, 12930209, 9581662, 16433729, 14690333, 8709588, 12022730, 10798575, 14984244, 1530…
819	15830913	Using calculations to estimate blood alcohol concentrations for naturally occurring drinking episodes: a validity study.	Hustad		1	10.15288/jsa.2005.66.130	True	[]
820	3958690	The individual and the estimation of his blood alcohol concentration from intake, with particular reference to the "hip-flask" drink.	Lewis		1	10.1016/s0015-7368(86)72442-0	True	[]
821	25568142	Development of a real-time repeated-measures assessment protocol to capture change over the course of a drinking episode.	Luczak	2015	1	10.1093/alcalc/agu100	True	[24490713, 12499517, 8189735, 9725114, 0, 19255617, 1733836, 10888066, 1460173, 6487227, 22377089, 24285917, 24285917, 24754712, 22823467, 9459069, 25156615, 11925062, 16608143, 24661165, 19170663, 8452195, 16011384, 23825656, 10400277, 21443289, 24707065, 6466047, 19947783, 8871421, 18509902, 14506405, 10535243, 6986753, 7289599, 25100681]
822	19170663	Field and laboratory alcohol detection with 2 types of transdermal devices.	Marques	2009	1	10.1111/j.1530-0277.2008.00887.x	True	[]
823	420046	Estimating blood alcohol concentration: two computer programs and their applications in therapy and research.	Matthews		1	10.1016/0306-4603(79)90021-2	True	[]
824	24707065	Blind Deconvolution for Distributed Parameter Systems with Unbounded Input and Output and Determining Blood Alcohol Concentration from Transdermal Biosensor Data.	Rosen		1	10.1016/j.amc.2013.12.099	True	[14984244, 16239611, 19255617, 12529077, 15830913, 420046]
825	16433729	Validity of transdermal alcohol monitoring: fixed and self-regulated dosing.	Sakai		1	10.1111/j.1530-0277.2006.00004.x	True	[]
826	14984244	Direct measurement of alcohol and its metabolites.	Swift		1	10.1046/j.1359-6357.2003.00605.x	True	[]
827	4672036	Variations in absorption and elimination rates of ethyl alcohol in a single subject.	Wagner		1		True	[]
828	6986753	Total body water volumes for adult males and females estimated from simple anthropometric measurements.	Watson		1	10.1093/ajcn/33.1.27	True	[]
829	7289599	Prediction of blood alcohol concentrations in human subjects. Updating the Widmark Equation.	Watson		1	10.15288/jsa.1981.42.547	True	[]
830	18184507	Feasibility of transdermal ethanol sensing for the detection of intoxicated drivers.	Webster		1		True	[16239611, 3307488, 9835281, 8749825, 11762128, 1530135, 15922132, 881642, 7749723]
831	19141942	Modeling of transdermal transport of alcohol effect of body mass and gender.	Webster		1		True	[]
832	17597591	Brainwaves are stethoscopes: ERP correlates of novel metaphor comprehension.	Arzouan	2007	1	10.1016/j.brainres.2007.05.034	True	[]
833	27653782	The communicative impairment as a core feature of schizophrenia: Frequency of pragmatic deficit, cognitive substrates, and relation with quality of life.	Bambini	2016	1	10.1016/j.comppsych.2016.08.012	True	[]
834	11301525	Perceptual symbol systems.	Barsalou		1	10.1017/s0140525x99002149	True	[]
835	15631593	The career of metaphor.	Bowdle		1	10.1037/0033-295X.112.1.193	True	[]
836	28000963	A Neurocomputational Model of the N400 and the P600 in Language Processing.	Brouwer	2016	1	10.1111/cogs.12461	True	[22763211, 20877713, 17675110, 2579801, 19329570, 7342985, 12052907, 18617270, 23454075, 19853290, 26778007, 24273505, 22361114, 18201133, 16301183, 19211893, 10769304, 18387556, 18052788, 15597383, 19450874, 15037129, 19135653, 19223226, 22013214, 22516238, 25890885, 25871627, 18930695, 14511541, 16054419, 12414253, 15037127, 17431404, 14972359, 24098327, 12681346, 20139150, 17400197, 12763198, …
837	24273505	A time and place for language comprehension: mapping the N400 and the P600 to a minimal cortical network.	Brouwer	2013	1	10.3389/fnhum.2013.00758	True	[20877713, 22763211, 16707738, 17675110, 20074721, 22001867, 19329570, 12052907, 17014303, 18617270, 23454075, 19853290, 20493761, 22361114, 23972118, 18201133, 16301183, 19211893, 10769304, 18387556, 18052788, 15597383, 7784536, 2691184, 8606767, 15037130, 16007080, 15037129, 15242689, 19662108, 15866191, 22013214, 19223226, 22516238, 16150631, 18930695, 14511541, 16054419, 17412680, 12414253, 1…
838	12450098	Conceptual integration and metaphor: an event-related potential study.	Coulson		1	10.3758/bf03195780	True	[1692980, 7140212, 25520540, 23972089, 10764110, 7681095, 8524986, 21006715, 6085393, 2581760, 608117, 8556839, 6204711, 8954602, 1688454, 6690995, 2450003]
839	20307557	Electrophysiological insights into the processing of nominal metaphors.	De Grauwe	2010	1	10.1016/j.neuropsychologia.2010.03.017	True	[17597591, 6235307, 7681095, 7820563, 12921763, 12450098, 17433892, 15488912, 15814008, 17850242, 10857691, 16901469, 11924839, 46803, 12584028, 12965038, 14511541, 10906377, 15031438, 14972359, 17014368, 16008767, 12590846, 12956233, 12081393, 16919324, 12681346, 17905785, 12676064, 12763198, 16737390, 17400197, 16546247, 11115760, 7350657, 6690995, 19505446, 19020511, 16388782, 20161361, 121987…
840	27336051	Detecting clinically significant events through automated language analysis: Quo imus?	Foltz	2016	1	10.1038/npjschz.2015.54	True	[27336038, 17433866, 20383310, 25956631, 24447899, 20022000]
841	23063676	Killing a novel metaphor and reviving a dead one: ERP correlates of metaphor conventionalization.	Goldstein	2012	1	10.1016/j.bandl.2012.09.008	True	[]
842	28414742	To electrify bilingualism: Electrophysiological insights into bilingual metaphor comprehension.	Jankowiak	2017	1	10.1371/journal.pone.0175578	True	[20307557, 15631593, 7681095, 12198788, 12584028, 12450098, 17597591, 7272388, 2579801, 3695941, 11115760, 8954602, 11896654, 17433892, 19505446, 23063676, 24182839, 11002349, 7583190, 10936910, 11742718, 20044894, 23826155, 15653297, 22361114, 15653294, 23377272, 23968150, 20227440, 12419124, 19430590, 21981676, 26124740, 5146491, 22162973, 20809790, 3406333, 19428412, 8660785, 11277461, 2313777…
843	10909133	Metaphor comprehension: a computational theory.	Kintsch		1	10.3758/bf03212981	True	[3375398, 7681095]
844	11115760	Electrophysiology reveals semantic memory use in language comprehension.	Kutas		1	10.1016/s1364-6613(00)01560-6	True	[]
845	6690995	Brain potentials during reading reflect word expectancy and semantic association.	Kutas		1	10.1038/307161a0	True	[]
846	24182839	ERP evidence for conceptual mappings and comparison processes during the comprehension of conventional and novel metaphors.	Lai	2013	1	10.1016/j.bandl.2013.09.010	True	[]
847	29107661	On understanding creative language: The late positive complex and novel metaphor comprehension.	Rataj	2017	1	10.1016/j.brainres.2017.10.030	True	[]
848	23137771	Can clouds dance? Part 2: an ERP investigation of passive conceptual expansion.	Rutter	2012	1	10.1016/j.bandc.2012.08.003	True	[]
849	21429000	Computational exploration of metaphor comprehension processes using a semantic space model.	Utsumi	2010	1	10.1111/j.1551-6709.2010.01144.x	True	[]
850	25136309	The role of literal meaning in figurative language comprehension: evidence from masked priming ERP.	Weiland	2014	1	10.3389/fnhum.2014.00583	True	[17597591, 21803125, 24391608, 7219170, 7681095, 22824234, 22361114, 18090325, 12450098, 17433892, 20307557, 16919719, 22836179, 0, 10605827, 1688454, 0, 0, 16629682, 10936910, 17014368, 17950262, 15922167, 11867248, 10943693, 10909133, 17576257, 18163153, 19702471, 7350657, 6690995, 24182839, 19505446, 19020511, 21702813, 12198788, 18805727, 12270588, 23482627, 11500067, 8954602, 6059773, 227599…
851	21929665	Structure-mapping in metaphor comprehension.	Wolff	2011	1	10.1111/j.1551-6709.2011.01194.x	True	[]
852	18853356	A model-based approach to study nearest-neighbor influences reveals complex substitution patterns in non-coding sequences.	Baele		1	10.1080/10635150802422324	True	[]
853	9214744	Bayesian phylogenetic inference using DNA sequences: a Markov Chain Monte Carlo Method.	Yang		1	10.1093/oxfordjournals.molbev.a025811	True	[]
854	11371589	Bayesian selection of continuous-time Markov chain evolutionary models.	Suchard		1	10.1093/oxfordjournals.molbev.a003872	True	[]
855	15922824	Should phylogenetic models be trying to "fit an elephant"?	Steel		1	10.1016/j.tig.2005.04.001	True	[]
856	16522570	Computing Bayes factors using thermodynamic integration.	Lartillot		1	10.1080/10635150500433722	True	[]
857	14965900	Bayesian phylogenetic analysis of combined data.	Nylander		1	10.1080/10635150490264699	True	[]
858	21187451	Improving marginal likelihood estimation for Bayesian phylogenetic model selection.	Xie	2010	1	10.1093/sysbio/syq085	True	[18853363, 17483114, 16012105, 17661232, 12136032, 20801907, 15034130, 16522570, 17890241, 14530134, 14965900, 15371247, 18675365, 8703097, 12912839, 11371589, 9214744]
859	16012107	Joint Bayesian estimation of alignment and phylogeny.	Redelings		1	10.1080/10635150590947041	True	[]
860	20801907	Choosing among partition models in Bayesian phylogenetics.	Fan	2010	1	10.1093/molbev/msq224	True	[16012105, 17661232, 19692665, 18404577, 15034130, 18075934, 16522570, 19762334, 20525623, 17345679, 14965900, 9183526, 12912839, 11371589, 21187451]
861	22403239	Improving the accuracy of demographic and molecular clock model comparison while accommodating phylogenetic uncertainty.	Baele	2012	1	10.1093/molbev/mss084	True	[16683862, 12136032, 15703244, 22367748, 18319742, 20801907, 20363828, 21112962, 11743192, 16522570, 19779555, 20203288, 17890241, 21940644, 14965900, 10869038, 16012107, 16787998, 8934592, 15922824, 11371589, 12554439, 16135017, 18833279, 21187451, 9214744, 9468138]
862	18453548	Confirming the phylogeny of mammals by use of large comparative sequence data sets.	Prasad	2008	1	10.1093/molbev/msn104	True	[12878460, 12142439, 12034869, 12438776, 15998912, 15479945, 15060014, 15197167, 10742046, 17189424, 15983781, 14960472, 17366133, 9214746, 12270893, 12598692, 15522813, 17392434, 15483324, 9668008, 14530136, 17630282, 12554446, 9367151, 11237011, 8919867, 9037043, 14681465, 12028738, 12045153, 11420613, 17254354, 16515367, 12446798, 17562474, 11214318, 12128031, 16499991, 12878468, 11214319, 117…
863	8064867	Estimating the pattern of nucleotide substitution.	Yang		1	10.1007/BF00178256	True	[8277861, 7679448, 7175958, 1630306, 1518082, 6284948, 6442359, 8003346, 3870870, 8336541, 2338834, 3934395, 1904093, 6165991, 8170371, 7120431, 7463489, 2002762, 3125332, 3116671, 6429346, 1518087, 7288891]
864	11743201	The closest living relatives of land plants.	Karol		1	10.1126/science.1065156	True	[]
865	15292512	Bayesian Markov chain Monte Carlo sequence analysis reveals varying neutral substitution patterns in mammalian evolution.	Hwang	2004	1	10.1073/pnas.0404142101	True	[7120431, 6442359, 1588594, 8120884, 6262918, 12421754, 9683596, 12466850, 12740762, 14963104, 11693127, 11433361, 12082137, 12612582, 12917688, 8170371, 10368963, 12066710, 12935330, 12885958, 14660683, 6443131, 9725864, 12552136, 15060014, 5876245, 3118047, 5343515, 8483925, 8995058, 8524045, 11437240, 12235198, 12433577, 10958853, 9560386, 12855956, 9563948, 8022481, 1556753, 6578508, 15059993…
866	20698960	Modelling the ancestral sequence distribution and model frequencies in context-dependent models for primate non-coding sequences.	Baele	2010	1	10.1186/1471-2148-10-244	True	[18853356, 12935330, 15292512, 7568204, 7490774, 9302315, 277330, 6443131, 16522570, 16499991, 14660683, 8064867, 11743192, 19405957, 6429346, 10958853, 15764557, 15922824, 16787998, 9906934, 19783593, 10958853, 12612582, 12885968, 18178545, 20176949]
867	20623275	Using non-reversible context-dependent evolutionary models to study substitution patterns in primate non-coding sequences.	Baele	2010	1	10.1007/s00239-010-9362-y	True	[15922824, 7463489, 3934395, 6599968, 19961329, 15060014, 3116671, 20698960, 16522570, 15371247, 7175958, 15764557, 3932665, 16499991, 12612582, 6165991, 14616058, 9302315, 11943091, 9521926, 10692568, 19405957, 10958853, 14660683, 16787998, 8064867, 10973072, 7333455, 18853356, 15292512, 6429346, 21237881, 14656959, 8336541, 1011264]
868	23090976	Accurate model selection of relaxed molecular clocks in bayesian phylogenetics.	Baele	2012	1	10.1093/molbev/mss243	True	[22403239, 22367748, 18538793, 3934395, 16522570, 21940644, 9183526, 16012107, 16135017, 21187451, 21237881]
869	11943091	Inferring the root of a phylogenetic tree.	Huelsenbeck		1	10.1080/106351502753475862	True	[]
870	15764557	Model parameterization, prior distributions, and the general time-reversible model in Bayesian phylogenetics.	Zwickl		1	10.1080/10635150490522584	True	[]
871	16012111	Branch-length prior influences Bayesian posterior probability of phylogeny.	Yang		1	10.1080/10635150590945313	True	[]
872	15014145	A Bayesian mixture model for across-site heterogeneities in the amino-acid replacement process.	Lartillot	2004	1	10.1093/molbev/msh112	True	[]
873	19405957	Efficient context-dependent model building based on clustering posterior distributions for non-coding sequences.	Baele	2009	1	10.1186/1471-2148-9-87	True	[12411592, 21237881, 10335652, 28565216, 11371577, 7568204, 7490774, 9302315, 3444408, 1588594, 18853356, 14660683, 15292512, 15922824, 16522570, 16787998, 6429346, 17890241, 7932792, 10958853, 12935330, 15769841, 3593377, 10805783, 8120884, 8064867, 3116671]
874	21237881	Among-site rate variation and its impact on phylogenetic analyses.	Yang		1	10.1016/0169-5347(96)10041-0	True	[]
875	16787998	Assessing site-interdependent phylogenetic models of sequence evolution.	Rodrigue	2006	1	10.1093/molbev/msl041	True	[]
876	32565627	Modeling and prediction of COVID-19 pandemic using Gaussian mixture model.	Singhal	2020	1	10.1016/j.chaos.2020.110023	True	[32313405, 32298982, 32334157, 32308258, 32305271, 32391240, 28413352, 30564406]
877	32809115	Forecast predictions for the COVID-19 pandemic in Brazil by statistical modeling using the Weibull distribution for daily new cases and deaths.	Moreau	2020	1	10.1007/s42770-020-00331-z	True	[32176764, 32311323, 32243287, 32309108, 32334160, 32375455, 32292868, 28349290, 32330703, 32265005, 32052841, 32224297, 32181488, 32164834, 32366457, 32191813, 32201376, 32178769, 32396542, 32587844]
878	32834582	The first 100 days: Modeling the evolution of the COVID-19 pandemic.	Kaxiras	2020	1	10.1016/j.chaos.2020.110114	True	[15862595, 17015324, 17668212, 32501375, 30463945, 32255761, 31995857, 32003551, 32265220, 32322102, 32341627, 32888169, 32512579, 32414780, 32171076, 32235945, 32052846, 31438953]
879	9263464	Who mixes with whom? A method to determine the contact patterns of adults that may lead to the spread of airborne infections.	Edmunds		1	10.1098/rspb.1997.0131	True	[3701044, 2179528, 2517202, 2384142, 1548573, 1808235, 7802989, 7705494, 7641827, 8724517, 8718707, 3701043, 4067297, 4008922, 7085179, 7082755]
880	32214079	Severe Outcomes Among Patients with Coronavirus Disease 2019 (COVID-19) - United States, February 12-March 16, 2020.		2020	1	10.15585/mmwr.mm6912e2	True	[32064853, 32214083]
881	34594836	The Epidemiological Characteristics of an Outbreak of 2019 Novel Coronavirus Diseases (COVID-19) - China, 2020.	The Novel Coronavirus Pneumonia Emergency Response Epidemiology Team		1		True	[31953166]
882	32268929	Level of underreporting including underdiagnosis before the first peak of COVID-19 in various countries: Preliminary retrospective results based on wavelets and deterministic modeling.	Krantz	2020	1	10.1017/ice.2020.116	True	[32122430, 32014114, 32173304, 22410318, 25779635, 23942791]
883	19327372	Recent developments in parameter estimation and structure identification of biochemical and genomic systems.	Chou	2009	1	10.1016/j.mbs.2009.03.002	True	[17028166, 19226663, 18835282, 14580578, 9521924, 10805808, 12566402, 9332394, 17904693, 16233169, 18609599, 18772153, 12202358, 12642111, 10753761, 5387046, 4830198, 5387047, 16854227, 12787501, 12779449, 17399948, 2857745, 2857746, 17337011, 8944154, 12009791, 4148886, 18537454, 16003779, 17187441, 9029910, 9715749, 11911796, 10380184, 14735121, 15845847, 17432931, 4601590, 10659856, 11955179, …
884	20197073	Parameter identifiability of power-law biochemical system models.	Srinath	2010	1	10.1016/j.jbiotec.2010.02.019	True	[]
885	22034917	Inference of complex biological networks: distinguishability issues and optimization-based solutions.	Szederkényi	2011	1	10.1186/1752-0509-5-177	True	[11589586, 15451507, 12432404, 11872830, 11911796, 20308593, 21417596, 19150482, 17299415, 12730377, 12142007, 12145321, 17603872, 20970318, 16968132, 16464248, 12432396, 11034217, 12566402, 15196499, 17102807, 15261526, 17925349, 20186320, 2520030, 15549308, 11595254, 19331592, 7884651, 17707944, 20185123, 14673099, 17216045, 14597654, 20810646, 17006434, 18793133, 19215296, 21203560, 17542777, …
886	16986630	Regulation of glycolysis in Lactococcus lactis: an unfinished systems biological case study.	Voit		1	10.1049/ip-syb:20050087	True	[]
887	14988125	Decoupling dynamical systems for pathway identification from metabolic profiles.	Voit	2004	1	10.1093/bioinformatics/bth140	True	[]
888	18772153	System estimation from metabolic time-series data.	Goel	2008	1	10.1093/bioinformatics/btn470	True	[15706526, 8837524, 16585066, 16854227, 16819798, 18442284, 15006767, 17038344, 17379776, 17511884, 12651723, 15514004, 17591176, 10397856, 10849005, 12427938, 12011086, 12450858, 15939503, 17975274, 12369191, 15073320, 12700248, 17532017, 17904693, 15513993, 17711581, 18416837, 14988125, 15972008, 16986630, 17286851, 16233169]
889	21558155	Parameter estimation of kinetic models from metabolic profiles: two-phase dynamic decoupling method.	Jia	2011	1	10.1093/bioinformatics/btr293	True	[19327372, 12829460, 17441553, 15514004, 16960969, 15939503, 12369191, 19505944, 17081289, 5387046, 5387047, 8135735, 20197073, 17711581, 19416537, 14988125]
890	23426255	Systematic parameter estimation in data-rich environments for cell signalling dynamics.	Nim	2013	1	10.1093/bioinformatics/btt083	True	[18406323, 18817540, 19215296, 17254973, 17698469, 16854227, 17893088, 21558155, 16873482, 15534200, 17382199, 15134532, 17441551, 18596227, 19642986, 16236429, 21085658, 11572954, 19416537, 14988125, 21255466, 19241007, 21370076]
891	23171810	Incremental parameter estimation of kinetic metabolic network models.	Jia	2012	1	10.1186/1752-0509-6-142	True	[19327372, 9927716, 14559783, 5387046, 5387047, 14988125, 15513993, 15514004, 21558155, 18772153, 19947777, 16986630, 17081289, 12450858, 10397856, 19505944, 20197073, 11849962, 14570219, 17711581, 22144155, 15290771, 18304931]
892	18537454	Challenges in lin-log modelling of glycolysis in Lactococcus lactis.	del Rosario		1	10.1049/iet-syb:20070030	True	[]
893	17081289	Novel metaheuristic for parameter estimation in nonlinear dynamic biological systems.	Rodriguez-Fernandez	2006	1	10.1186/1471-2105-7-483	True	[15196499, 16246137, 16478464, 15763567, 15763562, 15967022, 17091579, 15342560, 16236429, 15823414, 14988125, 16441881, 14559783, 17044236, 15513993, 15546936, 16267082, 1443589, 11235592, 15142755, 14597654, 8660575, 9927716]
894	12948750	Dynamic simulation and metabolic re-design of a branched pathway using linlog kinetics.	Visser		1	10.1016/s1096-7176(03)00025-9	True	[]
895	10397856	In vivo nuclear magnetic resonance studies of glycolytic kinetics in Lactococcus lactis.	Neves		1	10.1002/(sici)1097-0290(19990720)64:2<200::aid-bit9>3.0.co;2-k	True	[]
896	15864163	Adult scoliosis: prevalence, SF-36, and nutritional parameters in an elderly volunteer population.	Schwab		1	10.1097/01.brs.0000160842.43482.cd	True	[]
897	22045006	Scoliosis Research Society-Schwab adult spinal deformity classification: a validation study.	Schwab		1	10.1097/BRS.0b013e31823e15e2	True	[]
898	23722572	Radiographical spinopelvic parameters and disability in the setting of adult spinal deformity: a prospective multicenter analysis.	Schwab		1	10.1097/BRS.0b013e318292b7b9	True	[]
899	22024904	Dynamic changes of the pelvis and spine are key to predicting postoperative sagittal alignment after pedicle subtraction osteotomy: a critical analysis of preoperative planning techniques.	Smith		1	10.1097/BRS.0b013e31823b0892	True	[]
900	16166889	The impact of positive sagittal balance in adult spinal deformity.	Glassman		1	10.1097/01.brs.0000179086.30449.96	True	[]
901	22411040	Criteria to restore the sagittal balance in deformity and degenerative spondylolisthesis.	Lamartina	2012	1	10.1007/s00586-012-2236-9	True	[21102297, 20959772, 9629932, 16179995, 19399535, 19644334, 19564757, 15770185, 21248589, 20683385, 18794768, 20802383, 19365245, 20567858, 21240054, 20535044, 21476795, 17139214, 17041517, 19597753, 15687145, 21818597]
902	19644319	Pelvic tilt and truncal inclination: two key radiographic parameters in the setting of adults with spinal deformity.	Lafage		1	10.1097/BRS.0b013e3181aad219	True	[]
903	21102297	Adult spinal deformity-postoperative standing imbalance: how much can you tolerate? An overview of key parameters in assessing alignment and planning corrective surgery.	Schwab		1	10.1097/BRS.0b013e3181ee6bd4	True	[]
904	2312528	Measurement of scoliosis and kyphosis radiographs. Intraobserver and interobserver variation.	Carman		1		True	[]
905	10488508	Vertebral centroid measurement of lumbar lordosis compared with the Cobb technique.	Chen		1	10.1097/00007632-199909010-00007	True	[]
906	10954638	Cobb method or Harrison posterior tangent method: which to choose for lateral cervical radiographic analysis.	Harrison		1	10.1097/00007632-200008150-00011	True	[]
907	11389406	Reliability of centroid, Cobb, and Harrison posterior tangent methods: which to choose for analysis of thoracic kyphosis.	Harrison		1	10.1097/00007632-200106010-00002	True	[]
908	20601701	Current perspectives in medical image perception.	Krupinski		1	10.3758/APP.72.5.1205	True	[11041305, 12591984, 14595152, 17412095, 11089697, 17502261, 16303991, 17449754, 19933635, 16014442, 20281873, 14626306, 2770630, 15377098, 2305073, 10845402, 1399456, 17948725, 18113241, 15273338, 19188107, 19884079, 9419461, 8796654, 19709995, 18383686, 17229874, 10908439, 12020403, 17129792, 1110990, 711391, 2521130, 18585659, 9261456, 30330617, 15020365, 16046417, 17412257, 10069933, 17042951…
909	9530786	A comparison of manual versus computer-assisted radiographic measurement. Intraobserver measurement variability for Cobb angles.	Shea		1	10.1097/00007632-199803010-00007	True	[]
910	19247697	A review of methods for quantitative evaluation of spinal curvature.	Vrtovec	2009	1	10.1007/s00586-009-0913-0	True	[16025038, 17912558, 17340228, 1297010, 8089157, 9538536, 8235834, 441122, 2772721, 17071054, 17437103, 932049, 2312528, 10488508, 17990407, 9460156, 12522710, 12193997, 9127918, 17619912, 7068691, 7433665, 8581530, 18726124, 1400537, 11415649, 17874152, 2705960, 11205857, 6768276, 10788541, 3212571, 3787320, 753442, 6317100, 17549526, 9231966, 11389406, 9811104, 11389407, 10954638, 15543059, 121…
911	17549526	Inter- and intraobserver reliability assessment of the Cobb angle: manual versus digital measurement tools.	Gstoettner	2007	1	10.1007/s00586-007-0401-3	True	[441122, 2312528, 11161153, 12594558, 6317100, 6480635, 2312527, 7142387, 5378124, 9530786, 18839484, 6833318]
912	30864061	Fully automated radiological analysis of spinal disorders and deformities: a deep learning approach.	Galbusera	2019	1	10.1007/s00586-019-05944-z	True	[17472956, 27927383, 2326651, 21267773, 19247697, 29991248, 23102842, 11389407, 18516643, 21811822, 1510296, 21811823, 20012376, 29803920, 23797500, 2312528]
913	22371113	The EOS™ imaging system and its uses in daily orthopaedic practice.	Illés	2012	1	10.1007/s00264-012-1512-y	True	[16114859, 16114859, 15457739, 12623432, 10829404, 11361240, 9662585, 22095137]
914	33828159	Deep learning approach for automatic landmark detection and alignment analysis in whole-spine lateral radiographs.	Yeh	2021	1	10.1038/s41598-021-87141-x	True	[31332569, 2036784, 17282752, 32279117, 31683913, 31473518, 30864061, 29803920, 29477438, 7135066, 1510296, 7939998, 9629932, 9231966, 25344642, 3280198, 15948478, 29191103, 28742755, 17211522, 27815217, 25274788, 24052406, 27055441, 20881515, 15864163, 31305254, 29738410, 23722572, 29456911, 16166889, 29332239, 17556119, 31668048, 27764059, 29991248, 26343243, 26571173, 17633694, 22003695, 25700…
915	32279117	A deep learning tool for fully automated measurements of sagittal spinopelvic balance from X-ray images: performance evaluation.	Korez	2020	1	10.1007/s00586-020-06406-7	True	[]
916	15800433	Reliability analysis for digital adolescent idiopathic scoliosis measurements.	Kuklo		1	10.1097/01.bsd.0000148094.75219.b0	True	[]
917	32677567	Automated Measurement of Lumbar Lordosis on Radiographs Using Machine Learning and Computer Vision.	Cho	2019	1	10.1177/2192568219868190	True	[24898313, 23768023, 23722572, 28251190, 28306639, 26562194, 7939998, 7676332, 28894683, 17021414, 20437183, 25839386, 19421829, 30104767, 29016439, 29427011, 29118806, 14974593, 29456725, 22695215, 20359959, 18810018, 24502397, 29477002, 24785474, 20124919, 26599505, 24351846, 25086554, 22462564, 24811688, 27137906, 27299162, 28268506, 17108462, 29059935, 22981777, 23443679, 29477438, 18516643, …
918	33273436	Deep Learning Automates Measurement of Spinopelvic Parameters on Lateral Lumbar Radiographs.	Schwartz		1	10.1097/BRS.0000000000003830	True	[]
919	34236562	Automated Vertebral Segmentation and Measurement of Vertebral Compression Ratio Based on Deep Learning in X-Ray Images.	Kim	2021	1	10.1007/s10278-021-00471-0	True	[30666373, 31760458, 24944921, 30589678, 30635698, 31121370, 31205482, 2259988, 11148647, 17729333, 32067163, 27497753, 30771712, 33250283, 30944843, 34104926, 16508540, 14555255, 24462536, 20075479]
920	33556029	LPAQR-Net: Efficient Vertebra Segmentation From Biplanar Whole-Spine Radiographs.	Zhang	2021	1	10.1109/JBHI.2021.3057647	True	[]
921	29991248	Intra- and Interrater Reliability of Sagittal Spinopelvic Parameters on Full-Spine Radiographs in Adults With Symptomatic Spinal Disorders.	Kyrölä	2018	1	10.14245/ns.1836054.027	True	[24682355, 23561554, 27446511, 19644319, 21830079, 27072550, 19532003, 15864160, 21224755, 26230421, 26140404, 23722572, 25192690, 22045006, 15682018, 18839484, 16980142, 843571, 22136391, 25494319, 26343243, 25816139, 25077908]
922	26343243	Validation of a new computer-assisted tool to measure spino-pelvic parameters.	Lafage	2015	1	10.1016/j.spinee.2015.08.067	True	[]
923	34194159	Convolutional neural network-based automated segmentation and labeling of the lumbar spine X-ray.	Kónya	2021	1	10.4103/jcvjs.jcvjs_186_20	True	[31254638, 30553609, 28361179, 27295650, 32677567, 29059935, 24141714]
924	7388949	The evolution of genes: the chicken preproinsulin gene.	Perler		1	10.1016/0092-8674(80)90641-8	True	[]
925	722807	Nonrandom amino acid substitution and estimation of the number of nucleotide substitutions in evolution.	Nei		1	10.1007/BF01733841	True	[4734980, 5460013, 180298, 4625828, 4208305, 5062730, 660663, 5015396, 1206725, 4668865, 865622, 994186]
926	519759	The evolution and sequence comparison of two recently diverged mouse chromosomal beta--globin genes.	Konkel		1	10.1016/0092-8674(79)90138-7	True	[]
927	7333455	A model of evolutionary base substitutions and its application with special reference to rapid change of pseudogenes.	Takahata		1	10.1093/genetics/98.3.641	True	[5334057, 4377445, 688387, 728984, 112914, 519769, 7401175, 6250049, 7407925, 7205964, 6938980]
928	6165991	Estimation of evolutionary distances between homologous nucleotide sequences.	Kimura		1	10.1073/pnas.78.1.454	True	[4668865, 6938980, 865622, 339105, 691078, 699050, 569555, 377496, 482942, 492328, 498283, 498284, 388433, 6243748, 6927840, 7388949, 6930668, 7434017, 7442812, 558827]
929	519769	The structure and transcription of four linked rabbit beta-like globin genes.	Hardison		1	10.1016/0092-8674(79)90239-3	True	[]
930	7463489	A simple method for estimating evolutionary rates of base substitutions through comparative studies of nucleotide sequences.	Kimura		1	10.1007/BF01731581	True	[4527913, 569555, 68958, 439147, 558827, 5767777, 6250049, 514809, 6449605, 699050, 504979, 5637732, 6930668, 482942, 4668865, 865622]
931	29474647	Females have the survival advantage in glioblastoma.	Ostrom		1	10.1093/neuonc/noy002	True	[29117289, 15758009, 22649779, 26824661, 19228619, 27409829]
932	30782343	Lomustine-temozolomide combination therapy versus standard temozolomide therapy in patients with newly diagnosed glioblastoma with methylated MGMT promoter (CeTeG/NOA-09): a randomised, open-label, phase 3 trial.	Herrlinger	2019	1	10.1016/S0140-6736(18)31791-4	True	[]
933	16709036	Recurrent glioblastoma multiforme: a review of natural history and management options.	Hou	2006	1	10.3171/foc.2006.20.4.2	True	[]
934	26813856	Imaging Surrogates of Infiltration Obtained Via Multiparametric Imaging Pattern Analysis Predict Subsequent Location of Recurrence of Glioblastoma.	Akbari		1	10.1227/NEU.0000000000001202	True	[19806145, 18452856, 21417701, 15758009, 8284745, 23617288, 20042359, 21046309, 22729482, 17306935, 10624854, 16321763, 22711606, 21527563, 8570044, 12748097, 24955928, 16424829, 22492960, 11516708, 12391568, 21979382, 20876010, 9989517, 21868284, 19933906, 15558578, 16179200, 12778170, 22433824, 15560716, 7680247]
935	32191542	Cancer Imaging Phenomics via CaPTk: Multi-Institutional Prediction of Progression-Free Survival and Pattern of Recurrence in Glioblastoma.	Fathi Kazerooni		1	10.1200/CCI.19.00121	True	[24062559, 12353258, 20656830, 26579733, 27541161, 29340286, 26203066, 18349315, 26813856, 27326665, 29036412, 26188015, 29572492, 29733087, 28428190, 29617843, 29074604, 15758009, 17620423, 24335699, 30973372, 24135848, 23385995, 17805551, 20827353, 22649779, 28346443, 20231676, 28872634, 24244402, 21330401, 29412496, 29990498, 30777198]
936	32501772	Integrated Biophysical Modeling and Image Analysis: Application to Neuro-Oncology.	Mang		1	10.1146/annurev-bioeng-062117-121105	True	[10489622, 10841526, 22907965, 8293185, 27157931, 29734497, 22821693, 19303233, 26250979, 21998659, 24827998, 24646147, 26333934, 31482151, 22997168, 28428190, 0, 29990498, 29311558, 29617843, 23884657, 28872634, 25494501, 16229419, 18029982, 23720579, 20042359, 20484781, 22219380, 26317118, 30835219, 23047857, 25962846, 27529869, 29366960, 24831076, 25884575, 24710167, 22156038, 29533893, 245953…
937	23392431	MR imaging predictors of molecular profile and survival: multi-institutional study of the TCGA glioblastoma data set.	Gutman	2013	1	10.1148/radiol.13120118	True	[17618441, 15758009, 21628493, 16286386, 20644085, 11780887, 8699228, 21998659, 19748078, 19952021, 19294468, 21347180, 20129251, 16530701, 21969702, 20302391, 8478956, 18362333, 18796682, 8635139]
938	24827998	Glioblastoma multiforme: exploratory radiogenomic analysis by using quantitative image features.	Gevaert	2014	1	10.1148/radiol.14131731	True	[15758009, 20129251, 19602686, 23079654, 20399149, 22723499, 22710433, 23424118, 24511378, 18999144, 20808728, 24214961, 22470139, 17515910, 18362333, 22821693, 23392431, 23238158, 21998659, 22870228, 18796682, 20093527, 22745220]
939	24646147	Outcome prediction in patients with glioblastoma by using imaging, clinical, and genomic biomarkers: focus on the nonenhancing component of the tumor.	Jain	2014	1	10.1148/radiol.14131691	True	[2833587, 15871503, 20231676, 21052776, 21382192, 20399036, 11930044, 11867790, 15243726, 15220505, 22433826, 11780887, 18496181, 21417701, 23685503, 23238158, 23392431, 19748078, 19952021, 19294468, 21347180, 16611779, 21446051, 20129251, 10877287, 15737082, 21330399, 21998659, 16286386, 22895402, 16648043, 21355891]
940	27541161	The Potential of Radiomic-Based Phenotyping in Precision Medicine: A Review.	Aerts		1	10.1001/jamaoncol.2016.2631	True	[]
941	27358767	Population-based MRI atlases of spatial distribution are specific to patient and tumor characteristics in glioblastoma.	Bilello	2016	1	10.1016/j.nicl.2016.03.007	True	[25220720, 16943629, 20871424, 18458819, 0, 22508724, 22997168, 22001163, 20644089, 22907965, 19218228, 19096643, 23095230, 24199814, 22025148, 20212231, 17622647, 26751577, 26116110, 16120861, 8387988, 16858393, 19424457, 20445000, 25981802]
942	32548288	Standardization in Quantitative Imaging: A Multicenter Comparison of Radiomic Features from Different Software Packages on Digital Reference Objects and Patient Data Sets.	McNitt-Gray		1	10.18383/j.tom.2019.00031	True	[22257792, 26579733, 30383900, 24892406, 24772201, 28149958, 28993897, 29092951, 29340286, 25735289, 26847203, 25979066, 27487903, 27009765, 21452728, 32548287, 17418527, 15787012, 25052078, 27271051, 7652012]
943	32566694	Overall survival prediction in glioblastoma patients using structural magnetic resonance imaging (MRI): advanced radiomic features may compensate for lack of advanced MRI modalities.	Bakas	2020	1	10.1117/1.JMI.7.3.031505	True	[22045118, 24892406, 26333934, 25494501, 20443493, 27541161, 22898692, 22257792, 26579733, 26599106, 19303233, 22821693, 24675253, 24969789, 25410316, 26250979, 22492960, 24827998, 23392431, 23396489, 26813856, 24955928, 31456318, 26188015, 25114226, 24646147, 26338913, 25244574, 24997477, 26886973, 26576732, 27298312, 28428190, 31038238, 27157931, 19269895, 24101040, 20017133, 11516708, 12377157…
944	32154773	The Image Biomarker Standardization Initiative: Standardized Quantitative Radiomics for High-Throughput Image-based Phenotyping.	Zwanenburg	2020	1	10.1148/radiol.2020191145	True	[21862978, 27725679, 28975929, 30170101, 26579733, 24892406, 30120041, 30770825, 31049614, 29994606, 28361913, 29688159, 30416044, 31573400, 28149958, 29122358, 27271051, 30840747, 30170872, 26119045, 23884657, 26119045, 24581294, 18839484, 27330520, 31214791, 24549286, 30042967, 25627261, 24231667, 31240330, 30694160, 31210613]
945	28428190	<i>In Vivo</i> Detection of EGFRvIII in Glioblastoma via Perfusion Magnetic Resonance Imaging Signature Consistent with Deep Peritumoral Infiltration: The <i>φ</i>-Index.	Bakas	2017	1	10.1158/1078-0432.CCR-16-1871	True	[22045118, 26203067, 25434380, 23412337, 24925914, 23777544, 20129251, 24120142, 1693434, 16236164, 12202786, 8052651, 15746047, 19324552, 24135280, 18539480, 22492960, 23575987, 25705639, 25244650, 24528889, 27043212, 25663738, 25691693, 25972456, 21046309, 24955928, 9617910, 21979382, 12067969, 23583748, 23054563, 24646147, 10688871, 16179200, 14697673, 26338913, 24827998, 25410316, 26886973, 2…
946	29990498	Epidermal Growth Factor Receptor Extracellular Domain Mutations in Glioblastoma Present Opportunities for Clinical Imaging and Therapeutic Development.	Binder		1	10.1016/j.ccell.2018.06.006	True	[27541161, 21359852, 8134596, 28428190, 28872634, 28725877, 25453753, 7723496, 24120142, 22588877, 21557327, 29340286, 26679328, 21801393, 28655794, 22891331, 19720927, 28675164, 23583748, 25770633, 28139704, 25114226, 22907965, 11870183, 23392431, 22582165, 15758010, 15746047, 18029982, 19284481, 20713517, 26333934, 12377157, 21979382, 17177598, 28636874, 16636750, 27157931, 26188015, 11454673, …
947	29617843	In vivo evaluation of EGFRvIII mutation in primary glioblastoma patients via complex multiparametric MRI signature.	Akbari		1	10.1093/neuonc/noy033	True	[8864278, 19324552, 27636026, 26813856, 26188015, 24827998, 25410316, 22997168, 27353503, 27541161, 28428190, 25333188, 21979382, 9617910, 12391568, 23486659, 16611779, 17569962, 24528889, 27043212, 15639528, 19056837, 11590650, 23583748, 27358767, 12704393, 29340286, 21531288, 26269775, 28724573, 25691693, 28274144, 17146292, 12438278, 23590833, 27110918, 17090670, 8358789, 14990981, 16320258, 8…
948	28725877	GLISTRboost: Combining Multimodal MRI Segmentation, Registration, and Biophysical Tumor Growth Modeling with Gradient Boosting Machines for Glioma Segmentation.	Bakas		1	10.1007/978-3-319-30858-6_1	True	[24955928, 21725140, 11731307, 25770633, 20876010, 21995070, 22907965, 18026731, 24220210, 25333188, 18039109, 15093927, 25494501, 11607632, 18669428]
949	18026731	An image-driven parameter estimation problem for a reaction-diffusion glioma growth model with mass effects.	Hogea	2007	1	10.1007/s00285-007-0139-x	True	[2651679, 7897524, 9049880, 10736214, 15294418, 11063134, 10504092, 16685871, 16229419, 18334420, 18051113, 14607296, 8832660, 10628947, 12666121, 9570301, 18029982, 11151708]
950	26511214	CBTRUS Statistical Report: Primary Brain and Central Nervous System Tumors Diagnosed in the United States in 2008-2012.	Ostrom	2015	1	10.1093/neuonc/nov189	True	[25304271, 11916506, 25864099, 15712273, 17260923, 10649300, 22228583, 24343171, 12381706, 25542864, 25627000, 25559415, 25155924]
951	19605320	Image guided personalization of reaction-diffusion type tumor growth models using modified anisotropic eikonal equations.	Konukoglu	2009	1	10.1109/TMI.2009.2026413	True	[]
952	20876010	Deformable registration of glioma images using EM algorithm and diffusion reaction modeling.	Gooya	2010	1	10.1109/TMI.2010.2078833	True	[17522333, 15197805, 10860804, 11465464, 11543561, 12071616, 10628945, 10534053, 12575879, 15050564, 18215923, 12467719, 12906253, 15919231, 18672419, 19408350, 18026731, 16229419, 18029982, 11467921, 16087098, 10504092, 14644143, 15493697, 16979256, 16860588, 16685871, 18620117, 17613239, 11063134, 11293691, 7976535, 14697002, 11513020, 9873902, 19041946, 12377157, 16685997, 19273000, 20042359, …
953	31857736	Coupling brain-tumor biophysical models and diffeomorphic image registration.	Scheufele	2019	1	10.1016/j.cma.2018.12.008	True	[18059395, 29158608, 16860588, 24595340, 19408350, 28725877, 22907965, 19119055, 11063134, 11857005, 22830777, 25795318, 28827890, 10504092, 23720579, 23743802, 23739795, 11467921, 24717540, 22194239, 27617052, 29075361, 29097881, 29255342, 18290061, 25963601, 26317118, 16229419, 18029982, 17204931, 19605320, 20042359, 27164582, 22154876, 21761700, 18026731, 24607911, 25962846, 25333188, 29269963…
954	21761700	A generative approach for image-based modeling of tumor growth.	Menze		1	10.1007/978-3-642-22092-0_60	True	[17252546, 15493697, 19789244, 1726641, 16229419, 18450536, 15794826, 20876010, 20879393, 18026731, 19605320, 10504092, 16860588, 16983683, 19119055, 11063134, 19408350]
955	19934335	Prognostic significance of growth kinetics in newly diagnosed glioblastomas revealed by combining serial imaging with a novel biomathematical model.	Wang	2009	1	10.1158/0008-5472.CAN-08-3863	True	[7833383, 9735909, 18059395, 12675529, 2166596, 9703890, 17204931, 17129778, 12666121, 8809120, 17618441, 16983683, 17252546, 18308523, 19091885, 1728598, 15758009, 9420066, 11780887, 14765378, 16443944, 10720205, 16909969, 15024957, 15937304, 18381944, 9184661, 11063134, 16088879, 16229419, 17040992, 17505103, 16949103, 11348426, 18852721, 18815786]
956	25795318	Patient-specific mathematical neuro-oncology: using a simple proliferation and invasion tumor model to inform clinical practice.	Jackson	2015	1	10.1007/s11538-015-0067-7	True	[25105369, 25350742, 24832620, 10647931, 21088844, 23577324, 22045118, 11780887, 17618441, 18847342, 23400596, 23372647, 19755387, 24137015, 18772396, 21474628, 18815786, 20484781, 21417701, 11508816, 17827463, 11857005, 21900399, 18059395, 19366800, 20397896, 19934335, 23338774]
957	22219380	Direct inhibition of myosin II effectively blocks glioma invasion in the presence of multiple motogens.	Ivkovic	2012	1	10.1091/mbc.E11-01-0039	True	[15561776, 16793885, 19533602, 18495866, 12874274, 17431544, 6294260, 2539242, 18772890, 18772890, 9989446, 17992095, 3576222, 17567956, 9407973, 10461220, 8832660, 19879382, 17971532, 18216199, 10433259, 18632979, 21052789, 20584916, 17622647, 15548862, 16552622, 11390353, 20421509, 9698162, 11927519, 12570938, 18240930, 8895767, 18316689, 12543796, 21551075, 18772397, 18981465, 17917588, 162040…
958	25962846	Tumor growth prediction with reaction-diffusion and hyperelastic biomechanical model by physiological data fusion.	Wong	2015	1	10.1016/j.media.2015.04.002	True	[14575659, 20574084, 15565331, 18063061, 20179714, 23047857, 16229419, 16625200, 19411317, 22854810, 8971186, 22207638, 21761661, 18026731, 16199495, 21465465, 16924083, 15837727, 19605320, 981616, 10504092, 24607911, 18572196, 18369633, 21761700, 22919118, 10452718, 22771879, 12906253, 7927397, 9618569, 20431568, 22932871, 15347707, 11675785, 16545965]
959	16229419	Realistic simulation of the 3-D growth of brain tumors in MR images coupling diffusion with biomechanical deformation.	Clatz		1	10.1109/TMI.2005.857217	True	[11158891, 11715309, 2259298, 10494058, 10885854, 11735284, 11857005, 8919353, 15566679, 9184661, 7833383, 12173876, 10885607, 15629622, 12788314, 11700739, 12815692, 11063134, 14607296, 11264844, 8810224, 26317119, 11149243, 15221264]
960	29158608	A fully coupled space-time multiscale modeling framework for predicting tumor growth.	Rahman	2017	1	10.1016/j.cma.2017.03.021	True	[24657638, 18485374, 25830204, 20808719, 24404145, 17239903, 26040472, 17974916, 19812304, 26235572, 17024084, 17613433, 24333502, 26040472, 1474925, 7392035, 5539894, 6475495, 15657358, 16912159, 18519772, 19827268, 20177775, 23440206, 23261661, 24043497]
961	23884657	The Cancer Imaging Archive (TCIA): maintaining and operating a public information repository.	Clark		1	10.1007/s10278-013-9622-7	True	[11236999, 9016491, 18769432, 22366334, 21743807, 15923720, 18348946, 21097264, 18398653, 18777192, 19956378, 23884657]
962	25494501	The Multimodal Brain Tumor Image Segmentation Benchmark (BRATS).	Menze	2014	1	10.1109/TMI.2014.2377694	True	[11723374, 15977639, 19097774, 20231676, 23743802, 11154873, 17282893, 28593030, 16979256, 21852179, 10628948, 11161183, 15450222, 16685860, 11832223, 15955494, 18672419, 15493697, 11513020, 18482850, 14697002, 22907965, 23286104, 20876010, 18620117, 18979767, 18979733, 23286152, 20879221, 21497655, 22003719, 23860630, 24505720, 21761671, 24816891, 25020092, 20580305, 18450536, 24058331, 19073267…
963	28872634	Advancing The Cancer Genome Atlas glioma MRI collections with expert segmentation labels and radiomic features.	Bakas	2017	1	10.1038/sdata.2017.117	True	[]
964	20017133	The SRI24 multichannel atlas of normal adult human brain structure.	Rohlfing		1	10.1002/hbm.20906	True	[10860804, 17062027, 8661285, 18051100, 17765003, 16175557, 12035768, 18222096, 16685834, 11525331, 18234511, 11112396, 11835607, 18678261, 16860573, 9530404, 16398895, 17382886, 17196102, 15501084, 17560795, 15627570, 18491536, 11584245, 18504618, 843571, 16468620, 11811839, 15919231, 15006684, 11545704, 11522763, 9343592, 8265653, 12489096, 18255316, 1943671, 12704779, 16877010, 16959813, 18513…
965	29340286	Cancer imaging phenomics toolkit: quantitative imaging analytics for precision diagnostics and predictive modeling of clinical outcome.	Davatzikos	2018	1	10.1117/1.JMI.5.1.011018	True	[27541161, 27725679, 26813856, 26188015, 22907965, 20876010, 18026731, 27645219, 28428190, 26055172, 28725877, 28872634, 28725878, 27358767, 24702725, 24955928, 22997168, 25379412, 10784285, 25046843, 20688559, 26333934, 26303303, 26133615, 26678299, 25134977, 20209048, 23285315, 18180197, 16687538, 20079439, 26158105, 22894417, 15117797, 26624971, 21484848, 28294464, 20129251, 22003742, 16720680…
966	29733087	Brain Cancer Imaging Phenomics Toolkit (brain-CaPTk): An Interactive Platform for Quantitative Analysis of Glioblastoma.	Rathore	2018	1	10.1007/978-3-319-75238-9_12	True	[27541161, 21998659, 24827998, 24646147, 25410316, 28428190, 26188015, 22770690, 21979382, 20378467, 10784285, 28725877, 25770633, 18026731, 24955928, 18276225, 26119045, 26678299, 25134977, 25494501, 27358767, 24892406, 22723499, 18362333, 26813856, 20443493]
967	32754723	The Cancer Imaging Phenomics Toolkit (CaPTk): Technical Overview.	Pati	2020	1	10.1007/978-3-030-46643-5_38	True	[15896995, 29340286, 29733087, 22907965, 28725877, 28725878, 17426351, 16545965, 25379412, 26978244, 26813856, 26188015, 24955928, 29531967, 30473058, 27358767, 26678299, 28428190, 29617843, 22894417, 26303303, 15458157, 29092948, 27865153, 27806604, 26133615, 29092951]
968	32603860	Brain extraction on MRI scans in presence of diffuse glioma: Multi-institutional performance evaluation of deep learning methods and robust modality-agnostic training.	Thakur	2020	1	10.1016/j.neuroimage.2020.117081	True	[28872634, 23884657, 9931268, 24200484, 21945694, 20139996, 28468935, 16629737, 21880566, 31403237, 27865153, 30854449, 20123029, 29719853, 29990101, 28778026, 10944416, 25494501, 25685705, 25632085, 20017133, 15219578, 11304082, 31231720, 12391568, 28807870, 16269250, 30271370, 8331222, 16545965, 29946897, 20303318]
969	31160815	Deep learning can predict microsatellite instability directly from histology in gastrointestinal cancer.	Kather	2019	1	10.1038/s41591-019-0462-y	True	[26028255, 28596308, 29501787, 30617337, 30224757, 29748206, 29531073, 30677016, 27306927, 25079317, 22810696, 25770147, 21876077, 30160049, 24782601, 23636398, 26031544, 26137290, 29622466, 29625053]
970	31304376	Automation of the kidney function prediction and classification through ultrasound-based kidney imaging using deep learning.	Kuo	2019	1	10.1038/s41746-019-0104-2	True	[24458082, 27017936, 25614403, 25060323, 27796695, 19264744, 17958691, 24930199, 25798002, 26581096, 23751145, 28618770, 25548794, 10075613, 20651174, 26674139, 28301734, 22928170, 29994669, 29921718, 29391542, 29725651, 23727169, 25468386, 17062598, 24529536, 26959373, 14679273, 20116910, 24145991, 25237073, 27197906, 24309170, 29140472, 16908915, 23989362]
971	33596172	Image Segmentation Using Deep Learning: A Survey.	Minaee	2022	1	10.1109/TPAMI.2021.3059968	True	[]
972	30703038	Object Detection With Deep Learning: A Review.	Zhao	2019	1	10.1109/TNNLS.2018.2876865	True	[]
973	28463186	DeepLab: Semantic Image Segmentation with Deep Convolutional Nets, Atrous Convolution, and Fully Connected CRFs.	Chen	2017	1	10.1109/TPAMI.2017.2699184	True	[]
974	26017442	Deep learning.	LeCun		1	10.1038/nature14539	True	[1822724, 23868780, 19922289, 18267787, 23925239, 15521490, 7761831, 22386783, 23787344, 24931975, 18255614, 16873662, 25525159, 14449617, 25635324, 23787338, 16190471, 25719670, 25521294]
975	15819598	Literacy and health outcomes.	Berkman		1		True	[]
976	9055718	Cronbach's alpha.	Bland		1	10.1136/bmj.314.7080.572	True	[]
977	25858255	The Philadelphia Neurodevelopmental Cohort: constructing a deep phenotyping collaborative.	Calkins	2015	1	10.1111/jcpp.12416	True	[20024895, 21525167, 25273303, 25360393, 20634371, 24499990, 22251308, 10707437, 17623391, 24687194, 22225730, 12963675, 22273480, 18809299, 20357134, 21969458, 10530634, 24016018, 21999924, 19242382, 25755242, 20855043, 25180981, 24318082, 22488257, 20954056, 23921101, 24565361, 11866327, 21910849, 20033884]
978	25273303	The psychosis spectrum in a young U.S. community sample: findings from the Philadelphia Neurodevelopmental Cohort.	Calkins		1	10.1002/wps.20152	True	[18606047, 18203757, 20634371, 22260930, 23414600, 21525167, 11074871, 23327754, 16677803, 19339357, 22225730, 21477418, 19460881, 18055935, 11866327, 21315559, 18180426, 23165428, 22664547, 22239571, 22991935, 6639293, 19242382, 9690934, 10707437, 18809299, 22251308, 20855043, 20008426, 21999924, 18518864, 20712724, 18465377, 24224849, 17597428]
979	25283135	The Wide Range Achievement Test-4 Reading subtest "holds" in HIV-infected individuals.	Casaletto	2014	1	10.1080/13803395.2014.960370	True	[18957181, 18821160, 12240749, 10923060, 21391011, 12901774, 18213530, 21135382, 15147590, 9375176, 16624786, 9375159, 21147861, 17019571, 19036496, 14590650, 10379412, 15374062, 15327042, 1864911, 15370374, 16169705, 19462243]
980	15641426	Extensions of the Paivio, Yuille, and Madigan (1968) norms.	Clark		1	10.3758/bf03195584	True	[]
981	25686369	Effects of education and word reading on cognitive scores in a community-based sample of Spanish elders with diverse socioeconomic status.	Contador	2015	1	10.1080/13803395.2014.989819	True	[]
982	19573276	Effects of race and socioeconomic status on the relative influence of education and literacy on cognitive functioning.	Dotson		1	10.1017/S1355617709090821	True	[9987476, 14590204, 2803759, 8825260, 12240749, 15963375, 11305853, 10574077, 18609322, 16879809, 16433945, 7962363, 10217919, 12815505, 11011513, 8582559, 17552936, 15788217, 9322403, 7890827, 14690800, 2340156, 16519268, 7602038, 8709997, 9416192, 12603561, 10363036]
983	14592003	Estimating premorbid intelligence: comparison of traditional and contemporary methods across the intelligence continuum.	Griffin		1		True	[]
984	19945485	A cognitive neuroscience-based computerized battery for efficient measurement of individual differences: standardization and initial construct validation.	Gur	2009	1	10.1016/j.jneumeth.2009.11.017	True	[11746725, 15200706, 16887335, 18628350, 11058819, 19255377, 655909, 18423837, 9038284, 17035358, 12668360, 10813804, 26613776, 18589507, 11107881, 18675521, 18571627, 9345704, 12668349, 17984393, 12498962, 14572526, 7089587, 3606327, 3603604, 1586277, 9126402, 10950912, 11682260, 11682261, 11992665, 12169250, 12450947, 17101692, 17475741, 25530726, 11007718, 14741683, 19549201, 11295383, 1501008…
985	14588456	The comparability of the WRAT-R reading test and NAART as estimates of premorbid intelligence in neurologically impaired patients.	Johnstone		1		True	[]
986	14589736	Reading on the Wide Range Achievement Test-Revised and parental education as predictors of IQ: comparison with the Barona formula.	Kareken		1		True	[]
987	12822052	Estimation of WAIS-III intelligence from combined performance and demographic variables: development of the OPIE-3.	Schoenberg		1	10.1076/clin.16.4.426.13913	True	[]
988	26492931	Characterizing social environment's association with neurocognition using census and crime data linked to the Philadelphia Neurodevelopmental Cohort.	Moore	2015	1	10.1017/S0033291715002111	True	[16113899, 22079788, 25858255, 25273303, 26828106, 17300279, 17987920, 23511790, 19104943, 19945485, 17475741, 19135405, 20725096, 18950926, 1267079, 24442853, 8283194, 19589839, 16983377, 23045648, 20201874, 18209258, 26311534, 25180981, 17552936, 26321314, 15922500, 17496257, 18633099, 10352860]
989	29625786	Development and public release of a computerized adaptive (CAT) version of the Schizotypal Personality Questionnaire.	Moore	2018	1	10.1016/j.psychres.2018.02.022	True	[25858255, 25273303, 28127907, 24499939, 19777336, 24708081, 25548386, 3203132, 24600411, 28712364, 24019907, 28126052, 26651865, 25034762, 25810061, 25755242, 25164263, 25822834, 26607431, 13104683, 1805349, 24049214, 20954056, 27071646, 23921101, 26061260, 15405679]
990	25180981	Psychometric properties of the Penn Computerized Neurocognitive Battery.	Moore	2014	1	10.1037/neu0000093	True	[16887335, 18628350, 9800088, 16986, 26782910, 237981, 21969420, 17984393, 21498463, 11778682, 1586277, 16452608, 11682260, 19945485, 22251308, 11884657, 14306381, 19900610, 16286435, 6863562, 22429058, 2201348, 10945921, 24049214, 20954056, 22927671, 23148898, 21733210, 23383967, 14720113]
991	25822834	Development of an abbreviated form of the Penn Line Orientation Test using large samples and computerized adaptive test simulation.	Moore	2015	1	10.1037/pas0000102	True	[16887335, 18628350, 655909, 25273303, 14992636, 21969420, 17984393, 7089587, 8185896, 10950912, 1586277, 7089587, 11682260, 22251308, 19945485, 17101692, 17475741, 3431672, 25010524, 19900610, 6031038, 25755242, 14748506, 11778636, 25180981, 15620813, 11151961, 15471755, 24364396, 23148898, 23921101, 24107956, 10752369, 23350928, 23920011, 9728030, 19051129, 22366334]
992	5672258	Concreteness, imagery, and meaningfulness values for 925 nouns.	Paivio		1	10.1037/h0025327	True	[]
993	15620813	Assessment practices of clinical neuropsychologists in the United States and Canada: a survey of INS, NAN, and APA Division 40 members.	Rabin		1	10.1016/j.acn.2004.02.005	True	[]
994	23872197	The influence of reading ability on subsequent changes in verbal IQ in the teenage years.	Ramsden	2013	1	10.1016/j.dcn.2013.06.001	True	[19249168, 9383616, 22258510, 20424029, 19293396, 17267574, 15483594, 16148238, 16137894, 23567505, 22012265, 22660332, 19366285, 20005963]
995	27071646	Defining and validating a short form Montreal Cognitive Assessment (s-MoCA) for use in neurodegenerative disease.	Roalf	2016	1	10.1136/jnnp-2015-312723	True	[23390181, 1202204, 12218768, 11943052, 15817019, 16009893, 21282950, 22014176, 22082082, 23260866, 25381961, 22676901, 19226529, 25978540, 17542011, 25822834, 23350928, 21414208, 3203132, 14306381, 18042918, 20160214, 23891119, 7881456, 24556750, 22995942, 16917086, 22156700, 20889166, 20855849, 23968941, 20371138, 16466586, 19582756]
996	25840117	The Philadelphia Neurodevelopmental Cohort: A publicly available resource for the study of normal and abnormal brain development in youth.	Satterthwaite	2015	1	10.1016/j.neuroimage.2015.03.056	True	[23921101, 21068826, 19188534, 25103538, 19002191, 20176931, 23390412, 23123682, 22284177, 23087608, 22504421, 22504417, 17898773, 20531469, 19404257, 22484308, 24107956, 24646613, 24565361, 24912164, 24773417, 24297904, 24499990, 24421175, 25273303, 22251308, 25180981, 25023143, 9204677, 25858255, 25755242, 23811972, 20194479, 21498463, 19945485, 11835610, 17969096, 25462692, 20496376, 22233733,…
997	23921101	Neuroimaging of the Philadelphia neurodevelopmental cohort.	Satterthwaite	2013	1	10.1016/j.neuroimage.2013.07.064	True	[20080192, 22504421, 20176931, 9038284, 22902750, 15297366, 21795627, 9343606, 22832566, 8812068, 16376577, 10491603, 15148381, 7065791, 21897815, 23390412, 22251308, 19945485, 12169250, 18056543, 17632545, 10707437, 17351290, 20595427, 19188534, 18302232, 12377157, 21979382, 11835610, 9204677, 15939837, 18809299, 10671382, 1608978, 17555782, 17898773, 17426351, 23123682, 22284177, 11986145, 1167…
998	25404004	Quality of education predicts performance on the Wide Range Achievement Test-4th Edition Word Reading subtest.	Sayegh		1	10.1093/arclin/acu059	True	[17014866, 9375176, 15471745, 11939693, 21147861, 17445295, 21835850, 21331979]
999	26061260	Use of open-source software for adaptive measurement: Concerto as an R-based computer adaptive development and delivery platform.	Scalise	2015	1	10.1111/bmsp.12057	True	[]
1000	27806157	Association of Neurocognition With Transition to Psychosis: Baseline Functioning in the Second Phase of the North American Prodrome Longitudinal Study.	Seidman		1	10.1001/jamapsychiatry.2016.2479	True	[4181098, 6356196, 8610818, 15796677, 23925787, 20836900, 23925674, 18413704, 20048021, 11982449, 22664547, 22239571, 23770934, 19413446, 9673998, 23325066, 25904724, 16325151, 20530007, 20053865, 24609300, 6729409, 8197420, 1449384, 25414816, 20810471, 7905258, 10484945, 14514492, 22591778, 17485605, 23911259, 20692125, 23787224, 26411927, 23771174, 16930949, 19733837, 23043872, 25919383, 273635…
1001	12584072	Starting at the beginning: an introduction to coefficient alpha and internal consistency.	Streiner		1	10.1207/S15327752JPA8001_18	True	[]
1002	20119511	Multidimensional Adaptive Testing with Optimal Design Criteria for Item Selection.	Mulder	2008	1	10.1007/s11336-008-9097-5	True	[11934023]
1003	23780997	Parallel stochastic systems biology in the cloud.	Aldinucci	2013	1	10.1093/bib/bbt040	True	[]
1004	20211843	GPU computing for systems biology.	Dematté	2010	1	10.1093/bib/bbq006	True	[]
1005	23152751	Accelerating the Gillespie Exact Stochastic Simulation Algorithm using hybrid parallel execution on graphics processing units.	Komarov	2012	1	10.1371/journal.pone.0046693	True	[15332951, 16321569, 11909304, 15291645, 15549913, 15261147, 20113014, 18513044, 21357575, 19162916, 21037981]
1006	22548918	Accelerated maximum likelihood parameter estimation for stochastic biochemical systems.	Daigle	2012	1	10.1186/1471-2105-13-68	True	[17460793, 20691037, 14559783, 20663171, 9023339, 10098409, 19801994, 11972055, 21073235, 17068087, 21280690, 17037977, 17121996, 20170209, 19205079]
1007	20691037	Global parameter estimation methods for stochastic biochemical systems.	Poovathingal	2010	1	10.1186/1471-2105-11-414	True	[10098409, 10659856, 16170311, 12902380, 19327372, 16360033, 16543458, 10659857, 16846247, 15701703, 17068087, 16706729, 16986618, 19044893, 16460146, 12687005, 16299520, 9691025, 14973486, 12629549, 9888852, 15695639, 18718548, 15967022, 16460151, 15638577, 15549913]
1008	20663171	Parameter inference for discretely observed stochastic kinetic models using stochastic gradient descent.	Wang	2010	1	10.1186/1752-0509-4-99	True	[15883588, 12183631, 12237400, 12687005, 14637060, 11438714, 9023339, 11967532, 16715097, 15790857, 18927393, 9691025, 15124029, 10850721, 12432408, 15166174, 17962411, 19890329, 14559783, 17813860, 16980977, 19156131, 18594517, 17037977, 17894470, 16135029, 16706729, 19139763, 17068087, 17264216, 19205079, 16986618, 19397580, 15539452, 16731697, 18616835, 10700151, 17839016, 16011325, 16648159, …
1009	23918091	Method of conditional moments (MCM) for the Chemical Master Equation: a unified framework for the method of moments and hybrid stochastic-deterministic models.	Hasenauer	2013	1	10.1007/s00285-013-0711-5	True	[21131977, 19888213, 17155441, 16460146, 22499939, 18988743, 16360033, 12991237, 11720979, 21073242, 15893556, 16953443, 22225794, 20671182, 15166317, 22566653, 21527025, 22047267, 19355717, 10544066]
1010	12719218	Feedback regulation in the lactose operon: a mathematical modeling study and comparison with experimental data.	Yildirim		1	10.1016/S0006-3495(03)70013-7	True	[9691025, 10508629, 6752586, 4595422, 13811042, 5861813, 4899927, 5727239, 5727240, 8187928, 5122, 6775629, 241475, 14406329, 409848, 11720979, 4874969, 10699859, 4961803, 1991109, 12780025, 4570383, 13440932, 1900512, 7624793, 4938814, 16590055, 7041121, 6391468, 6438637, 13201546, 789370, 12779459, 11171956, 10093745, 18592507, 18581571, 2474074, 12237400, 785012, 12779443, 4579082, 9104037, 70…
1011	5727240	Mathematics of cellular control processes. II. Positive feedback to one gene.	Griffith		1	10.1016/0022-5193(68)90190-2	True	[]
1012	12743100	Modeling network dynamics: the lac operon, a case study.	Vilar		1	10.1083/jcb.200301125	True	[10534433, 13811043, 13811042, 12239569, 11590012, 11201753, 13628682, 1766388, 11483994, 12432404, 6361271, 11311713, 10209755, 10438463, 16590055, 12432408, 271992, 12464316, 11937062]
1013	25078087	The Separatrix Algorithm for synthesis and analysis of stochastic simulations with applications in disease modeling.	Klein	2014	1	10.1371/journal.pone.0103467	True	[21311579, 2629593, 14440553, 14392073, 17110580, 15249694, 21505384, 19433588, 21599920, 16079797, 15141212, 15331814, 18694530, 16931810, 20711482, 12518846, 18572196, 17942443, 16857043, 15757679, 21999664, 23589530, 23587051]
1014	21280690	Automated estimation of rare event probabilities in biochemical systems.	Daigle		1	10.1063/1.3522769	True	[11872829, 15883588, 15331224, 19045316, 19425765, 15701703, 20170209]
1015	19425765	Refining the weighted stochastic simulation algorithm.	Gillespie		1	10.1063/1.3116791	True	[19045316]
1016	3427163	Estimating the population size for capture-recapture data with unequal catchability.	Chao		1		True	[]
1017	12229987	Estimating the number of species in a stochastic abundance model.	Chao		1	10.1111/j.0006-341x.2002.00531.x	True	[]
1018	24945937	An improved nonparametric lower bound of species richness via a modified good-turing frequency formula.	Chiu	2014	1	10.1111/biom.12200	True	[]
1019	7972351	Estimating terrestrial biodiversity through extrapolation.	Colwell		1	10.1098/rstb.1994.0091	True	[]
1020	23349283	Can we name Earth's species before they go extinct?	Costello		1	10.1126/science.1230318	True	[]
1021	16903065	Evaluating the performance of species richness estimators: sensitivity to sample grain size.	Hortal		1	10.1111/j.1365-2656.2006.01048.x	True	[]
1022	19480084	Estimating population size via sample coverage for closed capture-recapture models.	Lee		1		True	[]
1023	28654954	Bioequivalence Between Generic and Branded Lamotrigine in People With Epilepsy: The EQUIGEN Randomized Clinical Trial.	Berg		1	10.1001/jamaneurol.2017.0497	True	[22477799, 25473327, 5050398, 6827472, 21091318, 11213935, 19776300, 18589000, 19087118, 26201987, 26875743, 3663884, 17718660, 18505997, 24141714, 19889013, 7249508, 24085600, 20496209, 19817502, 23738669, 25870032]
1024	18555573	Estimating the effects of co-medications on plasma olanzapine concentrations by using a mixed model.	Botts	2008	1	10.1016/j.pnpbp.2008.04.018	True	[]
1025	27323698	Measuring the individual benefit of a medical or behavioral treatment using generalized linear mixed-effects models.	Diaz	2016	1	10.1002/sim.7005	True	[26415869, 24085600, 20496209, 3300460, 2605964, 25562651, 8819447, 9731267, 4634367, 3536257, 16283536, 23467392, 22416835, 23503456, 24764199, 18555573, 16847902, 12778843, 10325572]
1026	29117851	Estimating individual benefits of medical or behavioral treatments in severely ill patients.	Diaz	2017	1	10.1177/0962280217739033	True	[]
1027	24085600	Random-effects linear modeling and sample size tables for two special crossover designs of average bioequivalence studies: the four-period, two-sequence, two-formulation and six-period, three-sequence, three-formulation designs.	Diaz		1	10.1007/s40262-013-0103-4	True	[17394132, 16847902, 18852829, 20496206, 23318278, 8931213, 21965170, 20496209, 3450848, 22960736, 8210816, 23503456, 22416835, 17346932, 23467392, 17541883, 18555573, 17438213, 19817502, 18484549]
1028	12778843	Background and rationale for the sequenced treatment alternatives to relieve depression (STAR*D) study.	Fava		1	10.1016/s0193-953x(02)00107-7	True	[]
1029	2676339	A critique of recent research on the two-treatment crossover design.	Fleiss		1	10.1016/0197-2456(89)90065-2	True	[]
1030	7168798	Random-effects models for longitudinal data.	Laird		1		True	[]
1031	26635421	A Marginalized Zero-inflated Poisson Regression Model with Random Effects.	Long	2015	1	10.1111/rssc.12104	True	[21908419, 22826194, 19300533, 19902494, 20377435, 21964975, 17701337, 11129458, 11314994, 21218187, 25220537, 17698937, 21339863, 22710271, 17484299]
1032	26875743	Generic-to-generic lamotrigine switches in people with epilepsy: the randomised controlled EQUIGEN trial.	Privitera	2016	1	10.1016/S1474-4422(16)00014-4	True	[]
1033	9921606	Robust and realistic approaches to carry-over.	Senn		1	10.1002/(sici)1097-0258(19981230)17:24<2849::aid-sim955>3.0.co;2-o	True	[]
1034	26794685	Mixed-Effects Logistic Regression Models for Indirectly Observed Discrete Outcome Variables.	Vermunt		1	10.1207/s15327906mbr4003_1	True	[]
0	20221262	Parameter estimation and model selection in computational biology.	Lillacci	2010	0	10.1371/journal.pcbi.1000696	False	[16677373, 16602820, 9927716, 17813860, 18817540, 14559783, 17430978, 10098409, 19205079, 14525003, 12477937, 17264216, 16900456, 19018286, 19644169, 18042557, 17922568, 10659856]
1	28608625	Computing in Verotoxin.	Adamatzky	2017	0	10.1002/cphc.201700477	False	[]
2	32529415	Parameter and State Estimation in a Cholera Model with Threshold Immunology: A Case Study of Senegal.	Ogola	2020	0	10.1007/s11538-020-00755-6	False	[]
3	35336398	An Ultra-Low-Cost RCL-Meter.	Inácio	2022	0	10.3390/s22062227	False	[25004232, 25004153, 29205836, 33523849, 33084247, 31594525, 31168083, 31717296, 33474535, 0]
4	1009221	Radioligand Assay.	Finney		0		False	[]
5	34744189	Nested active learning for efficient model contextualization and parameterization: pathway to generating simulated populations using multi-scale computational models.	Cockrell	2020	0	10.1177/0037549720975075	False	[30356350, 28728997, 15483414, 15362927, 29447154, 22928162, 15319199, 23863232, 25285195, 22527009, 21186362, 4027280, 12779419, 34093225, 24675765, 31497314, 30349868, 30577742, 31239603, 30577736, 27826879]
6	32710903	Parameter estimation and experimental design for Hill-type muscles: Impulses from optimization-based modeling.	Rockenfeller	2020	0	10.1016/j.mbs.2020.108432	False	[]
7	31794389	Efficient DCE-MRI Parameter and Uncertainty Estimation Using a Neural Network.	Bliesener	2019	0	10.1109/TMI.2019.2953901	False	[23674304, 22898682, 21356482, 27200418, 19369150, 17440242, 17654583, 30256797, 15843726, 28192761, 30671015, 22714717, 24938401, 30605459, 17167997, 24972377, 26936707, 27692754, 27859563, 26525012, 21221707, 21384424, 25379439, 22294448, 16873662, 24211260, 25308097, 29154898, 26738776, 11105041, 11870848, 15065262, 24772219, 26687041, 15690526, 28108885, 27055445, 15334591, 17036301, 25268373…
8	35100384	Influence of model selection and data structure on the estimation of genetic parameters in honeybee populations.	Du		0	10.1093/g3journal/jkab450	False	[31638899, 34325663, 32824624, 16543556, 25237934, 31775604, 11048920, 11563370, 32868870, 33291568, 33596819, 33785894, 34827786, 33802598, 1174616, 18363974, 33171738, 32724511, 34496761, 2016177, 9374297, 26341159, 12597378, 32882855, 19134071, 33535965, 27852760, 22720962, 30840680, 31830903, 32629773, 22212375, 7790586, 16048789, 7836606, 9734854, 18096962, 33343009]
9	28622633	Generalized parameter estimation and calibration for biokinetic models using correlation and single variable optimisations: Application to sulfate reduction modelling in anaerobic digestion.	Ahmed	2017	0	10.1016/j.watres.2017.05.067	False	[]
10	28119191	Bayesian approach to decompression sickness model parameter estimation.	Howle	2017	0	10.1016/j.compbiomed.2017.01.006	False	[]
11	36154966	Item response theory in high-stakes pharmacy assessments.	Wolcott	2022	0	10.1016/j.cptl.2022.07.023	False	[]
12	36372982	Parameter estimation for WMTI-Watson model of white matter using encoder-decoder recurrent neural network.	Diao	2022	0	10.1002/mrm.29495	False	[]
13	34962976	RAxML Grove: an empirical phylogenetic tree database.	Höhler		0	10.1093/bioinformatics/btab863	False	[16306390, 31566657, 22367748, 31070718, 26526427, 25371430, 20224823, 9183526, 24451623]
14	11916118	Improving a regional model using reduced complexity and parameter estimation.	Kelson		0	10.1111/j.1745-6584.2002.tb02498.x	False	[]
15	35621152	A gentle tutorial on accelerated parameter and confidence interval estimation for hidden Markov models using Template Model Builder.	Bacri	2022	0	10.1002/bimj.202100256	False	[9918945, 1379081, 1637977, 33073921, 27488227, 28824415, 9521926, 11109710]
16	34090667	Adaptive quantile control for stochastic system.	Ma	2021	0	10.1016/j.isatra.2021.05.032	False	[]
17	1959979	Blood vessel modeling.	Goldstein		0	10.1016/0020-7101(91)90010-c	False	[]
18	33362195	Unbiased and efficient log-likelihood estimation with inverse binomial sampling.	van Opheusden	2020	0	10.1371/journal.pcbi.1008483	False	[10605120, 18052538, 19011929, 12524368, 20703226, 21006837, 12804094, 26348332, 11800458, 22715196, 22582168, 13052851]
19	36991750	Overview of Spiking Neural Network Learning Approaches and Their Computational Complexities.	Pietrzak	2023	0	10.3390/s23063037	False	[34551395, 26635513, 28611582, 35782090, 33920246, 35431777, 35663727, 35767646, 34516751, 27903878, 33022598, 33162886, 36188479, 20063978, 26941637, 35884670, 34068538, 29381445, 28811481, 18244602, 34803591, 30899212, 30410432, 22807913, 10966623, 17220510, 26633645, 17305422, 30374283, 29652587, 29375284]
20	33751083	Efficient identification of scars using heterogeneous model hierarchies.	Chegini		0	10.1093/europace/euaa402	False	[]
21	31211783	Hierarchical Bayesian inference for concurrent model fitting and comparison for group studies.	Piray	2019	0	10.1371/journal.pcbi.1007043	False	[17416921, 16563737, 21270784, 22177032, 26360579, 26906507, 12948688, 19914382, 28230848, 21556131, 22412360, 23935581, 19306932, 24899705, 24018303, 17055746, 21179480, 24465198, 30559152, 17913879, 21976489, 21435563, 26961942, 15528409, 19955362, 22774788, 27141854, 29964187, 27346545]
22	34177506	Characterizing Network Search Algorithms Developed for Dynamic Causal Modeling.	Aranyi	2021	0	10.3389/fninf.2021.656486	False	[25181467, 26384541, 9621908, 27375438, 12948688, 17055746, 21459150, 26569570, 10988040, 17354756, 24140939, 21864690, 20300649, 15219588, 24862079, 21094663, 21745580, 19747552, 21109578, 20817103, 18565765, 17884583, 23840507, 31227617, 31226497, 31226492]
23	761456	A program package for simulation and parameter estimation in pharmacokinetic systems.	D'Argenio		0	10.1016/0010-468x(79)90025-4	False	[]
24	29728236	Tumor growth modeling: Parameter estimation with Maximum Likelihood methods.	Patmanidis	2018	0	10.1016/j.cmpb.2018.03.014	False	[]
25	35593026	Clustered restricted mean survival time regression.	Chen	2022	0	10.1002/bimj.202200002	False	[]
26	34411132	An application of the ensemble Kalman filter in epidemiological modelling.	Lal	2021	0	10.1371/journal.pone.0256227	False	[33082843, 32231374, 33520629, 32145465, 31995857, 32257174, 32574177, 32341628, 32952537, 32179701, 32565842, 32836806, 32760133, 32836680, 33132739, 33173127, 32736332, 33424432, 32835146, 33289877, 33139783, 33439880, 25302316, 11590637, 33169093, 33436848, 32308258, 32834649, 32112887, 33014354, 32834610]
27	34001751	Decreased Susceptibility of Marginal Odds Ratios to Finite-sample Bias.	Ross		0	10.1097/EDE.0000000000001370	False	[24173548, 27121591, 10707923, 7171696, 8970487, 17182981, 21411281, 27881078, 21818162, 7304589, 8862980, 21415029, 10955409, 18682488, 21385832, 30652356, 15286014, 31209487, 12933529, 17504780, 22302074, 27057128, 21556285, 21030422]
29	29377713	Contributions to Estimation of Polychoric Correlations.	Monroe	2018	0	10.1080/00273171.2017.1419851	False	[]
30	34159497	Pharmacometric estimation methods for aggregate data, including data simulated from other pharmacometric models.	Välitalo	2021	0	10.1007/s10928-021-09760-1	False	[925881, 7229908, 7334463, 6644555, 12729390, 17620001, 27166250, 31207186, 14992824, 24548174, 19130188, 23212609, 26095234, 12572660, 11275334]
31	30945255	Recipes for Analysis of Molecular Networks Using the Data2Dynamics Modeling Environment.	Steiert		0	10.1007/978-1-4939-9102-0_16	False	[]
32	33401349	Introduction to the LIVECAT web-based computerized adaptive testing platform.	Seo	2020	0	10.3352/jeehp.2020.17.27	False	[29298476, 28811394]
33	35957166	User-Centric Proximity Estimation Using Smartphone Radio Fingerprinting.	Švigelj	2022	0	10.3390/s22155609	False	[25843389, 25843388, 32275497, 32835201, 19706491, 27555584, 26976003, 7815303, 34812383, 20657651, 34071115, 32356867, 0, 32989380, 32391236, 32621869, 35009820, 33374208]
34	34118753	Computer modelling of heat strain responses of exercising personnel in tropical climate.	Tan	2021	0	10.1016/j.compbiomed.2021.104530	False	[]
35	34480750	Accelerated failure time modeling via nonparametric mixtures.	Seo	2021	0	10.1111/biom.13556	False	[]
36	32336811	Multilevel and multifidelity uncertainty quantification for cardiovascular hemodynamics.	Fleeter	2020	0	10.1016/j.cma.2020.113030	False	[30496103, 30248017, 29386200, 23562923, 27447176, 23174419, 25659189, 29544408, 22120599, 28666576, 30728104, 29767574, 30635853, 21103933, 22952409, 19447701, 21051508, 16286400, 30516240, 11299209, 22757490, 26217878, 26803339, 28845061, 31223175, 23653286, 27890534, 28163340, 27155892, 28796436, 30017910, 27943622, 18139350, 27933407, 31827310, 17599600, 12186712, 16549092, 21092964, 25427112…
37	28062444	Robust parameter estimation for dynamical systems from outlier-corrupted data.	Maier		0	10.1093/bioinformatics/btw703	False	[]
38	24363476	Parameter Estimation of Partial Differential Equation Models.	Xun		0	10.1080/01621459.2013.794730	False	[21401565, 23155351, 7816094, 16918905, 12229995, 19956350, 11017653, 12210633, 18716635, 7529365, 15807150, 11318194, 9819839]
39	30594246	Parameter estimation of qualitative biological regulatory networks on high performance computing hardware.	Saeed	2018	0	10.1186/s12918-018-0670-y	False	[11911796, 7475117, 4741704, 703339, 5319760, 17395089, 17989686, 15234201, 22833747, 22303435, 19339382, 21788679, 15231543, 19761805, 22529333, 7703921, 16873462, 18689830, 22479409, 18614585, 27703839, 23868318, 23964270, 22541435, 20610629, 21255644, 21461968, 22783592, 22384635, 22275356, 23493057, 1849109, 16434137, 14597658]
40	36679537	Absolute IOP/EOP Estimation Models without Initial Information of Various Smart City Sensors.	Kim	2023	0	10.3390/s23020742	False	[30676945, 36146261, 36560336, 36616750, 36502148, 1517265, 20333089]
41	32926414	Robust Bayesian growth curve modelling using conditional medians.	Tong	2020	0	10.1111/bmsp.12216	False	[]
42	36738105	Fostering discoveries in the era of exascale computing: How the next generation of supercomputers empowers computational and experimental biophysics alike.	Melo	2023	0	10.1016/j.bpj.2023.01.042	False	[12991237, 30236283, 30747524, 32309795, 35245737, 18004789, 27322406, 32483333, 29788355, 34265844, 34282049, 35902752, 31636460, 31881449, 29960344, 34504303, 34416172, 29599244, 36304287, 23279960, 16605793, 9083662, 30346175, 32232150, 31464132, 32859904, 35312342, 36455202, 25845770, 23719463, 25229711, 33243981, 25450171, 34413500, 30983889, 34388673, 26588952, 29578535, 32752662, 27216779,…
43	823032	Pharmacokinetics--uses and abuses.	Fell		0	10.1007/BF00567122	False	[5652110, 4774049, 13728276, 5838712, 19211004, 5568257, 4654354, 4875402, 14160212, 4958410, 14079639, 5790272, 13873303, 22454862, 4394650]
44	22559634	Computation of variance in compartment model parameter estimates from dynamic PET data.	Kamasak		0	10.1118/1.3702456	False	[]
45	32277257	A model-based estimation of critical torques reduces the experimental effort compared to conventional testing.	Herold	2020	0	10.1007/s00421-020-04358-w	False	[29024603, 7753121, 467413, 24361503, 19150854, 22556396, 29521722, 19390005, 20069487, 8821149, 7263402, 19276836, 19137323, 20637234, 30182186, 28332113, 31124324, 6884474, 24699366, 31379595, 30531413, 6545350, 16556656, 18996948, 17473782, 28991037, 32015543]
46	35976674	Assessment of the nlmixr R package for population pharmacokinetic modeling: A metformin case study.	Mak	2022	0	10.1111/bcp.15496	False	[]
47	28089542	Parallelization and High-Performance Computing Enables Automated Statistical Inference of Multi-scale Models.	Jagiella	2017	0	10.1016/j.cels.2016.12.002	False	[]
48	18753420	Error models for immunoassays.	Sadler		0	10.1258/acb.2008.007230	False	[]
49	34346834	A predictive model to quantify joint torques and support reaction forces when using a smartphone while standing with support.	Gorce	2021	0	10.1080/00140139.2021.1963845	False	[]
50	27383279	A comparison of the variance estimation methods for heteroscedastic nonlinear models.	Sidik	2016	0	10.1002/sim.7024	False	[]
51	31054065	Using Response Times to Model Not-Reached Items due to Time Limits.	Pohl	2019	0	10.1007/s11336-019-09669-2	False	[25109494, 26807063, 27712114, 29795844, 15969835, 27618470, 12136032, 27269482, 30425667, 20037635, 29951023, 27738955]
52	35862316	Estimation in regret-regression using quadratic inference functions with ridge estimator.	Abdul Jalil	2022	0	10.1371/journal.pone.0271542	False	[16981226, 18646286, 33731969, 17688497, 20002404, 25484995, 23593171, 26305785, 30794623, 12762449, 16918902, 15026432, 20808728, 23280875, 22807168]
53	35834464	A High-Accuracy and Energy-Efficient CORDIC Based Izhikevich Neuron With Error Suppression and Compensation.	Wang	2022	0	10.1109/TBCAS.2022.3191004	False	[]
54	35977456	Bayesian optimization using multiple directional objective functions allows the rapid inverse fitting of parameters for chromatography simulations.	Jäpel	2022	0	10.1016/j.chroma.2022.463408	False	[]
55	32707649	Estimation of a New Canopy Structure Parameter for Rice Using Smartphone Photography.	Yu	2020	0	10.3390/s20144011	False	[22860982, 27895208, 23553557, 24388510, 26053748, 20668058, 17030540, 31981735, 22152096]
56	22670209	Coupled personalization of cardiac electrophysiology models for prediction of ischaemic ventricular tachycardia.	Relan	2011	0	10.1098/rsfs.2010.0041	False	[19443434, 8403311, 1709839, 9487284, 14656705, 20303361, 20553746, 12003840, 18495166, 19431309, 2319210, 18955178, 11232619, 8800352, 14751863, 10448858, 20628585, 19027779, 16168293, 17411260, 12475106, 16452121, 16686010, 12909250, 16279080, 18041265, 11059976, 19465555, 12779708, 21257368, 18055526, 1999027, 20879343, 4006120, 18313593, 15489106, 17174189]
57	31416539	Estimation of life expectancies using continuous-time multi-state models.	van den Hout	2019	0	10.1016/j.cmpb.2019.06.004	False	[]
58	36449576	Global Optimization Approach for Parameter Estimation in Stochastic Dynamic Models of Biosystems.	Sequeiros	2023	0	10.1109/TCBB.2022.3225675	False	[]
59	25911600	An Efficient Estimator for the Expected Value of Sample Information.	Menzies	2015	0	10.1177/0272989X15583495	False	[]
60	29260611	A two-stage approach for estimating the parameters of an age-group epidemic model from incidence data.	Yaari	2017	0	10.1177/0962280217746443	False	[]
61	22894409	In vivo assessment of optimal b-value range for perfusion-insensitive apparent diffusion coefficient imaging.	Freiman		0	10.1118/1.4736516	False	[21698463, 21436085, 18425832, 19634060, 19547986, 20032142, 21716125, 21248235, 19306416, 21563245, 20831490, 20432344, 18666139, 20665824, 21606299, 3393671, 21549538, 10207458, 19186405, 19091503, 18753042, 21550747, 18602480, 19353661, 8699953, 11672624, 21995015, 16545965, 20089719, 17515386]
62	33286345	Estimation of Autoregressive Parameters from Noisy Observations Using Iterated Covariance Updates.	Moon	2020	0	10.3390/e22050572	False	[11604150]
63	36679624	A Hardware-Friendly High-Precision CNN Pruning Method and Its FPGA Implementation.	Sui	2023	0	10.3390/s23020824	False	[27295650, 33587711, 31478883, 36081072]
64	31796412	Thresholdless Detection of Symbols in Nano-Communication Systems.	Sharma	2019	0	10.1109/TNB.2019.2957244	False	[]
65	24675742	Ten simple rules for effective computational research.	Osborne	2014	0	10.1371/journal.pcbi.1003506	False	[17485425, 22817898, 23516352, 22022238, 24427534, 23236269, 21980280, 22046114, 17185584, 18565813, 24067690, 16261197, 19390598]
66	3484744	Model dependency and estimation reliability in measurement of cerebral oxygen utilization rate with oxygen-15 and dynamic positron emission tomography.	Huang		0	10.1038/jcbfm.1986.13	False	[]
67	25801663	Using sensitivity equations for computing gradients of the FOCE and FOCEI approximations to the population likelihood.	Almquist	2015	0	10.1007/s10928-015-9409-1	False	[17408237, 21965323, 21618059, 21088872, 17216368, 22101761, 24801864, 22676301, 16215845, 24631177, 20013304, 22528503, 24986056, 17620001]
68	37796411	Direct Estimation of Parameters in ODE Models Using WENDy: Weak-Form Estimation of Nonlinear Dynamics.	Bortz	2023	0	10.1007/s11538-023-01208-6	False	[27035946, 28053112, 26401093, 17030819, 35450025, 19431309, 31675826, 6144106, 19791997, 23578462, 19956350, 35153587, 34744183, 37476028, 34121793, 30715136, 32069592, 28508044, 28950639, 11923843, 18057018, 19123632, 33837150, 36033975]
69	7394348	Identification and parameter estimation of the mechanical ventilatory system.	Brusasco		0	10.1159/000194200	False	[]
70	27775390	Using drinking data and pharmacokinetic modeling to calibrate transport model and blind deconvolution based data analysis software for transdermal alcohol biosensors.	Dai		0	10.3934/mbe.2016023	False	[16239611, 12529077, 22708608, 19255617, 3760810, 25335857, 24923985, 15830913, 3958690, 25568142, 19170663, 420046, 24707065, 16433729, 14984244, 4672036, 6986753, 7289599, 18184507, 19141942]
71	31037062	<i>Re-Representing Metaphor:</i> Modeling Metaphor Perception Using Dynamically Contextual Distributional Semantics.	McGregor	2019	0	10.3389/fpsyg.2019.00765	False	[17597591, 27653782, 11301525, 15631593, 28000963, 24273505, 12450098, 20307557, 27336051, 23063676, 28414742, 10909133, 11115760, 6690995, 24182839, 29107661, 23137771, 21429000, 25136309, 21929665]
72	3841339	Pharmacokinetic lag time estimation.	Dunne		0	10.1016/0020-7101(85)90022-4	False	[]
73	30213647	Subject-specific calibration of neuromuscular parameters enables neuromusculoskeletal models to estimate physiologically plausible hip joint contact forces in healthy adults.	Hoang	2018	0	10.1016/j.jbiomech.2018.08.023	False	[]
74	19434549	Concept maps and canonical models in neuropsychiatry.	Marin-Sanguino	2009	0	10.1055/s-0029-1216347	False	[]
75	7448735	Quantitative characterization of hormone receptors.	Rodbard		0	10.1002/1097-0142(19801215)46:12+<2907::aid-cncr2820461433>3.0.co;2-6	False	[]
76	23497171	Make the most of your samples: Bayes factor estimators for high-dimensional models of sequence evolution.	Baele	2013	0	10.1186/1471-2105-14-85	False	[18853356, 9214744, 11371589, 15922824, 16522570, 14965900, 21187451, 16012107, 20801907, 22403239, 22367748, 18453548, 8064867, 11743201, 15292512, 20698960, 20623275, 23090976, 11943091, 15764557, 16012111, 15014145, 19405957, 21237881, 16787998]
77	32760637	The Reference Model: An Initial Use Case for COVID-19.	Barhak	2020	0	10.7759/cureus.9455	False	[32179701, 32565627, 32809115, 32834582, 9263464, 32214079, 34594836, 32268929]
78	37382567	On interquantile smoothness of censored quantile regression with induced smoothing.	Cai	2023	0	10.1111/biom.13892	False	[]
79	30529487	Global optimization using Gaussian processes to estimate biological parameters from image data.	Barac	2018	0	10.1016/j.jtbi.2018.12.002	False	[]
80	25403239	Parameter estimation of dynamic biological network models using integrated fluxes.	Liu	2014	0	10.1186/s12918-014-0127-x	False	[19327372, 20197073, 22034917, 16986630, 14988125, 18772153, 21558155, 23426255, 23171810, 18537454, 17081289, 24631177, 12948750, 10397856]
81	37131065	Automatic Spine Segmentation and Parameter Measurement for Radiological Analysis of Whole-Spine Lateral Radiographs Using Deep Learning and Computer Vision.	Kim	2023	0	10.1007/s10278-023-00830-z	False	[15864163, 22045006, 23722572, 22024904, 16166889, 22411040, 19644319, 21102297, 2312528, 10488508, 10954638, 11389406, 20601701, 9530786, 19247697, 17549526, 30864061, 22371113, 33828159, 32279117, 15800433, 32677567, 33273436, 34236562, 33556029, 29991248, 26343243, 34194159]
82	7175958	Estimation of average number of nucleotide substitutions when the rate of substitution varies with nucleotide.	Gojobori		0	10.1007/BF01840889	False	[7388949, 722807, 519759, 7333455, 6165991, 519769, 7463489]
83	36958066	Parallelized ultrasound homodyned-K imaging based on a generalized artificial neural network estimator.	Wu	2023	0	10.1016/j.ultras.2023.106987	False	[]
84	22539674	State and parameter estimation of the heat shock response system using Kalman and particle filters.	Liu	2012	0	10.1093/bioinformatics/bts161	False	[]
85	31710982	Individualized growth prediction of mice skin tumors with maximum likelihood estimators.	Patmanidis	2019	0	10.1016/j.cmpb.2019.105165	False	[]
86	31933544	Estimation of Multivariate Probit Models via Bivariate Probit.	Mullahy	2016	0	10.1177/1536867X1601600107	False	[]
87	34514469	Estimating Glioblastoma Biophysical Growth Parameters Using Deep Learning Regression.	Pati	2021	0	10.1007/978-3-030-72084-1_15	False	[29474647, 30782343, 16709036, 26813856, 32191542, 32501772, 23392431, 24827998, 24646147, 27541161, 27358767, 32548288, 32566694, 32154773, 28428190, 29990498, 29617843, 28725877, 18026731, 26511214, 19605320, 20876010, 31857736, 21761700, 19934335, 25795318, 22219380, 25962846, 16229419, 29158608, 23884657, 25494501, 28872634, 20017133, 16545965, 29340286, 29733087, 32754723, 32603860, 31160815…
88	32970523	Change point detection in Cox proportional hazards mixture cure model.	Wang	2020	0	10.1177/0962280220959118	False	[]
89	1212845	Modeling, identification and parameter estimation of bilirubin kinetics in normal, hemolytic and Gilbert's states.	Cobelli		0	10.1016/0010-4809(75)90024-5	False	[]
90	14557986	Logistic regression of family data from retrospective study designs.	Whittemore		0	10.1002/gepi.10267	False	[]
91	26986433	Nonparametric estimation of Fisher information from real data.	Har-Shemesh	2016	0	10.1103/PhysRevE.93.023301	False	[]
92	36433580	A Novel Computer-Vision Approach Assisted by 2D-Wavelet Transform and Locality Sensitive Discriminant Analysis for Concrete Crack Detection.	Gharehbaghi	2022	0	10.3390/s22228986	False	[33596172, 30703038, 28463186, 26017442]
93	37662404	A methodology of phenotyping ICU patients from EHR data: high-fidelity, personalized, and interpretable phenotypes estimation.	Wang	2023	0	10.1101/2023.03.15.23287315	False	[]
94	29274113	Robustness of the approximate likelihood of the protracted speciation model.	Simonet	2018	0	10.1111/jeb.13233	False	[]
95	31192630	Development and public release of the Penn Reading Assessment Computerized Adaptive Test (PRA-CAT) for premorbid IQ.	Yudien	2019	0	10.1037/pas0000738	False	[15819598, 9055718, 25858255, 25273303, 25283135, 15641426, 25686369, 19573276, 14592003, 19945485, 14588456, 14589736, 12822052, 26492931, 29625786, 25180981, 25822834, 5672258, 15620813, 23872197, 27071646, 25840117, 23921101, 25404004, 26061260, 27806157, 12584072, 20119511]
96	25380984	Stochastic parameter search for events.	Roh	2014	0	10.1186/s12918-014-0126-y	False	[23780997, 20211843, 23152751, 22548918, 20691037, 20663171, 23918091, 12719218, 5727240, 12743100, 25078087, 21280690, 19425765]
97	36632143	A more reliable species richness estimator based on the Gamma-Poisson model.	Chiu	2023	0	10.7717/peerj.14540	False	[3427163, 12229987, 24945937, 7972351, 23349283, 16903065, 19480084]
98	32226175	Construction of the Design Matrix for Generalized Linear Mixed-Effects Models in the Context of Clinical Trials of Treatment Sequences.	Diaz		0	10.15446/rce.v41n2.63332	False	[28654954, 18555573, 27323698, 29117851, 24085600, 12778843, 2676339, 7168798, 26635421, 26875743, 9921606, 26794685]
99	11665758	Building blocks for electronic spiking neural networks.	van Schaik		0	10.1016/s0893-6080(01)00067-3	False	[]
