# Supplementary material for: Microbiome modeling: a beginner's guide
Source: Front Microbiol. 2024 Jun 19;15:1368377. doi: 10.3389/fmicb.2024.1368377 (PMC11220171; doi:10.3389/fmicb.2024.1368377)
Supplement: Supplementary file 1 [file Data_Sheet_1.zip › 07_11_23_control_algorithm_and_microbiome_or_microbial_community_100_list.xlsx]

## Sheet: Sheet1
	pmid	title	first author	year	degree	doi	is reference	references
0	34757143	Colorectal Cancer in Inflammatory Bowel Disease: Mechanisms and Management.	Shah	2021	0	10.1053/j.gastro.2021.10.035	False	[30060933, 20141809, 23448792, 16393226, 23978954, 25823771, 21673876, 11247898, 23707778, 28404156, 32672839, 15194558, 29378905, 1426881, 28174420, 27063727, 33930428, 26764183, 29991641, 25853748, 25665006, 25554788, 28332502, 30270042, 21907984, 29657127, 33272322, 29564037, 23954159, 25182170, 34065799, 31358565, 25305284, 10756151, 29544099, 30855275, 16000463, 31822800, 33155325, 28325827,…
1	26590418	Personalized Nutrition by Prediction of Glycemic Responses.	Zeevi		1	10.1016/j.cell.2015.11.001	False	[]
2	31786155	Gut Microbiome Fermentation Determines the Efficacy of Exercise for Diabetes Prevention.	Liu	2019	0	10.1016/j.cmet.2019.11.001	False	[]
3	32002757	Tools for Analysis of the Microbiome.	Galloway-Peña		0	10.1007/s10620-020-06091-y	False	[30267313, 28512250, 17943116, 16304596, 15568985, 20203603, 25211071, 20758412, 24679531, 29120742, 31636716, 29023288, 31092590, 29634945, 30814354, 28131791, 23460914, 30333179, 25118885, 31695033, 29506021, 19383763, 17586664, 22134646, 24293649, 19801464, 20383131, 27214047, 31316085, 31142858, 31269198, 28898207, 24982662, 23685069, 28165395, 29178920, 31177014, 30936943, 30763537, 22162995…
4	32610095	A Universal Gut-Microbiome-Derived Signature Predicts Cirrhosis.	Oh	2020	1	10.1016/j.cmet.2020.06.005	False	[30099098, 29108123, 30859582, 29572891, 28628033, 30926798, 22488764, 28900168, 25873207, 27315352, 29362454, 29168502, 27312947, 30377376, 10979117, 11135774, 29942096, 29908362, 29844325, 20423748, 23564711, 29176591, 24997786, 24042449, 26299412, 28467925, 25103310, 23696515, 31611297, 27911262, 23383649, 22554256, 27279214, 25079328, 23454028, 23744793, 22688413, 30196156, 26763834, 25938372…
5	30659375	Colon Cancer in Young Adults: Trends and Their Implications.	Weinberg	2019	0	10.1007/s11912-019-0756-8	False	[26808454, 30018131, 29636352, 19789331, 30061036, 25979833, 4016685, 26028255, 29170280, 26271397, 11693338, 29771800, 29262275, 11196149, 28596308, 28462853, 27722750, 29846947, 29313949, 8252630, 28555630, 29033218, 23112882, 14970275, 12761718, 28248415, 25489084, 24509466, 29458155, 26195711, 13839882, 12867608, 15425504, 29420293, 29156800, 29578919, 27811909, 29180604, 27978560, 19787768, …
6	29309934	Update of treatment algorithms for Clostridium difficile infection.	Ooijevaar	2018	0	10.1016/j.cmi.2017.12.022	False	[]
7	30655633	Multidisciplinary approach to prostatitis.	Magri	2019	0	10.4081/aiua.2018.4.227	False	[]
8	29556726	New treatment options for inflammatory bowel diseases.	Verstockt	2018	0	10.1007/s00535-018-1449-z	False	[27817215, 28573876, 24479980, 27144850, 28467869, 27988142, 28158411, 29277560, 18706417, 23075178, 27959607, 25970800, 28365485, 29409871, 28390867, 28411872, 28423301, 26042589, 26154787, 27515978, 20559327, 25248005, 12477762, 26092291, 22595313, 24814090, 28527704, 28209624, 26519463, 25857665, 25836986, 28214091, 26083213, 22971085]
9	30842211	Gut mucosal virome alterations in ulcerative colitis.	Zuo	2019	0	10.1136/gutjnl-2018-318131	False	[25499459, 29670252, 29050646, 1881418, 25815983, 29590046, 26338727, 24896187, 30319571, 25992857, 24679532, 23836644, 22355105, 20631792, 24621522, 29174401, 25619688, 30038310, 22699611, 30150716, 15757563, 23295276, 21508958, 29255284, 27573828, 28302859, 28539351, 29066574, 28461690, 15353570, 24259713, 18187273, 16547063, 29807996, 26690305, 21880779, 26366711, 26441861, 27107939, 28161189,…
10	31195433	Perspectives on Current and Novel Treatments for Inflammatory Bowel Disease.	Na		0	10.5009/gnl19019	False	[21530749, 16339095, 21209123, 22062358, 9321530, 16472588, 17634459, 24840000, 28211593, 25091063, 17299059, 12047962, 21122530, 21045814, 21366636, 18294633, 25473153, 19558997, 26517527, 27192092, 23980911, 24479980, 28804488, 16267322, 17484865, 18852339, 15947079, 15947078, 22591293, 11929387, 23964932, 23964933, 24859203, 27639327, 27930408, 27683800, 27683798, 24067534, 26893500, 22123062,…
11	27272325	British Dietetic Association systematic review and evidence-based practice guidelines for the dietary management of irritable bowel syndrome in adults (2016 update).	McKenzie	2016	0	10.1111/jhn.12385	False	[]
12	25626036	Diagnosis and treatment of Clostridium difficile in adults: a systematic review.	Bagdasarian		0	10.1001/jama.2014.17103	False	[625309, 15337727, 22398198, 15889355, 25278388, 23999949, 11193598, 11990498, 16891493, 18951661, 22921930, 23796582, 21653301, 20307191, 24118601, 17265394, 82138, 19929972, 23439232, 23788237, 2910090, 12135033, 19929371, 17879913, 18026576, 11591203, 15546407, 21854871, 23565919, 9500319, 21106782, 16857405, 23121550, 8043060, 23023352, 24470904, 24007915, 18926105, 22291926, 24458048, 235308…
13	35851765	Population-based metagenomics analysis reveals altered gut microbiome in sarcopenia: data from the Xiangya Sarcopenia Study.	Wang	2022	0	10.1002/jcsm.13037	False	[27891296, 34816624, 30312372, 25549588, 22861806, 32981713, 29311119, 31319564, 15505215, 31341063, 31493521, 28783713, 27853291, 31433910, 31551939, 31887978, 33633246, 34357944, 34845594, 26967294, 23222524, 32033882, 33255677, 22730468, 20940602, 34466295, 2286579, 33302709, 17475672, 8503906, 20674376, 16393138, 16335803, 33819627, 12885705, 18079309, 32244785, 23438435, 34913105, 29735019, …
14	35785484	Nutrition for precision health: The time is now.	Qi		0	10.1002/oby.23448	False	[]
15	26866806	On the Origins and Control of Community Types in the Human Microbiome.	Gibson	2016	0	10.1371/journal.pcbi.1004688	False	[21844910, 19343057, 22699609, 22699610, 21508958, 23326225, 21885731, 23347395, 24887286, 24739969, 20534435, 23066529, 22797518, 22796884, 25299329, 0, 5372787, 24762631, 25825673, 25322359, 16903061, 24583074, 20561534, 23982459, 19275195, 24727124, 22537667, 24348232, 24367073, 25054627, 22972295, 22861804, 25146375, 21624126, 23828941, 22674335, 25157131, 10521342, 11290142, 12906539, 215625…
16	35643532	Gut microbiota-derived ursodeoxycholic acid from neonatal dairy calves improves intestinal homeostasis and colitis to attenuate extended-spectrum β-lactamase-producing enteroaggregative Escherichia coli infection.	He	2022	0	10.1186/s40168-022-01269-0	False	[24378583, 29148394, 34425887, 20823198, 31485077, 24646587, 25110425, 16102595, 6631236, 27653566, 70585, 34129689, 33308474, 32101703, 32205405, 34578194, 31155261, 15377622, 31341288, 27214047, 23193283, 21702898, 19479745, 32828534, 27863334, 32485177, 9844047, 19222573, 24838170, 18757757, 23729502, 6946176, 21181147, 31287863, 29236742, 20664519, 22674555, 11015362, 15040260, 25217019, 1200…
17	34301736	Personalized Postprandial Glucose Response-Targeting Diet Versus Mediterranean Diet for Glycemic Control in Prediabetes.	Ben-Yacov	2021	1	10.2337/dc21-0162	False	[]
18	31588707	Lipopolysaccharide-stimulated, NF-kB-, miRNA-146a- and miRNA-155-mediated molecular-genetic communication between the human gastrointestinal tract microbiome and the brain.	Alexandrov		0	10.5114/fn.2019.88449	False	[]
19	30200592	Effects of Vegetable Proteins on Hypercholesterolemia and Gut Microbiota Modulation.	Busnelli	2018	0	10.3390/nu10091249	False	[27029390, 21148212, 27222591, 24239921, 29804065, 12471038, 20637862, 29859248, 16196095, 16285990, 18342229, 18520723, 19485919, 24564587, 27338419, 15699220, 18273862, 19589340, 28658542, 27960648, 25575570, 27837775, 17943768, 24318424, 26268692, 26308334, 28338639, 27798832, 16481155, 20003590, 26241937, 6086863, 8907210, 11015487, 21122701, 27279573, 64804, 18434233, 7596371, 17191026, 2924…
20	33149306	Host variables confound gut microbiota studies of human disease.	Vujkovic-Cvijin	2020	0	10.1038/s41586-020-2881-9	False	[22699609, 27126039, 24315484, 27892954, 24679531, 27214047, 29795809, 26633628, 23023125, 31399369, 26028277, 20140211, 26555712, 23719380, 30150716, 24629344, 30567928, 31142855, 32415070, 26642859, 30144108, 29041989, 31472153, 30718848, 31594830, 27077120, 28289733, 23843452, 30150717, 25732063, 20602997, 27126040, 29143823, 28591632, 30911216, 26045323, 30349083, 29088129]
21	35135549	Effects of personalized diets by prediction of glycemic responses on glycemic control and metabolic health in newly diagnosed T2DM: a randomized dietary intervention pilot trial.	Rein	2022	0	10.1186/s12916-022-02254-y	False	[29382975, 25149362, 28437734, 30559232, 28733374, 24722497, 32445735, 25897193, 21949219, 16694439, 29466592, 28316796, 6259925, 21831990, 23538939, 23786819, 24265366, 27184271, 30889891, 26590418, 34301736, 2305711, 24714352, 29443421, 6692569, 2297905, 24529153, 24997786, 23103880, 22388286, 30661755, 16033867, 28978426, 17183309, 17183312, 27928878, 31901868, 32186326, 21705068]
22	34146566	Mucosal Biofilms Are an Endoscopic Feature of Irritable Bowel Syndrome and Ulcerative Colitis.	Baumgartner	2021	0	10.1053/j.gastro.2021.06.024	False	[26323879, 25199904, 29474966, 29301273, 25731162, 20966024, 31843589, 32916129, 29100842, 30644982, 30567928, 31142855, 20203603, 30219265, 8561477, 4026292, 18806707, 24361265, 27571978, 29420293, 15754393, 15710988, 17499605, 29555994, 15247169, 31941912, 19136102, 30559429, 26236305, 27214047, 22556368, 20979621, 28097056, 30833358, 25489084, 9041264, 17222132, 26192599, 27510863, 31850313, 1…
23	28750650	Quantitative metagenomics reveals unique gut microbiome biomarkers in ankylosing spondylitis.	Wen	2017	2	10.1186/s13059-017-1271-6	False	[23401698, 21452267, 17186116, 26439405, 23749187, 20062062, 17665420, 29263810, 24037875, 22454761, 12468819, 18936492, 17923086, 22907164, 26214836, 25261516, 25271284, 25319745, 23985870, 25079328, 24997786, 24896185, 24192039, 22184244, 15242942, 21831795, 24311320, 25140823, 23023125, 24141494, 26633628, 24997787, 25172617, 22183254, 18952638, 10968793, 12375310, 6231933, 8182620, 7699630, 1…
24	36277404	Cybergenetic control of microbial community composition.	Lee	2022	0	10.3389/fbioe.2022.957140	False	[27665861, 34611168, 30837457, 29266796, 18414488, 29045151, 34028214, 32737309, 30474920, 26823973, 35690608, 16437201, 27494248, 29300010, 34075749, 31715386, 32932048, 29142298, 26315440, 32042125, 32040906, 24376785, 33785746, 26554583, 32786351, 19880653, 33966922, 35973993, 18621684, 25979263, 26596932, 31940382, 35044170, 32786361, 31695033, 28588129, 23288319, 29913065, 29942078, 34370382…
25	36055959	Short-chain fatty acids are key mediators of the favorable effects of the Mediterranean diet on intestinal barrier integrity: data from the randomized controlled LIBRE trial.	Seethaler		0	10.1093/ajcn/nqac175	False	[]
26	34745048	Differential Diagnosis of Latent Tuberculosis Infection and Active Tuberculosis: A Key to a Successful Tuberculosis Control Strategy.	Gong	2021	0	10.3389/fmicb.2021.745592	False	[30797281, 34492697, 25703559, 23691171, 30248152, 18304579, 21177915, 26500648, 22103555, 33829248, 32366931, 11009160, 26421415, 27489136, 24295176, 33960271, 10764341, 21619052, 33897680, 34211042, 30139910, 31649096, 33761302, 25897840, 20725040, 12121002, 19381021, 16545123, 30145986, 33838648, 31720742, 32183753, 23608301, 29901251, 22693640, 22537173, 19467342, 9634230, 21728172, 26202436,…
27	36093178	A comparison of the composition and functions of the oral and gut microbiotas in Alzheimer's patients.	Chen	2022	0	10.3389/fcimb.2022.942460	False	[24797416, 27161350, 28444216, 31341288, 21472114, 17456850, 27776263, 28784164, 22998923, 32979504, 31460832, 21338538, 11832510, 30746447, 24849862, 28676754, 26947598, 33213462, 28092661, 33523001, 24144271, 33537116, 29365294, 31514322, 33732104, 22699609, 35027502, 22719824, 31305026, 30615977, 30333180, 25340798, 8557208, 25550694, 22315672, 25516615, 31434623, 26606973, 33614635, 32929861,…
28	35064546	Gut microbiome alteration as a diagnostic tool and associated with inflammatory response marker in primary liver cancer.	Deng	2022	0	10.1007/s12072-021-10279-3	False	[28043904, 26187874, 25242378, 27802157, 28856738, 27019327, 23023125, 26408641, 32240032, 33234022, 29748586, 30185915, 26296065, 27781170, 4927377, 7015180, 21702898, 30045880, 21045794, 19508720, 24625896, 18936492, 24021287, 29018272, 25079328, 12490959, 22516259, 15989949, 32321522, 31652394, 31201284, 19828771, 9593762, 10449780, 29567829, 30243655]
29	37440620	Leveraging artificial intelligence in the fight against infectious diseases.	Wong	2023	0	10.1126/science.adh1114	False	[]
30	32911536	An intact gut microbiome protects genetically predisposed mice against leukemia.	Vicente-Dueñas		0	10.1182/blood.2019004381	False	[3170025, 18074355, 30169285, 30643249, 25696852, 30546053, 29784935, 31434706, 12048236, 24621554, 21212293, 29311095, 26408659, 28630052, 2104566, 21352818, 28446785, 22027710, 26412458, 26562742, 28410997, 30098952, 15849205, 11821358, 29398059, 27063976, 26030516, 11752295, 28289731, 16332807, 26323480, 24679531, 24452263, 27879260, 29364878, 27231050, 26272906, 30675064, 29181446, 21765408, …
31	29642940	Multi-cohort analysis of colorectal cancer metagenome identified altered bacteria across populations and universal bacterial markers.	Dai	2018	0	10.1186/s40168-018-0451-2	False	[25220842, 23954159, 21876161, 25699023, 21297998, 24316595, 21850056, 23497613, 27797940, 27697996, 14596489, 23718773, 28341746, 23975157, 26408641, 22688413, 2666378, 12654076, 16598017, 17311636, 15815206, 16631379, 10568802, 26290472, 24240708, 24699404, 15184677, 20678237, 25680274, 23940645, 24676390, 26346930, 21363926, 23809486, 27282249, 27171425, 25432777, 25428374, 24580807, 15327980,…
32	34407780	The CRCbiome study: a large prospective cohort study examining the role of lifestyle and the gut microbiome in colorectal cancer screening participants.	Kværner	2021	0	10.1186/s12885-021-08640-8	False	[30207593, 26442928, 31648977, 30733056, 31105047, 20420948, 31631858, 0, 29507820, 24647008, 28236467, 22612596, 21852264, 25117129, 8474513, 8942774, 18563785, 8942775, 31394083, 26041752, 21559011, 29710125, 29670403, 29657127, 22009990, 22009989, 25104642, 29914865, 27697996, 27056827, 25432777, 24316595, 27171425, 25758642, 26408641, 27672054, 29489753, 31586566, 30031175, 31092590, 30936548…
33	30545401	A comparative study of the gut microbiota in immune-mediated inflammatory diseases-does a common dysbiosis exist?	Forbes	2018	0	10.1186/s40168-018-0603-4	False	[23557265, 29234325, 28431796, 25204669, 25662901, 28612747, 21903597, 16709321, 16143122, 17437504, 28904997, 28039159, 29118761, 28893978, 27481047, 27102666, 16151544, 21387374, 20872595, 28410921, 17947321, 21700674, 17586664, 19004872, 24076764, 28253908, 21702898, 27207943, 25633503, 23630581, 27554295, 27346372, 22170749, 27651359, 28606969, 28179361, 26937623, 28191884, 16188921, 26214836…
34	34402617	Advances in Genome-Scale Metabolic Modeling toward Microbial Community Analysis of the Human Microbiome.	Esvap	2021	0	10.1021/acssynbio.1c00140	False	[]
35	34136127	ARIA-EAACI care pathways for allergen immunotherapy in respiratory allergy.	Bousquet	2021	0	10.1002/clt2.12014	False	[]
36	27048897	Probiotics and prebiotics in ulcerative colitis.	Derikx	2016	0	10.1016/j.bpg.2016.02.005	False	[]
37	26460205	Relationship Between Microbiota of the Colonic Mucosa vs Feces and Symptoms, Colonic Transit, and Methane Production in Female Patients With Chronic Constipation.	Parthasarathy	2015	0	10.1053/j.gastro.2015.10.005	False	[15667495, 17631127, 20014457, 20015409, 19903265, 22339879, 22180058, 22315951, 25446728, 22730468, 25802025, 22070725, 19693670, 21143915, 23757279, 21737778, 23380084, 9736230, 16169298, 25073603, 25617726, 19953090, 16293652, 21286935, 16678561, 23261065, 22747676, 20025675, 19819907, 21910812, 25506826, 24695404, 19801464, 19307242, 23955772, 19377059, 17220268, 25819674, 21741921, 21885731,…
38	29701835	Malaria and the Microbiome: A Systematic Review.	Ippolito		0	10.1093/cid/ciy374	False	[13115700, 4163314, 778616, 3713863, 29576450, 27974040, 28006047, 21475195, 23614584, 26424567, 29147024, 29420293, 25584199, 22693451, 4326449, 29558973, 25562286, 27148490, 19622511, 24667063, 27729904, 22216154, 26434367, 26503461, 25480293, 26296559, 3290105, 26858424, 12513703, 8594668, 8459413, 7288207, 13091383, 20017925, 23347395, 24336217, 22699609, 24575401, 27591027, 22674330, 2267433…
39	33505144	Oral microbiome and pancreatic cancer.	Wei		0	10.3748/wjg.v26.i48.7679	False	[30487695, 30834048, 25734382, 31009958, 31011204, 30429608, 29348365, 26154128, 25419353, 22811878, 25548963, 10436809, 31171880, 27605161, 25432777, 29247187, 26788120, 31205521, 26693063, 30728915, 27742762, 28762074, 21994333, 22990306, 25502106, 31109338, 30122883, 26457297, 27857087, 30782091, 31695033, 22402401, 23793624, 20882416, 24142950, 20383131, 21700674, 23955772, 8521272, 15305919,…
40	30259381	Atherosclerosis in Rheumatoid Arthritis: Promoters and Opponents.	Carbone		0	10.1007/s12016-018-8714-z	False	[28400572, 21037091, 25215307, 28834907, 17167474, 28073800, 26606398, 25261597, 22576262, 25327393, 29416576, 21418784, 27697765, 24587984, 25716931, 17207388, 29275961, 24864079, 26472565, 20564003, 20676107, 26233505, 19473561, 27704313, 29542422, 21385539, 23095282, 20542146, 21987802, 28073784, 28659798, 29558631, 23709269, 22310063, 20884656, 28316139, 28545441, 22984079, 24928345, 17719471…
41	35045174	The Gut Microbiome of Adults With Type 1 Diabetes and Its Association With the Host Glycemic Control.	Shilo		0	10.2337/dc21-1656	False	[]
42	33603502	Experimental Therapeutic Solutions for Behcet's Disease.	Bozca	2021	0	10.2147/JEP.S265645	False	[27075942, 14521694, 17722228, 17711526, 12544711, 31858715, 19026156, 26084503, 1970380, 16045690, 9203024, 1846653, 15161982, 9509915, 3418627, 16095126, 17451414, 10632520, 27283393, 25435420, 31172918, 27105322, 30628011, 31134098, 19790126, 24257369, 23396137, 28166214, 23001997, 20622879, 28693405, 26526644, 20622878, 23291587, 24821759, 26360328, 30820838, 28898393, 28414558, 12673080, 296…
43	30676276	Key Ways to Prevent Infection When There Is No "Building": Aspects for the Field.	Blake	2019	0	10.1089/sur.2018.290	False	[]
44	28438217	A powerful microbiome-based association test and a microbial taxa discovery framework for comprehensive association mapping.	Koh	2017	0	10.1186/s40168-017-0262-x	False	[22699610, 22424233, 22914093, 23023125, 23563705, 25126780, 27306664, 27124954, 27015003, 1089909, 16304596, 22587947, 20383131, 17183312, 18648509, 19801464, 21034504, 16188921, 18487399, 21702898, 25061070, 25516281, 24076764, 25957468, 27198579, 16332807, 17220268, 22711789, 24831820, 19170135, 21769936, 21885029, 19996609, 7851788, 26028277, 11682119, 17255551, 27508062]
45	35991836	Alterations of the Gut Microbiome in Patients With Pituitary Adenoma.	Hu	2022	0	10.3389/pore.2022.1610402	False	[33123732, 34091587, 30733705, 25633744, 33946142, 30775438, 30023410, 29701810, 19043404, 31901868, 29899036, 29380303, 33721175, 27698795, 27583441, 30423086, 19451168, 33944776, 21702898, 25516281, 25950956, 32438689, 34332070, 32991841, 33837018, 34694070, 34315772, 31892851, 10972711, 26010860, 2888782, 15196973, 26912894, 30580556]
46	28859695	Learning Microbial Community Structures with Supervised and Unsupervised Non-negative Matrix Factorization.	Cai	2017	0	10.1186/s40168-017-0323-1	False	[16163345, 20377338, 20664075, 21624126, 21850055, 22173357, 21039646, 17892477, 20827291, 24699258, 22319561, 21765408, 25774293, 25412107, 18654623, 23049741, 21630089, 10548103, 20598126, 21596990, 20203603, 22772362, 25447398, 18289694, 21554873, 22969171, 22107166, 10604207, 24904535, 17483501, 10592173]
47	30954904	Performance, microbial community evolution and neural network modeling of single-stage nitrogen removal by partial-nitritation/anammox process.	Antwi	2019	0	10.1016/j.biortech.2019.03.008	False	[]
48	27236827	The human gut microbiome impacts health and disease.	Ehrlich	2016	0	10.1016/j.crvi.2016.04.008	False	[]
49	34749921	Pandemics past, present, and future: Their impact on oral health care.	Samaranayake	2021	0	10.1016/j.adaj.2021.09.008	False	[15493394, 33244837, 33350025, 25121245, 23584253, 33547428, 34446582, 15311240, 34044974, 32631450, 2196505, 7053687, 25848472, 8534002, 18068815, 3112554, 14685139, 33707776, 34469645, 33991381, 29068663, 32593116, 26721829, 32315260, 33117825, 33338073, 25075907]
50	34251940	Recent developments in Raman spectral analysis of microbial single cells: Techniques and applications.	Jayan	2021	0	10.1080/10408398.2021.1945534	False	[]
51	33543271	MB-GAN: Microbiome Simulation via Generative Adversarial Network.	Rong		1	10.1093/gigascience/giab005	False	[21587300, 25432777, 23023125, 26336637, 31844880, 19910308, 22807668, 27916383, 30923584, 30472408, 24997787, 29088129, 31757204, 16332807, 25775355, 25957468, 22844205, 25950956, 31244881, 33543271]
52	35971510	Large-scale microbiome analysis reveals bacterial community characteristics in typical Chinese herbal slices.	Sun	2022	0	10.1007/s11756-022-01199-0	False	[30069051, 29789680, 26090305, 25387008, 32473324, 34161837, 26419456, 33925870, 30258149, 30984118, 33401438, 34579576, 31299126, 28928718, 34122073, 23076910, 30381091, 33115840, 30543960, 32211943, 31150625, 28545250, 33485973, 33968103, 16491452, 28606427]
53	37714737	Alterations of fecal microbiome and metabolome in pemphigus patients.	Guo	2023	0	10.1016/j.jaut.2023.103108	False	[]
54	35928983	The vaginal microbiome is associated with endometrial cancer grade and histology.	Hakimjavadi	2022	0	10.1158/2767-9764.CRC-22-0075	False	[35020204, 31116674, 23765559, 18827126, 23636398, 20628804, 24302613, 19192942, 32103005, 31736898, 23630581, 16199517, 25516281, 18077471, 14681407, 17942413, 33785070, 27884207, 31844128, 33228810, 30294508, 17059467, 33717022, 29302014, 2746628, 29170280, 26311717, 30546113, 33197886, 28713780, 28560066, 33285000, 24582558, 11996475, 21912264, 30833345, 21317462, 26366420, 27774794]
55	36926663	Comparison of genomic and transcriptional microbiome analysis in gastric cancer patients and healthy individuals.	Nikitina		0	10.3748/wjg.v29.i7.1202	False	[30813360, 23823491, 23962822, 32449430, 33538338, 12542550, 20950613, 18441088, 23812323, 24513446, 30505943, 27920199, 31175864, 24354520, 27214047, 23630581, 17586664, 17050570, 14597658, 29162924, 26657453, 30584008, 25052961, 30619779, 15686546, 21697960, 21428987, 21176054, 31531380, 33114460, 32410512, 16151375, 23460914, 16953894, 32056247, 31394110, 23999443, 27198021, 9671763, 9388494, …
56	37404032	Gene-based microbiome representation enhances host phenotype classification.	Deschênes	2023	0	10.1128/msystems.00531-23	False	[23985870, 23023125, 20203603, 25079328, 25432777, 27400279, 32392251, 24498380, 29568746, 32610095, 27056827, 15590779, 33944776, 31189463, 35404958, 35372808, 31042284, 35129058, 35012354, 31370905, 35446845, 34979898, 35039534, 31797586, 32150601, 34711639, 34305880, 18838391, 31612915, 33211880, 33125078, 36774515, 32994521, 35595747, 34268328, 34978141, 28854168, 26805042, 32326636, 28957508…
57	17364697	Applications of artificial neural networks (ANNs) in food science.	Huang		0	10.1080/10408390600626453	False	[]
58	35135613	Metagenomics of the midgut microbiome of Rhipicephalus microplus from China.	Zhang	2022	0	10.1186/s13071-022-05161-6	False	[31014836, 21153757, 16612672, 24140239, 20101443, 15938502, 25994588, 33546428, 21211038, 29325969, 33470412, 25616567, 33409632, 26453241, 31101084, 34130708, 34134061, 11860865, 24023963, 31023629, 6220406, 7683183, 12459246, 33579062, 25784070, 33011259, 32609768, 28947798, 22022422, 32854447, 23587118, 25079328, 25758642, 24192039, 25999515, 22384016, 24997787, 20203603, 25432777, 24997786, …
59	33071613	Recent Development of Machine Learning Methods in Microbial Phosphorylation Sites.	Rashid		0	10.2174/1389202921666200427210833	False	[28545444, 24554699, 21926126, 6280056, 19564926, 12901872, 12824383, 20516196, 20525764, 12120282, 26207888, 25530950, 15950870, 25841437, 31164681, 25625314, 22091997, 16420361, 19783479, 9374542, 21183079, 19504542, 25387970, 30278050, 19053140, 20491621, 25236462, 15174126, 20053844, 24705204, 21168420, 29989096, 31922268, 28761071, 30182830, 26080082, 29987232, 31077296, 30285084, 23731382, …
60	30987771	Consensus on the prevention, diagnosis, and treatment of Clostridium difficile infection.	Abreu Y Abreu	2019	0	10.1016/j.rgmx.2018.12.001	False	[]
61	35633656	Alterations of the Gut Microbiome in Chinese Zhuang Ethnic Patients with Sepsis.	Yu	2022	0	10.1155/2022/2808249	False	[33330900, 28403983, 28903154, 29846748, 26903338, 22726443, 23618829, 27126035, 29136126, 32487252, 21099116, 22522562, 26016947, 26944199, 24747744, 27073082, 26908700, 26141116, 32649987, 30298251, 31341288, 27214047, 32483366, 21702898, 25950956, 25061070, 31465241, 31306584, 31526447, 34934041, 26903954, 29411774, 24226770, 30915065]
62	33242074	Advances and opportunities in image analysis of bacterial cells and communities.	Jeckel		0	10.1093/femsre/fuaa062	False	[23396282, 28376782, 30531897, 4940742, 31570887, 30906420, 15488282, 30980030, 28858338, 31636459, 29941428, 30580408, 21869365, 29656897, 15899970, 16423009, 31587651, 27354701, 22743774, 26933214, 27572972, 31659297, 22743775, 32015496, 27492366, 19043544, 34594030, 26002886, 33398098, 31156716, 32190923, 32055027, 29030956, 29125755, 29994331, 11021916, 32697683, 34222682, 30635422, 19014601,…
63	34298974	Contribution of "Omic" Studies to the Understanding of Cadasil. A Systematic Review.	Muiño	2021	0	10.3390/ijms22147357	False	[16796587, 19417009, 21628316, 7564728, 12395806, 11245715, 11100037, 19372454, 10802804, 31400065, 31208196, 15834040, 22422895, 24840674, 25344745, 27844030, 30032161, 32732295, 33712516, 33161844, 31792094, 23028706, 20967782, 10712431, 16871402, 19422530, 9549730, 17183453, 26312599, 12411643, 12172909, 7974561, 22948298, 12507916, 16107360, 27821617, 30392756, 25574750, 23036509, 24374958, 1…
64	35138192	Machine Learning Predicts Biogeochemistry from Microbial Community Structure in a Complex Model System.	Dutta	2022	0	10.1128/spectrum.01909-21	False	[34463569, 18461075, 21858492, 28400136, 11339675, 26696994, 33343524, 16255035, 11935194, 32681158, 32612750, 31057526, 28106879, 31260460, 24456583, 30417106, 17586664, 26285202, 10939668, 21734907, 9687449, 15221232, 28078050, 33281767, 21742890, 34550760, 27822518, 22402401, 27214047, 31070718, 24008419, 30165689, 32016344, 31813964, 23630581, 0]
65	36368923	Wochenende - modular and flexible alignment-based shotgun metagenome analysis.	Rosenboom	2022	0	10.1186/s12864-022-08985-9	False	[28898207, 32058299, 29482646, 30929407, 27565341, 29967506, 27312411, 30423086, 24695404, 20080505, 29713083, 29750242, 33590861, 25697820, 21493652, 30649250, 28222096, 22121212, 22388286, 20110278, 30016412, 30504855, 27760173, 32528434, 30445993, 27071849, 33944776, 27852649, 29069305, 26537885, 26229116, 31869003, 33319812, 31887768, 28316330, 25176968, 9620414, 3711294, 12458129, 29444186, …
66	36566203	Stochastic variational variable selection for high-dimensional microbiome data.	Dang	2022	0	10.1186/s40168-022-01439-0	False	[31582752, 31988466, 30013236, 31341288, 22319561, 33139948, 32433607, 32572223, 28836573, 24700103, 27819665, 30715448, 31976168, 31504998, 21422484, 29255284, 24803517, 25417156, 24629344, 30649166, 19542577, 29209090, 23630581, 32320886, 22843784, 30186274, 33469019, 20679230, 21885731, 31223215, 20195499, 27892712, 33462485, 33432175, 32513689, 25739499, 32214244, 15713737, 30165373]
67	35752556	Hypersymbiotics™: An artistic reflection on the ethical and environmental implications of microbiome research and new technologies.	Dumitriu	2022	0	10.1016/j.endeavour.2022.100820	False	[]
68	31140936	Study and application of real-time control strategy based on DO and ORP in nitritation-denitrification SBR start-up.	Li	2019	0	10.1080/09593330.2019.1624297	False	[]
69	25765104	Defining the needs for next generation assays for tuberculosis.	Denkinger		0	10.1093/infdis/jiu821	False	[25189546, 24696110, 24367555, 22448023, 24151844, 23531393, 24396134, 23531389, 24525440, 24448973, 18253484, 22476716, 22015304, 23904551, 24586675, 24176144, 24100953, 24438820, 23575324, 19519917, 21548184, 24147015, 25186052, 24429440, 23520317, 24696113, 17159889, 24903933, 23134697, 22752518, 15639294, 17185841, 17266837, 22476719, 23575319, 25099237, 23258774]
70	37586456	Ocular microbiome changes in dry eye disease and meibomian gland dysfunction.	Ozkan	2023	0	10.1016/j.exer.2023.109615	False	[]
71	33398949	[Preface for microbiome sequencing and analysis].	Duan		0	10.13345/j.cjb.200800	False	[]
72	35454006	Gut Microbial Shifts Indicate Melanoma Presence and Bacterial Interactions in a Murine Model.	Rossi	2022	0	10.3390/diagnostics12040958	False	[21205662, 22796884, 31068913, 22674334, 16051797, 24132111, 24995042, 33297937, 31388566, 19327372, 17720704, 31727922, 18327243, 9361437, 32485554, 11243261, 26541606, 26875998, 29223827, 11544353, 24096885, 30837338, 30054101, 30193112, 28407483, 28222117, 28823860, 30339501, 29795809, 29540734, 25950956, 31856723, 31195956, 30204749, 25856391, 27676260, 21346274, 29302014, 30138447, 27322054]
73	35978448	Sequencing introduced false positive rare taxa lead to biased microbial community diversity, assembly, and interaction interpretation in amplicon studies.	Jia	2022	0	10.1186/s40793-022-00436-y	False	[29550356, 21199253, 16880384, 28072420, 20535221, 30755506, 23788331, 29899512, 21768380, 30687779, 33346641, 25730701, 28258138, 19725865, 29084957, 21700674, 27214047, 28289731, 30123705, 29739332, 22021376, 32483174, 30866797, 33864614, 34671385, 25690897, 25740652, 31239396, 34006335, 33109752, 30054362, 32398126, 21273488, 31599105, 23739053, 27396567, 16584484, 18678590, 22456445, 7537062,…
74	32950001	Reconsidering ventilator-associated pneumonia from a new dimension of the lung microbiome.	Fernández-Barat	2020	0	10.1016/j.ebiom.2020.102995	False	[26824647, 22699611, 13966929, 22837383, 26158874, 24621685, 21680950, 26432870, 28100714, 30042738, 25078910, 32120914, 31139364, 27670109, 31209523, 32632240, 31973575, 29035085, 27267747, 31182406, 27831764, 30093624, 31291978, 28611429, 27812037, 29062070, 31235920, 31775777, 27186268, 25354013, 17182987, 28890434, 30652494, 25474571, 31317208, 31665066, 17430338, 25029020, 27621110, 1543307,…
75	36076228	Peripheral blood transcriptomic clusters uncovered immune phenotypes of asthma.	Lee	2022	0	10.1186/s12931-022-02156-w	False	[24337046, 20926125, 27130691, 22901886, 25534623, 28036144, 32141255, 32161195, 28005526, 19192942, 17983880, 26220531, 12361361, 24814827, 24925680, 23104886, 23222703, 33757721, 20383131, 25516281, 21779351, 29758111, 27925796, 19494292, 16972040, 21497884, 33640900, 17371990, 30107053, 21646793, 30923181, 25091434, 8764928, 23483898, 19875687, 9600491, 21293477, 23268432, 29891868, 24888725, …
76	33510148	Automated design of synthetic microbial communities.	Karkaria	2021	0	10.1038/s41467-020-20756-2	False	[26137457, 26244745, 1367567, 25419739, 25695966, 18675483, 12050662, 26896141, 22959348, 19946288, 22158444, 25941371, 31534844, 11792831, 32040906, 31511505, 31382741, 28191902, 27172092, 18414488, 29942078, 27782051, 30954530, 21258712, 23578462, 21876136, 26835539, 27927198, 31035759, 23651286, 23654253, 19205079, 19801975, 23950949, 32275710, 10548103, 22479509, 25558867, 17267602, 24285359,…
77	32766753	Microbes and complex diseases: from experimental results to computational models.	Zhao		0	10.1093/bib/bbaa158	False	[]
78	33467169	Metagenomics Approaches for the Detection and Surveillance of Emerging and Recurrent Plant Pathogens.	Piombo	2021	0	10.3390/microorganisms9010188	False	[29451910, 20110467, 20713383, 22106295, 17474875, 12142520, 31302945, 30376439, 30358140, 31404250, 32902358, 28398878, 10871386, 16629392, 31306092, 30673431, 28094255, 31192203, 22101925, 29653577, 16701319, 23534863, 20601439, 30442909, 24949196, 25387460, 29389073, 29292539, 29921326, 2413450, 22454494, 26823635, 25492982, 32013079, 26731732, 27760854, 27901448, 30633747, 22308045, 30166166,…
79	36278460	Demystifying Bacteriocins of Human Microbiota by Genome Guided Prospects: An Impetus to Rekindle the Antimicrobial Research.	Suryaletha		0	10.2174/1389203724666221019111515	False	[21866137, 21358670, 16205711, 19393544, 17469849, 21995443, 5131162, 7603408, 31064832, 32872235, 31336430, 30085042, 28402441, 28044226, 28497389, 17943116, 22972295, 6385903, 2228975, 1429464, 11780122, 12949180, 34442792, 20435915, 28857034, 18245231, 1612423, 8125103, 16478507, 23785463, 16936051, 9162062, 19796123, 21709077, 26479034, 8655558, 11526013, 11181378, 17088377, 31371723, 8161167…
80	31233492	A neural network model predicts community-level signaling states in a diverse microbial community.	Silva	2019	0	10.1371/journal.pcbi.1007166	False	[11544353, 16597922, 23471618, 12209128, 29049387, 15464383, 25455858, 9421896, 12067344, 31108688, 23180797, 26490957, 21959018, 17360280, 9190823, 11739757, 22467783, 24729765, 15908344, 25801025, 18721146, 16204555, 22763647, 26927849, 29899510, 29038467, 27172092, 26017442, 28656904, 11133937, 10972833, 28297640, 20100181, 22372494, 18065471, 26733960, 10510239, 17360277, 9535661, 24823895, 2…
81	37771003	Microbiome Metabolome Integration Platform (MMIP): a web-based platform for microbiome and metabolome data integration and feature identification.	Gautam		0	10.1093/bib/bbad325	False	[]
82	36467574	Automatic, fast, hierarchical, and non-overlapping gating of flow cytometric data with flowEMMi v2.	Bruckmann	2022	0	10.1016/j.csbj.2022.11.033	False	[17183309, 21420291, 28725470, 24863898, 33223155, 15288249, 30289191, 35446625, 31944547, 29359193, 28307528, 19956416, 21182178, 20667133, 20049161, 19442304, 33536320, 33109072, 31815609, 32770154, 22887982, 0]
83	22970184	Groundtruthing next-gen sequencing for microbial ecology-biases and errors in community structure estimates from PCR amplicon pyrosequencing.	Lee	2012	0	10.1371/journal.pone.0044224	False	[19322244, 19659500, 17916733, 20132284, 18043639, 16880384, 20729324, 20561020, 20865128, 19004758, 20847007, 19635824, 20140211, 16056220, 19725865, 17659080, 20236171, 22194782, 21276213, 19668203, 20805793, 20133593, 19220394, 20090784, 19561178, 17683816, 17343679, 9797317, 9758791, 20981026, 20130657, 21266963, 21085198, 21124488, 19322246, 19693277, 18509059, 18606799, 17526780, 18575584, …
84	32373553	Gut Microbiome Reveals Specific Dysbiosis in Primary Osteoporosis.	Xu	2020	1	10.3389/fcimb.2020.00160	False	[28778332, 28928206, 31437484, 26789873, 28976955, 25577263, 24892638, 11341652, 15831718, 28761958, 26752409, 26507704, 27317164, 29654948, 26269668, 16280512, 29093341, 18406397, 28980039, 29245010, 28482838, 16728531, 31557878, 25832448, 29302038, 23038174, 23831042, 17923492, 25497348, 27889227, 28492856, 20203603, 31514440, 20664075, 28696139, 12485328, 30267313, 14571751, 30032434, 28360349…
85	30306866	Identifying Keystone Species in the Microbial Community Based on Cross- Sectional Data.	Li		0	10.2174/1566523218666181008155734	False	[]
86	35814520	Novel Drugs for the Management of Hepatic Encephalopathy: Still a Long Journey to Travel.	Rajpurohit	2022	0	10.1016/j.jceh.2022.01.012	False	[30706420, 30706423, 20186844, 31563214, 25348849, 10898326, 10551405, 16729306, 9504517, 23567841, 9136840, 3570029, 9179525, 28770516, 1446891, 2295390, 27081787, 8482191, 3315932, 29142479, 30444745, 22541700, 30706425, 21208014, 29762873, 34822189, 19505424, 26618922, 19047837, 20335583, 24849268, 25015420, 14049, 1483668, 27329806, 26381988, 24374295, 21574172, 28586116, 31038755, 25450083, …
87	32938362	Metagenomic analysis through the extended Burrows-Wheeler transform.	Guerrini	2020	0	10.1186/s12859-020-03628-w	False	[25487334, 24580807, 25879410, 27852649, 27540266, 29588360, 31779668, 22962452, 27587676, 29028872, 28974235, 2231712, 27071849, 26778510, 28934964, 23103880, 31345161, 12611807, 19903487, 23071763, 30899322, 31140836, 30597002, 2582368, 29234460, 31398336, 19261174, 22556365, 23661694, 30839919]
88	37384557	Glyphosate Separating and Sensing for Precision Agriculture and Environmental Protection in the Era of Smart Materials.	Mazuryk	2023	0	10.1021/acs.est.3c01269	False	[37117684, 33829545, 35258730, 32572231, 30305731, 31695205, 25052888, 29035143, 35173311, 33257857, 34168318, 28160383, 33522238, 31168073, 31168083, 32644061, 34168318, 30082808, 34338518, 32140631, 26188653, 34198474, 29881624, 27798623, 32582235, 31420556, 27752438, 22106295, 11171958, 16916934, 19211556, 29902626, 28992597, 28320775, 28627408, 30720729, 30612564, 27258137, 31011160, 26282372…
89	24367109	Effects of genotypic and phenotypic variation on establishment are important for conservation, invasion, and infection biology.	Forsman	2013	0	10.1073/pnas.1317745111	False	[16701373, 21957449, 17148238, 3420403, 4667096, 18376544, 22540928, 18400018, 20526364, 12650459, 15710890, 10963595, 23216830, 17360447, 21367482, 21273479, 22413802, 19519220, 16909676, 20731715, 19459895, 18543614, 23663162, 22218318, 20008388, 17908213, 16777750, 15356629, 21040047, 10860969, 20685700, 16701312, 20503859, 11811801, 23535618, 18516303, 9223507, 19465683, 20360176, 12065037, 1…
90	37042756	Meta-Analysis Reveals Compositional and Functional Microbial Changes Associated with Osteoporosis.	Akinsuyi	2023	0	10.1128/spectrum.00322-23	False	[28293453, 32460361, 35478046, 30918795, 16322775, 28840819, 30464484, 28630804, 30666372, 36169678, 34048514, 16313351, 32438689, 35433497, 34214160, 32373553, 33996619, 32392181, 36032115, 33778322, 25478144, 21070562, 35940539, 29682569, 33241467, 31378815, 35119137, 32483366, 31708888, 24060130, 34869341, 23997866, 30036210, 25896518, 27173935, 34745096, 31150394, 30359203, 32484785, 33544708…
91	34211637	Tongue microbiome in children with autism spectrum disorder.	Abdulhaq	2021	0	10.1080/20002297.2021.1936434	False	[30078460, 28068486, 33329146, 22495912, 21272389, 23737708, 15749244, 28467487, 32062762, 32410097, 30747427, 31996829, 31530087, 32056091, 27398286, 30696816, 32539741, 31110428, 31893019, 25125469, 28259623, 31489949, 30107083, 29371629, 28875948, 32209464, 30881924, 25971758, 29926936, 28333122, 18296538, 2413450, 24142950, 19801464, 28500338, 26426306, 20383131, 25061070, 21702898, 31695050,…
92	31807552	Variations in gut microbial profiles in ankylosing spondylitis: disease phenotype-related dysbiosis.	Chen		0	10.21037/atm.2019.09.41	False	[21684383, 9336417, 29073348, 17448825, 27355535, 4123836, 24131020, 2257626, 7964509, 25140823, 26992013, 12115195, 25417597, 28750650, 30713720, 16625537, 21540199, 28087505, 25427435, 28936203, 6231933, 29453216, 21109520, 27822518, 21903629, 20383131, 23193283, 21700674, 21212162, 23955772, 17586664, 21702898, 28449106, 23369266, 28606969, 27390077, 29183332, 25207159, 19297345, 26283680, 280…
93	33109272	Microbial signature in IgE-mediated food allergies.	Goldberg	2020	0	10.1186/s13073-020-00789-4	False	[22480700, 31302570, 23828891, 19865172, 29067994, 24390308, 27332875, 12496283, 12711604, 28542882, 27966553, 28546563, 29864675, 25157157, 28632934, 27292825, 29624747, 24532064, 29318631, 29758103, 29127694, 31150789, 30926371, 29698554, 30995472, 31341288, 16820507, 26028277, 28111203, 32483366, 28523126, 29411774, 30177845, 28856737, 23349773, 18724361, 12692061, 27618652, 32210229, 26963409…
94	30571146	Childhood Asthma: Advances Using Machine Learning and Mechanistic Studies.	Saglani		0	10.1164/rccm.201810-1956CI	False	[]
95	34477543	Metagenomic evidence for a polymicrobial signature of sepsis.	Tan		0	10.1099/mgen.0.000642	False	[31954465, 29523184, 1303622, 12664219, 26903338, 28436424, 29225343, 30730978, 29374661, 26679719, 29286945, 26246167, 23295778, 28101605, 10698992, 17655581, 27170548, 19392905, 25387460, 27239228, 25608874, 30742071, 27368373, 27771780, 30720537, 24695404, 19261174, 31779668, 32859275, 25738806, 32607472, 32390272, 32390272, 32015543, 23028285, 25950956, 20624719, 8777292, 19749049, 21853142, …
96	33167293	Microbial communities network analysis of anaerobic reactors fed with bovine and swine slurry.	Vendruscolo	2020	0	10.1016/j.scitotenv.2020.140314	False	[]
97	29907097	Taxonomy-aware feature engineering for microbiome classification.	Oudah	2018	0	10.1186/s12859-018-2205-3	False	[20534432, 25432777, 25104642, 21508958, 19892944, 26458130, 22768065, 21368115, 21039646, 24498380, 26538306, 27400279, 22009990, 20383131, 23028285, 22699609, 25758642, 26100928, 26875998]
98	35311577	Surgical Treatment for Colorectal Cancer Partially Restores Gut Microbiome and Metabolome Traits.	Shiroma	2022	0	10.1128/msystems.00018-22	False	[30207593, 29863148, 29574125, 22513430, 18255278, 27399067, 30765538, 22009990, 10891514, 30936548, 30936547, 31171880, 19458066, 22374317, 23803760, 24884764, 32240601, 27729657, 28350137, 23807702, 29145893, 25888008, 30858400, 26192599, 27003186, 26939849, 30470746, 32555455, 22039361, 21492055, 29975400, 25432777, 29170280, 32694681, 22728587, 24995042, 33209059, 30086055, 10982775, 30349083…
99	26230509	Obesity Alters the Microbial Community Profile in Korean Adolescents.	Hu	2015	0	10.1371/journal.pone.0134333	False	[15096099, 18057339, 19019037, 22982992, 19037213, 18234126, 15505215, 16033867, 17183312, 17943116, 19491241, 21633181, 16461645, 22699611, 20679230, 21829445, 22546742, 23631345, 22891823, 23985870, 20370919, 21890678, 22321759, 15073015, 20003481, 25202708, 11997164, 18162191, 20171997, 25482875, 19498350, 19164560, 21539582, 23190729, 20686513, 21885731]
100	30060933	Colorectal cancer prevention in patients with ulcerative colitis.	Lopez	2018	1	10.1016/j.bpg.2018.05.010	True	[]
101	20141809	AGA technical review on the diagnosis and management of colorectal neoplasia in inflammatory bowel disease.	Farraye		1	10.1053/j.gastro.2009.12.035	True	[]
102	23448792	Declining risk of colorectal cancer in inflammatory bowel disease: an updated meta-analysis of population-based cohort studies.	Lutgens		1	10.1097/MIB.0b013e31828029c0	True	[]
103	16393226	Increased risk of intestinal cancer in Crohn's disease: a meta-analysis of population-based cohort studies.	Jess		1	10.1111/j.1572-0241.2005.00287.x	True	[]
104	23978954	Cancer risk in inflammatory bowel disease according to patient phenotype and treatment: a Danish population-based cohort study.	Jess	2013	1	10.1038/ajg.2013.249	True	[]
105	25823771	Forty-Year Analysis of Colonoscopic Surveillance Program for Neoplasia in Ulcerative Colitis: An Updated Overview.	Choi	2015	1	10.1038/ajg.2015.65	True	[16618396, 22522090, 19422077, 18844620, 12671882, 14724160, 16423892, 23920032, 15224277, 10579970, 7926483, 17135310, 11950911, 11400142, 19770847, 15578305, 6629368, 3947149, 7959198, 12702551, 19103203, 22178590, 7903776, 7450425, 20824815, 2013371, 18848502]
106	21673876	Current management of inflammatory bowel disease and colorectal cancer.	Mattar		1		True	[6478982, 15527681, 12950413, 6134993, 16410688, 2543338, 7075944, 11247898, 1511378, 8063223, 7828978, 18609676, 18461651, 16762617, 11214128, 15542520, 14313190, 16534422, 15591511, 10364038, 9391253, 2215606, 18200660, 19404270, 14762782, 12134618, 16606333, 18300266, 17261758, 17122649, 10362807, 15853983, 12702969, 17854061, 15069531, 11079046, 15168373, 7903776, 15735438, 21172196, 12221032…
107	11247898	The risk of colorectal cancer in ulcerative colitis: a meta-analysis.	Eaden		1	10.1136/gut.48.4.526	True	[2083852, 14473455, 1895048, 14127503, 13512610, 2781242, 6702804, 1467777, 7450425, 13295974, 6053989, 7926483, 356270, 5414555, 13814581, 3965367, 7697592, 14901268, 13337629, 14331940, 15440473, 3428691, 467205, 14935164, 13292239, 5655793, 4426494, 7075944, 3428676, 6041799, 3128464, 13159134, 8561142, 3804019, 7912678, 2036082, 7372078, 15411940, 7636371, 447779, 2220426, 17858874, 14356354,…
108	23707778	Long-term follow-up reveals low incidence of colorectal cancer, but frequent need for resection, among Australian patients with inflammatory bowel disease.	Selinger	2013	1	10.1016/j.cgh.2013.05.017	True	[]
109	28404156	Risk of colorectal cancer in Asian patients with ulcerative colitis: a systematic review and meta-analysis.	Bopanna	2017	1	10.1016/S2468-1253(17)30004-3	True	[23150035, 20579217, 11247898, 10323339, 23189979, 19929931, 22098103, 10789670, 20652370, 25834332, 23663532, 15853982, 1467777, 27076849, 19378391, 25515241, 17206722, 25797989, 20698214, 14520452, 10480685, 1889689, 1856998, 8563885, 21938485, 26881538, 19426393, 19262521, 16534423, 25837597, 22541142, 0, 12172359, 19236542, 25744112, 16270398, 1245273, 3345886, 19369888, 20085438, 467205, 129…
110	32672839	Asian Organization for Crohn's and Colitis and Asia Pacific Association of Gastroenterology practice recommendations for medical management and monitoring of inflammatory bowel disease in Asia.	Ran	2020	1	10.1111/jgh.15185	True	[]
111	15194558	Inflammation and cancer IV. Colorectal cancer in inflammatory bowel disease: the role of inflammation.	Itzkowitz		1	10.1152/ajpgi.00079.2004	True	[]
112	29378905	Overt Increase of Oxidative Stress and DNA Damage in Murine and Human Colitis and Colitis-Associated Neoplasia.	Frick	2018	1	10.1158/1541-7786.MCR-17-0451	True	[]
113	1426881	DNA aneuploidy in colonic biopsies predicts future development of dysplasia in ulcerative colitis.	Rubin		1	10.1016/0016-5085(92)91185-7	True	[]
114	28174420	Clonal evolution of colorectal cancer in IBD.	Choi	2017	1	10.1038/nrgastro.2017.1	True	[12826609, 22406745, 11247898, 23354742, 22956684, 9533753, 24531760, 12702551, 25974319, 23161445, 8732341, 17109012, 19879273, 16315333, 24920463, 16012936, 11171821, 10753213, 15247170, 24710620, 22513401, 22903521, 22289873, 22508402, 22627504, 10362807, 11325821, 21830275, 17934449, 18479258, 8039614, 16618396, 17122649, 22387989, 25962315, 8561142, 17557903, 7615198, 25956835, 21927002, 184…
115	27063727	Genomic Alterations Observed in Colitis-Associated Cancers Are Distinct From Those Found in Sporadic Colorectal Cancers and Vary by Type of Inflammatory Bowel Disease.	Yaeger	2016	1	10.1053/j.gastro.2016.04.001	True	[25853748, 21873166, 22476818, 26467453, 23989057, 20848547, 23680148, 15194558, 8039614, 1346256, 2188735, 26559569, 24142049, 19182786, 22585170, 25801821, 22810696, 24220032, 24651012, 21530747, 26764183, 9727977, 25029120, 19228619]
116	33930428	Genetic and Epigenetic Characteristics of Inflammatory Bowel Disease-Associated Colorectal Cancer.	Rajamäki	2021	1	10.1053/j.gastro.2021.04.042	True	[]
117	26764183	Whole-Exome Sequencing Analyses of Inflammatory Bowel Disease-Associated Colorectal Cancers.	Robles	2016	1	10.1053/j.gastro.2015.12.036	True	[11247898, 16917220, 22919240, 22609382, 18384785, 20141809, 25041865, 1426881, 20853434, 11054379, 11821507, 22062357, 24553385, 11287973, 8039618, 7743497, 10595736, 2187599, 2194896, 1773797, 1854618, 17445872, 20208143, 9433483, 8500720, 8039614, 7927312, 9735666, 9533753, 10910033, 8069848, 8978341, 10987299, 16012936, 10673298, 11893037, 17408633, 12101425, 11874992, 16277983, 20848542, 222…
118	29991641	Evolutionary history of human colitis-associated colorectal cancer.	Baker	2018	1	10.1136/gutjnl-2018-316191	True	[11247898, 2215606, 3345932, 16618396, 22522090, 25823771, 15194558, 18942763, 25956835, 8500720, 22178590, 8039614, 2188735, 12010886, 1426881, 20853434, 7743497, 2194896, 26764183, 27063727, 28174420, 29222441, 22810696, 29056346, 23770567, 8276238, 24651012, 21779514, 23033316, 7502046, 25665006, 23945592, 25421801, 19103203, 29217838, 28843957, 22387989, 28581503, 26780609]
119	25853748	Cancers complicating inflammatory bowel disease.	Beaugerie		1	10.1056/NEJMra1403718	True	[]
120	25665006	A Big Bang model of human colorectal tumor growth.	Sottoriva	2015	1	10.1038/ng.3214	True	[22258609, 23539594, 24511383, 2188735, 19261858, 19903760, 22397650, 23412337, 23090114, 21072144, 22476106, 23388632, 23766371, 10341707, 12171945, 24743184, 19092804, 21160474, 20101094, 20102718, 21490131, 20929733, 21522121, 22810696, 9121588, 12446840, 23396531, 24462293, 11517339, 16983372, 24695311, 25079331, 12415112, 23770567, 19556889, 23785299, 24048066, 23622249, 16688757, 11433357, …
121	25554788	Cancer etiology. Variation in cancer risk among tissues can be explained by the number of stem cell divisions.	Tomasetti		1	10.1126/science.1260825	True	[24474667, 15265959, 16298215, 9353177, 10891514, 13460138, 13172380, 2188735, 5279523, 23540688, 19360079, 23539594, 3385783, 8013403, 8013399, 7516873, 20547997, 20080596, 23345422, 19209183, 10841502, 11689955, 20887898, 13051507, 24132290, 22461645]
122	28332502	Consensus molecular subtypes and the evolution of precision medicine in colorectal cancer.	Dienstmann		1	10.1038/nrc.2017.24	True	[28050011]
123	30270042	Structural Remodeling of the Human Colonic Mesenchyme in Inflammatory Bowel Disease.	Kinchen	2018	1	10.1016/j.cell.2018.08.067	True	[26668002, 26949732, 15093540, 24326621, 24094322, 17200722, 23446353, 11642359, 29875413, 11752295, 27312411, 20598126, 29608177, 27036009, 24925680, 16632515, 25751142, 28802143, 23429582, 19114008, 24227677, 27122128, 28088763, 22956684, 18523026, 28129537, 18760278, 23143399, 25150836, 21414208, 27165847, 24527386, 25867923, 21889923, 24204693, 26142758, 29720649, 16284122, 22455463]
124	21907984	Progression of low-grade dysplasia in ulcerative colitis: effect of colonic location.	Goldstone	2011	1	10.1016/j.gie.2011.06.028	True	[]
125	29657127	The Intestinal Microbiota in Colorectal Cancer.	Tilg	2018	2	10.1016/j.ccell.2018.03.004	True	[]
126	33272322	Detection of Fusobaterium nucleatum in feces and colorectal mucosa as a risk factor for colorectal cancer: a systematic review and meta-analysis.	Janati	2020	1	10.1186/s13643-020-01526-z	True	[26818619, 27325016, 20215514, 16991129, 19142968, 19538439, 23591454, 22350783, 19902341, 15096331, 22083120, 21067973, 21208921, 26311717, 27876571, 25569450, 23954159, 22009990, 24972311, 22067936, 24450771, 22009989, 23954158, 25703934, 11889109, 23625375, 23954159, 16030227, 22040113, 25680274, 29564037, 31077259, 30867561, 29473374, 30407606, 28582482, 26397137, 30157754, 24599709, 26691472…
127	29564037	<i>Fusobacterium nucleatum</i> and colorectal cancer: A review.	Shang		1	10.4251/wjgo.v10.i3.71	True	[28055103, 19897840, 23580283, 21297998, 24811328, 23140640, 12923294, 23549517, 25834342, 24574765, 22903521, 25751261, 21960713, 27821805, 27185602, 24824513, 24599709, 26811603, 19701202, 19047172, 26691472, 24450771, 26408641, 24025042, 23967169, 19832803, 15039352, 25797243, 26158901, 20814212, 21269389, 23102657, 17403128, 12145727, 27613729, 22009989, 23335968, 26181352, 25703934, 27004000…
128	23954159	Fusobacterium nucleatum potentiates intestinal tumorigenesis and modulates the tumor-immune microenvironment.	Kostic		2	10.1016/j.chom.2013.07.007	True	[22903521, 15919188, 22009989, 22084361, 1516027, 22699609, 17620361, 21123394, 21536792, 22435567, 22437938, 19197294, 17923086, 19732721, 23034650, 20350156, 10816455, 22302935, 21296855, 23165234, 22224781, 11889109, 22009990, 21552235, 20144856, 21785456, 21647227, 23335968, 22193102, 22810696, 20371344, 22277903, 22622349, 18237311, 22698087, 20740058, 21830275, 22728587, 22224761, 19551144,…
129	25182170	Microbial genomic analysis reveals the essential role of inflammation in bacteria-induced colorectal cancer.	Arthur	2014	1	10.1038/ncomms5724	True	[23140640, 23549517, 23281400, 24194538, 24132111, 22903521, 23954159, 23954158, 22972295, 24154716, 23013615, 9834268, 15236175, 20740058, 9679033, 23457644, 23846483, 16902142, 20534522, 22895085, 21969563, 23393266, 23823492, 23740750, 21679711, 20668239, 22286988, 20833380, 22863420, 24386174, 17116728, 14522933, 11323675, 21726510, 18792681, 18792690, 23057745, 16497924, 23855897, 23426893, …
130	34065799	Shining a Light on Colibactin Biology.	Dougherty	2021	1	10.3390/toxins13050346	True	[20157339, 28732043, 16902142, 22903521, 31395743, 29559578, 25901819, 32025018, 32106218, 29909724, 32669458, 28637194, 31545853, 31578245, 27620723, 23853582, 32358516, 19812404, 27571755, 23406518, 32527463, 30765538, 32483361, 20534522, 21113301, 23781066, 31917256, 26494774, 33579932, 32203380, 31645730, 31270135, 6084980, 30068737, 17714479, 26392213, 33596864, 26301120, 29668897, 20420949,…
131	31358565	Editing of the gut microbiota reduces carcinogenesis in mouse models of colitis-associated colorectal cancer.	Zhu	2019	1	10.1084/jem.20181939	True	[26818619, 22903521, 21178454, 17525800, 29559578, 11251843, 27607555, 23457644, 28798125, 29743614, 20383131, 19737864, 22863420, 22009989, 22761885, 29398651, 20203502, 24658599, 25588406, 9834268, 29420293, 23870311, 30880794, 23768555, 26439864, 4555402, 27309805, 25758642, 26160612, 20833380, 12670690, 18347048, 26270677, 23161445, 24269927, 15292145, 16306768, 20880348, 18593465, 28182951, …
132	25305284	The Bacteroides fragilis toxin gene is prevalent in the colon mucosa of colorectal cancer patients.	Boleij	2014	1	10.1093/cid/ciu787	True	[21664470, 16269790, 6538870, 3429625, 19366918, 10756151, 15481314, 19701202, 16842574, 21402766, 19188353, 7806355, 9844001, 15385484, 16926433, 21876161, 24704822, 18043226, 22844397, 19514856, 23461695, 10612750, 22138361, 19141833, 15831718, 12089021, 22761885, 2746627, 20709181, 10655354, 11595636, 23776434, 8194007, 17521398, 17691112, 23955152, 17186030, 22296522, 23534358, 24629338]
133	10756151	Bacteroides fragilis enterotoxin gene sequences in patients with inflammatory bowel disease.	Prindiville		1	10.3201/eid0602.000210	True	[1548060, 1730463, 8421180, 8027350, 8064839, 8539543, 8809232, 8994748, 9620408, 9741111, 4824012, 707392, 6357937, 6642651, 6538870, 3247591, 2044913, 1619243]
134	29544099	Bacteroides fragilis Toxin Coordinates a Pro-carcinogenic Inflammatory Cascade via Targeting of Colonic Epithelial Cells.	Chung		1	10.1016/j.chom.2018.02.004	True	[]
135	30855275	Human colon mucosal biofilms from healthy or colon cancer hosts are carcinogenic.	Tomkovich	2019	2	10.1172/JCI124196	True	[24629338, 22728587, 24132111, 19701202, 22903521, 29170280, 28704539, 29254234, 26515465, 25758642, 29214046, 28823860, 24967088, 24942678, 25489084, 25959674, 2188735, 1541640, 22549091, 28416491, 26880802, 29420293, 15754393, 20615996, 23975157, 26541655, 26528432, 29117391, 26818619, 21303976, 22009990, 22009989, 16000463, 22761885, 26408641, 21647227, 23733170, 21327117, 19551144, 17586664, …
136	16000463	Spatial organization and composition of the mucosal flora in patients with inflammatory bowel disease.	Swidsinski		2	10.1128/JCM.43.7.3380-3389.2005	True	[1688842, 1376982, 7535888, 10956593, 3536677, 10334980, 14617746, 12452940, 9649475, 9779610, 9726880, 11010909, 12039758, 10655390, 11682538, 12374228, 7487040, 6140202, 8704951, 9245933, 14687153, 10390869, 12167685, 7592332, 8000548, 10535871, 9212435, 11403393, 11781279, 9705392, 11281327, 11732158, 12200269]
137	31822800	Nonconventional dysplasia in patients with inflammatory bowel disease and colorectal carcinoma: a multicenter clinicopathologic study.	Choi	2019	1	10.1038/s41379-019-0419-1	True	[17914558]
138	33155325	Non-conventional dysplasia in inflammatory bowel disease is more frequently associated with advanced neoplasia and aneuploidy than conventional dysplasia.	Lee	2020	1	10.1111/his.14298	True	[]
139	28325827	Sessile Serrated Polyps and Colon Cancer Prevention.	Rashtak	2017	1	10.1158/1940-6207.CAPR-16-0264	True	[]
140	26403785	Serrated colorectal polyps in inflammatory bowel disease.	Ko	2015	1	10.1038/modpathol.2015.111	True	[22710576, 22763141, 12502929, 20141809, 24779703, 17914558, 20633561, 20617338, 20524866, 20643134, 17919486, 11205214, 19400693, 20869746, 18585966, 17996799, 15168373, 10912940, 23339363, 18223333, 14598247, 18313538, 23267866, 6629368, 23809244, 10579970, 22034178, 20547691]
141	33295614	Serrated Epithelial Change Is Associated With High Rates of Neoplasia in Ulcerative Colitis Patients: A Case-controlled Study and Systematic Review With Meta-analysis.	Parian		1	10.1093/ibd/izaa312	True	[]
142	33385426	Prognostic Factors for Advanced Colorectal Neoplasia in Inflammatory Bowel Disease: Systematic Review and Meta-analysis.	Wijnands	2020	1	10.1053/j.gastro.2020.12.036	True	[]
143	32150256	Reappraising Risk Factors for Inflammatory Bowel Disease-associated Neoplasia: Implications for Colonoscopic Surveillance in IBD.	Shah		1	10.1093/ecco-jcc/jjaa040	True	[]
144	18585966	Screening and surveillance colonoscopy in chronic Crohn's colitis: results of a surveillance program spanning 25 years.	Friedman	2008	1	10.1016/j.cgh.2008.03.019	True	[]
145	447042	Cancer in universal and left-sided ulcerative colitis: factors determining risk.	Greenstein		1		True	[]
146	9362180	Endoscopic screening for dysplasia and mucosal aneuploidy in adolescents and young adults with childhood onset colitis.	Markowitz		1		True	[]
147	3345932	Colorectal cancer in ulcerative colitis: a cohort study of primary referrals from three centres.	Gyde		1	10.1136/gut.29.2.206	True	[5829209, 14127503, 5935049, 5708115, 5477754, 5089367, 5559141, 5098288, 4813499, 4453807, 831755, 736660, 432545, 7464342, 7306930, 7076024, 6852444, 6852458, 6134993, 3967834, 13937910, 14006899, 14084741, 5933046]
148	2215606	Ulcerative colitis and colorectal cancer. A population-based study.	Ekbom		1	10.1056/NEJM199011013231802	True	[]
149	30747769	Surveillance Colonoscopy for Ulcerative Colitis-Associated Colorectal Cancer Offers Better Overall Survival in Real-World Surgically Resected Cases.	Hata		1	10.14309/ajg.0000000000000117	True	[]
150	25041865	Colonoscopy is associated with a reduced risk for colon cancer and mortality in patients with inflammatory bowel diseases.	Ananthakrishnan	2014	1	10.1016/j.cgh.2014.07.018	True	[22919240, 15352890, 11247898, 22609382, 16917220, 16952738, 23664897, 20141809, 20141808, 20427401, 21464096, 22522090, 22876036, 19909750, 19268269, 9794179, 24047059, 22612596, 21876077, 21200035, 18219390, 23161445, 23751398, 24559536, 23567779, 24407106, 24161349, 22727737, 18585966, 1975343, 8335197, 9659169, 8174957, 15625654, 23429444, 21615760, 19816624, 24417818]
151	8561142	Risk factors of colorectal cancer in inflammatory bowel disease.	Bansal		1		True	[]
152	11313305	Family history as a risk factor for colorectal cancer in inflammatory bowel disease.	Askling		1	10.1053/gast.2001.24052	True	[]
153	18337322	High frequency of early colorectal cancer in inflammatory bowel disease.	Lutgens	2008	1	10.1136/gut.2007.143453	True	[]
154	18609187	Relationship between clinical parameters and the colitis-colorectal cancer interval in a cohort of patients with colorectal cancer in inflammatory bowel disease.	Brackmann		1	10.1080/00365520801977568	True	[]
155	29150489	Cumulative burden of inflammation predicts colorectal neoplasia risk in ulcerative colitis: a large single-centre study.	Choi	2017	1	10.1136/gutjnl-2017-314190	True	[11247898, 2215606, 22289873, 14762782, 17919486, 23872237, 15735438, 20427401, 6629368, 26416190, 736660, 15542520, 16762617, 9771402, 9144308, 2307080, 8273779, 1644333, 16339095, 17916108]
156	22627504	Age at diagnosis of inflammatory bowel disease influences early development of colorectal cancer in inflammatory bowel disease patients: a nationwide, long-term survey.	Baars	2012	1	10.1007/s00535-012-0603-2	True	[11247898, 15352890, 16393226, 7590655, 16762617, 15542520, 11313305, 14762782, 2215606, 3345932, 1864536, 2781242, 18609187, 18337322, 8335197, 16625534, 12221032, 12557158, 20141809, 21172196, 17429138, 10790680, 18519043, 18618636, 19132774, 7729627, 8566577, 9391253, 10364038, 9486569, 11805567, 15994215, 15929768, 16952746, 20167217, 12671882, 9706978, 1864537, 9468242, 21172196, 21045815]
157	20027656	Outcome after surveillance of low-grade and indefinite dysplasia in patients with ulcerative colitis.	Pekow		1	10.1002/ibd.21184	True	[11247898, 2215606, 11313305, 10364038, 9659169, 2389720, 8335197, 10651654, 6629368, 7903776, 14598247, 16618396, 7926483, 16917220, 12008669, 17451704, 15233681, 12865270, 16211714, 10579970, 10579969, 1736104]
158	29378311	High Risk of Advanced Colorectal Neoplasia in Patients With Primary Sclerosing Cholangitis Associated With Inflammatory Bowel Disease.	Shah	2018	1	10.1016/j.cgh.2018.01.023	True	[]
159	30529584	No Association Between Pseudopolyps and Colorectal Neoplasia in Patients With Inflammatory Bowel Diseases.	Mahmoud	2018	1	10.1053/j.gastro.2018.11.067	True	[22289873, 23448792, 20427401, 20141808, 28158501, 24184171, 14762782, 16762617, 21045815, 29150489, 15542520, 26416190, 28321155, 29378311, 19012991, 26938805, 12085034, 20228141, 17919486, 14671483, 25684965, 20824815, 28922695, 20878712, 25963756, 24938563, 25088918]
160	31677385	No Increased Risk of Colorectal Neoplasia in Patients With Inflammatory Bowel Disease and Postinflammatory Polyps.	de Jong		1	10.1093/ibd/izz261	True	[25853748, 20427401, 20141809, 21045815, 28321155, 15542520, 16762617, 30529584, 26407752, 29378311, 28261835, 29150489, 28165825, 26294789, 31175827, 20141808, 26416190, 28750838, 20878712]
161	28158501	Third European Evidence-based Consensus on Diagnosis and Management of Ulcerative Colitis. Part 1: Definitions, Diagnosis, Extra-intestinal Manifestations, Pregnancy, Cancer Surveillance, Surgery, and Ileo-anal Pouch Disorders.	Magro		1	10.1093/ecco-jcc/jjx008	True	[]
162	34319381	Colorectal Strictures in Patients With Inflammatory Bowel Disease Do Not Independently Predict Colorectal Neoplasia.	Axelrad		1	10.1093/ibd/izab177	True	[21530747, 25853748, 23448792, 19422077, 20068560, 15735438, 20141809, 15542520, 5933046, 30529584, 26001338, 2307080, 1644333, 31446183, 17919486, 6629368, 31929014, 32066530, 29378311, 17311598, 26416190, 31677385, 8273779, 26079724, 33385426, 33493698]
163	17919486	Histologic inflammation is a risk factor for progression to colorectal neoplasia in ulcerative colitis: a cohort study.	Gupta	2007	1	10.1053/j.gastro.2007.08.001	True	[15168373, 11247898, 2215606, 7926483, 8174957, 1634062, 9647011, 8540497, 10650251, 11400142, 2793156, 15194558, 14762782, 14671483, 6629368, 10651654, 7912678, 15735438, 12008669, 12902850, 14598247, 7903776, 10579969, 10579970, 16762617, 12441039, 15587337, 10940279]
164	17311598	Meta-analysis: cancer risk of low-grade dysplasia in chronic ulcerative colitis.	Thomas		1	10.1111/j.1365-2036.2007.03241.x	True	[]
165	33990383	Multicentre derivation and validation of a colitis-associated colorectal cancer risk prediction web tool.	Curtius	2021	1	10.1136/gutjnl-2020-323546	True	[11247898, 22289873, 31929014, 25708752, 24184171, 28158501, 31562236, 32432797, 27951611, 29571773, 20472518, 20186940, 33245836, 20671211, 23450534, 25560730, 14652541, 26464414, 29150489, 20427401, 26416190, 18677452, 31175827, 27916678, 23920032, 31809296, 29205426, 33051651]
166	31446183	Association Between Indefinite Dysplasia and Advanced Neoplasia in Patients With Inflammatory Bowel Diseases Undergoing Surveillance.	Mahmoud	2019	1	10.1016/j.cgh.2019.08.032	True	[23541909, 22289873, 20427401, 20141808, 28158501, 26416190, 17311598, 14598247, 20824815, 20027656, 25569733, 18848502, 25823771, 14762782, 29150489, 29378311, 19012991, 30529584, 17919486, 19279411, 6629368, 25702852, 30423034, 25962315, 11400142, 2793156, 3220464, 11950911, 20228141, 26063242]
167	29458155	Determining Risk of Colorectal Cancer and Starting Age of Screening Based on Lifestyle, Environmental, and Genetic Factors.	Jeon	2018	2	10.1053/j.gastro.2018.02.021	True	[27304597, 28076720, 21508311, 23571583, 20160979, 25683114, 27447168, 27893135, 22169185, 22490517, 26464100, 25783458, 27305518, 28233817, 27322531, 25820865, 21402615, 22367214, 17618283, 18372901, 20972440, 21655089, 24836286, 26187503, 25990418, 26151821, 26965516, 23266556, 26520360, 27316945, 18477651, 2593165, 26471963, 24765668, 26142422, 24030437, 24922745, 27459311, 19932107, 24562164,…
168	26556996	Colitis-associated colon cancer: Is it in your genes?	Van Der Kraak		1	10.3748/wjg.v21.i41.11688	True	[11856078, 2369542, 22001862, 21530745, 8063223, 21673876, 11247898, 22289873, 16534422, 15332019, 7903776, 21657150, 24696602, 16961746, 2215606, 16611269, 17308939, 25685145, 10651654, 15929768, 15994215, 17206695, 14687833, 23429463, 15194558, 23161445, 24830703, 20198712, 25684965, 15591511, 25083052, 23827861, 24565892, 12085034, 16496231, 11313305, 23448792, 1975343, 24947639, 9530156, 9933…
169	25132422	An analysis of genetic factors related to risk of inflammatory bowel disease and colon cancer.	Ryan	2014	1	10.1016/j.canep.2014.07.003	True	[23335431, 18242222, 10456892, 9834268, 19462430, 17068223, 18758464, 17447842, 24068945, 19915572, 18438405, 20228798, 17554261, 17435756, 23131344, 21172251, 17554300, 20159113, 11247898, 17308939, 2215606, 1975343, 23541909, 12950413, 2543338, 22469793, 23307060, 22935517, 21036793, 9119437, 11083100, 10910033, 19596953, 15308583, 7985650, 8021418, 7742729, 7481205, 11992552, 11097226, 1107876…
170	19923578	Inflammatory bowel disease.	Abraham		1	10.1056/NEJMra0804647	True	[17554300, 18587394, 17068223, 17200669, 18758464, 17447842, 17554261, 17435756, 16221758, 19165925, 18836448, 18438405, 18438406, 17919503, 17767194, 16648837, 18319054, 12122726, 16143122, 17057216, 17173227, 15790844, 19043404, 16051797, 16048554, 17525800, 17699621, 17148655, 17030185, 12464679, 14634132, 18045591, 14506475, 17024245, 16330776, 18305068, 15840656, 18775308, 11927615, 19122664…
171	27156530	Genetic variation in IBD: progress, clues to pathogenesis and possible clinical utility.	Ye	2016	1	10.1080/1744666X.2016.1184972	True	[18500230, 8491401, 25331623, 20629102, 2925048, 8780562, 26257098, 8587604, 8894707, 8950902, 9797359, 9797357, 9924607, 11309682, 19897957, 11385576, 11385577, 11875755, 11910337, 12020527, 12019468, 8801636, 11237013, 16255080, 15105499, 26255561, 19766959, 16221758, 17068223, 17200669, 17447842, 17435756, 19453248, 19092835, 24913378, 18438406, 18836448, 19915572, 19122664, 8622450, 23128233,…
172	24003338	Stool DNA testing for cancer surveillance in inflammatory bowel disease: an early view.	Kisiel		1	10.1177/1756283X13487941	True	[18838724, 22019796, 22062357, 23021375, 11867174, 21351200, 7450425, 8039614, 1358743, 20427401, 8335197, 16625534, 7926483, 10716679, 11247898, 20141809, 2889267, 2188735, 2525423, 9490271, 3656447, 20160714, 23000599, 9268383, 9618505, 22609382, 11325821, 15168373, 22289873, 22522090, 8044548, 9659169, 21416564, 23347191, 22083596, 12818291, 2389720, 18384785, 12865270, 3933928, 11729109, 2231…
173	22532293	Novel methylation panel for the early detection of neoplasia in high-risk ulcerative colitis and Crohn's colitis patients.	Azuara		1	10.1002/ibd.22994	True	[]
174	30840605	ACG Clinical Guideline: Ulcerative Colitis in Adults.	Rubin		1	10.14309/ajg.0000000000000152	True	[]
175	25708752	SCENIC international consensus statement on surveillance and management of dysplasia in inflammatory bowel disease.	Laine		1	10.1016/j.gie.2014.12.009	True	[]
176	30353058	Strategies for Detecting Colorectal Cancer in Patients with Inflammatory Bowel Disease: A Cochrane Systematic Review and Meta-Analysis.	Bye	2018	1	10.1038/s41395-018-0354-7	True	[11247898, 12950413, 16618396, 8561142, 15194558, 22289873, 16625534, 20141809, 20141808, 25800660, 24184171, 20427401, 12221032, 20068560, 25702852, 29050646, 24969279, 13159135, 28922695, 18436948, 8335197, 9659169, 2389720, 19826420, 25041865, 8940994, 26903355, 12081733, 15168373, 27523980, 26804384, 29134964, 23920032, 26416190, 25853748, 28174420, 17919486, 15332019, 23448792, 24710620, 113…
177	28922695	Strategies for detecting colon cancer in patients with inflammatory bowel disease.	Bye	2017	1	10.1002/14651858.CD000279.pub4	True	[]
178	23295277	Rate of early/missed colorectal cancers after colonoscopy in older patients with or without inflammatory bowel disease in the United States.	Wang	2013	1	10.1038/ajg.2012.429	True	[]
179	25956835	Incidence of Interval Colorectal Cancer Among Inflammatory Bowel Disease Patients Undergoing Regular Colonoscopic Surveillance.	Mooiweer	2015	1	10.1016/j.cgh.2015.04.183	True	[]
180	29720408	Consecutive negative findings on colonoscopy during surveillance predict a low risk of advanced neoplasia in patients with inflammatory bowel disease with long-standing colitis: results of a 15-year multicentre, multinational cohort study.	Ten Hove	2018	1	10.1136/gutjnl-2017-315440	True	[]
181	32353535	High-Definition Chromoendoscopy Superior to High-Definition White-Light Endoscopy in Surveillance of Inflammatory Bowel Diseases in a Randomized Trial.	Alexandersson	2020	1	10.1016/j.cgh.2020.04.049	True	[]
182	28115492	Are random biopsies still useful for the detection of neoplasia in patients with IBD undergoing surveillance colonoscopy with chromoendoscopy?	Moussata	2017	1	10.1136/gutjnl-2016-311892	True	[]
183	31562236	British Society of Gastroenterology consensus guidelines on the management of inflammatory bowel disease in adults.	Lamb	2019	1	10.1136/gutjnl-2019-318484	True	[21464096, 18436948, 20603348, 30508274, 18929686, 17555460, 8020674, 16564852, 24619632, 10566726, 8352372, 16175321, 23999270, 17229217, 670413, 15563659, 21172287, 19174787, 11199366, 9135520, 16698746, 21560194, 25386087, 19436273, 28625817, 17598963, 15542520, 16151544, 8833356, 16804390, 3317057, 18623174, 20878712, 21997563, 23891974, 26116558, 30130840, 29338066, 26071941, 15803032, 27797…
184	29846600	Comparison of Endoscopic Dysplasia Detection Techniques in Patients With Ulcerative Colitis: A Systematic Review and Network Meta-analysis.	Bessissow		1	10.1093/ibd/izy188	True	[]
185	28698230	Chromoendoscopy versus narrow band imaging in UC: a prospective randomised controlled trial.	Bisschops	2017	1	10.1136/gutjnl-2016-313213	True	[]
186	29134964	A Randomized Trial Comparing High Definition Colonoscopy Alone With High Definition Dye Spraying and Electronic Virtual Chromoendoscopy for Detection of Colonic Neoplastic Lesions During IBD Surveillance Colonoscopy.	Iacucci	2017	1	10.1038/ajg.2017.417	True	[20205272, 11247898, 21802681, 18844620, 26804384, 26351390, 10896917, 23583483, 14652541, 11315901, 17163322, 24612141, 23040453, 23448788, 14724160, 27612488, 21464096, 3317057, 12671882, 22552948, 22613903, 19279411, 25702852, 15472670, 15332019, 26656297, 19955024, 467941, 25823770, 12221032, 21165822, 15044882, 24639382, 26407751, 17385106]
187	32034916	Meta-analysis of Virtual-based Chromoendoscopy Compared With Dye-spraying Chromoendoscopy Standard and High-definition White Light Endoscopy in Patients With Inflammatory Bowel Disease at Increased Risk of Colon Cancer.	El-Dallal		1	10.1093/ibd/izaa011	True	[]
188	25800660	The role of endoscopy in inflammatory bowel disease.		2015	1	10.1016/j.gie.2014.10.030	True	[]
189	34416977	AGA Clinical Practice Update on Endoscopic Surveillance and Management of Colorectal Dysplasia in Inflammatory Bowel Diseases: Expert Review.	Murthy		1	10.1053/j.gastro.2021.05.063	True	[]
190	31078251	Management of Inflammatory Bowel Disease-Associated Dysplasia in the Modern Era.	Shah	2019	1	10.1016/j.giec.2019.02.008	True	[10201481, 11241255, 2215606, 7828978, 19422077, 23448792, 30267862, 29378311, 23797639, 21530747, 17919486, 16762617, 9659169, 25823771, 25041865, 2394325, 10651654, 20332045, 20167217, 20141809, 27342213, 20027656, 11313305, 18585966, 447042, 9362180, 3345932, 15542520, 2307080, 8273779, 5933046, 1644333, 26001338, 12221032, 27063727, 2841597, 9119437, 10910033, 24003338, 22532293, 29313389, 29…
191	30365985	Role of interventional inflammatory bowel disease in the era of biologic therapy: a position statement from the Global Interventional IBD Group.	Shen	2018	1	10.1016/j.gie.2018.09.045	True	[]
192	26407752	Risk of Neoplasia After Colectomy in Patients With Inflammatory Bowel Disease: A Systematic Review and Meta-analysis.	Derikx	2015	1	10.1016/j.cgh.2015.08.042	True	[]
193	17181842	Risk of dysplasia and adenocarcinoma following restorative proctocolectomy for ulcerative colitis.	Das		1	10.1111/j.1463-1318.2006.01148.x	True	[]
194	24710620	5-Aminosalicylates reduce the risk of colorectal neoplasia in patients with ulcerative colitis: an updated meta-analysis.	Zhao	2014	1	10.1371/journal.pone.0094208	True	[22289873, 16625534, 22122774, 15929768, 17059900, 16762617, 17919486, 21407180, 21938485, 22751467, 22522090, 19077129, 10789670, 14687833, 15625654, 18848502, 15994215, 17206695, 17222314, 19705280, 21045815, 21602529, 7912678, 8980937, 8978339, 10651654, 11805567, 14762782, 15625654, 16618397, 21045815, 19891667, 21154400, 21464096, 19174807, 20068560, 23076890]
195	18848502	Progression to colorectal neoplasia in ulcerative colitis: effect of mesalamine.	Ullman	2008	1	10.1016/j.cgh.2008.05.020	True	[]
196	26416190	Low-grade dysplasia in ulcerative colitis: risk factors for developing high-grade dysplasia or colorectal cancer.	Choi	2015	1	10.1038/ajg.2015.248	True	[14598247, 7903776, 7450425, 12004210, 16917220, 16618396, 12008669, 2013371, 7926483, 3220464, 11400142, 10746669, 10579970, 15224277, 21416564, 23920032, 6629368, 22508402, 10976694, 12671882, 21128987, 1203876, 3733258, 1736104, 23022496, 25331346, 17311598, 20824815, 1644333, 2307080, 24033551]
197	19891667	Systematic review: molecular chemoprevention of colorectal malignancy by mesalazine.	Lyakhovich	2009	1	10.1111/j.1365-2036.2009.04195.x	True	[]
198	24907505	Thiopurines and risk of colorectal neoplasia in patients with inflammatory bowel disease: a meta-analysis.	Jess	2014	1	10.1016/j.cgh.2014.05.019	True	[]
199	24312308	Use of thiopurines and risk of colorectal neoplasia in patients with inflammatory bowel diseases: a meta-analysis.	Gong	2013	1	10.1371/journal.pone.0081487	True	[11247898, 15194558, 17567870, 22751467, 23633304, 22972046, 16009685, 21708105, 22874610, 22271441, 10789670, 22613901, 20104215, 22398047, 21045815, 16534422, 8978339, 23797639, 23872237, 14762782, 19705280, 11177311, 16762617, 23541909, 7910274, 12144571, 23946592, 17919486, 16234048, 23514635, 23392347, 21602529, 21793904, 18395100, 22122774, 23470503, 11247898, 22289873, 2215606, 11313305, 2…
200	30267313	Progress of analytical tools and techniques for human gut microbiome research.	Song	2018	2	10.1007/s12275-018-8238-5	True	[27371903, 21702898, 22760785, 28722025, 16728951, 26000844, 23758874, 16820507, 16753236, 23560931, 24843156, 20659677, 27456340, 25061070, 11932250, 27069806, 29019985, 27508263, 27558918, 22645317, 26861018, 23259615, 26992426, 23051695, 24293654, 27899622, 29250605, 26220947, 25020051, 8923969, 25566414, 22098067, 22457796, 27342980, 22522955, 27240745, 18846085, 29033905, 24758293, 25852655,…
201	28512250	Introduction to the human gut microbiota.	Thursby	2017	1	10.1042/BCJ20160510	True	[9505873, 15790844, 19026645, 16741115, 27541692, 4639749, 23089410, 23821742, 27383983, 27126036, 27048892, 27711063, 4598229, 24714158, 23308262, 10543789, 26311042, 24997786, 23185130, 19892944, 23236009, 26996765, 24848255, 25651996, 20668239, 24112053, 22719832, 23926244, 15306608, 26308884, 21846980, 17594176, 20847294, 20571116, 20498852, 22797518, 15466557, 23079287, 24238818, 26499895, 2…
202	17943116	The human microbiome project.	Turnbaugh		3	10.1038/nature06244	True	[16741115, 21678629, 6717592, 16033867, 17055441, 14985472, 15608200, 15746353, 16845035, 16893466, 17293459, 15016918, 16407106, 15831718, 17183309, 15911771, 16869413, 17183312, 15845853, 15001713, 14681412, 17579514, 17369337, 12438682, 15507136, 17179938, 17272687, 16255080, 16332807, 17220268, 11722935, 16897303, 17098911, 16000831, 16391035, 15879173, 17202168, 14871861, 15180930, 15505215,…
203	16304596	Metagenomics: DNA sequencing of environmental samples.	Tringe		2	10.1038/nrg1709	True	[]
204	15568985	Metagenomics: genomic analysis of microbial communities.	Riesenfeld		1	10.1146/annurev.genet.38.072902.091216	True	[]
205	25211071	The Integrative Human Microbiome Project: dynamic analysis of microbiome-host omics profiles during periods of human health and disease.			1	10.1016/j.chom.2014.08.014	True	[22719832, 19923578, 22719234, 23597390, 18027373, 18308683, 24419484, 22914295, 22132090, 22424236, 6668417, 22047562, 23941920, 16820245, 18401439, 23209564, 24798950, 23282177, 17699621, 24843156, 22718433, 22728527, 22904687, 24629344, 10816189, 15076800, 23281612, 11352068, 17954908, 22699610, 22699609, 21209126, 21677747, 22863002, 22398614, 15168363, 19850042, 16188921, 22719831, 23332745,…
206	20758412	The Modern Doctrine of Bacteriology, or the Germ Theory of Disease.	Bantock		1	10.1136/bmj.1.1997.846	True	[]
207	24679531	Role of the microbiota in immunity and inflammation.	Belkaid		3	10.1016/j.cell.2014.03.011	True	[22972842, 22705104, 24185009, 21976140, 24439373, 24226773, 22903521, 23842501, 21205640, 19729845, 19485767, 13966929, 22683412, 21716308, 23778791, 19683684, 22031325, 23019655, 19898491, 21575910, 22617839, 19828639, 18987631, 18724361, 17635956, 22224779, 17115046, 24096337, 20602997, 9234764, 22863420, 16931762, 10232647, 23624374, 20488794, 20951969, 17145958, 20081863, 19889972, 17620361,…
208	29120742	The Human Microbiome and Obesity: Moving beyond Associations.	Maruvada		1	10.1016/j.chom.2017.10.005	True	[]
209	31636716	Is there any association between gut microbiota and type 1 diabetes? A systematic review.	Jamshidi	2019	1	10.1186/s13099-019-0332-7	True	[26561831, 24041677, 11696564, 24893825, 26068542, 24679531, 20668239, 20566857, 17594176, 19706296, 18407065, 17183312, 20368178, 19898491, 23828941, 26729037, 25126780, 27231166, 29899036, 26087059, 19622511, 22043294, 24930037, 26891226, 23433344, 28324102, 24475780, 27100052, 20613793, 29733871, 30224347, 30090100, 29657308, 30121305, 25540641, 27155610, 25662751, 28270263, 12428285, 30386306…
210	29023288	Gut microbiome and its role in cardiovascular diseases.	Ahmadmehrabi		1	10.1097/HCO.0000000000000445	True	[26673558, 23563705, 21475195, 17183312, 23023125, 22699609, 23828941, 20203603, 26925050, 24136789, 12496283, 23652017, 19917676, 19865172, 19083427, 20865020, 22101768, 23334413, 23897684, 23312283, 23614584, 26972052, 28438808, 27507222, 17183309, 25870193, 23212374, 26563823, 25109781, 22190648, 25695945, 27123785, 25459686, 25444145, 27864387, 22728514, 25849138, 27664183, 25475471, 27577581…
211	31092590	International Cancer Microbiome Consortium consensus statement on the role of the human microbiome in carcinogenesis.	Scott	2019	2	10.1136/gutjnl-2019-318556	True	[28953883, 28336671, 26311717, 29567708, 29290760, 25651997, 29018121, 28260787, 22699609, 29808030, 22972295, 24679531, 22674330, 28481406, 26925050, 24132111, 15479788, 28822906, 15164065, 30377189, 23457644, 16446402, 15229352, 24855005, 15489139, 23954159, 17504810, 23954158, 19701202, 22516259, 22674334, 29097494, 25680274, 27058662, 25919227, 17646865, 25036629, 21208921, 28151975, 22728587…
212	29634945	The Influence of the Gut Microbiome on Cancer, Immunity, and Cancer Immunotherapy.	Gopalakrishnan		2	10.1016/j.ccell.2018.03.015	True	[22705104, 15790844, 20346190, 21090563, 25893458, 27151852, 15220681, 15878974, 28368458, 23890059, 28102259, 28524159, 24336217, 26837003, 24452263, 28923537, 26090491, 14962899, 29097493, 20639251, 21278737, 24492144, 27383982, 25002669, 23801655, 24264989, 19836068, 18854238, 17784964, 25977230, 22547653, 26526499, 29379189, 26398076, 21937990, 27095192, 28260787, 29416535, 21975936, 29302014…
213	30814354	Associations Between Gut Microbiota and Alzheimer's Disease: Current Evidences and Future Therapeutic and Diagnostic Perspectives.	Shen		1	10.3233/JAD-181143	True	[]
214	28131791	Microbes and mental health: A review.	Rieder	2017	1	10.1016/j.bbi.2017.01.016	True	[]
215	23460914	The variability of the 16S rRNA gene in bacterial genomes and its consequences for bacterial community analyses.	Větrovský	2013	2	10.1371/journal.pone.0057923	True	[9733676, 12907801, 9459655, 11125085, 15090503, 17293520, 10742207, 12533472, 9150223, 10464188, 20418441, 7618894, 21050295, 21776033, 18652685, 21546353, 16731699, 20805793, 20709691, 9254694, 14962045, 18707622, 1371061, 19502440, 21975597, 20729360, 10919794, 15186354, 16980418, 17272687, 21431768, 17071787, 22066608, 22355318]
216	30333179	Impact of DNA Sequencing and Analysis Methods on 16S rRNA Gene Bacterial Community Analysis of Dairy Products.	Xue	2018	1	10.1128/mSphere.00410-18	True	[24758293, 26269741, 27812352, 27342980, 25748176, 23936206, 20673359, 23071673, 22655031, 22452460, 28799899, 25741335, 25387460, 22457796, 24586470, 25623996, 22253843, 26300854, 26763898, 25261520, 24722003, 25647581, 28558684, 27822515, 28289731, 27214047, 29018622, 26664811, 25995836, 28731476, 29506021, 23202435, 28903732, 20709691, 29773078, 21700674, 28361695, 22827831, 27184599, 27814679…
217	25118885	Uniting the classification of cultured and uncultured bacteria and archaea using 16S rRNA gene sequences.	Yarza		1	10.1038/nrmicro3330	True	[20596072, 16558735, 12097644, 22440793, 9602276, 16704931, 21850056, 16332745, 19700448, 21886479, 23908650, 24243842, 22933715, 23060610, 22371583, 11837318, 21398503, 24293649, 11986643, 11321113, 14985472, 19270135, 18692976, 8863420, 14766563, 23193283, 23903730, 9835591, 17391789, 7524576, 23308262, 21958017, 16928733, 22832345, 23377935, 19855009, 22018741, 9733676, 8811093, 20817437, 7535…
218	31695033	Evaluation of 16S rRNA gene sequencing for species and strain-level microbiome analysis.	Johnson	2019	3	10.1038/s41467-019-13036-1	True	[15746353, 23337890, 24179701, 27485345, 27214047, 25325381, 31269198, 22699609, 17881377, 17586664, 15090503, 25414355, 20418441, 22081388, 28731476, 17934076, 24358444, 26553804, 28797298, 26434730, 24978594, 27069806, 27842515, 30352611, 25118885, 23872556, 29506021, 16820507, 20656903, 15034147, 19801464, 23955772, 22771792, 22520388, 24695404, 21903629, 24093227, 19004872, 9521922, 19505943,…
219	29506021	Updating the 97% identity threshold for 16S ribosomal RNA OTUs.	Edgar		1	10.1093/bioinformatics/bty113	True	[]
220	19383763	Microbial community profiling for human microbiome projects: Tools, techniques, and challenges.	Hamady	2009	1	10.1101/gr.085464.108	True	[16272510, 15250879, 18665274, 16957188, 14607398, 17299583, 17244812, 3353714, 16332868, 18689842, 16820507, 16845035, 17334858, 17943117, 18337718, 12024232, 18616967, 15831718, 16549033, 16407148, 19004758, 10508099, 17699621, 18296538, 18316740, 17293459, 18564916, 19164758, 16741115, 18502944, 18264105, 14766563, 12597356, 12363017, 14524616, 18043615, 17576693, 17916733, 15073015, 17659080,…
221	17586664	Naive Bayesian classifier for rapid assignment of rRNA sequences into the new bacterial taxonomy.	Wang	2007	5	10.1128/AEM.00062-07	True	[9331369, 10592170, 10666718, 11869452, 15608200, 15808357, 12912825, 15774689, 11195588, 16332807, 7524021, 12147459, 8332525, 11483581, 11526051, 16880384, 12054223, 7651244, 10592169, 1374624, 2112744]
222	22134646	An improved Greengenes taxonomy with explicit ranks for ecological and evolutionary analyses of bacteria and archaea.	McDonald	2011	2	10.1038/ismej.2011.139	True	[11869452, 19914921, 17911292, 16513982, 19004872, 17949484, 16820507, 9758812, 21212162, 9440526, 11248393, 17708774, 16672518, 18723574, 14985472, 19145256, 19307242, 18786793, 19819907, 20224823, 17947321, 21097890, 18817891, 17943116, 17586664, 21716311, 20033048]
223	24293649	The SILVA and "All-species Living Tree Project (LTP)" taxonomic frameworks.	Yilmaz	2013	1	10.1093/nar/gkt1209	True	[9115194, 10527921, 9618454, 21329209, 11755083, 2112744, 7535888, 9103655, 22139910, 21497273, 24243842, 17947321, 11722932, 18279348, 17661235, 23020233, 17194223, 19005497, 23193267, 16248873, 23139639, 17586664, 18692976, 22134646, 19004872]
224	19801464	Introducing mothur: open-source, platform-independent, community-supported software for describing and comparing microbial communities.	Schloss	2009	6	10.1128/AEM.01541-09	True	[19307217, 10427025, 19004872, 16820507, 16845035, 18539788, 17041161, 16731699, 16893466, 16332807, 14985472, 28564173, 12147459, 10103273, 17947321, 18239608, 15746353, 17021230, 16597933, 15345436, 11526051, 16880384, 19043404, 17943116]
225	20383131	QIIME allows analysis of high-throughput community sequencing data.	Caporaso	2010	8	10.1038/nmeth.f.303	True	[19819907, 17122828, 18264105, 19004872, 19801464, 17708774]
226	27214047	DADA2: High-resolution sample inference from Illumina amplicon data.	Callahan	2016	10	10.1038/nmeth.3869	True	[22699609, 26023139, 20805793, 21276213, 23113967, 22543370, 19801464, 20383131, 23955772, 24965363, 25325381, 25012900, 17600086, 23879730, 25201043, 25586220, 23793624, 26139637, 25758319, 20534435]
227	31316085	Insights into the Microbiome of Breast Implants and Periprosthetic Tissue in Breast Implant-Associated Anaplastic Large Cell Lymphoma.	Walker	2019	1	10.1038/s41598-019-46535-8	True	[29689246, 30096095, 26598546, 26979456, 26628470, 26890506, 22286447, 25383716, 24675200, 28841597, 28481803, 28402407, 12655204, 23468161, 21908811, 17507984, 21903829, 23537317, 25915756, 27485780, 29280857, 23924649, 19892944, 22829749, 26300854, 25387460, 29427429, 26572876, 29674641, 25784678, 26673084, 12374879, 25309543, 26279628, 25581309, 28600286, 27683157, 26229126, 26038412, 28973850…
228	31142858	Longitudinal multi-omics of host-microbe dynamics in prediabetes.	Zhou	2019	1	10.1038/s41586-019-1236-x	True	[22683128, 510803, 19465232, 14988310, 23023125, 5811681, 11033586, 22424236, 25211071, 21281833, 7014307, 31068711, 18248663, 12225719, 3056758, 14623617, 24372524, 22863787, 29361466, 29057986, 26555712, 25644696, 27231932, 11062499, 11118387, 22761422, 15102878, 22626624, 29483910, 26216421, 27455981, 14630450, 19164560, 20441670, 28923537, 28645307, 27814509, 20596075, 26896085, 22566565, 263…
229	31269198	High-throughput amplicon sequencing of the full-length 16S rRNA gene with single-nucleotide resolution.	Callahan		1	10.1093/nar/gkz569	True	[25915636, 29373999, 29506021, 27184599, 27362342, 29580219, 24179701, 25159659, 31406327, 27069806, 26859772, 27842515, 27381250, 30476081, 28092665, 30543621, 26028281, 28078358, 27214047, 28731476, 25414355, 23113967, 22933715, 26271760, 17586664, 23193283, 23792746, 19801464, 23955772, 30352611, 26968756, 30026539, 30126356, 23793624, 27624135, 20134227, 25218180, 23974136, 29084957, 27688981…
230	28898207	Shotgun metagenomics, from sampling to analysis.	Quince		3	10.1038/nbt.3935	True	[25432777, 21702898, 25289188, 23284876, 19383763, 23949665, 25232638, 22688413, 26610024, 22678395, 9687486, 21690186, 23023125, 25279917, 27694959, 19360128, 23259615, 25619688, 26229116, 25939056, 27126044, 23985870, 27803195, 23670539, 22457796, 26083755, 22821567, 26682918, 22699609, 24443382, 25387460, 19698104, 12969510, 24722003, 25215495, 22495754, 27572971, 21552244, 24776635, 24698744,…
231	24982662	An introduction to the analysis of shotgun metagenomic data.	Sharpton	2014	1	10.3389/fpls.2014.00209	True	[22719234, 15090503, 23685612, 9254694, 21845185, 22645318, 16163345, 20959381, 23259615, 24282404, 21527926, 19648916, 22859207, 23373698, 23516388, 24225315, 19442689, 22068540, 11607544, 24482762, 22927906, 22882611, 24336217, 21677692, 19805315, 19698104, 19671096, 20709691, 23047562, 24288371, 24073227, 20021646, 21586583, 21124740, 21497084, 19429689, 19693101, 22674334, 8663938, 22699609, …
232	23685069	The emerging world of the fungal microbiome.	Huffnagle	2013	1	10.1016/j.tim.2013.04.002	True	[20203603, 19018661, 16880384, 22036469, 23267352, 14605200, 22798321, 22558432, 8180733, 20072605, 11574564, 8862593, 1761692, 10592711, 6385559, 23302789, 12230215, 22182685, 1381404, 11292712, 17510860, 19845041, 20348933, 22189793, 18847179, 20664277, 22232373, 18021899, 16891514, 22393454, 21699559, 23073977, 21278640, 21906224, 23734647, 21114625, 16407106, 16562156, 3264490, 21986629, 2180…
233	28165395	The Fungal Mycobiome and Its Interaction with Gut Bacteria in the Host.	Sam	2017	1	10.3390/ijms18020330	True	[19981292, 17943116, 19819907, 20203603, 23899327, 23685069, 5764842, 24026863, 27306664, 24336217, 20352091, 334036, 2688919, 23300406, 18670396, 23799070, 26354806, 26455903, 23466701, 22808282, 18584522, 18181729, 22972298, 22179717, 24029734, 24478297, 26191055, 25561744, 20664551, 4999450, 5005314, 8431017, 23236009, 19018661, 23846617, 22778094, 21986629, 23115035, 5788704, 23941906, 260135…
234	29178920	The gut mycobiome of the Human Microbiome Project healthy cohort.	Nash	2017	1	10.1186/s40168-017-0373-4	True	[21613136, 11516376, 23253612, 23685069, 22674328, 20410935, 28430946, 23426613, 23799070, 20846815, 25909773, 23160005, 26843508, 25613490, 27651359, 22699610, 22699609, 22719824, 20203603, 24614173, 20072605, 23698366, 23372716, 23028285, 24995004, 24516555, 24594623, 27558504, 8180733, 23977147, 24934804, 24336217, 21885731, 27126039, 23555039, 25210972, 27536299, 18670396, 4091564, 15983737, …
235	31177014	Virome and bacteriome: two sides of the same coin.	Stern	2019	1	10.1016/j.coviro.2019.05.007	True	[20846456, 25305284, 17115046, 15365096, 20232198, 29107929, 28869283, 30872350, 27195116, 29476768, 29402305, 23045666, 14107961, 26962943, 23063120, 30459201, 30443963, 23740984, 25586559, 29748817, 26962942, 28328962, 29689266, 25765439, 27470177, 29567829, 22817758, 21205002, 28233316, 30542789, 23954158, 27109275, 22193889, 24132111, 26819517, 27419387, 25910483, 29954084, 26945815, 9844001,…
236	30936943	The gut virome: the 'missing link' between gut bacteria and host immunity?	Mukhopadhya	2019	1	10.1177/1756284819836620	True	[27463672, 22864264, 23690590, 21948823, 30449316, 23856721, 22399381, 24679532, 23001867, 21880779, 26200428, 23836644, 26816384, 21998394, 28335562, 24656964, 15109783, 11004167, 22699611, 25974306, 20668239, 24896187, 18541415, 26366711, 12962262, 27353648, 20566857, 26715853, 23516617, 22875894, 15353570, 17853907, 26351661, 27760558, 20631792, 28461690, 25608871, 26559140, 26932765, 23407591…
237	30763537	Virome Diversity Correlates with Intestinal Microbiome Diversity in Adult Monozygotic Twins.	Moreno-Gallego		1	10.1016/j.chom.2019.01.019	True	[26973638, 11410670, 24408433, 14526037, 18541415, 25402007, 20003500, 20383131, 26577924, 22797518, 23664726, 23985875, 21335321, 25146375, 20679230, 25058116, 9918945, 15034147, 17239253, 29177508, 25417156, 27173935, 24362962, 26851442, 20056882, 25463385, 20947564, 21690186, 21209072, 27852649, 26982729, 26250558, 22388286, 21873488, 19505943, 24997786, 23558742, 26366711, 17220268, 27573828,…
238	22162995	Accurate genome relative abundance estimation based on shotgun metagenomic reads.	Xia	2011	1	10.1371/journal.pone.0027992	True	[17943116, 15001713, 14961025, 20419134, 19210774, 15507136, 21385052, 17179938, 21044341, 19648916, 2231712, 19439565, 17255551, 20011103, 20336158, 17183312, 20203603, 19819907, 20489017, 17502618, 19390573, 17468765, 20436876, 18841204, 17355176, 17071787, 19201952, 16741115, 17916580, 20333224, 18714091, 19261174, 19675096, 11483581, 18416853, 19864254, 19914934, 19043404]
239	27565341	Toward Accurate and Quantitative Comparative Metagenomics.	Nayfach		2	10.1016/j.cell.2016.08.007	True	[22719234, 26511287, 25218180, 25926546, 20979621, 21508958, 22139929, 22323520, 20336158, 23202435, 26157642, 22863213, 25148512, 24146609, 27822516, 26368049, 22699610, 26206939, 26511562, 25058116, 22796884, 24416266, 25054627, 22848458, 26633628, 25915636, 21304728, 24152717, 19587772, 25036628, 23623295, 25640238, 23575371, 24632729, 25303518, 26512100, 24971628, 24763590, 24959919, 24586470…
240	20203603	A human gut microbial gene catalogue established by metagenomic sequencing.	Qin		7	10.1038/nature08821	True	[16497592, 15790844, 12055347, 17183309, 17183312, 16033867, 19164560, 19043404, 9758810, 15831718, 18794915, 17594176, 15568985, 17272687, 16304596, 16741115, 17916580, 10543789, 20019144, 17028096, 16188921, 12911699, 14681412, 12969510, 17942413, 12682299, 16738554, 10742206, 1938669, 16633129, 17973645, 19156481, 10867063, 19601958, 11932250, 9254694, 18276143, 17098935]
241	30815668	New approaches for metagenome assembly with short reads.	Ayling		1	10.1093/bib/bbz020	True	[29069476, 25561178, 22699609, 26594662, 23562481, 15001713, 25999513, 23864127, 15931165, 26903960, 10731133, 11504945, 18349386, 19251739, 20019144, 22506599, 25637556, 23593174, 25609793, 24632729, 22974120, 26895947, 24580807, 22495754, 24947750, 23259615, 25431440, 23550143, 27793084, 28446139, 21385045, 24281688, 25725497, 22495746, 29072142, 27012178, 22821567, 28396522, 27587685, 28298430…
242	22068540	How to apply de Bruijn graphs to genome assembly.	Compeau	2011	1	10.1038/nbt.2023	True	[11237011, 11181995, 10731132, 7542800, 20508146, 19060866, 20736338, 21572440, 2737674, 3250844, 2684223, 7497130, 11504945, 15342561, 18083777, 18349386, 18340039, 19251739, 20019144, 20724458, 20211242]
243	22821567	MetaVelvet: an extension of Velvet assembler to de novo metagenome assembly from short sequence reads.	Namiki	2012	1	10.1093/nar/gks678	True	[15001713, 17916580, 20203603, 20081835, 16110337, 21685107, 21385045, 19507285, 19958473, 20406503, 21385052, 19052320, 20398357, 18349386, 20027311, 7497130, 11504945, 19796385, 19251739, 3294162, 20019144, 17028096, 21155911]
244	22495754	IDBA-UD: a de novo assembler for single-cell and metagenomic sequencing data with highly uneven depth.	Peng	2012	1	10.1093/bioinformatics/bts174	True	[]
245	28298430	metaSPAdes: a new versatile metagenomic assembler.	Nurk	2017	1	10.1101/gr.213959.116	True	[26589280, 12142439, 21508958, 25485618, 26828418, 22506599, 25668560, 25435307, 23259615, 23979677, 24475038, 24695106, 12481130, 19698104, 22170421, 23060610, 26442255, 23209389, 23422339, 24947750, 21273488, 24450983, 22699609, 22796954, 22301318, 24755901, 24763590, 26149623, 25608871, 21926123, 24561555, 26655498, 25848873, 22388286, 21385045, 16731699, 25609793, 27012178, 17468765, 25188499…
246	25609793	MEGAHIT: an ultra-fast single-node solution for large and complex metagenomics assembly via succinct de Bruijn graph.	Li	2015	2	10.1093/bioinformatics/btv033	True	[]
247	28790452	A clinician's guide to microbiome analysis.	Claesson	2017	1	10.1038/nrgastro.2017.97	True	[23320958, 21702898, 26664811, 19264858, 27986704, 26252519, 23587118, 27884202, 25988396, 21718538, 16820507, 26617277, 22710135, 24626336, 23828782, 24529162, 10592173, 27647685, 22084012, 27456340, 24607570, 20172941, 25912934, 15507136, 22941634, 21596775, 27558918, 24771669, 27409811, 27540266, 23259615, 19863816, 20687950, 25969736, 26992426, 22237546, 22914093, 1724278, 21586583, 24293654,…
248	24580807	Kraken: ultrafast metagenomic sequence classification using exact alignments.	Wood	2014	3	10.1186/gb-2014-15-3-r46	True	[15001713, 14961025, 22699609, 2231712, 19648916, 17255551, 21527926, 19956701, 21989143, 22688413, 23320958, 23828782, 22958385, 8494378, 7808775, 20003500, 23990416, 22121212, 21217122, 15256412, 23665771, 17468765, 21961884]
249	26418763	MetaPhlAn2 for enhanced metagenomic taxonomic profiling.	Truong		1	10.1038/nmeth.3589	True	[22688413, 24192039, 22699609, 19478181, 24141494, 24580807]
250	27127406	Use of Metatranscriptomics in Microbiome Research.	Bashiardes	2016	1	10.4137/BBI.S34610	True	[15831718, 17055441, 17183312, 17210919, 22699609, 20489017, 26824647, 25417156, 21508958, 25083877, 19043404, 23778796, 22823934, 22572875, 21677749, 17699621, 25644696, 25078714, 25366965, 26589591, 26674881, 26638069, 25064714, 24336217, 26590418, 25146375, 23300406, 18723574, 22179717, 20195499, 20203603, 21408168, 18971961, 23209564, 23739052, 25407519, 24631493, 1354393, 7569999, 19015660, …
251	26137199	Combining metagenomics, metatranscriptomics and viromics to explore novel microbial interactions: towards a systems-level understanding of human microbiome.	Bikel	2015	1	10.1016/j.csbj.2015.06.001	True	[11352068, 22179717, 22972298, 19819907, 20360554, 20203603, 20624719, 23307560, 24062644, 25584460, 25147055, 23363771, 23638162, 25561343, 25546278, 18401439, 25619480, 23975157, 24843156, 24336217, 25058116, 24656964, 23022738, 25619688, 19259327, 12594028, 17881377, 25146375, 21829515, 23734239, 11472932, 23520129, 18723574, 17391789, 23282177, 20534432, 22402401, 25184604, 20383131, 19801464…
252	10592173	KEGG: kyoto encyclopedia of genes and genomes.	Kanehisa		3	10.1093/nar/28.1.27	True	[9287494, 9397687, 10592281, 9847135, 0, 9697222]
253	24532719	SOAPdenovo-Trans: de novo transcriptome assembly with short RNA-Seq reads.	Xie	2014	1	10.1093/bioinformatics/btu077	True	[]
254	24692635	Metatranscriptomics of the human oral microbiome during health and disease.	Jorth	2014	1	10.1128/mBio.01012-14	True	[22402401, 20880993, 22170420, 23965619, 22674334, 21205640, 23719380, 17183309, 16188921, 23328391, 23303375, 23762384, 23674263, 24450540, 23332745, 23823491, 19284550, 23975157, 9847135, 9042080, 22834967, 22036469, 24336217, 20383131, 16820507, 16332807, 24832523, 23974023, 20624719, 22388286, 17881408]
255	29715508	Gut metabolome meets microbiome: A methodological perspective to understand the relationship between host and microbe.	Lamichhane	2018	1	10.1016/j.ymeth.2018.04.029	True	[]
256	29808030	The fecal metabolome as a functional readout of the gut microbiome.	Zierer	2018	1	10.1038/s41588-018-0135-7	True	[16819463, 18316740, 23739052, 17183309, 19043404, 27409811, 24892638, 25038100, 22699611, 18283284, 27071815, 26740296, 26244934, 27666579, 28293020, 25417156, 27173935, 22672667, 15685651, 12534641, 24816252, 26352407, 29022597, 24892773, 19282396, 16332807, 26791506, 26069274, 26276682, 22253318, 19624122, 20955607, 20534432, 27635321, 21700674, 26664811, 27129722, 22282048, 27702888, 22706312…
257	30276736	Metaproteomics Study of the Gut Microbiome.	Lai		1	10.1007/978-1-4939-8814-3_8	True	[]
258	30744677	Metaproteomics reveals persistent and phylum-redundant metabolic functional stability in adult human gut microbiomes of Crohn's remission patients despite temporal variations in microbial taxa, genomes, and proteomes.	Blakeley-Ruiz	2019	1	10.1186/s40168-019-0631-8	True	[22424233, 22699609, 23828891, 22491358, 23821742, 24009397, 28035535, 21782228, 27448578, 6320630, 21531334, 26101138, 22254083, 22506074, 22003893, 24336217, 22699611, 23209564, 26996765, 18971961, 25914197, 30030445, 22279554, 27070903, 28693612, 28191884, 29739901, 26535114, 20950480, 20403810, 19522537, 17269722, 20709691, 26077811, 26585406, 27573110, 26623543, 28709472, 25852737, 22036470,…
259	22179717	Experimental and analytical tools for studying the human microbiome.	Kuczynski	2011	1	10.1038/nrg3129	True	[20534435, 16033867, 12594638, 18242222, 21392406, 19819907, 20360554, 20203603, 19892944, 19043404, 21624126, 19444216, 17431707, 19667173, 16820507, 17947321, 19004872, 20618939, 14734852, 22267877, 18723574, 21349862, 20602987, 21808637, 18584522, 20072605, 18638418, 19596234, 18541415, 20631792, 17594176, 20668239, 19696350, 21383980, 19816605, 11997164, 15271382, 21885731, 18407065, 19004758…
260	3427163	Estimating the population size for capture-recapture data with unequal catchability.	Chao		1		True	[]
261	29032640	Deciphering Diversity Indices for a Better Understanding of Microbial Communities.	Kim		1	10.4014/jmb.1709.09027	True	[]
262	29795328	Best practices for analysing microbiomes.	Knight		3	10.1038/s41579-018-0029-9	True	[]
263	18463690	The tragedy of the uncommon: understanding limitations in the analysis of microbial diversity.	Bent	2008	1	10.1038/ismej.2008.44	True	[]
264	25732937	Measuring β-diversity with species abundance data.	Barwell	2015	1	10.1111/1365-2656.12362	True	[21070562, 23055062, 18027747, 25732937, 16918900, 12836009, 17069391, 17803677, 23258408, 18027744, 23809147, 20337695, 21613141, 22624311, 18494792, 17594429]
265	30267172	Clinician Guide to Microbiome Testing.	Staley	2018	1	10.1007/s10620-018-5299-6	True	[28539477, 26764593, 29795809, 27047589, 27572174, 19601958, 26573915, 28098630, 22674330, 28953883, 22931831, 9705713, 29555994, 21508958, 20763645, 25156449, 25216087, 25957349, 25915636, 22699609, 19561178, 27147260, 22699611, 26175483, 23323867, 18463690, 20880993, 20758412, 19343057, 28179361, 30150716, 28467461, 28102756, 15082587, 21624126, 12147459, 28279336, 20847294, 7535888, 9818143, 2…
266	16332807	UniFrac: a new phylogenetic method for comparing microbial communities.	Lozupone		4	10.1128/AEM.71.12.8228-8235.2005	True	[15282603, 11823184, 9251193, 12732510, 12732511, 14602620, 11311437, 10877804, 6696422, 7685997, 11055963, 11864374, 11571135, 15357285, 12037610, 12086193, 16233530, 11248393, 16033867, 10489418, 14985472, 11125082, 12147459, 8979338, 9925563, 9115194, 14527284, 10473405, 15345436, 11526051, 15671178, 10547690, 9451814, 9924823]
267	23630581	phyloseq: an R package for reproducible interactive analysis and graphics of microbiome census data.	McMurdie	2013	7	10.1371/journal.pone.0061217	True	[19997069, 18264105, 9115194, 18723574, 16845035, 16820507, 19004872, 17947321, 16731699, 20053844, 20383131, 19801464, 20182525, 21878105, 23320832, 18803844, 9644018, 7542800, 15001713, 21283775, 21169378, 20395285, 22174279, 15461798, 21498398, 23587224, 16706913, 19710709, 17220268, 16332807, 20534432, 15178200, 20096121, 22905208, 21121042, 16369572, 16060722, 20944712, 22144613, 22358837, 2…
268	23975157	Predictive functional profiling of microbial communities using 16S rRNA marker gene sequences.	Langille	2013	2	10.1038/nbt.2676	True	[22411464, 20885794, 20441597, 22855211, 22678395, 21931822, 9916801, 15701695, 20197316, 17579514, 22752048, 23235290, 23013615, 21596990, 22090385, 20458099, 23133348, 22037308, 23116195, 14616063, 20182523, 22699609, 22832344, 18523433, 22194640, 22080510, 9381173, 16820507, 20383131, 22719234, 18803844, 17933580, 21212162, 23236140, 20430783, 20130030, 16006479, 17458065, 22698087, 18303956, …
269	25957349	Tax4Fun: predicting functional profiles from metagenomic 16S rRNA data.	Aßhauer	2015	1	10.1093/bioinformatics/btv287	True	[20383131, 23236140, 22832344, 22699609, 23658416, 24214961, 23418187, 18523433, 23975157, 25072414, 25540185, 21596990, 23193283]
270	20709691	Search and clustering orders of magnitude faster than BLAST.	Edgar	2010	2	10.1093/bioinformatics/btq461	True	[]
271	26582926	eggNOG 4.5: a hierarchical orthology framework with improved functional annotations for eukaryotic, prokaryotic and viral sequences.	Huerta-Cepas	2015	1	10.1093/nar/gkv1248	True	[19368988, 21695233, 23552219, 16285863, 21853451, 25369365, 12969510, 16381887, 23485417, 25399418, 24297252, 25429972, 25273105, 25428351, 17130144, 21149260, 24275491, 25352552, 17942413, 9381173, 24163254, 24225321, 25348405, 24316578, 25352553, 24293645, 24165881, 25428365, 25764277, 17567924, 20070885, 15318951, 16556910, 19505945, 21988835, 23329690, 20525638, 20224823, 22039361, 25428369,…
272	12969510	The COG database: an updated version includes eukaryotes.	Tatusov	2003	1	10.1186/1471-2105-4-41	True	[5449325, 10782117, 9381171, 12446146, 10704319, 11139625, 12028595, 11836216, 9381173, 9600883, 10805793, 11282971, 11743721, 12097341, 11125040, 11930014, 11178258, 11466286, 11677609, 11238985, 11790256, 11438739, 11381026, 11544372, 12045149, 12415315, 11075912, 9379893, 11779827, 11734060, 12515582, 11237011, 10731132, 9851916, 11130711, 8849441, 11859360, 11719806, 10892642, 12520028, 10413…
273	24288371	Pfam: the protein families database.	Finn	2013	1	10.1093/nar/gkt1223	True	[8107089, 9918945, 22102590, 20180275, 22039361, 16381856, 22127870, 875032, 23203873, 23603847, 22434837, 19151095, 21556138, 20224823, 18792934, 19920124, 10592242, 15123596, 23193264, 14681378, 15137915, 17456608, 18344544, 10679375, 12538906, 15880774, 23225024, 15111065, 7952898, 20001916, 21514144, 21782886, 23706950, 15769473, 15955779, 22942020, 15100292, 23203869, 22110033, 23193259]
274	17151080	TIGRFAMs and Genome Properties: tools for the assignment of molecular function and biological process in prokaryotic genomes.	Selengut	2006	1	10.1093/nar/gkl1043	True	[14681378, 12520025, 11125067, 10802651, 15347579, 10200254, 16930487]
275	18940856	InterPro: the integrative protein signature database.	Hunter	2008	1	10.1093/nar/gkn785	True	[17202162, 16381852, 12520033, 18039703, 15608179, 16381859, 12520025, 19455212, 17098927, 17130144, 18032434, 18045787, 15980438, 15044231, 17953480, 17210932, 14681407, 14681384, 17145710, 15961444, 17142228, 14681398, 16381875, 17576686, 16204122, 18694895]
276	31608109	pathfindR: An R Package for Comprehensive Identification of Enriched Pathways in Omics Data Through Active Subnetworks.	Ulgen	2019	1	10.3389/fgene.2019.00858	True	[26811602, 25148538, 28798381, 19617926, 29016636, 10802651, 22921309, 22210863, 23498093, 24413675, 25227143, 23483893, 18301781, 19490633, 22581175, 27512009, 27149630, 25008544, 28234906, 24334760, 15272936, 17531338, 27980099, 29497419, 17940530, 9096291, 18785179, 17979845, 28119804, 25450577, 24799765, 28123516, 18586718, 28117655, 19617889, 11752295, 24759575, 12659682, 23215719, 21637797,…
277	25177485	KEGGscape: a Cytoscape app for pathway data integration.	Nishida	2014	1	10.12688/f1000research.4524.1	True	[24214961, 19907644, 21546551, 22210867, 21700675, 14597658, 21149340, 15972284, 19729372, 23140568, 23716640, 15461798, 14960456, 12130640, 25177485]
278	26791506	MG-RAST, a Metagenomics Service for Analysis of Microbial Community Structure and Function.	Keegan		1	10.1007/978-1-4939-3369-3_13	True	[]
279	27327495	MEGAN Community Edition - Interactive Exploration and Analysis of Large-Scale Microbiome Sequencing Data.	Huson	2016	1	10.1371/journal.pcbi.1004957	True	[9818143, 25974306, 15608212, 25428371, 22056985, 10592173, 2231712, 25402007, 21690186, 17255551, 24165880, 24293654, 22096231, 26369961, 22688413, 24580807, 20383131, 20150127, 26537885, 26778510, 23193283, 10802651, 25036628, 23320958, 24632729, 26246894]
280	22719234	Metabolic reconstruction for metagenomic data and its application to the human microbiome.	Abubucker	2012	2	10.1371/journal.pcbi.1002358	True	[18280160, 19343057, 20303876, 19043404, 18714091, 20534435, 20668241, 0, 19892944, 20203603, 21508958, 17932063, 18803844, 21342551, 16741115, 19164758, 17916580, 19360128, 22719820, 19680427, 21702898, 22719831, 19451168, 19880382, 20709691, 19850718, 17468765, 12893936, 16273030, 18724739, 18215273, 21407210, 17579514, 9699297, 19553672, 17183300, 20615998, 17660508, 8706020, 10395325, 1704156…
281	31321880	Metaproteomic and Metabolomic Approaches for Characterizing the Gut Microbiome.	Peters	2019	1	10.1002/pmic.201800363	True	[]
282	18971961	Shotgun metaproteomics of the human distal gut microbiota.	Verberkmoes	2008	1	10.1038/ismej.2008.108	True	[]
283	30356851	Editorial: Novel Approaches in Microbiome Analyses and Data Visualization.	Galloway-Peña	2018	1	10.3389/fmicb.2018.02274	True	[]
284	28686567	Methods for The Metagenomic Data Visualization and Analysis.	Sudarikov	2017	1	10.21775/cimb.024.037	True	[]
285	30197908	Hypothesis Testing and Statistical Analysis of Microbiome.	Xia	2017	1	10.1016/j.gendis.2017.06.001	True	[22424233, 27126040, 19819907, 23209389, 25642449, 21962506, 21407244, 22573192, 26468751, 26046242, 25080448, 22711789, 27306663, 24503132, 23638368, 26308884, 27306664, 20352091, 20847294, 19018661, 26123276, 22761885, 23638073, 22760045, 24315484, 25699023, 21850056, 23453736, 24451201, 24781901, 25888008, 27255518, 26252519, 22799896, 24699258, 19360128, 26148172, 27723756, 24128059, 21885731…
286	25819674	Power and sample-size estimation for microbiome studies using pairwise distances and PERMANOVA.	Kelly	2015	2	10.1093/bioinformatics/btv183	True	[20383131, 21188149, 22798321, 24739969, 22699610, 22699609, 16260298, 23284876, 16332807, 17220268, 20827291, 23630581, 14664681, 23071679, 19801464, 21885731]
287	27197815	PERMANOVA-S: association test for microbial community composition that accommodates confounders and multiple distances.	Tang	2016	1	10.1093/bioinformatics/btw311	True	[24451201, 20383131, 21188149, 22711789, 22914093, 23943792, 19051285, 23847208, 16332807, 17220268, 23630581, 23300163, 22861804, 19801464, 24450871, 23267351, 25957468]
288	26028277	Analysis of composition of microbiomes: a novel method for studying microbial composition.	Mandal	2015	4	10.3402/mehd.v26.27663	True	[24076764, 22424233, 22914093, 20639773, 22473366, 21345099, 22172529, 16820507, 23028285, 23284876, 24312162, 22699611, 25114261, 22761885, 23638073, 22760045, 16882802]
289	30287354	Practical considerations for sampling and data analysis in contemporary metagenomics-based environmental studies.	Staley	2018	1	10.1016/j.mimet.2018.09.020	True	[]
290	21702898	Metagenomic biomarker discovery and explanation.	Segata	2011	11	10.1186/gb-2011-12-6-r60	True	[10521349, 11867112, 18698038, 20339085, 20679230, 18407065, 16497592, 16188921, 19235886, 16531752, 19878467, 19931263, 19819907, 17943116, 17183312, 18779823, 20368178, 18648509, 15845853, 14961025, 15978389, 1377787, 18487399, 11309499, 16646809, 18097463, 12097347, 20648230, 19043404, 16679014, 16880384, 20547594, 17943117, 17255551, 20428222, 19515961, 20130030, 16332807, 18803844, 19696045,…
291	23028285	Inferring correlation networks from genomic survey data.	Friedman	2012	5	10.1371/journal.pcbi.1002687	True	[18475305, 20236171, 21212162, 21677692, 18463690, 20818378, 22699610, 17932051, 22194782]
292	26048598	CCLasso: correlation inference for compositional data through Lasso.	Fang	2015	1	10.1093/bioinformatics/btv349	True	[23074263, 22807668, 23028285, 16741115, 9818143, 22699610, 22699609, 23752679, 24076764, 17653987, 334036]
293	25950956	Sparse and compositionally robust inference of microbial ecological networks.	Kurtz	2015	6	10.1371/journal.pcbi.1004226	True	[21304728, 17943116, 19259330, 21508958, 23326225, 24312162, 24629344, 24851867, 22807668, 21900968, 24367073, 22646978, 21430787, 23028285, 22796884, 16686963, 18079126, 15535868, 14764868, 18936750, 22101153, 23138306, 19801464, 23284876, 21132082, 26834510, 21697125, 24699258, 23284876, 10521342, 24913313, 22699609, 22861807, 24192039, 23525069]
294	22807668	Microbial co-occurrence relationships in the human microbiome.	Faust	2012	2	10.1371/journal.pcbi.1002606	True	[19657372, 16980956, 19478170, 17395828, 20194113, 21430787, 21169428, 21808637, 15573130, 16272510, 20003481, 21508958, 21775143, 21392406, 21113182, 20458099, 17601127, 19828884, 21778817, 18063722, 20117243, 20826648, 20368178, 22355685, 15697438, 21624126, 22698087, 22699609, 20534435, 19478181, 20333237, 10521342, 9623998, 12202830, 4129090, 19043404, 18524787, 7591109, 2777378, 20514044, 97…
295	23284876	Hypothesis testing and power calculations for taxonomic-based human microbiome data.	La Rosa	2012	1	10.1371/journal.pone.0052078	True	[19819907, 17943116, 20195499, 11526051, 12147459, 15345436, 16332807, 15746353, 17021230, 16597933, 19710709, 19360128, 6018555, 5480664, 22319561, 15608200, 20633572, 17788203, 17845298, 12359738]
296	22638576	Analyzing large biological datasets with association networks.	Karpinets	2012	1	10.1093/nar/gks403	True	[18769432, 11125068, 19920124, 21447597, 21115458, 19814812, 20864448, 12539951, 14681450, 19850718, 19161620, 19906727, 21097893, 20157475, 21205783, 19929850, 18467347, 21464838, 21366926, 18434345, 11917018, 21596792, 20562860, 15180928, 21149340, 19465394, 19161620, 12044357, 12187379, 20691090, 15568993, 22174245]
297	21039646	Supervised classification of human microbiota.	Knights	2010	3	10.1111/j.1574-6976.2010.00251.x	True	[]
298	25568281	Selection of models for the analysis of risk-factor trees: leveraging biological knowledge to mine large sets of risk factors with application to microbiome data.	Zhang	2015	1	10.1093/bioinformatics/btu855	True	[24316595, 19914921, 25293379, 22711789, 16820507, 23964800, 18419518, 24162467, 19719691, 22319561, 22699610, 22699609, 24174437, 23849442, 23284876, 16332807, 14985472, 6018555, 17947321, 19801464, 22698087, 20929878, 8100789, 15371364, 23315630, 17586664, 19360128, 20195499]
299	30429801	Mouse Microbiota Models: Comparing Germ-Free Mice and Antibiotics Treatment as Tools for Modifying Gut Bacteria.	Kennedy	2018	1	10.3389/fphys.2018.01534	True	[22705104, 29967529, 26032361, 18716618, 21205640, 25431490, 25305320, 2141628, 15153518, 13966929, 18724361, 29142211, 29468162, 22535377, 28775213, 24947042, 23778794, 29345366, 23159949, 2194922, 22968153, 24747744, 23334413, 29302034, 28469619, 27927779, 27326545, 22210917, 29566912, 26734581, 26018301, 22749822, 28086815, 27036912, 29632368, 29567068, 25896428, 27545347, 26259586, 25689829, …
300	20833767	Companion animals symposium: humanized animal models of the microbiome.	Gootenberg	2010	1	10.2527/jas.2010-3371	True	[]
301	31417197	Simple animal models for microbiome research.	Douglas	2019	1	10.1038/s41579-019-0242-1	True	[28375652, 28939559, 30737344, 27790190, 14580264, 28129860, 27317746, 29223977, 19008873, 22983029, 23913848, 28420790, 24194543, 29975680, 29317508, 28625783, 24504482, 30524133, 30353179, 23391737, 17664430, 24003149, 10963683, 28581841, 30635418, 19649264, 29764668, 22411464, 27140688, 20815823, 28770836, 26542567, 30398151, 30723205, 18218863, 27907842, 24242251, 30389767, 30510004, 23719154…
302	25974302	Microbiota and Host Nutrition across Plant and Animal Kingdoms.	Hacquard		1	10.1016/j.chom.2015.04.009	True	[]
303	30483150	Intestinal <i>in vitro</i> and <i>ex vivo</i> Models to Study Host-Microbiome Interactions and Acute Stressors.	Pearce	2018	1	10.3389/fphys.2018.01584	True	[28867793, 19591301, 28862530, 27018325, 17542291, 27013459, 25691102, 18799216, 19109868, 25887178, 24681129, 29675450, 26892850, 17261339, 18987064, 22074860, 5796354, 24631413, 25830558, 23695875, 17965431, 20884889, 26638070, 21249146, 27924137, 24892638, 8625769, 21521085, 1511431, 25991682, 25174402, 20691238, 8595521, 11531020, 2693229, 16407590, 26359485, 172398, 15831718, 25925913, 24072…
304	30591184	Primary Cell-Derived Intestinal Models: Recapitulating Physiology.	Dutton	2018	1	10.1016/j.tibtech.2018.12.001	True	[24798584, 22434367, 26668389, 27168102, 28811479, 22488418, 29540740, 27264604, 28322932, 28853441, 29714721, 23695511, 3932055, 24942678, 29106910, 29636525, 22815896, 29693040, 27193451, 15790844, 26499895, 20626454, 22258098, 14522724, 25046162, 26179603, 27617199, 6320630, 22940212, 19329995, 19398967, 28347989, 21889923, 26911908, 27851739, 29058719, 30123820, 29281259, 27100890, 29226615, …
305	25462016	Simulating distal gut mucosal and luminal communities using packed-column biofilm reactors and an in vitro chemostat model.	McDonald	2014	1	10.1016/j.mimet.2014.11.007	True	[]
306	21989255	Incorporating a mucosal environment in a dynamic gut model results in a more representative colonization by lactobacilli.	Van den Abbeele	2011	1	10.1111/j.1751-7915.2011.00308.x	True	[9172443, 9872808, 15790844, 16834600, 16385136, 12620837, 15831718, 19060061, 19782749, 19805152, 11803126, 17184326, 19843211, 16614252, 18806707, 20847011, 18560756, 15187188, 11777852, 19712298, 11832507, 10826811, 20392597, 11157347, 17183312, 14962135, 19308405, 20562281, 21361997, 20208051, 12089021]
307	26419531	Cultivation of stable, reproducible microbial communities from different fecal donors using minibioreactor arrays (MBRAs).	Auchtung	2015	1	10.1186/s40168-015-0106-5	True	[22674557, 22674334, 22674330, 23836415, 21910623, 22424233, 22411464, 12583961, 21885731, 18936492, 18199029, 20833767, 21475195, 21436049, 15505215, 25561744, 2930171, 9541554, 10645630, 12775682, 7763732, 21195203, 10721913, 17276052, 18682282, 20562281, 20847013, 24733099, 22699609, 21368115, 22688727, 21346791, 23793624, 25517225, 23235287, 25142831, 16308142, 12088513, 23864575, 16535200, 2…
308	31301485	A higher throughput and physiologically relevant two-compartmental human ex vivo intestinal tissue system for studying gastrointestinal processes.	Stevens	2019	1	10.1016/j.ejps.2019.104989	True	[]
309	27628134	Intestinal Organoids as a Novel Tool to Study Microbes-Epithelium Interactions.	Nigro		1	10.1007/7651_2016_12	True	[]
310	27760558	Tiny microbes, enormous impacts: what matters in gut microbiome studies?	Debelius	2016	1	10.1186/s13059-016-1086-x	True	[16741115, 24009397, 25417156, 23201093, 25662751, 26214836, 25417597, 23274889, 20613793, 22170749, 25448230, 25415497, 26428446, 26336637, 26179554, 24982633, 26097896, 21475195, 23614584, 22241860, 21276213, 25525895, 19725865, 23955772, 27214047, 26829716, 18723574, 21873488, 25519450, 17183309, 25307765, 22325006, 23861384, 17944619, 12133733, 27383984, 22519571, 21103409, 24285224, 18794915…
311	29890228	Interrogating the microbiome: experimental and computational considerations in support of study reproducibility.	Poussin	2018	1	10.1016/j.drudis.2018.06.005	True	[]
312	25146375	Host lifestyle affects human microbiota on daily timescales.	David		2	10.1186/gb-2014-15-7-r89	True	[22914093, 20368178, 22006564, 17183312, 22722865, 23828941, 9758810, 21624126, 20847294, 19018661, 20352091, 17183309, 19805153, 21885731, 24336217, 22553250, 20668239, 19892944, 20534432, 20383131, 23169633, 22674335, 22699611, 20679230, 17760501, 16922306, 18672992, 14693209, 20686513, 17189447, 7698613, 18936492, 22101049, 11208206, 22923434, 20709691, 16820507, 12147459, 17708774, 23028285, …
313	21624126	Moving pictures of the human microbiome.	Caporaso		3	10.1186/gb-2011-12-5-r50	True	[15831718, 20668239, 17594176, 19018661, 20847294, 19892944, 20368178, 19043404, 20571116, 20534435, 19819907, 20203603, 19004758, 20534432, 10831441, 16988018, 21151493, 19710709, 16820507, 20709691, 20927137]
314	29335554	Stability of the human faecal microbiome in a cohort of adult men.	Mehta	2018	1	10.1038/s41564-017-0096-0	True	[24315484, 18509436, 22674557, 21624126, 23828941, 25517225, 24739969, 26090993, 25146375, 23286720, 9758810, 19892944, 25964341, 13332180, 13332181, 23222524, 22699609, 24336217, 20847294, 26542567, 24843156, 22972295, 22030749, 23332745, 29335555, 22719234, 26418763, 28045459, 26735798, 3460636, 19036922, 20376150, 17618314, 9585521, 25527456, 23650530, 25271726, 20352091, 10821283, 20520713, 1…
315	23828941	The long-term stability of the human gut microbiota.	Faith		2	10.1126/science.1237439	True	[19043404, 20363958, 15831718, 1488186, 20203603, 23222524, 20081835, 22135472, 22101854, 22030749, 22237063, 8780213, 9360521, 7632212, 9758810, 19892944, 22699609, 23286720, 21436049, 14759262, 15166018, 17586664, 21317366, 18005754, 21624126, 20848478, 15535786, 23384382, 19748469, 20027311, 19261174, 22665442, 270744, 21349862, 21596990, 17881377, 22402401, 21903629, 15693945, 20709691]
316	23874976	Long-term temporal analysis of the human fecal microbiota revealed a stable core of dominant bacterial species.	Martínez	2013	1	10.1371/journal.pone.0069621	True	[19026645, 21475195, 22297845, 20203013, 22722865, 22972295, 22674335, 20805407, 16820245, 334036, 19473217, 4565354, 21036098, 21682646, 20203603, 19601958, 20816835, 21103409, 21379339, 16988018, 10831441, 19712312, 9758810, 21829582, 19043404, 18823678, 16869413, 21624126, 23286720, 21966454, 21151493, 21059476, 17183309, 22945443, 21885731, 23038174, 20686513, 20705661, 22194782, 19725865, 22…
317	29416530	'TIME': A Web Application for Obtaining Insights into Microbial Ecology Using Longitudinal Microbiome Data.	Baksi	2018	1	10.3389/fmicb.2018.00036	True	[22645318, 27259475, 28542458, 20383131, 21624126, 25146375, 20847294, 22437181, 28449106, 16597342, 26005845, 22553250, 24763225, 25538312, 26428854, 23978768, 27797774, 25980407, 28809429, 19892805, 18065427, 23630581, 25061070, 21833038, 27612291, 26664362, 23585583, 22739495, 27329048, 29143816, 28253908, 28592807]
318	30940197	Dynamic interaction network inference from longitudinal microbiome data.	Lugo-Martinez	2019	1	10.1186/s40168-019-0660-3	True	[22411464, 26640829, 24583074, 22553250, 25114261, 29030152, 24367073, 24348232, 18385770, 26853461, 1706728, 26283357, 12935332, 19477977, 22805708, 28827319, 27397138, 24922310, 18826957, 21864690, 14597658, 12209001, 23507238, 23398859, 20534435, 27914761, 26965870, 25211071]
319	25348405	UniProt: a hub for protein information.		2014	2	10.1093/nar/gku989	True	[24622611, 17379688, 15044231, 23180798, 21556138, 24826896, 24906382, 8493092, 8869746, 24697329, 17144652, 22123736, 23180789, 22135291, 22096229, 25348399, 21082430, 24855949]
320	30006342	Integrated Omics: Tools, Advances, and Future Approaches.	Misra	2018	1	10.1530/JME-18-0055	True	[]
321	31043514	Antibiotic Resistance Gene Diversity and Virulence Gene Diversity Are Correlated in Human Gut and Environmental Microbiomes.	Escudeiro	2019	1	10.1128/mSphere.00135-19	True	[17954599, 27541692, 26793178, 17277795, 21595903, 19800234, 23189144, 30244441, 25556404, 30665342, 23554414, 21178459, 24861036, 25271119, 12524329, 28842133, 28842132, 15950313, 26467993, 28027306, 28635967, 26207681, 21326336, 22959348, 21593798, 22699611, 22067448, 18635792, 12364374, 26738556, 20190823, 30369964, 24391833, 23568836, 21508958, 24763225, 27172044, 23326395, 22436174, 24628034…
322	31189463	Multiple levels of the unknown in microbiome research.	Thomas	2019	2	10.1186/s12915-019-0667-z	True	[28898207, 30661755, 24997786, 23033984, 23851394, 17620602, 30718868, 30745586, 30867587, 28894102, 30936548, 26083755, 26323759]
323	29420719	Microbial Dark Matter Investigations: How Microbial Studies Transform Biological Knowledge and Empirically Sketch a Logic of Scientific Discovery.	Bernard		1	10.1093/gbe/evy031	True	[27774985, 20421484, 23090996, 10500845, 8799176, 10988064, 26284777, 21646533, 12384570, 5781580, 26083755, 28290543, 28005056, 26502721, 22508375, 28604769, 28865481, 12662170, 17641187, 16439655, 10381871, 23596635, 26039982, 28099413, 27190206, 16186488, 26370902, 16741115, 24231291, 26863193, 28460117, 27572647, 9733676, 27327495, 22745249, 24149512, 22028628, 26437773, 28192164, 12663918, 2…
324	30099098	Altered Microbiome in Patients With Cirrhosis and Complications.	Acharya	2018	1	10.1016/j.cgh.2018.08.008	True	[15834937, 27720916, 22647038, 19625695, 26925050, 16299351, 18293275, 24374295, 25079328, 16102595, 5428044, 20837534, 12828956, 11156641, 19302262, 11693333, 26600078, 28467925, 22521198, 24828436, 22241860, 25288760, 18306221, 19003911, 22821944, 21145427, 16393283, 20558165, 24677131, 21940902, 26618922, 20335583, 24628464, 25450083, 4913353, 12358257, 11211904, 11786970, 2398251, 7643458, 15…
325	29108123	Optimal threshold of controlled attenuation parameter with MRI-PDFF as the gold standard for the detection of hepatic steatosis.	Caussy	2018	1	10.1002/hep.29639	True	[26707365, 24042449, 20858492, 26997539, 21726509, 25461851, 21623852, 14499785, 24768810, 19243014, 26226095, 11172192, 24574716, 17006934, 15940625, 12198701, 21618575, 20355234, 22025886, 22431131, 25482832, 22554256, 23382291, 23382293, 27312947, 20870345, 27911262, 26677985, 21920839, 24028214, 28039099, 28506907, 16538113, 28577247, 28405325, 26299412, 25468160, 26369383, 23383649, 26002934…
326	30859582	Collagen Formation Assessed by N-Terminal Propeptide of Type 3 Procollagen Is a Heritable Trait and Is Associated With Liver Fibrosis Assessed by Magnetic Resonance Elastography.	Caussy	2019	1	10.1002/hep.30610	True	[28802062, 24042449, 24768810, 25125077, 28130788, 11059435, 22505194, 19208353, 27315352, 26299412, 28628033, 18820647, 24978903, 24531328, 21423719, 26850495, 20708005, 29280273, 28736303, 25308921, 26406331, 27765759, 29069995, 25265505, 30014517, 29572891, 26002934, 25103310, 29908362, 29660324, 29108123, 22488764, 22554256, 23383649, 23696515, 29356032, 25873207, 23634241, 25639675, 26641456…
327	29572891	Link between gut-microbiome derived metabolite and shared gene-effects with hepatic steatosis and fibrosis in NAFLD.	Caussy	2018	1	10.1002/hep.29892	True	[26707365, 24042449, 28130788, 11059435, 19208353, 27315352, 26299412, 21381068, 24978903, 21423719, 28132890, 26858195, 24419221, 27775848, 27614103, 16741115, 23055155, 25079328, 28467925, 26600078, 27028797, 23985338, 22286219, 28263315, 24816252, 21878913, 26002934, 28628033, 22554256, 23383649, 19624122, 20955607, 15527666, 28530702, 22505194, 28628112, 26948887, 22297845, 23061754, 23333527…
328	28628033	Nonalcoholic fatty liver disease with cirrhosis increases familial risk for advanced fibrosis.	Caussy	2017	1	10.1172/JCI93465	True	[24042449, 22488764, 25935633, 25125077, 26116800, 21072891, 22357834, 21726509, 25461851, 21623852, 16901766, 11693332, 11059435, 22505194, 19208353, 27315352, 26299412, 22656328, 25291348, 18328931, 24731669, 18820647, 21381068, 20684021, 24978903, 20708005, 26002934, 27381112, 25103310, 22431131, 23383649, 25468160, 26350282, 25873207, 27002798, 23382291, 27312947, 27911262, 26560734, 22554256…
329	30926798	A gut microbiome signature for cirrhosis due to nonalcoholic fatty liver disease.	Caussy	2019	1	10.1038/s41467-019-09455-9	True	[28802062, 24042449, 28930295, 28130788, 29967350, 28467925, 29942096, 29748586, 26600078, 29665135, 26743949, 30045880, 25079328, 28628033, 11059435, 22505194, 19208353, 16901766, 11693332, 27315352, 26299412, 20708005, 21423719, 29280273, 18820647, 27173935, 19043404, 22699611, 29356032, 25103310, 29908362, 29660324, 29108123, 23599893, 20613793, 23964800, 28836573, 28352941, 29247558, 29104128…
330	22488764	The diagnosis and management of non-alcoholic fatty liver disease: practice Guideline by the American Association for the Study of Liver Diseases, American College of Gastroenterology, and the American Gastroenterological Association.	Chalasani		1	10.1002/hep.25762	True	[]
331	28900168	Identification of key metabolic changes during liver fibrosis progression in rats using a urine and serum metabolomics approach.	Chang	2017	1	10.1038/s41598-017-11759-z	True	[23635787, 24966602, 22157623, 27498553, 26873208, 10598751, 27256510, 25569286, 26412413, 25922912, 26256572, 22882828, 25575111, 23478936, 26755887, 27057307, 27248993, 14831078, 24381012, 27859443, 27452039, 28291813, 25660332, 17999630, 21841000, 26770018, 26251179, 27750081, 17276353, 20501968, 26658617, 24068518, 22493093, 25348752, 25695872, 24736528, 22802910, 8276177, 7988039, 26961243, …
332	25873207	Comparative diagnostic accuracy of magnetic resonance elastography vs. eight clinical prediction rules for non-invasive diagnosis of advanced fibrosis in biopsy-proven non-alcoholic fatty liver disease: a prospective study.	Cui	2015	1	10.1111/apt.13196	True	[22488764, 24042449, 20858492, 20879883, 22505194, 21478462, 15565570, 25661453, 23057494, 10573511, 16012941, 22357834, 17006923, 18976012, 10348825, 15940625, 17393509, 18390575, 3135226, 16729309, 12883497, 19523535, 20801772, 21950746, 23278163, 25103310, 23564711, 9260794, 15986415, 20648476, 22431131, 25482832, 25468160, 23383649, 25478922, 15915461, 3899825, 16681555, 17916548, 21460032, 2…
333	27315352	Shared genetic effects between hepatic steatosis and fibrosis: A prospective twin study.	Cui	2016	1	10.1002/hep.28674	True	[22656328, 10573511, 17006923, 22505194, 25935633, 15565570, 20858492, 24042449, 26299412, 18820647, 20708005, 21423719, 24531328, 26378644, 26002934, 26116800, 15368453, 16899321, 18384521, 21623852, 20537997, 22431131, 25482832, 12239257, 23696515, 23744793, 22025886, 20409663, 22554256, 23382291, 25103310, 25873207, 26560734, 16971732, 19208353, 15527666, 17135584, 18503774, 20427778, 20684021…
334	29362454	Nonalcoholic fatty liver disease is associated with dysbiosis independent of body mass index and insulin resistance.	Da Silva	2018	1	10.1038/s41598-018-19753-9	True	[21440669, 20207596, 20684021, 16447287, 27190693, 26663351, 26304302, 23703735, 23401313, 21129376, 23055155, 23454028, 23638162, 25644696, 26600078, 27028797, 27273168, 25581263, 24631112, 9096977, 10484010, 15915461, 3899825, 21359215, 22402401, 21048977, 22333067, 20709691, 23193283, 19801464, 21761941, 20383131, 18435746, 20167110, 24076764, 19360128, 12740060, 24921212, 25389954, 22699611, …
335	29168502	A gut bacterial pathway metabolizes aromatic amino acids into nine circulating metabolites.	Dodd	2017	1	10.1038/nature24661	True	[22674330, 19234110, 14606996, 25065623, 10419516, 1275638, 10849007, 11967068, 19891996, 3571034, 19027740, 21551058, 17024128, 24695404, 24093227, 18261238, 23412913, 17071787, 20603004, 18996345, 26160952, 23512433, 6125528, 7084457, 7353645]
336	27312947	MRI and MRE for non-invasive quantitative assessment of hepatic steatosis and fibrosis in NAFLD and NASH: Clinical trials to clinical practice.	Dulai	2016	1	10.1016/j.jhep.2016.06.005	True	[24042449, 21623852, 26057287, 22656328, 26219858, 10348825, 24768810, 20581244, 21688282, 16012941, 25661453, 19243014, 26226095, 11172192, 12385448, 24987758, 1393413, 2068804, 17006934, 17702661, 15940625, 24966609, 25866601, 25873207, 25305349, 25855666, 25247408, 22554256, 25103310, 15842546, 22360291, 22293384, 15647217, 3972947, 12364809, 16397743, 8815760, 2727467, 19221054, 21212366, 215…
337	30377376	Species-level functional profiling of metagenomes and metatranscriptomes.	Franzosa	2018	1	10.1038/s41592-018-0176-y	True	[24618403, 19444205, 27122046, 25915636, 22688413, 24141494, 26454280, 25863333, 26541816, 26561344, 27724866, 27327495, 26565399, 22719234, 22699609, 25402007, 22039206, 25161219, 28167665, 26999001, 26344404, 26418763, 16185861, 25398609, 25428365, 26476454, 26673716, 25428369, 26527732, 28953883, 28967888, 19383763, 20534435, 27420030, 25999513, 24743558, 21844365, 25211071, 24843156, 19043404…
338	10979117	Users' Guides to the Medical Literature: XXV. Evidence-based medicine: principles for applying the Users' Guides to patient care. Evidence-Based Medicine Working Group.	Guyatt		1	10.1001/jama.284.10.1290	True	[]
339	11135774	What is the best evidence for making clinical decisions?	Guyatt		1		True	[]
340	29942096	Molecular phenomics and metagenomics of hepatic steatosis in non-diabetic obese women.	Hoyles	2018	1	10.1038/s41591-018-0061-3	True	[11742412, 17167471, 28621339, 28731034, 28314735, 16895997, 23197411, 25079328, 17183312, 19043404, 24009397, 23151509, 29678198, 21475195, 28683308, 27956792, 21085204, 24211299, 23985870, 19356713, 26950361, 23719380, 26633628, 28530702, 27053230, 27062661, 15915461, 27409811, 23023125, 18425110, 22495754, 10481031, 20403810, 24997786, 17456850, 26244934, 21129376, 29057986, 27036856, 27892954…
341	29908362	Magnetic Resonance vs Transient Elastography Analysis of Patients With Nonalcoholic Fatty Liver Disease: A Systematic Review and Pooled Analysis of Individual Participants.	Hsu	2018	1	10.1016/j.cgh.2018.05.059	True	[26707365, 24042449, 25935633, 25125077, 28130788, 9581674, 19243014, 9284661, 11172192, 12385448, 24574716, 14698338, 20101745, 28442120, 22173167, 23032979, 21898479, 23423795, 26162026, 27861111, 18471441, 25103310, 26677985, 27911262, 19631508, 20139215, 18334275, 3203132, 29446106, 25305349, 22278368, 18395077, 25086938, 29104128, 28859228, 24768810]
342	29844325	Combining amplicon sequencing and metabolomics in cirrhotic patients highlights distinctive microbiota features involved in bacterial translocation, systemic inflammation and hepatic encephalopathy.	Iebba	2018	1	10.1038/s41598-018-26509-y	True	[24547986, 25079328, 21940902, 22821944, 25492994, 23993913, 15647636, 4587548, 4974346, 18252821, 25979259, 27795980, 22315951, 29581241, 26416191, 27822524, 24861948, 25309515, 19273338, 28323325, 28295919, 25733620, 27834801, 25595554, 25036628, 20979050, 23851335, 23333527, 23395169, 16102595, 16802003, 26183053, 27991881, 20711357, 27639192, 18256376, 27419387, 11730310, 26848182, 24733601, …
343	20423748	Plasma metabolomic profile in nonalcoholic fatty liver disease.	Kalhan	2010	1	10.1016/j.metabol.2010.03.006	True	[18662168, 11961152, 19243311, 15254578, 16155259, 17626065, 16888765, 19624122, 15915461, 12361751, 3899825, 627619, 355064, 376974, 19426389, 656452, 537273, 10731667, 18587407, 19026006, 16541101, 18837077, 19875558, 1543872, 3172971, 18158646, 19571235, 15747110, 11266382, 15616028, 17654743, 19356713, 16369774, 17940118, 17921356, 19657046]
344	23564711	Advanced fibrosis in nonalcoholic fatty liver disease: noninvasive assessment with MR elastography.	Kim	2013	1	10.1148/radiol.13121193	True	[15565570, 18038452, 15625647, 16012941, 3958472, 15940625, 17006934, 18956295, 11172192, 17916548, 18471441, 7569924, 16447288, 21751289, 19542403, 21460032, 15915461, 12883497, 18390575, 16729309, 17393509, 16099683, 18539647, 17634213, 21499110, 22404722, 12812818, 11470385, 3203132, 12385448, 19856447, 21547935, 22002910, 21254180, 21889468, 20932598, 20063276, 21898479, 19959511, 20187219]
345	29176591	Identifying metabolites by integrating metabolome databases with mass spectrometry cheminformatics.	Lai	2017	1	10.1038/nmeth.4512	True	[26430243, 20001958, 20235827, 23334546, 24659601, 19234110, 21678983, 28213207, 25530742, 19928838, 25938372, 27419259, 0, 18497891, 0, 26571212, 17263323, 17990490, 18269577, 27288986, 27038389, 21641865, 27381172, 26212167, 21769360, 3681892, 17125260]
346	24997786	An integrated catalog of reference genes in the human gut microbiome.	Li	2014	4	10.1038/nbt.2942	True	[22848458, 24141494, 23748443, 20489017, 20019144, 11932250, 19302550, 12883005, 11591649, 16731699, 23568836, 23828941, 23082188, 23877117, 22424233, 23892899, 19801464, 3427163, 18670396, 22699610, 20602987, 23320936, 19497933, 17947550, 21808637, 20203603, 24165883, 17586664, 24336217, 14676412, 19043404, 10578203, 23023125, 17916580, 20403810, 22558305, 20631792, 23985870, 16513982, 21880779,…
347	24042449	The global NAFLD epidemic.	Loomba	2013	1	10.1038/nrgastro.2013.171	True	[24061205, 15565570, 22095588, 15471321, 20335584, 19730384, 17006923, 16502396, 23686698, 20494470, 14726171, 22328022, 21726509, 20708005, 23084707, 17608855, 20858492, 22824479, 18956290, 21295846, 21423719, 4631502, 17565629, 23458891, 17786142, 20209604, 17114290, 17565631, 7598311, 19588648, 19381117, 10348825, 23041539, 18515091, 23312215, 18820647, 20222092, 16012941, 20684021, 17565630, …
348	26299412	Heritability of Hepatic Fibrosis and Steatosis Based on a Prospective Twin Study.	Loomba	2015	1	10.1053/j.gastro.2015.08.011	True	[22656328, 20494470, 24042449, 21478462, 24768810, 25125077, 16012941, 23860502, 21688282, 25935633, 26116800, 23296246, 20648472, 19303161, 19208353, 25451657, 19584882, 16971732, 18820647, 20684021, 22505194, 20537997, 20648476, 23686698, 21460032, 25103310, 24362072, 23564711, 25873207, 25478922, 22431131, 25482832, 26002934, 12239257, 22554256, 25218667, 24061203, 23696515, 23744793, 22025886…
349	28467925	Gut Microbiome-Based Metagenomic Signature for Non-invasive Detection of Advanced Fibrosis in Human Nonalcoholic Fatty Liver Disease.	Loomba		1	10.1016/j.cmet.2017.04.001	True	[16012941, 24415562, 26870931, 25935633, 27035642, 24374295, 26948887, 21688282, 26600078, 26743949, 27315352, 23959503, 27706836, 28130788, 27312947, 25125077, 26633628, 16741115, 26283345, 22297845, 20489017, 26512100, 23333527, 12169551, 27639192, 27534992, 24042449, 26299412, 26771114, 10348825, 5437307, 17028096, 25079328, 26057287, 17952090, 24768810, 19043404, 21623852, 19234110, 20581244,…
350	25103310	Magnetic resonance elastography predicts advanced fibrosis in patients with nonalcoholic fatty liver disease: a prospective study.	Loomba	2014	1	10.1002/hep.27362	True	[22488764, 20879883, 20858492, 22505194, 23084707, 23057494, 24042449, 15565570, 19818302, 14991537, 10348825, 10573511, 17006923, 18956294, 18976012, 16502396, 16012941, 15629518, 11961152, 19243014, 23973932, 17393509, 18038452, 19523535, 22239521, 21898479, 21256907, 23032979, 23564711, 23696515, 22431131, 22554256, 15915461, 17916548, 21460032, 23564711, 23423795, 23382291, 21212366, 19221054…
351	23696515	Utility of magnetic resonance imaging versus histology for quantifying changes in liver fat in nonalcoholic fatty liver disease trials.	Noureddin	2013	1	10.1002/hep.26455	True	[18956290, 12085369, 15565570, 22308841, 22326434, 22418883, 22488764, 22541706, 18471547, 11172192, 21898494, 22521354, 22330232, 18042105, 17449775, 14695401, 15339742, 22025886, 19221054, 21248233, 21448952, 21834002, 22554256, 22431131, 22505194, 8329970, 15915461, 20409663, 22777847, 22025886, 17654578, 18093781, 17896369, 18956464, 21769986, 20185194, 12198701, 17641368, 20578022, 21212366,…
352	31611297	Gut microbiota of obese subjects with Prader-Willi syndrome is linked to metabolic health.	Olsson	2019	1	10.1136/gutjnl-2019-319322	True	[30458177, 15505215, 20724524, 29899081, 19043404, 23985870, 27555308, 28989171, 9202122, 15660521, 22043168, 15691361, 22193922, 20962018, 25478934, 17666087, 29957059, 23819808, 12831945, 27662437, 23719380, 29379988, 23318724, 17062796, 20199883, 17167477, 26425705, 26633628, 23985875, 26100928, 26884067, 27892954, 23671105, 25417156, 31582752, 20152836, 28628112, 29409054, 25852737, 28928206,…
353	27911262	Magnetic Resonance Elastography vs Transient Elastography in Detection of Fibrosis and Noninvasive Measurement of Steatosis in Patients With Biopsy-Proven Nonalcoholic Fatty Liver Disease.	Park	2016	1	10.1053/j.gastro.2016.10.026	True	[24042449, 11473047, 20858492, 25468160, 26057287, 24768810, 21623852, 14499785, 24987758, 17006934, 15940625, 14698338, 18395077, 20101745, 26791825, 20870345, 22435761, 24548002, 24378529, 16538113, 22173167, 23032979, 18471441, 18555023, 25103310, 25873207, 26560734, 22554256, 25247408, 23423795, 27312947, 26677985, 22431131, 25482832, 26299412, 26369383, 27002798, 15915461, 23382291, 17916548…
354	23383649	Association between novel MRI-estimated pancreatic fat and liver histology-determined steatosis and fibrosis in non-alcoholic fatty liver disease.	Patel	2013	1	10.1111/apt.12237	True	[20460905, 21623852, 16540768, 19524579, 20489606, 10484010, 15647199, 16447287, 22326465, 22446927, 18333122, 17666465, 20225188, 3186686, 18043111, 19476877, 22049070, 716899, 6745910, 17879305, 19370785, 20419836, 21178651, 21521567, 18093781, 17654578, 17896369, 21448952, 18956464, 15915461, 21695724, 21713978, 22025886, 21769986, 18424954, 22431131, 22554256, 21593811, 21112658, 20871475, 50…
355	22554256	Correlation between liver histology and novel magnetic resonance imaging in adult patients with non-alcoholic fatty liver disease - MRI accurately quantifies hepatic steatosis in NAFLD.	Permutt	2012	1	10.1111/j.1365-2036.2012.05121.x	True	[21623852, 2295475, 7523217, 21726509, 21688282, 20101746, 18945255, 16000931, 20185194, 19505740, 20574093, 20578022, 21799647, 21448952, 21248233, 21769986, 19291787, 8329970, 15915461, 21212366, 21159457, 20409663, 19221054, 22431131]
356	27279214	Acetate mediates a microbiome-brain-β-cell axis to promote metabolic syndrome.	Perry		1	10.1038/nature18309	True	[24642959, 25191602, 17183312, 24979150, 24675232, 25761741, 20926643, 24336217, 25644242, 25426858, 18381287, 18260126, 11159819, 12475787, 10819232, 6337050, 427565, 3891316, 5339250, 4722412, 11334405, 16105864, 11238517, 24237703]
357	25079328	Alterations of the human gut microbiome in liver cirrhosis.	Qin	2014	5	10.1038/nature13568	True	[22699609, 17183312, 7630246, 20019144, 20679230, 16033867, 21574172, 23985875, 11164262, 22096231, 20203013, 19451168, 19762477, 22326468, 22184244, 21814872, 18252821, 15123075, 22406521, 22699610, 21163715, 19497933, 20833380, 20203603, 22135293, 22807668, 17183309, 22258098, 22699611, 18806780, 11453595, 22411464, 11950124, 20489017, 21885731, 19043404, 21621540, 23023125, 20890945, 22147550,…
358	23454028	Fecal microbiome and volatile organic compound metabolome in obese humans with nonalcoholic fatty liver disease.	Raman	2013	1	10.1016/j.cgh.2013.02.015	True	[]
359	23744793	Emerging quantitative magnetic resonance imaging biomarkers of hepatic steatosis.	Reeder	2013	1	10.1002/hep.26543	True	[23696515, 15940625, 21248233, 19221054, 21212366, 18093781, 21713978, 19856457, 17654578, 21695724, 18956464, 22127834, 21448952, 22777847, 10484010, 23382293, 23382291, 21145849, 22921995]
360	22688413	Metagenomic microbial community profiling using unique clade-specific marker genes.	Segata	2012	2	10.1038/nmeth.2066	True	[15886695, 15931165, 20203603, 0, 0, 0, 19864254, 16267321, 21210935, 21527926, 2231712, 21827705, 21062764, 21931822, 20707916, 20709691, 18851752, 16513982, 17468765, 19880382, 18714091, 18927115, 17255551, 21690186, 21127032, 21636595, 21586583, 17179938, 21358620, 19648916, 19956701, 21493653, 19801464, 19004872]
361	30196156	Emerging Role of the Gut Microbiome in Nonalcoholic Fatty Liver Disease: From Composition to Function.	Sharpton	2018	1	10.1016/j.cgh.2018.08.065	True	[27974040, 24440671, 28676707, 29113028, 29634682, 29795328, 23055155, 25764541, 27028797, 29379536, 23454028, 23638162, 27203081, 26600078, 27550547, 28823367, 28467925, 29362454, 29482963, 29665135, 29942096, 29572891, 25644696, 21829158, 29409054, 26563823, 27892954, 27409811, 27496472, 24997786, 29555994, 26719299, 26633628, 29178920, 26455903, 24416266, 29335555, 23985870, 27028797, 22326433…
362	26763834	Comparison of FIB-4 index, NAFLD fibrosis score and BARD score for prediction of advanced fibrosis in adult patients with non-alcoholic fatty liver disease: A meta-analysis study.	Sun	2016	1	10.1111/hepr.12647	True	[]
363	25938372	MS-DIAL: data-independent MS/MS deconvolution for comprehensive metabolome analysis.	Tsugawa	2015	1	10.1038/nmeth.3393	True	[24383719, 24727770, 21423193, 23581547, 23829391, 24753485, 20623627, 23817071, 21425294, 22608776, 8555263, 24957999, 24039616, 23793237]
364	31894142	Mass spectrometry searches using MASST.	Wang		1	10.1038/s41587-019-0375-9	True	[2231712, 22586093, 21182243, 29176591, 29762782, 22533540, 29140435, 28486464, 26612985, 27504778, 20334363, 18606607, 20623627, 22867903, 30303382, 24958137, 28158427, 23109552, 26467476, 22293552, 30407550, 31341288, 30275573, 24039616]
365	24375711	Nonalcoholic steatohepatitis is the most rapidly growing indication for liver transplantation in patients with hepatocellular carcinoma in the U.S.	Wong	2014	1	10.1002/hep.26986	True	[]
366	26162026	Hepatic MR Elastography: Clinical Performance in a Series of 1377 Consecutive Examinations.	Yin	2015	1	10.1148/radiol.2015142141	True	[18662740, 24265236, 22157623, 21073339, 22245903, 21284668, 12385448, 13159088, 19822238, 20032142, 21094450, 19505740, 18161879, 21094456, 19048335, 14698338, 11989698, 17916548, 16521091, 18065839, 21751289, 21182146, 21460032, 11731304, 14561551, 21701012, 23281171, 8690394, 17692984, 10484010, 18667287, 23712852, 24366108, 18504591, 24390975, 17940304, 18081722, 19930183, 23554863, 18467059,…
367	28930295	Global burden of NAFLD and NASH: trends, predictions, risk factors and prevention.	Younossi	2017	1	10.1038/nrgastro.2017.109	True	[24630507, 26299412, 22253364, 23512725, 23703888, 25548491, 27038448, 22103042, 22651705, 27339817, 24552858, 19155086, 26289101, 22684314, 21703178, 19476560, 23923370, 22978800, 27583084, 22717200, 20712056, 24316747, 22999011, 21502672, 25152986, 19168251, 26171685, 25941179, 25218670, 27315352, 25456868, 25580206, 24076363, 24061205, 24133664, 20222092, 21478462, 24637730, 15895401, 21145841…
368	31463800	Laparoscopic Revision of Bariatric Surgeries in Two Patients with Severe Resistant Hypocalcemia After Endocrine Cervical Surgery.	Zaarour		1	10.1007/s11695-019-04132-8	True	[26135962, 24120983, 15603666, 27645108, 27816436, 29417651, 27783154, 18592328, 26387060, 18063076]
369	26002934	Serum microRNAs explain discordance of non-alcoholic fatty liver disease in monozygotic and dizygotic twins: a prospective study.	Zarrinpar	2015	1	10.1136/gutjnl-2015-309456	True	[21623852, 12809815, 21726509, 20432259, 16971732, 19208353, 23689081, 21742789, 14744438, 23396165, 21420035, 22504185, 22436747, 21886843, 25232454, 24973316, 22847273, 23236228, 22879518, 12239257, 23696515, 22431131, 24976805, 22025886, 23744793, 24061203, 22554256, 21605702, 21742000, 25598080, 20537997, 20374639, 20485490, 21257220, 7834903, 16009939, 16258535, 18645592, 18395076, 21035526,…
370	26808454	Colorectal cancer outcomes and treatment patterns in patients too young for average-risk screening.	Abdelsattar	2016	1	10.1002/cncr.29716	True	[25372703, 18838716, 21448750, 19672260, 15006562, 15366745, 18794708, 17593332, 24062405, 24231453, 21750167, 25588105, 25806815, 9669808, 7969357, 25952088]
371	30018131	Impact of Patient Age on Molecular Alterations of Left-Sided Colorectal Tumors.	Puccini	2018	1	10.1634/theoncologist.2018-0117	True	[25220842, 28248415, 25372703, 28516436, 26855533, 25253942, 26341410, 27244218, 26557847, 23049789, 24393412, 25516639, 27978560, 29111259, 23882892, 26334895, 25003760, 26808454, 28376186, 25979833, 25713148, 27787550, 27722750, 28407110, 29156800, 27607555, 28596308, 28734759, 26031544, 28420421, 27022117, 10631274, 11948461, 20655395, 27558481, 28404093, 23447401, 22810696, 29523759, 25765070…
372	29636352	Spatial Variation of the Native Colon Microbiota in Healthy Adults.	Flynn	2018	1	10.1158/1940-6207.CAPR-17-0370	True	[]
373	19789331	Gender disparities in metastatic colorectal cancer survival.	Hendifar	2009	1	10.1158/1078-0432.CCR-09-0877	True	[16034922, 9217029, 17311019, 14999111, 7616598, 14750537, 17855280, 11237397, 10839302, 7847643, 18437512, 12631615, 10832824, 17704422, 18413774, 11896096, 16999644, 12808619, 11488795, 18510616, 15010075, 16928728, 1565019, 17296881, 16333005, 9610691, 19036691, 11006366, 10944126, 15175435, 15269313, 18752050, 15369453, 10667568, 16477031, 0, 15944762, 11196149, 10729832, 17615358, 12167685, …
374	30061036	Disease Characteristics, Clinical Management, and Outcomes of Young Patients With Colon Cancer: A Population-based Study.	Rodriguez	2018	1	10.1016/j.clcc.2018.06.007	True	[]
375	25979833	Location of colon cancer (right-sided versus left-sided) as a prognostic factor and a predictor of benefit from cetuximab in NCIC CO.17.	Brulé	2015	1	10.1016/j.ejca.2015.03.015	True	[]
376	4016685	Hereditary nonpolyposis colorectal cancer (Lynch syndromes I and II). I. Clinical description of resource.	Lynch		1	10.1002/1097-0142(19850815)56:4<934::aid-cncr2820560439>3.0.co;2-i	True	[]
377	26028255	PD-1 Blockade in Tumors with Mismatch-Repair Deficiency.	Le	2015	1	10.1056/NEJMoa1500596	True	[11209085, 15122199, 10485649, 25482239, 23724846, 25428504, 25428503, 24590637, 22658128, 22658127, 24714771, 20516446, 19165197, 24585723, 18245491, 21203531, 7824277, 22810696, 10362805, 11159189, 11413533, 11733361, 22622578, 20505728, 23169436, 20420947, 12621137, 11931527, 9618505, 25877891, 18463140, 18413329, 19934295, 15855819, 8012954, 12171881, 25079317, 20395525, 23636398, 19238076, 2…
378	29170280	Analysis of <i>Fusobacterium</i> persistence and antibiotic response in colorectal cancer.	Bullman	2017	3	10.1126/science.aal5240	True	[22903521, 15727814, 19442169, 19701202, 17106919, 22009989, 22009990, 23335968, 24385213, 24599709, 25703934, 27004000, 26181352, 26311717, 27811909, 23954159, 27876571, 26397137, 23954158, 28423670, 28753429, 27512904, 25680274, 28416491, 28143770, 22810696, 28622513, 27130618, 21552235, 20067388, 11980945, 17961780, 22506599, 18261238, 19561336, 18411202, 19451168, 9254694, 21702898, 24695404,…
379	26271397	Defective Mismatch Repair Status was not Associated with DFS and OS in Stage II Colon Cancer Treated with Adjuvant Chemotherapy.	Kim	2015	1	10.1245/s10434-015-4807-6	True	[]
380	11693338	A systematic review and meta-analysis of familial colorectal cancer risk.	Johns		1	10.1111/j.1572-0241.2001.04677.x	True	[]
381	29771800	Left-Sided Dominance of Early-Onset Colorectal Cancers: A Rationale for Screening Flexible Sigmoidoscopy in the Young.	Segev		1	10.1097/DCR.0000000000001062	True	[]
382	29262275	Tumor Mutational Burden and Response Rate to PD-1 Inhibition.	Yarchoan		1	10.1056/NEJMc1713444	True	[22658128, 26028255, 28596308, 28420421, 27093365]
383	11196149	Estrogens reduce and withdrawal of estrogens increase risk of microsatellite instability-positive colon cancer.	Slattery		1		True	[]
384	28596308	Mismatch repair deficiency predicts response of solid tumors to PD-1 blockade.	Le	2017	1	10.1126/science.aan6733	True	[25858804, 25428505, 25800770, 24590637, 25897158, 24714771, 25358689, 25428504, 25765070, 28129544, 18245491, 25428507, 25838375, 26922999, 9872311, 8030745, 11413533, 10362805, 26028255, 23177514, 27433843, 27694933, 28031159, 24157944, 19706884, 15528789, 16825502, 19934295, 25358689, 22461641, 25877891, 23202128, 5420325]
385	28462853	Comparing Clinical Characteristics and Outcomes of Young-onset and Late-onset Colorectal Cancer: An International Collaborative Study.	Rho	2017	1	10.1016/j.clcc.2017.03.008	True	[]
386	27722750	Prognostic and Predictive Relevance of Primary Tumor Location in Patients With RAS Wild-Type Metastatic Colorectal Cancer: Retrospective Analyses of the CRYSTAL and FIRE-3 Trials.	Tejpar		1	10.1001/jamaoncol.2016.3797	True	[19339720, 21502544, 25605843, 25088940, 25057166, 18056783, 26457759, 24201305, 24816724, 23864097, 26187617, 25713148, 26054387, 27856123, 25979833, 26111811, 22464327, 26028255]
387	29846947	Colorectal cancer screening for average-risk adults: 2018 guideline update from the American Cancer Society.	Wolf	2018	1	10.3322/caac.21457	True	[]
388	29313949	Cancer statistics, 2018.	Siegel	2018	1	10.3322/caac.21442	True	[]
389	8252630	Alleles of the APC gene: an attenuated form of familial polyposis.	Spirio		1	10.1016/0092-8674(93)90538-2	True	[]
390	28555630	Colorectal Cancer Screening: Recommendations for Physicians and Patients from the U.S. Multi-Society Task Force on Colorectal Cancer.	Rex	2017	1	10.1038/ajg.2017.174	True	[23414648, 22493463, 16564851, 25326034, 18384785, 23481261, 15313742, 10502165, 23460054, 27305518, 21709143, 27467183, 22442162, 24639052, 27311556, 17591622, 10840294, 26364679, 25042087, 15741571, 19268269, 26068773, 27258162, 26164494, 22707430, 15743345, 12050337, 20600026, 23549792, 21494037, 15987959, 19467539, 26188136, 18302080, 19793571, 22710576, 22219318, 21633092, 22361006, 26375551…
391	29033218	Early-onset Colorectal Cancer is Distinct From Traditional Colorectal Cancer.	Yeo	2017	1	10.1016/j.clcc.2017.06.002	True	[]
392	23112882	Colorectal cancer in alaska native people, 2005-2009.	Kelly		1		True	[9419408, 19998273, 17939129, 17140152, 16835911, 16838314, 16802324, 11287446, 19339391, 21600207, 15956652, 21674008, 11440957, 20501061, 20208017, 18006922, 21234688, 11063492, 22356323]
393	14970275	Revised Bethesda Guidelines for hereditary nonpolyposis colorectal cancer (Lynch syndrome) and microsatellite instability.	Umar		1	10.1093/jnci/djh034	True	[8182040, 8621220, 9062584, 9392616, 9823339, 9354436, 11978509, 11127266, 11376800, 11304573, 10793088, 11844828, 12378532, 10496341, 11948461, 9322509, 8835761, 9474874, 9542742, 11051382, 9000572, 12454837, 11861399, 11438509, 11208710, 11910346, 10978352, 12067992, 10369701, 8387880, 9313714, 10433040, 10868685, 10995807, 11579115, 11286479, 11772966, 12297979, 11920458, 9593786, 10829038, 11…
394	12761718	Genetic testing for high-risk colon cancer patients.	Grady		1	10.1016/s0016-5085(03)00376-7	True	[]
395	28248415	Colorectal cancer statistics, 2017.	Siegel	2017	1	10.3322/caac.21395	True	[]
396	25489084	Microbiota organization is a distinct feature of proximal colorectal cancers.	Dejea	2014	2	10.1073/pnas.1406199111	True	[20615996, 18500230, 12167685, 23426893, 11048725, 16000463, 10334980, 15040259, 17890331, 2240880, 16908512, 22009990, 23954159, 22009989, 23335968, 23534358, 23034650, 10426787, 19185839, 19564351, 21310826, 21303976, 22810696, 22461645, 14972060, 21878105, 20827291]
397	24509466	Polymerase proofreading-associated polyposis: a new, dominantly inherited syndrome of hereditary colorectal cancer predisposition.	Church		1	10.1097/DCR.0000000000000084	True	[]
398	26195711	High Prevalence of Hereditary Cancer Syndromes in Adolescents and Young Adults With Colorectal Cancer.	Mork	2015	1	10.1200/JCO.2015.61.4503	True	[24399786, 20420945, 24142823, 25253942, 25372703, 9663397, 9067568, 14970275, 11060333, 23532885, 15855431, 8199592, 19556618, 22481281]
399	13839882	Malignant tumors of the central nervous system associated with familial polyposis of the colon: report of two cases.	TURCOT		1	10.1007/BF02616938	True	[]
400	12867608	Tumor microsatellite-instability status as a predictor of benefit from fluorouracil-based adjuvant chemotherapy for colon cancer.	Ribic		1	10.1056/NEJMoa022289	True	[7575117, 9102255, 7715291, 2300087, 2778478, 2369315, 9440756, 8015575, 8523058, 2916939, 10334519, 7503659, 9872311, 8261392, 2841597, 2565047, 9122232, 8861899, 9593786, 10631274, 10433618, 11040179, 8484121, 8484122, 8505985, 8371783, 8261515, 8252616, 8128251, 8145827, 8030745, 9823339, 10362805, 9445110, 8700523, 10971428, 10644941, 10832824, 11309634, 9354436, 10416591, 11307149, 11861399,…
401	15425504	Cancer of the lower digestive tract in one family group.	GARDNER		1		True	[]
402	29420293	Patients with familial adenomatous polyposis harbor colonic biofilms containing tumorigenic bacteria.	Dejea	2018	3	10.1126/science.aah3648	True	[2188735, 8194700, 23534358, 16908512, 20224153, 25489084, 25959674, 26121046, 19701202, 22903521, 10756151, 23846483, 25305284, 19828750]
403	29156800	Comparative molecular analyses of left-sided colon, right-sided colon, and rectal cancers.	Salem	2017	1	10.18632/oncotarget.21169	True	[21802415, 26457759, 25979833, 27722750, 26145760, 24500602, 19339720, 24718886, 22427238, 26028255, 22810696, 27151745, 26553611, 19789331, 18622647, 25699240, 15944762, 11196149, 26875156, 12867608, 27022117, 11751422, 27197178, 27760322, 20635392, 12068308, 16804544, 26392102, 25713148, 23248156, 20619739, 23094721, 24062397, 18339877, 20160728, 22610356, 27270421, 19064975, 27681944, 18509181…
404	29578919	Mucinous Histology Signifies Poor Oncologic Outcome in Young Patients With Colorectal Cancer.	Soliman		1	10.1097/DCR.0000000000001060	True	[]
405	27811909	Fusobacterium nucleatum in Colorectal Carcinoma Tissue According to Tumor Location.	Mima	2016	1	10.1038/ctg.2016.53	True	[25198138, 25540232, 26378041, 25489084, 25036629, 24855012, 24629338, 25680274, 23954159, 23954158, 22009990, 22009989, 23335968, 24385213, 25703934, 26181352, 26811607, 27004000, 12216066, 15565587, 21708155, 22427238, 22899730, 23785428, 25280443, 3678950, 16192442, 22132074, 25234148, 23094721, 24047059, 26311717, 18832519, 20093385, 16645207, 17591929, 16049314, 24885062, 18516290, 22357840,…
406	29180604	Classifying Colorectal Cancer by Tumor Location Rather than Sidedness Highlights a Continuum in Mutation Profiles and Consensus Molecular Subtypes.	Loree	2017	1	10.1158/1078-0432.CCR-17-2484	True	[27907852, 25713148, 21456008, 26457759, 27310704, 25139339, 28407110, 28794806, 27380959, 25979833, 27722750, 22810696, 28165299, 26014291, 19097774, 26691448, 22427238, 27509333, 20544848, 23785428, 28267766, 23339363, 25920435]
407	27978560	Prevalence and Spectrum of Germline Cancer Susceptibility Gene Mutations Among Patients With Early-Onset Colorectal Cancer.	Pearlman		1	10.1001/jamaoncol.2016.5194	True	[16807412, 18809606, 15872200, 26195711, 25980754, 19125126, 19125127, 25940718, 19701074, 25280751, 22658618, 21486468, 25886519, 25741868, 26845104, 25194673, 23896379, 9288102, 23576677, 26873719, 26028255, 24292448, 24814045]
408	19787768	Genetic and epigenetic classifications define clinical phenotypes and determine patient outcomes in colorectal cancer.	Sanchez		1	10.1002/bjs.6683	True	[]
409	10348829	New clinical criteria for hereditary nonpolyposis colorectal cancer (HNPCC, Lynch syndrome) proposed by the International Collaborative group on HNPCC.	Vasen		1	10.1016/s0016-5085(99)70510-x	True	[]
410	24699879	Better long-term survival in young patients with non-metastatic colorectal cancer after surgery, an analysis of 69,835 patients in SEER database.	Li	2014	1	10.1371/journal.pone.0093756	True	[23335087, 18628378, 17531636, 8095636, 19998273, 15006562, 14570365, 2407049, 10192732, 2791782, 20840793, 21316708, 21881876, 15109385, 23794306, 22157065, 23882892, 19609485, 11289284, 18942625, 3365608, 19505901, 1434643, 8696540, 3826905, 21037816, 19387661, 22923453, 15659508, 17374833, 12885809, 24057646]
411	19620482	Clinical implications of the colorectal cancer risk associated with MUTYH mutation.	Lubbe	2009	1	10.1200/JCO.2008.21.6853	True	[]
412	29983593	Disparities in survival for right-sided vs. left-sided colon cancers in young patients: a study based on the Surveillance, Epidemiology, and End Results database (1990-2014).	Wang	2018	1	10.2147/CMAR.S163302	True	[28055103, 25468456, 18622647, 20010352, 27787550, 26573851, 21969498, 28594974, 28407110, 22157065, 24393412, 19998273, 28388972, 27864324, 24039357, 26855533, 20840793, 28389779, 21316708, 23460362, 26334895, 27464835, 2188735, 26074686, 24718889, 28542846, 20978259, 25088940, 27722750, 20008640, 22314188, 22147942, 26376292, 10448259, 26068398, 12867608, 15659508, 11040179, 11535541, 17606714,…
413	25806815	Overtreatment of young adults with colon cancer: more intense treatments with unmatched survival gains.	Kneuertz		1	10.1001/jamasurg.2014.3572	True	[]
414	21990380	Unique DNA methylome profiles in CpG island methylator phenotype colon cancers.	Xu	2011	1	10.1101/gr.122788.111	True	[15967110, 10029085, 7584402, 18922929, 10839546, 20852634, 20512117, 8065911, 20197478, 2840671, 10463569, 6185846, 19583777, 1542678, 20959295, 17660710, 20852635, 8790415, 10987300, 20885785, 15573120, 19620278, 12042769, 18772397, 9020842, 19911194, 16489339, 19261174, 18199160, 16682412, 17192055, 17308079, 12520026, 20613842, 17542650, 18832519, 15608260, 15068665, 19787768, 14681366, 21729…
415	7969357	A prospective study of family history and the risk of colorectal cancer.	Fuchs		1	10.1056/NEJM199412223312501	True	[]
416	27817215	Biological therapy targeting the IL-23/IL-17 axis in inflammatory bowel disease.	Verstockt	2016	1	10.1080/14712598.2017.1258399	True	[]
417	28573876	A safety assessment of biological therapies targeting the IL-23/IL-17 axis in inflammatory bowel diseases.	Verstockt	2017	1	10.1080/14740338.2017.1338273	True	[]
418	24479980	Review article: anti-adhesion therapies for inflammatory bowel disease.	Lobatón	2014	2	10.1111/apt.12639	True	[]
419	27144850	Ozanimod Induction and Maintenance Treatment for Ulcerative Colitis.	Sandborn		2	10.1056/NEJMoa1513248	True	[]
420	28467869	Tofacitinib as Induction and Maintenance Therapy for Ulcerative Colitis.	Sandborn		2	10.1056/NEJMoa1606910	True	[]
421	27988142	Clinical remission in patients with moderate-to-severe Crohn's disease treated with filgotinib (the FITZROY study): results from a phase 2, double-blind, randomised, placebo-controlled trial.	Vermeire	2016	2	10.1016/S0140-6736(16)32537-5	True	[]
422	28158411	The Future of Janus Kinase Inhibitors in Inflammatory Bowel Disease.	De Vries		1	10.1093/ecco-jcc/jjx003	True	[22914296, 22914295, 17499605, 22115827, 19174781, 21466486, 25341118, 27959607, 26899199, 26275429, 25129481, 23532440, 22819198, 2466296, 1848670, 8022485, 7518579, 22520844, 9287210, 25527793, 22520847, 15864272, 9098000, 14614851, 15999093, 15146247, 16083712, 23325835, 19592695, 19448631, 22595313, 27481309, 21383241, 26432894, 23359498, 25744728, 27664279, 23128233, 23301733, 9590172, 20197…
423	29277560	Long-term Efficacy and Safety of Stem Cell Therapy (Cx601) for Complex Perianal Fistulas in Patients With Crohn's Disease.	Panés	2017	1	10.1053/j.gastro.2017.12.020	True	[]
424	18706417	A randomized trial of Ustekinumab, a human interleukin-12/23 monoclonal antibody, in patients with moderate-to-severe Crohn's disease.	Sandborn	2008	1	10.1053/j.gastro.2008.07.014	True	[]
425	23075178	Ustekinumab induction and maintenance therapy in refractory Crohn's disease.	Sandborn		1	10.1056/NEJMoa1203572	True	[]
426	27959607	Ustekinumab as Induction and Maintenance Therapy for Crohn's Disease.	Feagan		2	10.1056/NEJMoa1602773	True	[]
427	25970800	Risk of Serious Infection With Biologic and Systemic Treatment of Psoriasis: Results From the Psoriasis Longitudinal Assessment and Registry (PSOLAR).	Kalb		1	10.1001/jamadermatol.2015.0718	True	[]
428	28365485	Association Between Ustekinumab Trough Concentrations and Clinical, Biomarker, and Endoscopic Outcomes in Patients With Crohn's Disease.	Battat	2017	1	10.1016/j.cgh.2017.03.032	True	[]
429	29409871	Pharmacokinetics and Exposure Response Relationships of Ustekinumab in Patients With Crohn's Disease.	Adedokun	2018	1	10.1053/j.gastro.2018.01.043	True	[]
430	28390867	Efficacy and Safety of MEDI2070, an Antibody Against Interleukin 23, in Patients With Moderate to Severe Crohn's Disease: A Phase 2a Study.	Sands	2017	2	10.1053/j.gastro.2017.03.049	True	[]
431	28411872	Induction therapy with the selective interleukin-23 inhibitor risankizumab in patients with moderate-to-severe Crohn's disease: a randomised, double-blind, placebo-controlled phase 2 study.	Feagan	2017	2	10.1016/S0140-6736(17)30570-6	True	[]
432	28423301	Risankizumab versus Ustekinumab for Moderate-to-Severe Plaque Psoriasis.	Papp		1	10.1056/NEJMoa1607017	True	[]
433	26042589	Tildrakizumab (MK-3222), an anti-interleukin-23p19 monoclonal antibody, improves psoriasis in a phase IIb randomized placebo-controlled trial.	Papp	2015	1	10.1111/bjd.13932	True	[]
434	26154787	A Phase 2 Trial of Guselkumab versus Adalimumab for Plaque Psoriasis.	Gordon		1	10.1056/NEJMoa1501646	True	[]
435	27515978	First-in-human study to assess guselkumab (anti-IL-23 mAb) pharmacokinetics/safety in healthy subjects and patients with moderate-to-severe psoriasis.	Zhuang	2016	1	10.1007/s00228-016-2110-5	True	[16688162, 18486740, 9302340, 19169254, 25412782, 18369459, 10358203, 17236132, 24679469, 17676044, 15657292, 9856816, 15610511, 18958885, 18486739, 23769296, 24852042, 18400188]
436	20559327	FOXP3+ regulatory T cells in the human immune system.	Sakaguchi	2010	1	10.1038/nri2785	True	[18538752, 14597769, 18510923, 41216, 19536194, 19039775, 18566595, 18287062, 9885918, 18395861, 16917003, 19633673, 12612581, 17502665, 15271794, 12522256, 11137993, 16203863, 18504453, 5823314, 18322169, 9670041, 17919943, 17922010, 10228007, 16818676, 2531196, 16540617, 15640650, 16007258, 18412171, 17962618, 17110462, 18981109, 16121185, 14991051, 11390436, 18436744, 19155494, 15466453, 19620…
437	25248005	Comprehensive intestinal T helper cell profiling reveals specific accumulation of IFN-γ+IL-17+coproducing CD4+ T cells in active inflammatory bowel disease.	Globig		1	10.1097/MIB.0000000000000210	True	[]
438	12477762	Increased expression of interleukin 17 in inflammatory bowel disease.	Fujino		1	10.1136/gut.52.1.65	True	[11709502, 11238058, 10029614, 10070037, 9646176, 7499828, 8877732, 10886512, 10328864, 11591732, 9367539, 8777726, 8676080, 9647250, 9672148, 9531313, 9886425, 10228009, 11592383, 11592370, 11777983, 11299057, 10335518, 11083268, 11035433, 10886512, 11046068, 11752873, 11692212, 1248701, 2440339, 271968, 11709514, 2787769, 11575456, 10802717, 11149563, 11515847, 11167992, 11115812, 9867112, 9391…
439	26092291	Secukinumab is superior to ustekinumab in clearing skin of subjects with moderate to severe plaque psoriasis: CLEAR, a randomized controlled trial.	Thaçi	2015	1	10.1016/j.jaad.2015.05.013	True	[]
440	22595313	Secukinumab, a human anti-IL-17A monoclonal antibody, for moderate to severe Crohn's disease: unexpected results of a randomised, double-blind placebo-controlled trial.	Hueber	2012	1	10.1136/gutjnl-2011-301668	True	[21530749, 12047962, 17241859, 17634459, 18603161, 16670770, 17570211, 17030948, 19448631, 16920909, 14962796, 12477762, 18512248, 17068223, 17554261, 18587394, 15537905, 18706417, 20926833, 16481629, 17435756, 16472588, 11313302, 11313302, 17470824, 17634458, 15606396, 20156954, 20473158, 20123958, 21350122, 21727188, 21958581, 19672253, 19174806, 19834969]
441	24814090	Etrolizumab as induction therapy for ulcerative colitis: a randomised, controlled, phase 2 trial.	Vermeire	2014	2	10.1016/S0140-6736(14)60661-9	True	[]
442	28527704	Anti-MAdCAM antibody (PF-00547659) for ulcerative colitis (TURANDOT): a phase 2, randomised, double-blind, placebo-controlled trial.	Vermeire	2017	2	10.1016/S0140-6736(17)30930-3	True	[]
443	28209624	Tofacitinib for induction and maintenance therapy of Crohn's disease: results of two phase IIb randomised placebo-controlled trials.	Panés	2017	2	10.1136/gutjnl-2016-312735	True	[19861953, 22914295, 21560202, 26303131, 25652884, 22357456, 24056767, 26520163, 15753546, 20393175, 24134498, 15479876, 26608188, 22894574, 24480677, 12047962, 16472588, 18360638, 17634458, 17241859, 26766141, 23964933, 15131785, 21122489, 21464096, 26899199, 24692527]
444	26519463	Donor Species Richness Determines Faecal Microbiota Transplantation Success in Inflammatory Bowel Disease.	Vermeire	2015	1	10.1093/ecco-jcc/jjv203	True	[23128233, 17653185, 920642, 9784526, 1681159, 12583961, 19343057, 22699609, 19819907, 20203603, 21508958, 22797518, 23985870, 23066529, 23209564, 17699621, 24629344, 21209126, 21621540, 24021287, 16188921, 20816835, 17119388, 19235886, 18050295, 19023901, 18936492, 9834268, 11500426, 12374228, 23323867, 22827693, 24060759, 12811208, 22183182, 25168749, 23899544, 25857665, 25836986, 25647155, 249…
445	25857665	Fecal Microbiota Transplantation Induces Remission in Patients With Active Ulcerative Colitis in a Randomized Controlled Trial.	Moayyedi	2015	1	10.1053/j.gastro.2015.04.001	True	[]
446	25836986	Findings From a Randomized Controlled Trial of Fecal Transplantation for Patients With Ulcerative Colitis.	Rossen	2015	1	10.1053/j.gastro.2015.03.045	True	[]
447	28214091	Multidonor intensive faecal microbiota transplantation for active ulcerative colitis: a randomised placebo-controlled trial.	Paramsothy	2017	2	10.1016/S0140-6736(17)30182-4	True	[]
448	26083213	Mongersen, an Oral SMAD7 Antisense Oligonucleotide, and Crohn's Disease.	Monteleone		1	10.1056/NEJMc1504845	True	[]
449	22971085	A phase 1 open-label trial shows that smad7 antisense oligonucleotide (GED0301) does not increase the risk of small bowel strictures in Crohn’s disease.	Zorzi		1	10.1111/apt.12051	True	[]
450	25499459	Inflammatory bowel disease: the classic gastrointestinal autoimmune disease.	Kaistha		1	10.1016/j.cppeds.2014.10.003	True	[]
451	29670252	Urbanization and the gut microbiota in health and inflammatory bowel disease.	Zuo		1	10.1038/s41575-018-0003-z	True	[]
452	29050646	Worldwide incidence and prevalence of inflammatory bowel disease in the 21st century: a systematic review of population-based studies.	Ng	2017	1	10.1016/S0140-6736(17)32448-0	True	[]
453	1881418	Inflammatory bowel disease (1).	Podolsky		1	10.1056/NEJM199109263251306	True	[]
454	25815983	Cultivating healthy growth and nutrition through the gut microbiota.	Subramanian		1	10.1016/j.cell.2015.03.013	True	[24848255, 23436288, 15883453, 25186175, 19444237, 23470164, 11978748, 22836031, 21508211, 25305294, 22383026, 8441573, 25126780, 22900748, 25300177, 24439897, 23135760, 25650398, 20566857, 20181811, 10837303, 24694712, 18787064, 21596954, 23828941, 24445198, 22123889, 22732170, 22745059, 23460033, 25301627, 24411938, 21983067, 15870317, 1984349, 25231861, 25002669, 21695057, 22264879, 25717097, …
455	29590046	Gut bacteria selectively promoted by dietary fibers alleviate type 2 diabetes.	Zhao		1	10.1126/science.aao5774	True	[]
456	26338727	The gut microbiota and host health: a new clinical frontier.	Marchesi	2015	1	10.1136/gutjnl-2015-309990	True	[21596990, 22698087, 22258098, 22525886, 19235886, 24651582, 24334760, 24348539, 24861948, 19807780, 22945443, 23549436, 21992950, 24226773, 22121108, 23614584, 24892638, 22990854, 23301521, 15643541, 22552027, 16033867, 17183309, 18779823, 22797518, 18283284, 22905200, 19915462, 23023125, 23719380, 23985870, 22728514, 23985875, 24902956, 18203807, 20706692, 23602448, 19291785, 6797866, 22297845,…
457	24896187	Persistent gut microbiota immaturity in malnourished Bangladeshi children.	Subramanian	2014	1	10.1038/nature13421	True	[10371570, 21990106, 20156903, 11237236, 23794237, 23553163, 21596990, 21885731, 22699611, 23363771, 24336217, 23614584, 23828941, 16881875, 23349750, 22353925]
458	30319571	The Gut Microbiota in the Pathogenesis and Therapeutics of Inflammatory Bowel Disease.	Zuo	2018	1	10.3389/fmicb.2018.02247	True	[26742586, 10716678, 24503132, 24060759, 20600031, 23842501, 23159051, 26308884, 23690590, 22115376, 19651626, 28741616, 25159453, 22102318, 15984978, 12811208, 27242733, 21123809, 17023554, 15353570, 20602997, 19102792, 26228458, 25973666, 22009989, 21530738, 27025251, 25663207, 25223604, 25545101, 15300573, 22683238, 24336217, 20679230, 23669309, 27863247, 20847294, 18401439, 23977147, 23748339…
459	25992857	The virome in host health and disease.	Cadwell		1	10.1016/j.immuni.2015.05.003	True	[25431490, 23690590, 19644362, 18246079, 17507983, 24487272, 20497515, 8752279, 23104095, 17115046, 25594173, 24507433, 18849966, 20602997, 22411464, 16308574, 19369670, 16611912, 24062777, 23778792, 24604202, 22421730, 18398449, 25316698, 21407242, 21166538, 25834109, 20364091, 12368303, 8401590, 18417562, 22316382, 18039107, 23063120, 24595373, 10923632, 11352068, 24950204, 21402903, 25378626, …
460	24679532	The virome in mammalian physiology and disease.	Virgin		1	10.1016/j.cell.2014.02.032	True	[24077100, 22705104, 17158329, 8094248, 15743531, 23796963, 23690590, 17507983, 24487272, 23326226, 20602997, 24155394, 23664726, 23657884, 16556264, 1409723, 24267896, 23778792, 19234207, 8476573, 22421730, 23144878, 23698366, 18398449, 21407242, 24062739, 21328413, 23063120, 15544614, 22018237, 21402903, 22674328, 21311023, 11522749, 21998394, 21998395, 9989981, 10801979, 23903845, 21795334, 22…
461	23836644	Rapid evolution of the human gut virome.	Minot	2013	1	10.1073/pnas.1300833110	True	[12705861, 19896852, 16163346, 20631792, 21880779, 22355105, 22900013, 22864264, 6387911, 8658163, 19043404, 22699611, 21885731, 19834481, 16336043, 22495754, 21632766, 18541415, 14526037, 22688413, 21967437, 18277885, 18703739, 18157154, 20129051, 20056882, 21646539, 17519437, 23446421, 16170324, 18532877, 20160083, 15386016, 22904687, 22541361, 23063120, 6874905, 1892377, 21771719, 21972239]
462	22355105	Hypervariable loci in the human gut virome.	Minot	2012	1	10.1073/pnas.1119061109	True	[16170324, 18532877, 20160083, 15386016, 11896279, 18922465, 21880779, 20019144, 20631792, 18824125, 21885679, 22194701, 19247286, 16631788, 17765600, 20826161, 19004871, 2598259, 21762814, 21632759, 21627821, 21885731]
463	20631792	Viruses in the faecal microbiota of monozygotic twins and their mothers.	Reyes		1	10.1038/nature09199	True	[18077539, 17894817, 19659499, 19696350, 19672290, 12886937, 16172379, 18398449, 14526037, 16336043, 18541415, 19043404, 16731699, 20363958, 20203603, 17090214, 20147985, 19360128, 15034147, 19377059, 19710652, 19834481, 20444704, 17616596, 15175308, 11931688, 19300441, 8544814, 16771665, 11389585, 8954104, 786151, 19587772, 18264105, 20383131, 17586664, 17062630, 20011103, 15743531, 12384570, 17…
464	24621522	Classification and quantification of bacteriophage taxa in human gut metagenomes.	Waller	2014	1	10.1038/ismej.2014.30	True	[24451229, 23489642, 15743531, 20959381, 23690590, 14526037, 15353570, 23035931, 12941415, 21187931, 22067448, 22411464, 16513982, 22861807, 23111870, 23045666, 23084423, 23178671, 23568836, 17062630, 22138992, 23468974, 21948823, 19942437, 23222723, 23082188, 18832362, 23024644, 16188921, 17179938, 21880779, 23748443, 19819907, 20203603, 23023125, 20631792, 21911332, 17355176, 23222524, 21307954…
465	29174401	The Gut Microbiota Facilitates Drifts in the Genetic Diversity and Infectivity of Bacterial Viruses.	De Sordi	2017	1	10.1016/j.chom.2017.10.010	True	[]
466	25619688	Disease-specific alterations in the enteric virome in inflammatory bowel disease.	Norman	2015	1	10.1016/j.cell.2015.01.002	True	[24060759, 23690590, 24487272, 24679531, 14526037, 15353570, 18646162, 20602997, 20383131, 20534432, 21687533, 23045666, 23778792, 25058116, 19234207, 18398449, 23611873, 24629344, 16553803, 23063120, 3777713, 21690186, 18174904, 21209126, 24560869, 23899544, 20140211, 25170151, 18268057, 16033867, 9720870, 16547063, 23836644, 22355105, 21880779, 23013615, 22161412, 22674330, 24508599, 5157132, 2…
467	30038310	Murine colitis reveals a disease-associated bacteriophage community.	Duerkop	2018	1	10.1038/s41564-018-0210-y	True	[19923578, 22001864, 12055347, 12704158, 18854238, 16009137, 22890996, 25808229, 24679531, 21880779, 20631792, 18337718, 27153496, 26373372, 23478337, 26185088, 14638798, 23045666, 28302859, 25939040, 25619688, 18268057, 23690590, 19033538, 7905019, 28122648, 22572638, 28182951, 18030708, 28948103, 28749930, 26038737, 27799466, 17785533, 23222723, 27533034, 24591378, 17041631, 27573828, 16547044,…
468	22699611	Human gut microbiome viewed across age and geography.	Yatsunenko	2012	3	10.1038/nature11053	True	[16461645, 20203603, 18252821, 17916580, 20668239, 11772630, 17035042, 20566857, 19898491, 20383131, 20679230, 4599664, 10232646, 17594176, 16882802, 16332807, 21039646, 21508958, 21885731, 19696045, 16042603, 14633879, 18996345, 10449780, 6147084, 10584050, 10953675, 8777827, 1311657, 14678176, 21596990, 19043404, 21624126, 20360363]
469	30150716	Regional variation limits applications of healthy gut microbiome reference ranges and disease models.	He	2018	2	10.1038/s41591-018-0164-x	True	[5302020, 3701945, 4681099, 3376388, 5481955, 5603068, 28967887, 3156573, 5240844, 5790872, 5050012, 5954204, 5829308, 4208626, 5773753, 27822518, 2777893, 4632476, 20709691, 4438525, 3626512, 3506950]
470	15757563	Mimivirus in pneumonia patients.	La Scola		1	10.3201/eid1103.040538	True	[2772465, 8081490, 15084508, 11747734, 12890321, 12781026, 9004515, 9093261, 12663918, 15486256, 6350372, 7508458, 11058154, 11934711, 10987697, 11254518, 7569993]
471	23295276	Increased risk of pneumonia among patients with inflammatory bowel disease.	Long	2013	1	10.1038/ajg.2012.406	True	[18054550, 21063230, 21397721, 14699483, 16447241, 17659759, 19117595, 21358439, 22056398, 20005977, 18996498, 11266241, 17162240, 17904915, 21661712, 16843645, 20848530, 16224307, 1607900, 19808918, 21366474, 15472534, 14724808, 20222914, 17219403, 16280395, 16817843, 19755964]
472	21508958	Enterotypes of the human gut microbiome.	Arumugam	2011	3	10.1038/nature09944	True	[15831718, 12363017, 16000838, 16741115, 19043404, 17916580, 18941009, 20203603, 18587409, 20489017, 19900971, 17594176, 19601958, 18940858, 19018661, 17633442, 1681580, 20171997, 19508560, 19712312, 10831441, 12524406, 19892944, 19553672, 10981693, 15388697, 17183309, 19498350, 17448153, 12228259, 19540811, 17183312, 17224063, 2379871, 9212428, 20959381, 17586664, 19164758]
473	29255284	Enterotypes in the landscape of gut microbial community composition.	Costea	2017	2	10.1038/s41564-017-0072-8	True	[22699609, 27541692, 20203603, 19043404, 23828941, 23985870, 27126039, 22699611, 23066529, 25003530, 11553815, 12829800, 22427238, 21508958, 20534435, 23326225, 24739969, 24887286, 23023125, 16820245, 23222524, 25896518, 21885731, 25010449, 24584251, 22319561, 23297005, 24296500, 22905200, 22797518, 26866806, 23347395, 24912178, 23149725, 25545295, 25727666, 27177190, 26241138, 25368157, 28770836…
474	27573828	Healthy human gut phageome.	Manrique	2016	2	10.1073/pnas.1601060113	True	[21508958, 22699609, 20203603, 18541218, 23836644, 21880779, 25619688, 20631792, 26125684, 16336043, 23793624, 19601958, 25058116, 23718773, 22144149, 19878268, 17853907, 19834481, 22732228, 24259713, 23748443, 26351661, 22974120, 24695404, 22543367, 22495754, 24621522, 23060610, 22434876, 22558115]
475	28302859	Inflammation boosts bacteriophage transfer between <i>Salmonella</i> spp.	Diard	2017	1	10.1126/science.aaf8451	True	[]
476	28539351	Bacteriophage transfer during faecal microbiota transplantation in <i>Clostridium difficile</i> infection is associated with treatment outcome.	Zuo	2017	1	10.1136/gutjnl-2017-313952	True	[26061850, 20048681, 23323867, 25938992, 26757463, 21150894, 20736229, 20616009, 23690590, 23045666, 24259713, 27148577, 27025251, 27286042, 27866880, 27935413, 25619688, 22388286, 25640518, 20631792, 27084119, 25223604, 23669309, 25982290, 24679532, 24799689, 19834481]
477	29066574	Low eukaryotic viral richness is associated with faecal microbiota transplantation success in patients with UC.	Conceição-Neto	2017	1	10.1136/gutjnl-2017-315281	True	[28539351, 23323867, 24582877, 28087657, 26519463, 26559140, 25619688, 24060759, 25771806]
478	28461690	Ménage à trois in the human gut: interactions between host, bacteria and phages.	Mirzaei	2017	1	10.1038/nrmicro.2017.30	True	[20348932, 27144353, 21063753, 26982729, 23690590, 20566857, 19878268, 27573828, 15976021, 22018234, 27412881, 28099413, 27660623, 26308042, 18407065, 23332745, 27225966, 23023125, 26971586, 14686936, 24678769, 23618829, 25058116, 16033867, 17183312, 23836644, 21278760, 26690305, 22699609, 24814786, 21454789, 23828941, 19909893, 16336043, 26615910, 27644585, 20979102, 23006754, 22120885, 23435359…
479	15353570	Phages and the evolution of bacterial pathogens: from genomic rearrangements to lysogenic conversion.	Brüssow		1	10.1128/MMBR.68.3.560-602.2004	True	[9712806, 6348523, 11889106, 12706095, 9226258, 14651616, 12044378, 10735884, 12419616, 14638798, 4215366, 7927792, 12122206, 3160112, 8408571, 12354222, 12601157, 12049734, 13869737, 9278503, 8294437, 14563883, 6452848, 8526524, 12419617, 10986258, 12055286, 14526037, 12384570, 11073906, 12819060, 11179310, 12010966, 11136444, 11792317, 2993167, 11353836, 3299365, 3308853, 1447124, 14756790, 254…
480	24259713	Gnotobiotic mouse model of phage-bacterial host dynamics in the human gut.	Reyes	2013	1	10.1073/pnas.1319470110	True	[20147985, 19834481, 23828941, 20631792, 21880779, 18541415, 23836644, 22030749, 20416301, 17379808, 21572966, 22808158, 23380084, 22420857, 22355105, 23690590, 21998396, 22205877, 22491358, 19748469, 22094732, 7768817, 16285866, 6460871, 19699505, 23045666]
481	18187273	Transduction of bla(CMY-2), tet(A), and tet(B) from Salmonella enterica subspecies enterica serovar Heidelberg to S. Typhimurium.	Zhang	2007	1	10.1016/j.vetmic.2007.11.032	True	[]
482	16547063	beta-lactam antibiotics induce the SOS response and horizontal transfer of virulence factors in Staphylococcus aureus.	Maiques		1	10.1128/JB.188.7.2726-2729.2006	True	[14688795, 11333217, 12896996, 10760155, 12864861, 9720870, 8349538, 15308764, 4227577, 12726763, 11418332, 15687217, 3323160, 11489124, 11356571, 15819636, 12823821, 14523105, 10669353]
483	29807996	A bacteriophage enzyme induces bacterial metabolic perturbation that confers a novel promiscuous function.	Jerlström Hultqvist	2018	1	10.1038/s41559-018-0568-5	True	[]
484	26690305	Spatial disturbances in altered mucosal and luminal gut viromes of diet-induced obese mice.	Kim	2016	1	10.1111/1462-2920.13182	True	[]
485	21880779	The human gut virome: inter-individual variation and dynamic response to diet.	Minot	2011	1	10.1101/gr.122705.111	True	[15743531, 19271198, 14526037, 18541415, 18703739, 15353570, 19833774, 20383131, 17074857, 18337718, 15886693, 17521438, 17537822, 19635824, 19178566, 11932250, 11557807, 19502393, 19933762, 18832362, 16332807, 16056220, 20929803, 20211242, 15980530, 6387911, 19357095, 21412345, 20631792, 20147985, 19834481, 12142423, 16804543, 20714354, 9399864, 18157154, 7012872, 16163346, 12969510, 19300441, 8…
486	26366711	Early life dynamics of the human gut virome and bacterial microbiome in infants.	Lim	2015	1	10.1038/nm.3950	True	[24679532, 24508599, 25079328, 22411464, 22018232, 22183182, 25798435, 20668239, 22699611, 24896187, 25974306, 20566857, 25114261, 19043404, 21682646, 17594176, 20631792, 25417156, 25279917, 24267896, 23922368, 23226428, 23903845, 23063120, 17507983, 23836644, 14526037, 21880779, 25619688, 21833038, 16534914, 24799689, 18541415, 22875894, 18398449, 25262473, 19033469, 22442383, 25969564, 15886693…
487	26441861	The human gut virome: a multifaceted majority.	Ogilvie	2015	1	10.3389/fmicb.2015.00918	True	[24646696, 17890331, 2231712, 7535888, 17090214, 15743531, 21508958, 15790844, 23690590, 24228227, 24253663, 22457982, 18541415, 14526037, 15251204, 15936660, 23725668, 15353570, 11792317, 12886937, 15175280, 22424233, 21390233, 22968153, 25566233, 25133738, 23045666, 25058116, 23074261, 25861745, 4138653, 10376593, 6886680, 12625836, 18710568, 11352068, 20182457, 22699609, 21468227, 17940657, 21…
488	27107939	Sequential Infection with Common Pathogens Promotes Human-like Immune Gene Expression and Altered Vaccine Response.	Reese	2016	1	10.1016/j.chom.2016.04.003	True	[25142586, 17507983, 25594173, 24155394, 26544943, 22916012, 16481333, 11179329, 11207651, 26451485, 21407242, 25834109, 19047440, 26795250, 17235319, 22224764, 22674334, 25599590, 18501437, 26339051, 4633476, 19816561, 14978070, 24911151, 15102768, 16329189, 25082704, 21739679, 19029902, 24968940, 25772697, 8537675, 24145791, 16824126, 23401516, 12639986, 24837104, 23084915, 16199517, 25092317, …
489	28161189	Making Mouse Models That Reflect Human Immune Responses.	Tao	2017	1	10.1016/j.it.2016.12.007	True	[]
490	27096360	Normalizing the environment recapitulates adult human immune traits in laboratory mice.	Beura	2016	1	10.1038/nature17655	True	[14978070, 23401516, 23382184, 24489990, 18199409, 17582340, 16275758, 25092317, 25526304, 26657141, 25417158, 7734867, 15032595, 23746652, 12466850, 19015179, 21324009, 23959175, 25992857, 19596234, 21803418, 26795250, 14625547, 17723218, 15069016, 16824126, 24674969, 14617203, 7964509, 8517916, 16604076, 21037095, 11207297, 26037126, 23100562, 22393125, 24385150, 25395301, 23542740, 25957682, 1…
491	27126036	How colonization by microbiota in early life shapes the immune system.	Gensollen		1	10.1126/science.aad9378	True	[26824647, 16187156, 23840569, 20566857, 20937875, 22422004, 19043404, 17594176, 22699611, 20668239, 20247584, 14433463, 5429896, 6066182, 14010768, 12660734, 19075245, 13966929, 23515135, 15173836, 22990625, 21407244, 21596591, 19079220, 8596932, 8596934, 8596933, 4911977, 23333858, 8509140, 22726443, 13707166, 8378333, 17291291, 16009137, 19833089, 8418051, 19836068, 21937990, 23624374, 2120564…
492	11798245	Reduction of serum interferon (IFN)-gamma concentration and lupus development in NZBxNZWF(1)mice by lactic dehydrogenase virus infection.	Hayashi		1	10.1053/jcpa.2001.0507	True	[]
493	8292553	Suppression of development of anti-nuclear antibody and glomerulonephritis in NZB x NZWF1 mice by persistent infection with lactic dehydrogenase virus: possible involvement of superoxide anion as a progressive effector.	Hayashi		1		True	[4169964, 1430346, 4279268, 220229, 221610, 6972963, 7273857, 6217253, 6818546, 3902031, 3903045, 2968295, 2843049, 2843565, 2847985, 2162996, 2031455, 1313461, 1419777, 4536694]
494	3455930	Infection of mice with lactic dehydrogenase virus prevents development of experimental allergic encephalomyelitis.	Inada		1	10.1016/0165-5728(86)90074-3	True	[]
495	28743984	Gut microbiota and IBD: causation or correlation?	Ni	2017	1	10.1038/nrgastro.2017.88	True	[27787492, 22001864, 22907164, 27065999, 15082587, 16188921, 21407187, 23226773, 3972275, 1681159, 9552226, 27793607, 20679230, 18936492, 3247591, 21219646, 16988016, 17699621, 17119388, 17484864, 18050295, 25567118, 28191884, 23044767, 27271491, 12524406, 18043660, 18948599, 19712374, 21209126, 20816835, 21621540, 27217061, 22699834, 24629344, 26468751, 21856139, 9834268, 10456892, 6499624, 1771…
496	21621540	Twin study indicates loss of interaction between microbiota and mucosa of patients with ulcerative colitis.	Lepage	2011	1	10.1053/j.gastro.2011.04.011	True	[]
497	21219646	High-throughput clone library analysis of the mucosa-associated microbiota reveals dysbiosis and differences between inflamed and non-inflamed regions of the intestine in inflammatory bowel disease.	Walker	2011	1	10.1186/1471-2180-11-7	True	[15168363, 16374258, 12806610, 18587394, 17653185, 9395346, 12876555, 18500230, 18794915, 16820245, 15158604, 18474643, 3972275, 20622892, 10535871, 11781279, 18242222, 7768364, 15785894, 17714674, 17133079, 14684564, 18377803, 15082587, 16188921, 16988018, 18341488, 20203603, 16988016, 17699621, 19235886, 9003751, 12089021, 15831718, 16332321, 15867587, 16478485, 15345436, 19710709, 19801464, 19…
498	27217061	Composition and function of the pediatric colonic mucosal microbiome in untreated patients with ulcerative colitis.	Shah	2016	1	10.1080/19490976.2016.1190073	True	[25248007, 23128233, 20839241, 20816835, 15082587, 17699621, 15867587, 16849736, 23725320, 23044767, 22170749, 21621540, 18701655, 18936492, 25121355, 23269735, 24021287, 24713205, 17265126, 23013615, 23690761, 24629344, 12089021, 22699834, 15388697, 21390229, 17933936, 21904534, 20648002, 23385241, 25037189, 22968374, 23737764, 24040367, 24204633, 25567118, 25198138, 25865369, 23801832, 21296867…
499	17262808	Microbial diversity of inflamed and noninflamed gut biopsy tissues in inflammatory bowel disease.	Sepehri		1	10.1002/ibd.20101	True	[]
500	26937623	Microbiome Survey of the Inflamed and Noninflamed Gut at Different Compartments Within the Gastrointestinal Tract of Inflammatory Bowel Disease Patients.	Forbes		2	10.1097/MIB.0000000000000684	True	[]
501	30664783	Microbial network disturbances in relapsing refractory Crohn's disease.	Yilmaz	2019	1	10.1038/s41591-018-0308-z	True	[]
502	22388286	Fast gapped-read alignment with Bowtie 2.	Langmead	2012	4	10.1038/nmeth.1923	True	[20644199, 20436464, 20701754, 20460430, 19261174, 19451168, 20080505, 19497933, 21771779, 20981092, 21776081, 19505943]
503	21530749	Conventional medical management of inflammatory bowel disease.	Burger		1	10.1053/j.gastro.2011.02.045	True	[]
504	16339095	Infliximab for induction and maintenance therapy for ulcerative colitis.	Rutgeerts		1	10.1056/NEJMoa050516	True	[]
505	21209123	Adalimumab for induction of clinical remission in moderately to severely active ulcerative colitis: results of a randomised controlled trial.	Reinisch	2011	1	10.1136/gut.2010.221127	True	[]
506	22062358	Adalimumab induces and maintains clinical remission in patients with moderate-to-severe ulcerative colitis.	Sandborn	2011	1	10.1053/j.gastro.2011.10.032	True	[]
507	9321530	A short-term study of chimeric monoclonal antibody cA2 to tumor necrosis factor alpha for Crohn's disease. Crohn's Disease cA2 Study Group.	Targan		1	10.1056/NEJM199710093371502	True	[]
508	16472588	Human anti-tumor necrosis factor monoclonal antibody (adalimumab) in Crohn's disease: the CLASSIC-I trial.	Hanauer		1	10.1053/j.gastro.2005.11.030	True	[]
509	17634459	Maintenance therapy with certolizumab pegol for Crohn's disease.	Schreiber		1	10.1056/NEJMoa062897	True	[]
510	24840000	Complications and surgery in the inflammatory bowel diseases biological era.	Sokol		1	10.1097/MOG.0000000000000078	True	[]
511	28211593	Higher infliximab trough levels are associated with perianal fistula healing in patients with Crohn's disease.	Yarur	2017	1	10.1111/apt.13970	True	[]
512	25091063	Long-term outcome of enterocutaneous fistula in patients with Crohn's disease treated with anti-TNF therapy: a cohort study from the GETAID.	Amiot	2014	1	10.1038/ajg.2014.183	True	[]
513	17299059	Adalimumab for maintenance treatment of Crohn's disease: results of the CLASSIC II trial.	Sandborn	2007	1	10.1136/gut.2006.106781	True	[10579123, 1885073, 1345871, 8031350, 9176068, 11040201, 9321530, 10500056, 12047962, 10228190, 14985485, 12584368, 12671888, 15224278, 12818276, 10703815, 12415583, 14644854, 12528101, 12860493, 14719195, 15082480, 15146409, 15228184, 16472588, 1248701, 8299896, 11313302, 15361500, 17241859]
514	12047962	Maintenance infliximab for Crohn's disease: the ACCENT I randomised trial.	Hanauer		1	10.1016/S0140-6736(02)08512-4	True	[]
515	21122530	Report of the ECCO pathogenesis workshop on anti-TNF therapy failures in inflammatory bowel diseases: definitions, frequency and pharmacological aspects.	Allez	2010	1	10.1016/j.crohns.2010.04.004	True	[]
516	21045814	The London Position Statement of the World Congress of Gastroenterology on Biological Therapy for IBD with the European Crohn's and Colitis Organization: when to start, when to stop, which drug to choose, and how to predict response?	D'Haens	2010	1	10.1038/ajg.2010.392	True	[]
517	21366636	Review article: loss of response to anti-TNF treatments in Crohn's disease.	Ben-Horin	2011	1	10.1111/j.1365-2036.2011.04612.x	True	[]
518	18294633	Risk factors for opportunistic infections in patients with inflammatory bowel disease.	Toruner	2008	1	10.1053/j.gastro.2008.01.012	True	[]
519	25473153	Risk of infections associated with biological treatment in inflammatory bowel disease.	Andersen		1	10.3748/wjg.v20.i43.16014	True	[20393175, 16339095, 16500392, 17634458, 22062358, 22155755, 19107783, 11971010, 11596589, 15599205, 2690289, 12960720, 22613901, 12047962, 14985485, 18832524, 22890223, 22056398, 24532516, 24078983, 20675706, 15986370, 16979537, 12905464, 20530046, 15297773, 23053885, 17631151, 21844919, 22677117, 20848501, 18684188, 23569399, 19224750, 23462785, 11467645, 12468964, 17026558, 15306601, 12858469,…
520	19558997	Risk of lymphoma associated with combination anti-tumor necrosis factor and immunomodulator therapy for the treatment of Crohn's disease: a meta-analysis.	Siegel	2009	1	10.1016/j.cgh.2009.01.004	True	[17904915, 12047962, 14985485, 15825070, 14762776, 10338381, 15138212, 11007233, 11677199, 16009685, 16618399, 15138212, 10500056, 17299059, 15297773, 15168807, 17804562, 16030404, 17041753, 15720356, 12650795, 15476155, 16618399, 17299059, 16357613, 16120759, 11380038, 14699483, 17311600, 15449986, 14984376, 15297773, 18564113, 11241255, 18443021, 18046031, 18550004, 18490372, 17628557, 18826414]
521	26517527	Azathioprine or 6-mercaptopurine for maintenance of remission in Crohn's disease.	Chande	2015	1	10.1002/14651858.CD000067.pub3	True	[]
522	27192092	Azathioprine and 6-mercaptopurine for maintenance of remission in ulcerative colitis.	Timmer	2016	1	10.1002/14651858.CD000478.pub4	True	[]
523	23980911	Vedolizumab for the treatment of IBD: a selective therapeutic approach targeting pathogenic a4b7 cells.	Jovani		1	10.2174/13894501113146660206	True	[]
524	28804488	Anti-Adhesion Therapies in Inflammatory Bowel Disease-Molecular and Clinical Aspects.	Zundler	2017	1	10.3389/fimmu.2017.00891	True	[24662394, 23128233, 19672897, 24751956, 19006613, 20350293, 18473766, 17717539, 12840763, 15485630, 17924560, 11018170, 9212736, 7687523, 22654882, 17201681, 28221249, 11812992, 16116469, 11923495, 28296823, 8468482, 19860663, 24479980, 23964932, 23964933, 16267322, 7686922, 8898653, 15947080, 19897961, 26917043, 27038247, 24814090, 27543429, 21537083, 17617575, 16216886, 17620361, 20432234, 195…
525	16267322	Natalizumab induction and maintenance therapy for Crohn's disease.	Sandborn		1	10.1056/NEJMoa043335	True	[]
526	17484865	Natalizumab for the treatment of active Crohn's disease: results of the ENCORE Trial.	Targan	2007	1	10.1053/j.gastro.2007.03.024	True	[]
527	18852339	Decrease in the numbers of dendritic cells and CD4+ T cells in cerebral perivascular spaces due to natalizumab.	del Pilar Martin	2008	1	10.1001/archneur.65.12.noc80051	True	[]
528	15947079	Progressive multifocal leukoencephalopathy complicating treatment with natalizumab and interferon beta-1a for multiple sclerosis.	Kleinschmidt-DeMasters	2005	1	10.1056/NEJMoa051782	True	[]
529	15947078	Progressive multifocal leukoencephalopathy in a patient treated with natalizumab.	Langer-Gould	2005	1	10.1056/NEJMoa051847	True	[]
530	22591293	Risk of natalizumab-associated progressive multifocal leukoencephalopathy.	Bloomgren		1	10.1056/NEJMoa1107829	True	[]
531	11929387	A pilot study of treatment of active ulcerative colitis with natalizumab, a humanized monoclonal antibody to alpha-4 integrin.	Gordon		1	10.1046/j.1365-2036.2002.01205.x	True	[]
532	23964932	Vedolizumab as induction and maintenance therapy for ulcerative colitis.	Feagan		1	10.1056/NEJMoa1215734	True	[]
533	23964933	Vedolizumab as induction and maintenance therapy for Crohn's disease.	Sandborn		1	10.1056/NEJMoa1215739	True	[]
534	24859203	Effects of vedolizumab induction therapy for patients with Crohn's disease in whom tumor necrosis factor antagonist treatment failed.	Sands	2014	1	10.1053/j.gastro.2014.05.008	True	[]
535	27639327	Efficacy of Vedolizumab Induction and Maintenance Therapy in Patients With Ulcerative Colitis, Regardless of Prior Exposure to Tumor Necrosis Factor Antagonists.	Feagan	2016	1	10.1016/j.cgh.2016.08.044	True	[]
536	27930408	Vedolizumab as Induction and Maintenance Therapy for Crohn's Disease in Patients Naïve to or Who Have Failed Tumor Necrosis Factor Antagonist Therapy.	Sands		1	10.1097/MIB.0000000000000979	True	[]
537	27683800	Long-term Efficacy of Vedolizumab for Ulcerative Colitis.	Loftus		1	10.1093/ecco-jcc/jjw177	True	[]
538	27683798	Long-term Efficacy of Vedolizumab for Crohn's Disease.	Vermeire		1	10.1093/ecco-jcc/jjw176	True	[]
539	24067534	Vedolizumab, a monoclonal antibody to the gut homing α4β7 integrin, does not affect cerebrospinal fluid T-lymphocyte immunophenotype.	Milch	2013	1	10.1016/j.jneuroim.2013.08.011	True	[]
540	26893500	The safety of vedolizumab for ulcerative colitis and Crohn's disease.	Colombel	2016	1	10.1136/gutjnl-2015-311079	True	[24452878, 19509315, 25502899, 23964932, 23964933, 24859203, 23591599, 22147460, 25996351, 10082069, 25908521, 26135040, 24051931, 24490595, 23649185, 22312009, 22890223, 23721759, 23602821, 21351201, 21506984, 24035809, 23518804, 23802849, 19394180]
541	22123062	Discovery and mechanism of ustekinumab: a human monoclonal antibody targeting interleukin-12 and interleukin-23 for treatment of immune-mediated disorders.	Benson	2011	1	10.4161/mabs.3.6.17815	True	[15207826, 10501404, 20305665, 20065640, 8222328, 18454843, 18155297, 2504877, 2419430, 12563297, 2531194, 17676044, 12417590, 0, 15657292, 17676045, 15682457, 19088061, 18390697, 20483730, 19283718, 21576383, 16261173, 19578368, 20674401, 19464987, 17513718, 9631008, 16151405, 20691190, 8943050, 11114383, 12023369, 21747388, 10899108, 18680750, 10358203, 9743382, 7595199, 9486407, 7528773, 14662…
542	16374252	Both IL-12p70 and IL-23 are synthesized during active Crohn's disease and are down-regulated by treatment with anti-IL-12 p40 monoclonal antibody.	Fuss		1	10.1097/01.mib.0000194183.92671.b6	True	[]
543	17979029	Drug evaluation: CNTO-1275, a mAb against IL-12/IL-23p40 for the potential treatment of inflammatory diseases.	Wittig		1		True	[]
544	29142515	Efficacy and safety of ustekinumab in Japanese patients with moderately to severely active Crohn's disease: a subpopulation analysis of phase 3 induction and maintenance studies.	Hibi	2017	1	10.5217/ir.2017.15.4.475	True	[19923578, 15168363, 25732745, 19424654, 27175111, 26130991, 25217388, 25045286, 25729432, 25914555, 12047962, 16472588, 17241859, 17634458, 22123062, 18486739, 21955098, 23075178, 27959607, 26192919, 12105836, 25108385, 23301632, 25607786, 26097039]
545	29797519	Long-term efficacy and safety of ustekinumab for Crohn's disease through the second year of therapy.	Sandborn	2018	1	10.1111/apt.14794	True	[27914655, 27660341, 15825070, 15571587, 10796482, 10833208, 12047962, 14985485, 24134498, 20298496, 17634459, 16267322, 27683798, 24859203, 15852250, 28612180, 23295703, 8174958, 29114832, 7910274, 11596589, 15061685, 23301632, 26151787, 27027388, 27959607, 23279003, 22356258, 29315694, 29430672, 24118102, 29409871, 16423890]
546	23301632	Long-term safety of ustekinumab in patients with moderate-to-severe psoriasis: final results from 5 years of follow-up.	Papp		1	10.1111/bjd.12214	True	[]
547	27027388	Drug survival of biologic therapy in a large, disease-based registry of patients with psoriasis: results from the Psoriasis Longitudinal Assessment and Registry (PSOLAR).	Menter	2016	1	10.1111/jdv.13611	True	[22846688, 24117166, 25007369, 24304288, 24807471, 24673245, 23441722, 21219290, 23647206, 24552612, 25115194, 25132294, 23875537, 26853180, 23134986, 24684204, 26053050, 21108668, 23909993, 22077903, 24117023, 25088451, 24482301, 23897769, 23942868, 20553600]
548	26151787	Safety Surveillance for Ustekinumab and Other Psoriasis Treatments From the Psoriasis Longitudinal Assessment and Registry (PSOLAR).	Papp		1		True	[]
549	14668806	Regulation of JAK-STAT signalling in the immune system.	Shuai		1	10.1038/nri1226	True	[]
550	17312100	The JAK-STAT signaling pathway: input and output integration.	Murray		1	10.4049/jimmunol.178.5.2623	True	[]
551	19290934	Janus kinases in immune cell signaling.	Ghoreschi		1	10.1111/j.1600-065X.2008.00754.x	True	[11181995, 7518579, 15575979, 8197455, 7612228, 9597132, 9638363, 12209125, 2216457, 8921370, 1581631, 9032284, 12351625, 10629052, 15793561, 15858187, 15781101, 15837627, 16537803, 11741532, 9192665, 18178840, 18160720, 15894543, 15121872, 9391116, 18250158, 18682290, 17024180, 8943354, 11751854, 15705783, 16705160, 16705159, 17525754, 12774070, 8343952, 9590173, 8232552, 7528775, 12023369, 8022…
552	27856614	Next generation of small molecules in inflammatory bowel disease.	Olivera	2016	1	10.1136/gutjnl-2016-312912	True	[]
553	30476584	Safety of Tofacitinib for Treatment of Ulcerative Colitis, Based on 4.4 Years of Data From Global Clinical Trials.	Sandborn	2018	1	10.1016/j.cgh.2018.11.035	True	[]
554	27443588	Cardiovascular safety findings in patients with rheumatoid arthritis treated with tofacitinib, an oral Janus kinase inhibitor.	Charles-Schoeman	2016	2	10.1016/j.semarthrit.2016.05.014	True	[]
555	24480677	A phase 2 study of tofacitinib, an oral Janus kinase inhibitor, in patients with Crohn's disease.	Sandborn	2014	1	10.1016/j.cgh.2014.01.029	True	[]
556	29601644	Review article: nonclinical and clinical pharmacology, pharmacokinetics and pharmacodynamics of etrolizumab, an anti-β7 integrin therapy for inflammatory bowel disease.	Tang	2018	1	10.1111/apt.14631	True	[19174807, 22914296, 21122488, 11487534, 19861953, 16339095, 23173821, 18832518, 26741065, 27645518, 26135040, 24490595, 27269903, 16267322, 18829392, 15958805, 2463092, 1518854, 9212736, 24479980, 8468482, 19910492, 9574557, 24814090, 27252400, 12297042, 11018170, 19860663, 18308860, 7687523, 1373725, 1372909, 24954024, 10562584, 23260195, 9425167, 1542691, 23453631, 7969453, 7705417, 10202045, …
557	8468482	Integrin alpha E beta 7 mediates adhesion of T lymphocytes to epithelial cells.	Cepek		1		True	[]
558	21317177	The mucosal addressin cell adhesion molecule antibody PF-00547,659 in ulcerative colitis: a randomised study.	Vermeire	2011	1	10.1136/gut.2010.226548	True	[]
559	28982740	Phase II evaluation of anti-MAdCAM antibody PF-00547659 in the treatment of Crohn's disease: report of the OPERA study.	Sandborn	2017	1	10.1136/gutjnl-2016-313457	True	[22914295, 20637205, 19174807, 18550004, 27959607, 23964933, 17470824, 3340147, 2911352, 9212736, 20035048, 22591293, 26893500, 19366349, 1248701, 15472670, 24124072, 15131785, 16143120, 17484865, 21642014, 20393175, 23075178, 12510039, 18829392, 23528626, 21317177, 28961770]
560	30056030	Risankizumab in patients with moderate to severe Crohn's disease: an open-label extension study.	Feagan	2018	1	10.1016/S2468-1253(18)30233-4	True	[]
561	15537905	Anti-interleukin-12 antibody for active Crohn's disease.	Mannon		1	10.1056/NEJMoa033402	True	[]
562	25989338	Briakinumab for treatment of Crohn's disease: results of a randomized trial.	Panaccione		1	10.1097/MIB.0000000000000366	True	[17499605, 10207730, 20222127, 16374252, 21530742, 17030949, 7595199, 9321530, 12047962, 16472588, 17241859, 17634458, 18603161, 21574983, 21574984, 22029980, 15537905, 18706417, 23075178, 1248701, 15472532]
563	23489130	TGF-Beta signaling manipulation as potential therapy for IBD.	Marafini		1	10.2174/13894501113149990157	True	[]
564	11518734	Blocking Smad7 restores TGF-beta1 signaling in chronic inflammatory bowel disease.	Monteleone		1	10.1172/JCI12821	True	[9649475, 7964446, 9597127, 10593858, 9393997, 9865691, 9346908, 8756346, 9606191, 10064594, 9215638, 9335507, 10652273, 10067896, 8194690, 8436398, 1902808, 9057354, 8676081, 9317162, 9815270, 8676088, 8613031, 7814646, 5796354, 8051399, 1436033, 10714683, 10899902, 9256479]
565	17087939	Inhibition of Smad7 with a specific antisense oligonucleotide facilitates TGF-beta1-mediated suppression of colitis.	Boirivant	2006	1	10.1053/j.gastro.2006.09.016	True	[]
566	25785968	Mongersen, an oral SMAD7 antisense oligonucleotide, and Crohn's disease.	Monteleone		1	10.1056/NEJMoa1407250	True	[]
567	28617319	PDE4 Inhibition and Inflammatory Bowel Disease: A Novel Therapeutic Avenue.	Spadaccini	2017	1	10.3390/ijms18061276	True	[22914295, 22047562, 26896086, 20485259, 21122530, 24969284, 21366636, 21407178, 21045814, 19174781, 24041539, 23649185, 23721759, 21695650, 8413254, 10506827, 19864144, 12444918, 22735051, 10391907, 16257373, 1326538, 12177055, 15131123, 17376027, 25056711, 12209131, 9204709, 9476844, 18323530, 11550796, 15943971, 18479258, 17361131, 24882690, 8702838, 18687753, 16126838, 16389572, 9469479, 1054…
568	15258915	Structural and functional characteristics of S1P receptors.	Sanchez		1	10.1002/jcb.20127	True	[]
569	28279838	Modulation of sphingosine-1-phosphate in inflammatory bowel disease.	Peyrin-Biroulet	2017	1	10.1016/j.autrev.2017.03.007	True	[]
570	19430484	Persistent signaling induced by FTY720-phosphate is mediated by internalized S1P1 receptors.	Mullershausen		1	10.1038/nchembio.173	True	[15999095, 16195373, 14732704, 14715694, 222124, 15040445, 11104690, 16971719, 9695830, 16223773, 9605152, 15661627, 10585401, 16751263, 16078855, 10555146, 15975516, 16151014, 10820254, 16829954, 17363629, 17682127, 1655469, 12154371, 17114004, 17488279, 18590333, 12728273, 17218309, 16891661, 11967257, 17561264, 17237497, 17215483, 9590253, 15771568, 17276731, 17521381, 11583630, 15922020, 1192…
571	23763867	The structure and function of the S1P1 receptor.	O'Sullivan	2013	1	10.1016/j.tips.2013.05.002	True	[]
572	26990079	Ozanimod (RPC1063) is a potent sphingosine-1-phosphate receptor-1 (S1P1 ) and receptor-5 (S1P5 ) agonist with autoimmune disease-modifying activity.	Scott	2016	1	10.1111/bph.13476	True	[26650439, 26650444, 26650445, 12869509, 17845905, 24812043, 17561264, 21177428, 17726159, 23334208, 26114403, 25220794, 17277153, 17631252, 16969482, 17961662, 23285242, 16574986, 22933630, 22646698, 22031473, 18708635, 23518370, 19940275, 17080194, 15975516, 16426494, 17200201, 20649561, 15089811, 25855155, 22536543, 11032855, 11923495, 24728597, 22294404, 25964986, 18852441, 16751263, 17918267…
573	20393175	Infliximab, azathioprine, or combination therapy for Crohn's disease.	Colombel		1	10.1056/NEJMoa0904492	True	[]
574	24512909	Combination therapy with infliximab and azathioprine is superior to monotherapy with either agent in ulcerative colitis.	Panaccione		1	10.1053/j.gastro.2013.10.052	True	[]
575	27566367	Adalimumab Monotherapy and a Combination with Azathioprine for Crohn's Disease: A Prospective, Randomized Trial.	Matsumoto	2016	1	10.1093/ecco-jcc/jjw152	True	[]
576	17206633	Safety and tolerability of concurrent natalizumab treatment for patients with Crohn's disease not in remission while receiving infliximab.	Sands		1	10.1002/ibd.20014	True	[]
577	29481970	Combining Biologics in Inflammatory Bowel Disease and Other Immune Mediated Inflammatory Disorders.	Hirten	2018	1	10.1016/j.cgh.2018.02.024	True	[]
578	23323867	Duodenal infusion of donor feces for recurrent Clostridium difficile.	van Nood	2013	2	10.1056/NEJMoa1205037	True	[]
579	23439232	Guidelines for diagnosis, treatment, and prevention of Clostridium difficile infections.	Surawicz	2013	2	10.1038/ajg.2013.4	True	[]
580	2563083	Treatment of ulcerative colitis by implantation of normal colonic flora.	Bennet		1	10.1016/s0140-6736(89)91183-5	True	[]
581	28486648	Faecal Microbiota Transplantation for Inflammatory Bowel Disease: A Systematic Review and Meta-analysis.	Paramsothy		1	10.1093/ecco-jcc/jjx063	True	[]
582	28906291	Systematic Review and Meta-analysis: Fecal Microbiota Transplantation for Treatment of Active Ulcerative Colitis.	Narula		1	10.1097/MIB.0000000000001228	True	[]
583	29471602	[Evolving Therapeutic Strategies in the Inflammatory Bowel Disease].	Na		1	10.4166/kjg.2018.71.2.61	True	[]
584	27113391	Investigating cell therapy for inflammatory bowel disease.	Okamoto	2016	1	10.1080/14712598.2016.1177019	True	[]
585	26670970	Autologous Hematopoetic Stem Cell Transplantation for Refractory Crohn Disease: A Randomized Clinical Trial.	Hawkey		1	10.1001/jama.2015.16700	True	[]
586	27477896	Expanded allogeneic adipose-derived mesenchymal stem cells (Cx601) for complex perianal fistulas in Crohn's disease: a phase 3 randomised, double-blind controlled trial.	Panés	2016	1	10.1016/S0140-6736(16)31203-X	True	[]
587	625309	Antibiotic-associated pseudomembranous colitis due to toxin-producing clostridia.	Bartlett		1	10.1056/NEJM197803092981003	True	[]
588	15337727	Clostridium difficile-associated diarrhea in a region of Quebec from 1991 to 2003: a changing pattern of disease severity.	Pépin		1	10.1503/cmaj.1041104	True	[8678714, 9509270, 9892789, 9149180, 9597221, 8043060, 8277174, 10221890, 9455523, 12361411, 11882758, 8897171, 10666429, 9777516, 7565541, 11821511, 7594392, 9798020, 15238498, 6138597, 8722937, 2406876, 1358964, 7632199, 12818582, 14986247, 10572160, 14986246]
589	22398198	Treatment failure and recurrence of Clostridium difficile infection following treatment with vancomycin or metronidazole: a systematic review of the evidence.	Vardakas	2012	1	10.1016/j.ijantimicag.2012.01.004	True	[]
590	15889355	Increasing risk of relapse after treatment of Clostridium difficile colitis in Quebec, Canada.	Pepin	2005	1	10.1086/430315	True	[]
591	25278388	The rise in Clostridium difficile infection incidence among hospitalized adults in the United States: 2001-2010.	Reveles		1	10.1016/j.ajic.2014.06.011	True	[]
592	23999949	Health care-associated infections: a meta-analysis of costs and financial impact on the US health care system.	Zimlichman		1	10.1001/jamainternmed.2013.9763	True	[]
593	11193598	Effects of Clostridium difficile toxins on epithelial cell barrier.	Pothoulakis		1	10.1111/j.1749-6632.2000.tb05263.x	True	[]
594	11990498	Changes in predominant bacterial populations in human faeces with age and with Clostridium difficile infection.	Hopkins		1	10.1099/0022-1317-51-5-448	True	[]
595	16891493	Comparative analysis of prevalence, risk factors, and molecular epidemiology of antibiotic-associated diarrhea due to Clostridium difficile, Clostridium perfringens, and Staphylococcus aureus.	Asha		1	10.1128/JCM.00165-06	True	[12435070, 7751356, 625309, 15123074, 9867755, 2858510, 2866253, 6141380, 9750367, 12855243, 16414946, 12767851, 11467790, 12909650, 12775682, 10602670, 15356793, 14986247, 10565923, 19160724, 9597221, 10350405, 12452292, 10666429, 77366, 10604512, 10364587, 7048039, 2387993, 8585641, 9892789, 10857923, 12448684, 9421320, 8201240, 8579084, 9327563, 9882029, 9630369, 9181401, 12746372, 8981351, 10…
596	18951661	Meta-analysis to assess risk factors for recurrent Clostridium difficile infection.	Garey	2008	1	10.1016/j.jhin.2008.08.012	True	[]
597	22921930	Risk factors for development of Clostridium difficile infection due to BI/NAP1/027 strain: a meta-analysis.	Vardakas	2012	1	10.1016/j.ijid.2012.07.010	True	[]
598	23796582	Renal impairment and clinical outcomes of Clostridium difficile infection in two randomized trials.	Mullane	2013	1	10.1159/000351757	True	[]
599	21653301	Cumulative antibiotic exposures over time and the risk of Clostridium difficile infection.	Stevens		1	10.1093/cid/cir301	True	[]
600	20307191	Clinical practice guidelines for Clostridium difficile infection in adults: 2010 update by the society for healthcare epidemiology of America (SHEA) and the infectious diseases society of America (IDSA).	Cohen		1	10.1086/651706	True	[]
601	24118601	European Society of Clinical Microbiology and Infectious Diseases: update of the treatment guidance document for Clostridium difficile infection.	Debast		1	10.1111/1469-0691.12418	True	[]
602	17265394	Recommendations for surveillance of Clostridium difficile-associated disease.	McDonald	2007	1	10.1086/511798	True	[]
603	82138	Diarrhoea and pseudomembranous colitis after gastrointestinal operations. A prospective study.	Keighley		1	10.1016/s0140-6736(78)92151-7	True	[]
604	19929972	European Society of Clinical Microbiology and Infectious Diseases (ESCMID): data review and recommendations for diagnosing Clostridium difficile-infection (CDI).	Crobach		1	10.1111/j.1469-0691.2009.03098.x	True	[]
605	23788237	Laboratory diagnosis of Clostridium difficile infections: there is light at the end of the colon.	Brecher	2013	1	10.1093/cid/cit424	True	[]
606	2910090	Treatment of antibiotic-associated Clostridium difficile colitis with oral vancomycin: comparison of two dosage regimens.	Fekety		1	10.1016/0002-9343(89)90223-4	True	[]
607	12135033	Breaking the cycle: treatment strategies for 163 cases of recurrent Clostridium difficile disease.	McFarland		1	10.1111/j.1572-0241.2002.05839.x	True	[]
608	19929371	Persistence of skin contamination and environmental shedding of Clostridium difficile during and after treatment of C. difficile infection.	Sethi		1	10.1086/649016	True	[]
609	17879913	Asymptomatic carriers are a potential source for transmission of epidemic and nonepidemic Clostridium difficile strains among long-term care facility residents.	Riggs	2007	1	10.1086/521854	True	[]
610	18026576	Low risk of irritable bowel syndrome after Clostridium difficile infection.	Piche		1	10.1155/2007/262478	True	[3557021, 13878459, 9080994, 10026328, 1413094, 10037630, 16890598, 12631663, 11474430, 12390059, 11882758, 11774082, 12763508, 6880820, 2232900, 12016433, 7963621, 15247174, 12055584, 12454854, 11076879, 11375954, 16771951, 11709500, 12761724, 15765388, 15371925, 8544549, 14499773, 15371923, 15768622]
611	11591203	Laboratory diagnosis of Clostridium difficile disease.	Delmée		1	10.1046/j.1198-743x.2001.00294.x	True	[]
612	15546407	Development of an extensive set of 16S rDNA-targeted primers for quantification of pathogenic and indigenous bacteria in faecal samples by real-time PCR.	Rinttilä		1	10.1111/j.1365-2672.2004.02409.x	True	[]
613	21854871	Laboratory diagnosis of Clostridium difficile infection can molecular amplification methods move us out of uncertainty?	Tenover	2011	1	10.1016/j.jmoldx.2011.06.001	True	[20307191, 19710274, 19929972, 19853666, 19652187, 20980568, 18256226, 20032256, 20117349, 19955275, 625309, 3144429, 8579084, 15673503, 19252482, 20844489, 19941990, 18397287, 18840091, 18287318, 12452289, 10572152, 16965399, 16322603, 19073875, 19244461, 18434563, 17567791, 17172514, 17662566, 3066571, 20702676, 20071552, 19846637, 21106782, 21525213, 19278754, 348108, 429542, 7076817, 12560391…
614	23565919	Does a rapid diagnosis of Clostridium difficile infection impact on quality of patient management?	Barbut	2013	1	10.1111/1469-0691.12221	True	[]
615	9500319	Primary symptomless colonisation by Clostridium difficile and decreased risk of subsequent diarrhoea.	Shim		1	10.1016/S0140-6736(97)08062-8	True	[]
616	21106782	Rapid and sensitive loop-mediated isothermal amplification test for Clostridium difficile detection challenges cytotoxin B cell test and culture as gold standard.	Norén	2010	1	10.1128/JCM.01824-10	True	[18177217, 3950045, 19929972, 15673515, 16857405, 18256226, 19900734, 18957596, 19864479, 10666429, 19252482, 8051237, 17567791, 10871386, 19652187, 19955275, 20023265, 9665999, 19853666, 20375230, 19073875, 19794052, 521486]
617	16857405	Toxin A-negative, toxin B-positive Clostridium difficile.	Drudy	2006	1	10.1016/j.ijid.2006.04.003	True	[]
618	23121550	Overcoming barriers to effective recognition and diagnosis of Clostridium difficile infection.	Wilcox		1	10.1111/1469-0691.12057	True	[]
619	8043060	Clostridium difficile colitis.	Kelly		1	10.1056/NEJM199401273300406	True	[]
620	23023352	The utility of repeat enzyme immunoassay testing for the diagnosis of Clostridium difficile infection: a systematic review of the literature.	Garimella		1	10.4103/0022-3859.101392	True	[]
621	24470904	Diagnosis of Clostridium difficile infection: comparison of four methods on specimens collected in Cary-Blair transport medium and tcdB PCR on fresh versus frozen samples.	Brown	2011	1	10.4081/idr.2011.e5	True	[17638799, 11774082, 8880547, 11553537, 9630372, 18032627, 18256226, 19864479, 12614982, 11252111, 18175802, 15472364, 19073875, 16208012, 17172514, 17804652, 16517916, 12037113, 20071552, 20375230, 19794052, 18162191, 3739972, 2112561]
622	24007915	Differences in outcome according to Clostridium difficile testing method: a prospective multicentre diagnostic validation study of C difficile infection.	Planche	2013	1	10.1016/S1473-3099(13)70200-7	True	[17357358, 11882758, 16179431, 20450417, 15337727, 16322602, 21724296, 21775016, 20980568, 20307191, 20071552, 21118850, 21682645, 19710274, 18977696, 16517916, 18032627, 17804652, 19348118, 20375230, 16143709, 23011147, 3973405, 7019263, 1323621, 8161624, 3942469, 3766495, 23269736, 21697328, 22346738, 21084111, 23439232, 21741114]
623	18926105	Distribution and antimicrobial susceptibility patterns of Clostridium difficile PCR ribotypes in English hospitals, 2007-08.	Brazier	2008	1	10.2807/ese.13.41.19000-en	True	[]
624	22291926	Prediction tools for unfavourable outcomes in Clostridium difficile infection: a systematic review.	Abou Chakra	2012	1	10.1371/journal.pone.0030258	True	[15337727, 17577478, 19422768, 16785657, 20307191, 17265394, 21288078, 20089970, 10066088, 21603045, 549188, 669810, 9020274, 10872017, 20046564, 19623053, 19508548, 17983659, 19162027, 22047977, 7720439, 21460506, 19081526, 19041159, 3928249, 21849220, 15655746, 16838228, 19077106, 17599306, 15258077, 19394704, 18951661, 10075620]
625	24458048	Fulminant Clostridium difficile colitis: prospective development of a risk scoring system.	van der Wilden		1	10.1097/TA.0000000000000105	True	[]
626	23530807	Derivation and validation of a simple clinical bedside score (ATLAS) for Clostridium difficile infection which predicts response to therapy.	Miller	2013	1	10.1186/1471-2334-13-148	True	[19278754, 16322602, 18808358, 21288078, 15765411, 20089970, 7720439, 17983659, 15655746, 17599306, 19239754, 19077106, 21460506, 21476817, 20069275, 20307191, 19929973, 22752871, 20025526]
627	18436010	Risk factors for the development of fulminant Clostridium difficile colitis.	Greenstein	2008	1	10.1016/j.surg.2007.12.008	True	[]
628	19451485	Fulminant Clostridium difficile colitis: patterns of care and predictors of mortality.	Sailhamer		1	10.1001/archsurg.2009.51	True	[]
629	10666429	Asymptomatic carriage of Clostridium difficile and serum levels of IgG antibody against toxin A.	Kyne		1	10.1056/NEJM200002103420604	True	[]
630	19495833	Asymptomatic carriage of Clostridium difficile in an Irish continuing care institution for the elderly: prevalence and characteristics.	Ryan	2009	1	10.1007/s11845-009-0361-1	True	[16208012, 12855243, 11108019, 16441459, 8394378, 15208430, 16182895, 17879913, 11372028, 15583303, 9114180, 17159019, 16322603, 15449191, 9421320, 7903557, 15238493, 16156324, 2899585, 3232587, 8104968, 16319384, 16206099, 2273275]
631	1975332	Nosocomial Clostridium difficile colonisation and disease.	Johnson		1	10.1016/0140-6736(90)91605-a	True	[]
632	2387993	Risk factors for Clostridium difficile carriage and C. difficile-associated diarrhea in a cohort of hospitalized patients.	McFarland		1	10.1093/infdis/162.3.678	True	[]
633	2014978	Prospective study of Clostridium difficile intestinal colonization and disease following single-dose antibiotic prophylaxis in surgery.	Privitera		1	10.1128/AAC.35.1.208	True	[2528941, 2663814, 7435423, 7435425, 7464571, 7211925, 7217711, 7107838, 6822682, 6550579, 6352606, 6313821, 6421363, 6746889, 3966512, 6520069, 3973405, 4018965, 3081086, 3719271, 2873315, 3792161, 2911306, 459068]
634	1322075	Treatment of asymptomatic Clostridium difficile carriers (fecal excretors) with vancomycin or metronidazole. A randomized, placebo-controlled trial.	Johnson		1	10.7326/0003-4819-117-4-297	True	[]
635	8161624	Clostridium difficile colonization and diarrhea at a tertiary care hospital.	Samore		1	10.1093/clinids/18.2.181	True	[]
636	24324224	Antibiotics and hospital-acquired Clostridium difficile infection: update of systematic review and meta-analysis.	Slimings	2013	1	10.1093/jac/dkt477	True	[]
637	12746372	Antibiotics and hospital-acquired Clostridium difficile-associated diarrhoea: a systematic review.	Thomas	2003	1	10.1093/jac/dkg254	True	[]
638	18177218	Antimicrobial-associated risk factors for Clostridium difficile infection.	Owens		1	10.1086/521859	True	[]
639	6718937	Treatment of antibiotic-associated pseudomembranous colitis.	Bartlett		1	10.1093/clinids/6.supplement_1.s235	True	[]
640	7632199	Ten years of prospective Clostridium difficile-associated disease surveillance and treatment at the Minneapolis VA Medical Center, 1982-1991.	Olson		1	10.1086/646934	True	[]
641	16340634	Continuation of antibiotics is associated with failure of metronidazole for Clostridium difficile-associated diarrhea.	Modena		1	10.1097/01.mcg.0000190761.80615.0f	True	[]
642	21844027	Efficacy of fidaxomicin versus vancomycin as therapy for Clostridium difficile infection in individuals taking concomitant antibiotics for other concurrent infections.	Mullane		1	10.1093/cid/cir404	True	[11821511, 3942469, 8043060, 16876554, 17879913, 1416834, 8416409, 19337440, 9161469, 7594392, 1258846, 4412460, 18171186, 18177218, 20307191, 19112083, 18955523, 20724385, 8722937, 4043661, 3521518, 6138597, 1444298, 2910090, 367509, 16886144, 16838229, 15163651]
643	8722937	Comparison of vancomycin, teicoplanin, metronidazole, and fusidic acid for the treatment of Clostridium difficile-associated diarrhea.	Wenisch		1	10.1093/clinids/22.5.813	True	[]
644	8591942	Diarrhoea caused by Clostridium difficile: response time for treatment with metronidazole and vancomycin.	Wilcox		1	10.1093/jac/36.4.673	True	[]
645	15100520	Factors associated with failure of metronidazole in Clostridium difficile-associated disease.	Fernandez		1	10.1097/00004836-200405000-00005	True	[]
646	17983659	Outcome of metronidazole therapy for Clostridium difficile disease and correlation with a scoring system.	Belmares	2007	1	10.1016/j.jinf.2007.09.015	True	[]
647	17599306	A comparison of vancomycin and metronidazole for the treatment of Clostridium difficile-associated diarrhea, stratified by disease severity.	Zar	2007	1	10.1086/519265	True	[]
648	24799326	Vancomycin, metronidazole, or tolevamer for Clostridium difficile infection: results from two multinational, randomized, controlled trials.	Johnson	2014	1	10.1093/cid/ciu313	True	[]
649	19081526	A prospective study of risk factors and historical trends in metronidazole failure for Clostridium difficile infection.	Hu		1	10.1016/j.cgh.2008.06.024	True	[8043060, 16322603, 16322602, 15889354, 17900327, 16182895, 9149180, 16122678, 15674956, 15100520, 16340634, 17599306, 9772047, 10666429, 11213096, 11773100, 18039796, 12452292, 11774082, 16838228, 1901084, 9378393, 15073160, 15765411]
650	17900327	Outcomes of Clostridium difficile-associated disease treated with metronidazole or vancomycin before and after the emergence of NAP1/027.	Pépin	2007	1	10.1111/j.1572-0241.2007.01539.x	True	[]
651	23804627	A retrospective review of metronidazole and vancomycin in the management of Clostridium difficile infection in patients with hematologic malignancies.	Parmar	2013	1	10.1177/1078155213490004	True	[]
652	18491964	Comparison of clinical and microbiological response to treatment of Clostridium difficile-associated disease with metronidazole and vancomycin.	Al-Nassir		1	10.1086/588293	True	[]
653	6703548	Systemic absorption of enteral vancomycin in a patient with pseudomembranous colitis.	Spitzer		1	10.7326/0003-4819-100-4-533	True	[]
654	11098341	Toxic metronidazole-induced MRI changes.	Horlen		1	10.1345/aph.10028	True	[]
655	23511459	Fecal microbiota transplantation for Clostridium difficile infection: systematic review and meta-analysis.	Kassam	2013	1	10.1038/ajg.2013.59	True	[]
656	24440934	Fecal microbiota transplantation for the treatment of Clostridium difficile infection: a systematic review.	Cammarota		1	10.1097/MCG.0000000000000046	True	[]
657	22002980	Systematic review of intestinal microbiota transplantation (fecal bacteriotherapy) for recurrent Clostridium difficile infection.	Gough		1	10.1093/cid/cir632	True	[]
658	22321770	Fidaxomicin versus vancomycin for infection with Clostridium difficile in Europe, Canada, and the USA: a double-blind, non-inferiority, randomised controlled trial.	Cornely	2012	1	10.1016/S1473-3099(11)70374-7	True	[]
659	22752862	Fidaxomicin preserves the intestinal microbiome during and after treatment of Clostridium difficile infection (CDI) and reduces both toxin reexpression and recurrence of CDI.	Louie		1	10.1093/cid/cis338	True	[7632199, 16122678, 18971494, 15889354, 17599306, 17900327, 16838228, 18443120, 12135033, 19778623, 21288078, 22321770, 4567309, 1929250, 15561877, 15504874, 18955525, 18955523, 20724385, 10742246, 15184159, 12406736, 15546407, 11782518, 19216105, 18199029, 18209965, 21050115, 15831718]
660	21596604	Use of alternative or adjuvant pharmacologic treatment strategies in the prevention and treatment of Clostridium difficile infection.	Musgrave	2011	1	10.1016/j.ijid.2011.03.017	True	[]
661	12203166	Adjunctive intracolonic vancomycin for severe Clostridium difficile colitis: case series and review of the literature.	Apisarnthanarak	2002	1	10.1086/342334	True	[]
662	7696727	Rectal use of vancomycin.	Bublin		1		True	[]
663	3781329	Faecal metronidazole concentrations during oral and intravenous therapy for antibiotic associated colitis due to Clostridium difficile.	Bolton		1	10.1136/gut.27.10.1169	True	[5113810, 6520070, 605347, 79026, 367509, 466143, 549190, 7399244, 7435423, 7457461, 7216147, 7251906, 6794849, 7060906, 6123878, 6861587, 6138597, 6140511, 6369936, 1154802]
664	21865943	Diverting loop ileostomy and colonic lavage: an alternative to total abdominal colectomy for the treatment of severe, complicated Clostridium difficile associated disease.	Neal		1	10.1097/SLA.0b013e31822ade48	True	[]
665	23350898	Is colectomy for fulminant Clostridium difficile colitis life saving? A systematic review.	Stewart		1	10.1111/codi.12134	True	[]
666	11213096	Association between antibody response to toxin A and protection against recurrent Clostridium difficile diarrhoea.	Kyne		1	10.1016/S0140-6736(00)03592-3	True	[]
667	19941990	Serum anti-toxin B antibody correlates with protection from recurrent Clostridium difficile infection (CDI).	Leav	2009	1	10.1016/j.vaccine.2009.10.144	True	[]
668	23839210	Treatment of recurrent Clostridium difficile infection: a systematic review.	O'Horo	2013	1	10.1007/s15010-013-0496-x	True	[22134217, 16182895, 16322603, 15889355, 22527876, 17885732, 19394704, 20153547, 20307191, 21150360, 21407116, 9764259, 4050760, 11591962, 12135033, 16477549, 11049785, 21288078, 22752865, 19133801, 23323867, 22184691, 20889102, 19086244, 12953945, 18693234, 17337513, 3571889, 18090164, 17304459, 18385603, 19698797, 20677286, 21180604, 16838229, 22752862, 22156854, 20089970, 1901084, 9378393, 121…
669	4050760	Approach to patients with multiple relapses of antibiotic-associated pseudomembranous colitis.	Tedesco		1		True	[]
670	21288078	Fidaxomicin versus vancomycin for Clostridium difficile infection.	Louie		1	10.1056/NEJMoa0910812	True	[]
671	23704121	Is fidaxomicin worth the cost? An economic analysis.	Bartsch	2013	1	10.1093/cid/cit346	True	[21668576, 18971494, 20697257, 19303567, 18177219, 20455684, 21810048, 21288078, 22321770, 19457419, 21099432, 16322603, 19465153, 23121551, 20153547, 21668576, 19049438, 22752150, 9927265, 22752870, 22184691, 20025526, 18350149, 20307191, 10718025, 22610025, 22708825, 22047560, 18491964, 22167256, 17173224, 21389155, 16182895, 17599306, 9630120, 16230148, 16006889, 7921059]
672	23024296	Fidaxomicin "chaser" regimen following vancomycin for patients with multiple Clostridium difficile recurrences.	Johnson	2012	1	10.1093/cid/cis833	True	[]
673	19698797	Rifaximin Redux: treatment of recurrent Clostridium difficile infections with rifaximin immediately post-vancomycin treatment.	Johnson	2009	1	10.1016/j.anaerobe.2009.08.004	True	[]
674	21948965	A randomized, double-blind, placebo-controlled pilot study to assess the ability of rifaximin to prevent recurrent diarrhoea in patients with Clostridium difficile infection.	Garey	2011	1	10.1093/jac/dkr377	True	[]
675	22752857	Relapse versus reinfection: recurrent Clostridium difficile infection following treatment with fidaxomicin or vancomycin.	Figueroa		1	10.1093/cid/cis357	True	[19394704, 15889355, 2915158, 1752311, 9522287, 10835010, 12843107, 21288078, 8394378, 18039796, 19780659, 10572152, 22523271]
676	23728658	Probiotics for the prevention of Clostridium difficile-associated diarrhea in adults and children.	Goldenberg	2013	1	10.1002/14651858.CD006095.pub3	True	[]
677	23362517	Probiotics for the prevention of Clostridium difficile-associated diarrhea: a systematic review and meta-analysis.	Johnston		1	10.7326/0003-4819-157-12-201212180-00563	True	[]
678	22570464	Probiotics for the prevention and treatment of antibiotic-associated diarrhea: a systematic review and meta-analysis.	Hempel		1	10.1001/jama.2012.3507	True	[]
679	17595306	Probiotics for Clostridium difficile-associated diarrhea: focus on Lactobacillus rhamnosus GG and Saccharomyces boulardii.	Segarra-Newnham	2007	1	10.1345/aph.1K110	True	[]
680	19138244	Feasibility and tolerability of probiotics for prevention of antibiotic-associated diarrhoea in hospitalized US military veterans.	Safdar		1	10.1111/j.1365-2710.2008.00980.x	True	[]
681	24917658	Staggered and tapered antibiotic withdrawal with administration of kefir for recurrent Clostridium difficile infection.	Bakken	2014	1	10.1093/cid/ciu429	True	[]
682	24467987	Stool substitute transplant therapy for the eradication of Clostridium difficile infection: 'RePOOPulating' the gut.	Petrof	2013	1	10.1186/2049-2618-1-3	True	[18177217, 20307191, 19778623, 18199029, 20485184, 16845035, 16820507, 20798169, 19168652, 19295640, 21570780, 10386377, 21048977, 21700674, 20383131, 15034147, 17846036, 16332807, 21871249, 20048681, 2566734, 22002980, 22803022, 21508958, 20002685]
683	2566734	Bacteriotherapy for chronic relapsing Clostridium difficile diarrhoea in six patients.	Tvede		1	10.1016/s0140-6736(89)92749-9	True	[]
684	25322359	Oral, capsulized, frozen fecal microbiota transplantation for relapsing Clostridium difficile infection.	Youngster		2	10.1001/jama.2014.13875	True	[]
685	23318479	American Journal of Gastroenterology Lecture: Intestinal microbiota and the role of fecal microbiota transplant (FMT) in treatment of C. difficile infection.	Brandt	2013	1	10.1038/ajg.2012.450	True	[]
686	21730279	Tigecycline for the treatment of severe Clostridium difficile infection.	Larson	2011	1	10.1345/aph.1Q080	True	[]
687	22284786	Clostridium difficile infection prevention: biotherapeutics, immunologics, and vaccines.	Gerding		1		True	[]
688	19186089	The role of immunoglobulin for the treatment of Clostridium difficile infection: a systematic review.	O'Horo	2009	1	10.1016/j.ijid.2008.11.012	True	[]
689	20089970	Treatment with monoclonal antibodies against Clostridium difficile toxins.	Lowy		1	10.1056/NEJMoa0907635	True	[]
690	21145132	The role of glutamate dehydrogenase for the detection of Clostridium difficile in faecal samples: a meta-analysis.	Shetty	2010	1	10.1016/j.jhin.2010.07.024	True	[]
691	21890762	Diagnostic accuracy of real-time polymerase chain reaction in detection of Clostridium difficile in the stool samples of patients with suspected Clostridium difficile Infection: a meta-analysis.	Deshpande		1	10.1093/cid/cir505	True	[]
692	22766084	Molecular techniques for diagnosis of Clostridium difficile infection: systematic review and meta-analysis.	O'Horo		1	10.1016/j.mayocp.2012.02.024	True	[1420669, 16182895, 15337727, 16322603, 17116920, 17080377, 11774082, 21765078, 21704273, 18977696, 21628487, 15673515, 10063477, 8565994, 19244461, 21487764, 12574274, 19710274, 12037113, 19741082, 21123537, 8421180, 20980562, 19864479, 20071552, 17918076, 18434563, 19073875, 19846637, 19794052, 16208012, 17172514, 15297543, 21372187, 22189114, 22259201, 22015321, 16333105, 21525213, 21106782, 2…
693	18977696	Diagnosis of Clostridium difficile infection by toxin detection kits: a systematic review.	Planche	2008	1	10.1016/S1473-3099(08)70233-0	True	[]
694	20025526	Health care-associated Clostridium difficile infection in Canada: patient age and infecting strain type are highly predictive of severe outcome and mortality.	Miller		1	10.1086/649213	True	[]
695	19239754	Clinical risk factors for severe Clostridium difficile-associated disease.	Henrich		1	10.3201/eid1503.080312	True	[15337727, 15796280, 16322602, 16965399, 17609596, 17638799, 16319813, 16791928, 16322603, 16182895, 17223943, 12452292, 16206099, 7720439, 9661938, 17265393, 17145108, 17265405, 17245181, 17620240, 12615873, 17314219, 2071877, 16216661, 16340634, 17683015]
696	27891296	Welcome to the ICD-10 code for sarcopenia.	Anker	2016	1	10.1002/jcsm.12147	True	[9554417, 11283518, 15687401, 19369381, 26136190, 27161848, 24512811, 20392703, 21527165, 21640657, 24737561, 24744390, 23532635, 21856243, 26333772, 23664768, 27239410, 25820131, 27372539, 24461239, 25425503, 23160774, 26385304, 23131548, 22865205, 26676067, 25530211, 24442632, 24794828, 24886726, 25732832, 27161851, 25512216, 27103041, 25455530, 27569712, 27066316, 24626755, 24947762, 25548028,…
697	34816624	Global prevalence of sarcopenia and severe sarcopenia: a systematic review and meta-analysis.	Petermann-Rocha	2021	1	10.1002/jcsm.12783	True	[30312372, 31171417, 9164280, 28867927, 20392703, 32471663, 11448592, 32005425, 24461239, 21527165, 24737557, 9554417, 14687390, 28523252, 31886813, 30052707, 25241753, 33782057, 22742910, 28619698, 26911585, 25810908, 26799062, 28734552, 26049253, 32299669, 30502752, 31643080, 32033882, 21784880, 32336279, 31661195]
698	30312372	Sarcopenia: revised European consensus on definition and diagnosis.	Cruz-Jentoft		1	10.1093/ageing/afy169	True	[20392703, 21640657, 24737557, 24461239, 27324808, 25294644, 29412436, 30080217, 26068298, 29300839, 27066316, 27923981, 27816484, 27897430, 27897417, 24020635, 28553092, 27126327, 28329087, 28731551, 29225462, 27167668, 18615224, 25474696, 15472158, 27965846, 25982160, 24737558, 29349935, 28717813, 25520782, 24442632, 29411194, 29642478, 23221972, 26717937, 23276432, 24450566, 21624928, 26016860…
699	25549588	Muscle wasting in disease: molecular mechanisms and promising therapies.	Cohen		1	10.1038/nrd4467	True	[20065166, 17270630, 21952035, 18612045, 12231489, 23972212, 22290431, 22354781, 16972257, 23892893, 8630016, 12403772, 20624929, 15296714, 2917954, 16738015, 15100091, 20605922, 10669761, 22592403, 20332630, 563053, 17702871, 15610853, 23663781, 17077345, 21284984, 22773186, 20424172, 21232047, 15550386, 20173658, 19155210, 23217713, 20723755, 20940294, 12963705, 8665513, 24076600, 17253515, 773…
700	22861806	Defining the human microbiome.	Ursell		1	10.1111/j.1753-4887.2012.00493.x	True	[17943116, 19819907, 20203603, 19981292, 9115194, 18794915, 17592124, 20602987, 18541415, 15496913, 18421352, 19004758, 19043404, 22179717, 19801464, 20540779, 19004872, 20383131, 20818378, 16332807, 20441597, 21596990, 21039646, 19360128, 21552244, 21472015, 18803844, 10232646, 21530737, 20566857, 17594176, 20668239, 20231444, 21624126, 19892944, 19725865, 19668203, 21525143, 21421784, 20236171,…
701	32981713	How strong is the evidence that gut microbiota composition can be influenced by lifestyle interventions in a cardio-protective way?	Gerdes	2020	1	10.1016/j.atherosclerosis.2020.08.028	True	[]
702	29311119	The role of the gut microbiome in systemic inflammatory disease.	Clemente	2018	1	10.1136/bmj.j5145	True	[26824647, 18509436, 17943116, 10777411, 24336217, 27256713, 27387886, 25409145, 27707993, 15831718, 1987160, 9733676, 19023400, 16880384, 28625991, 24714158, 27935837, 16304596, 19343057, 14961025, 27199545, 22225547, 27573112, 23323867, 24746689, 22476557, 27681914, 28722709, 27126036, 28111075, 28854168, 28183913, 25230163, 26411289, 11898350, 9784526, 24616886, 20445446, 25986361, 23013615, 2…
703	31319564	Gut Microbiota, Muscle Mass and Function in Aging: A Focus on Physical Frailty and Sarcopenia.	Ticinesi	2019	1	10.3390/nu11071633	True	[30312372, 28095426, 28155181, 23395245, 26785313, 25355618, 27886869, 26195096, 28223244, 28364871, 28506216, 22450775, 28452130, 28490866, 28029078, 29451419, 24632496, 30935031, 26643983, 25838547, 29058056, 29189738, 30723224, 29869736, 30065258, 30753131, 28407483, 28041587, 27549031, 22476916, 28356427, 27616451, 15505215, 27890486, 26500226, 25713059, 30939247, 30792144, 30620635, 30561396…
704	15505215	The gut microbiota as an environmental factor that regulates fat storage.	Bäckhed	2004	2	10.1073/pnas.0407076101	True	[11117983, 15010446, 15170194, 334036, 12923294, 7539101, 12067905, 12418197, 3523161, 12663928, 11157169, 7624352, 7624776, 11717416, 14985368, 11470916, 11698644, 12684532, 12432102, 12352010, 8611172, 678312, 10862772, 10866690, 12401877, 15070763, 14668220, 12520026, 8536636]
705	31341063	The gut microbiota influences skeletal muscle mass and function in mice.	Lahiri		1	10.1126/scitranslmed.aan5662	True	[26109340, 10600804, 15883415, 22424233, 25578362, 25411471, 21282636, 26879573, 15109499, 17711846, 15531760, 9915905, 18612045, 26912894, 11316761, 25126780, 22914093, 22628656, 20040631, 7452263, 10521340, 7675108, 17119023, 18848351, 18615595, 17210919, 10867063, 23835111, 20093739, 28566324, 23207794, 22332087, 24676930, 21531334, 23029553, 1122009, 30115857, 23828891, 23675506, 23240026, 18…
706	31493521	Muscle strength is increased in mice that are colonized with microbiota from high-functioning older adults.	Fielding	2019	1	10.1016/j.exger.2019.110722	True	[15505215, 28449715, 22761662, 5929271, 19240062, 22402401, 28572676, 27070637, 22797518, 25021423, 27853291, 28449106, 19397676, 18511755, 28761933, 27502158, 21933985, 29163474, 27068581, 29058056, 26549246, 8126356, 25144131, 29340896, 26822992, 26044464, 31341063, 23975157, 27928878, 29030163, 19776389, 16207910, 25989282, 19060046, 26123276, 28797298, 11274110, 2325440, 24009397, 19633029, 2…
707	28783713	Aging and sarcopenia associate with specific interactions between gut microbes, serum biomarkers and host physiology in rats.	Siddharth		1	10.18632/aging.101262	True	[22411464, 23746838, 24334635, 22355651, 25886902, 26462882, 26785481, 25520805, 26676797, 22797518, 18094505, 22407806, 25628610, 19874918, 24485451, 24833586, 24157572, 20817957, 27069796, 27019136, 23109432, 23975157, 18926881, 26676933, 18636793, 21165148, 26656494, 24213504, 20724492, 21697299, 26494980, 25340546, 26466367, 26394675, 21347607, 26655906, 20668239, 24099479, 25851728, 22396897…
708	27853291	A High-Fat High-Sucrose Diet Rapidly Alters Muscle Integrity, Inflammation and Gut Microbiota in Male Rats.	Collins	2016	1	10.1038/srep37278	True	[24561114, 18827572, 25139155, 22660796, 24030890, 18042831, 8092309, 25754553, 25163924, 12514279, 26990324, 24425766, 20713683, 24140711, 26521745, 23831839, 22972297, 21798099, 26296771, 17135576, 25337938, 12756299, 24336217, 20368178, 26455879, 25295033, 22761662, 27545196, 22828956, 11983728, 19240062, 24187406, 26091619, 25414355, 25897128, 26572064]
709	31433910	Lactobacillus and Bifidobacterium Improves Physiological Function and Cognitive Ability in Aged Mice by the Regulation of Gut Microbiota.	Ni	2019	1	10.1002/mnfr.201900603	True	[]
710	31551939	Investigation of the Effects of Microbiota on Exercise Physiological Adaption, Performance, and Energy Utilization Using a Gnotobiotic Animal Model.	Huang	2019	1	10.3389/fmicb.2019.01906	True	[26032361, 27782912, 26954359, 28539646, 26924990, 24504433, 28923247, 27070637, 21840188, 25021423, 27641441, 29989465, 29058056, 29104465, 25144131, 29973525, 25011668, 22829854, 29966293, 29962176, 7008433, 6225267, 27259147, 23592793, 30036705, 25962839, 27892486, 30356594, 26963409, 25561744, 30860879, 25800089, 23724144, 25685762, 31235964, 25514560, 23909466, 11890482, 29903615, 24388214, …
711	31887978	Gut Microbial, Inflammatory and Metabolic Signatures in Older People with Physical Frailty and Sarcopenia: Results from the BIOSPHERE Study.	Picca	2019	1	10.3390/nu12010065	True	[25820131, 28155183, 28689563, 26195096, 25120482, 28188558, 27031019, 26675566, 29384724, 30404172, 31054959, 26828516, 27187465, 28144914, 28958023, 10865804, 23903951, 24445063, 27145150, 11356778, 15860469, 23852088, 29686533, 29753582, 30345704, 29665135, 30261246, 8126356, 24737557, 16670410, 31091653, 22797518, 26822992, 28444190, 28894183, 29134939, 30564113, 29323208, 28783713, 28028921,…
712	33633246	Alterations in intestinal microbiota diversity, composition, and function in patients with sarcopenia.	Kang	2021	1	10.1038/s41598-021-84031-0	True	[27220822, 15466557, 11688800, 20571116, 30046148, 20498852, 21093718, 30858741, 30312372, 29311975, 22589021, 28223244, 28099900, 30036990, 22356853, 22797518, 26090993, 28444190, 26822992, 27314331, 31911785, 30723224, 32694821, 30620635, 15505215, 31341063, 31433910, 31551939, 31493521, 28783713, 27853291, 29058056, 27148170, 26338727, 22411464, 25021423, 19043404, 23955772, 23975157, 16155264…
713	34357944	Association of Sarcopenia and Gut Microbiota Composition in Older Patients with Advanced Chronic Kidney Disease, Investigation of the Interactions with Uremic Toxins, Inflammation and Oxidative Stress.	Margiotta	2021	1	10.3390/toxins13070472	True	[31081853, 31474705, 30087103, 19946322, 19696217, 23274953, 19914995, 16612331, 18334529, 27830716, 30849338, 33529747, 26965149, 27151924, 32236095, 31248132, 26338727, 32360228, 26419384, 30981206, 20498852, 28971851, 26822992, 28444190, 31935892, 28329345, 29950689, 32824364, 29204955, 5784223, 32495708, 33110437, 32899756, 22992469, 32183306, 6372028, 27102537, 26241311, 21316322, 28469156, …
714	34845594	Characterization of the gut microbiota in hemodialysis patients with sarcopenia.	Zhou	2021	1	10.1007/s11255-021-03056-6	True	[31171417, 32876940, 32661618, 31744647, 29673501, 30502752, 32115617, 22972295, 33136284, 31319564, 29058056, 29686533, 32211860, 31894986, 33879801, 32033882, 31341063, 27314331, 33816335, 30242233, 31291462, 33765008, 30709690, 33801275, 25202708, 30366118, 33717692, 33750881, 29968251, 33437992, 25120482, 18398204, 19060083, 27259147, 30860879, 33281780, 27091774]
715	26967294	Signaling in Host-Associated Microbial Communities.	Fischbach		1	10.1016/j.cell.2016.02.037	True	[21508958, 23842501, 25406380, 24679531, 19898491, 25337874, 26816362, 21106596, 25105361, 25532804, 16931762, 25470067, 12045108, 25635347, 26542567, 22848538, 25574022, 15300573, 24336217, 24412651, 25230163, 22771138, 9500909, 11136954, 25576328, 23828941, 21596954, 22018234, 22018234, 25517225, 24226770, 24629344, 25417156, 26315421, 20376150, 24315484, 16255080, 17889651, 26526499, 25992546,…
716	23222524	Genomic variation landscape of the human gut microbiome.	Schloissnig	2012	1	10.1038/nature11711	True	[17943122, 20981092, 15790844, 12055347, 10103193, 15831718, 21191099, 9671780, 22699610, 16000838, 20203603, 19043404, 21508958, 14961025, 17267615, 20093474, 19819907, 16513982, 17947550, 17923431, 19165319, 21478889, 19900971, 6357941, 18651792, 1904993, 15280258, 18978059, 8647345, 19965468, 12361264, 19946141, 12780775, 15922949, 18757757, 16517616, 21624126, 20847294, 9758810, 20231444, 201…
717	32033882	Asian Working Group for Sarcopenia: 2019 Consensus Update on Sarcopenia Diagnosis and Treatment.	Chen	2020	1	10.1016/j.jamda.2019.12.012	True	[]
718	33255677	The Gut-Muscle Axis in Older Subjects with Low Muscle Mass and Performance: A Proof of Concept Study Exploring Fecal Microbiota Composition and Function with Shotgun Metagenomics Sequencing.	Ticinesi	2020	1	10.3390/ijms21238946	True	[30312372, 32781619, 28421192, 29753582, 23395245, 26195096, 28188558, 29058056, 29189738, 31911785, 28109835, 32064521, 30489399, 31319564, 28049008, 29951588, 27594848, 29686533, 31226349, 28783713, 32535631, 31493521, 26822992, 31887978, 30036990, 32751533, 32402683, 31116628, 30467295, 30060606, 24021287, 31104514, 25888448, 28375212, 26260141, 31039010, 26290460, 31341063, 32296838, 16740940…
719	22730468	Intestinal microbiota in functional bowel disorders: a Rome foundation report.	Simrén	2012	2	10.1136/gutjnl-2012-302167	True	[16678553, 12358247, 20180788, 10982758, 16469679, 19615301, 20166844, 19563502, 17625982, 19665956, 17267314, 20101257, 18841701, 20664075, 16819463, 17699621, 15754393, 17943117, 18941009, 15831718, 18513268, 19457422, 21333908, 21488913, 19602448, 20705664, 21508958, 21143915, 20566857, 7143428, 17594176, 19064526, 19606407, 20498852, 20679230, 17761020, 20686513, 21151493, 19145728, 19043404,…
720	20940602	Desulfovibrio bacterial species are increased in ulcerative colitis.	Rowan		1	10.1007/DCR.0b013e3181f1e620	True	[]
721	34466295	<i>Desulfovibrio</i> is not always associated with adverse health effects in the Guangdong Gut Microbiome Project.	Chen	2021	1	10.7717/peerj.12033	True	[27499582, 29749635, 27900260, 30513082, 32518316, 29764499, 12324374, 30275567, 30442802, 3204069, 27982124, 30249275, 30060606, 29462845, 32200683, 22546742, 26996766, 31614543, 23985870, 27027909, 30427066, 17572039, 31138061, 31346040, 27892954, 30924428, 20940602, 30171064, 29166392, 30718848, 27573110, 28791292, 27822518, 31362781, 9462959, 31171880, 31530820, 25647347]
722	2286579	Physiology and ecology of the sulphate-reducing bacteria.	Gibson		1	10.1111/j.1365-2672.1990.tb01575.x	True	[]
723	33302709	Skeletal Muscle Function, Structure, and Metabolism in Patients With Heart Failure With Reduced Ejection Fraction and Heart Failure With Preserved Ejection Fraction.	Bekfani	2020	1	10.1161/CIRCHEARTFAILURE.120.007198	True	[]
724	17475672	Hydrogen sulfide induces direct radical-associated DNA damage.	Attene-Ramos	2007	1	10.1158/1541-7786.MCR-06-0439	True	[]
725	8503906	The protein kinase inhibitor staurosporine induces morphological changes typical of apoptosis in MOLT-4 cells without concomitant DNA fragmentation.	Falcieri		1	10.1006/bbrc.1993.1584	True	[]
726	20674376	C2C12 myoblast sensitivity to different apoptotic chemical triggers.	Salucci	2010	1	10.1016/j.micron.2010.07.002	True	[]
727	16393138	Bcl-2 overexpression prevents calcium overload and subsequent apoptosis in dystrophic myotubes.	Basset		1	10.1042/BJ20051265	True	[1822774, 7981747, 8729700, 12445457, 8529258, 12677047, 11080251, 8749313, 9169505, 9342159, 9714187, 7673339, 12490622, 10648802, 15077150, 14555206, 10559201, 15263017, 15530388, 9626250, 15322099, 10504215, 11029464, 2875799, 11741904, 9130702, 8958215, 12543087, 9348075, 9331361, 2422165, 14722345, 11432453, 9486765, 9565986, 10781103, 12601149, 16254044, 11118489, 9027315, 11115368, 1283833…
728	16335803	Caspase-3 dependent cleavage and activation of skeletal muscle phosphorylase b kinase.	Hilder		1	10.1007/s11010-005-2411-y	True	[10366439, 9733729, 9786869, 9801070, 3362857, 10487978, 10731516, 7589485, 212300, 12177420, 7507177, 14220660, 10641792, 4691509, 8662523, 9714187, 3972796, 9171063, 9157970, 9228015, 12460118, 10585434, 14713956, 8642305, 11052967, 5031114, 9292873, 7158770, 9012453, 6793591, 11847235, 164350, 10496525, 10362772, 4298072, 4349654, 9730899, 11840167, 5660041, 10828362, 11722163, 10839812, 35497…
729	33819627	First case of abdominal infection caused by bacteroides fluxus.	Cobo	2021	1	10.1016/j.anaerobe.2021.102363	True	[]
730	12885705	Essential amino acids are primarily responsible for the amino acid stimulation of muscle protein anabolism in healthy elderly adults.	Volpi		1	10.1093/ajcn/78.2.250	True	[7493221, 9345078, 7493200, 1542050, 11382798, 8190152, 7611390, 9575829, 11134097, 9576765, 10484364, 1550230, 9688876, 11559266, 4941665, 7840186, 1638043, 619229, 8382583, 8430779, 9252488, 719005, 3052439, 1237498, 11015466, 11916909, 0, 10357740, 10867039, 6303424, 7860765]
731	18079309	Dietary L-tyrosine supplementation in nemaline myopathy.	Ryan	2007	1	10.1177/0883073807309794	True	[]
732	32244785	Low Levels of Serum Tryptophan Underlie Skeletal Muscle Atrophy.	Ninomiya	2020	1	10.3390/nu12040978	True	[28734552, 26385388, 30341537, 26788116, 24457528, 15894488, 28934309, 21915291, 23123095, 28751584, 26839260, 29413421, 20938662, 25248875, 18639341, 23781925, 14502282, 30713125, 19461669, 28324751, 27444066, 30122194, 19882215, 23486194, 18719858, 23861751, 19451232, 25080109, 30194964, 26059377, 30740405, 29693118, 24531378, 29212890, 30760888, 25805417, 15310748, 26362356]
733	23438435	The effect of eicosapentaenoic and docosahexaenoic acid on protein synthesis and breakdown in murine C2C12 myotubes.	Kamolrat	2013	1	10.1016/j.bbrc.2013.02.041	True	[]
734	34913105	Dietary omega-3 polyunsaturated fatty acid and alpha-linolenic acid are associated with physical capacity measure but not muscle mass in older women 65-72 years.	Isanejad	2021	1	10.1007/s00394-021-02773-z	True	[30470776, 31776354, 31631989, 25982159, 22361996, 30312372, 11253156, 30970218, 32706848, 30826500, 30829853, 25149823, 24500439, 32114706, 32846900, 33291698, 21159787, 14580707, 32017952, 28899766, 10911963, 30661906, 20204604, 22113249, 23628279, 19632696, 26857389, 28303397, 31910914, 28442236, 28831714, 25355842, 18005355, 26758373, 19196012, 32201063, 25994567, 26343698, 29232264, 29735019…
735	29735019	Supplementation with eicosapentaenoic acid and docosahexaenoic acid reduces high levels of circulating proinflammatory cytokines in aging adults: A randomized, controlled study.	Tan	2018	1	10.1016/j.plefa.2018.03.010	True	[25149823, 24833586, 20667703, 26658771, 25172555, 26036964, 22743812, 26950145, 21367944, 16841861, 22640930, 21430245, 22591890, 18541548, 16848700, 17466105, 22031659, 14767877, 19623203, 2007907, 24505395, 24454276, 28758717, 25520775, 27044314, 21362086, 2353824, 28339618, 16799139, 21602933, 17116321, 9374124, 11684525, 25793613, 17401057, 21774806, 15972604, 14963373, 28058805, 24472372, 1…
736	30498820	International Clinical Practice Guidelines for Sarcopenia (ICFSR): Screening, Diagnosis and Management.	Dent		1	10.1007/s12603-018-1139-9	True	[27914295, 23388666, 30031068, 26015388, 28595526, 29305636, 12028177, 27650778, 25241753, 27780567, 26681908, 23169607, 29477774, 24679831, 27372539, 21475695, 27066316, 16760618, 24085400, 27642056, 22935006, 25548028, 22865205, 25092418, 29197020, 29110385, 18436948, 12425705, 25530211, 24461239, 23732550, 27039014, 21527165, 26578974, 28675898, 25425503, 25539836, 28549707, 27103041, 24737561…
737	30036990	Dietary Protein and Muscle in Aging People: The Potential Role of the Gut Microbiome.	Ni Lochlainn	2018	1	10.3390/nu10070929	True	[24229650, 19661454, 29266264, 17456818, 21527165, 27187465, 26018489, 29584644, 23714190, 12084753, 17519350, 25853874, 22956864, 22566064, 24487416, 25833974, 23395245, 18175749, 26857389, 29083447, 26400966, 29083440, 29300431, 25241753, 28175999, 24814383, 27935521, 24477043, 23134885, 23548695, 24445331, 29189738, 29058056, 20498852, 24009397, 23239011, 29092886, 22589021, 21975196, 24550841…
738	34904399	Ethical guidelines for publishing in the Journal of Cachexia, Sarcopenia and Muscle: update 2021.	von Haehling	2021	1	10.1002/jcsm.12899	True	[29076661, 30311438, 30221478, 28944582, 30920776, 17206953, 20123863, 17907954, 26672494, 21475697, 29098794, 31661195, 29608044]
739	21844910	The intestinal microbiota and chronic disorders of the gut.	DuPont	2011	1	10.1038/nrgastro.2011.133	True	[20695899, 20716985, 20467896, 21487504, 12088522, 18023092, 21310543, 9060589, 19903265, 21453321, 14762777, 4193565, 11151884, 12524406, 21288079, 19508720, 20621647, 16305730, 20616744, 20048681, 17941093, 1554423, 15212805, 17631127, 11237847, 16319670, 20015409, 18987631, 18318598, 19067417, 7781442, 19783474, 920642, 8617135, 20920538, 21297998, 21330436, 19018661, 20705661, 15316000, 18622…
740	19343057	The gut microbiota shapes intestinal immune responses during health and disease.	Round		1	10.1038/nri2515	True	[16497592, 17943117, 15001189, 17024229, 18541218, 18043225, 18497261, 11352068, 15173836, 18280814, 9841668, 18987631, 14010768, 8703071, 16931762, 17132046, 13915950, 4631914, 106003, 8757865, 2700668, 17760501, 1670260, 12473299, 11809204, 16048556, 12876555, 17030948, 17030949, 17068223, 18022867, 18653729, 18242222, 15785758, 18566595, 17620361, 12586934, 18033300, 18854238, 18716618, 188351…
741	22699609	Structure, function and diversity of the healthy human microbiome.		2012	6	10.1038/nature11234	True	[19043404, 20203603, 16267321, 19892944, 22719824, 22719823, 19478181, 20534435, 22698087, 22688413, 21896772, 21283775, 22719826, 18936492, 16272510, 18475305, 18509436, 19748469, 16362880, 22807668, 22719234, 20383131, 19880382, 20080505, 22455878, 19151094]
742	22699610	A framework for human microbiome research.		2012	2	10.1038/nature11209	True	[21329209, 19819907, 20489017, 20203603, 22720093, 19725865, 17659080, 22194782, 19801464, 20383131, 22965653, 22719831, 22719234, 10802651, 23284876, 22719821, 19900971, 20709691]
743	23326225	A guide to enterotypes across the human body: meta-analysis of microbial community structures in human microbiome datasets.	Koren	2013	1	10.1371/journal.pcbi.1002863	True	[20203603, 22699609, 21508958, 22699610, 20383131, 20679230, 20847294, 22134646, 16332807, 22688413, 21885731, 19892944, 20566857, 20668239, 22797518, 20534435, 22179717, 21738596, 21624126, 17183309, 19043404, 20520652, 19549860, 21543530]
744	21885731	Linking long-term dietary patterns with gut microbial enterotypes.	Wu	2011	4	10.1126/science.1208344	True	[11352068, 45730, 16741115, 21508958, 20673359, 16056220, 16893466, 17183309, 14681412, 20679230]
745	23347395	Inflammation-associated enterotypes, host genotype, cage and inter-individual effects drive gut microbiota variation in common laboratory mice.	Hildebrand	2013	2	10.1186/gb-2013-14-1-r4	True	[18725973, 20839241, 18541218, 21391286, 17183312, 19043404, 19164560, 20620945, 19841183, 18974295, 20613793, 22043294, 23023125, 22422004, 20203603, 21508958, 17916580, 22699609, 12089021, 20626454, 21124491, 20847294, 19892944, 19706296, 20535027, 21885731, 21637027, 20133091, 20566857, 18626190, 9841668, 15173836, 18806780, 21596954, 20664551, 21436049, 20368178, 23765722, 22068236, 21868489,…
746	24887286	Exploration of bacterial community classes in major human habitats.	Zhou	2014	1	10.1186/gb-2014-15-5-r66	True	[20656903, 15831718, 19004758, 19478181, 17183309, 20534435, 19892944, 22699609, 22719824, 22553250, 21508958, 21885731, 22905200, 23149725, 23347395, 23066529, 23326225, 22699611, 19032745, 16882653, 23316946, 16267321, 20182526, 18263572, 5260618, 23165986, 21463709, 19147808, 20571116, 9259496, 10852812, 21624126, 22699610, 21212162, 19004872, 22719831, 18948294, 26828221, 17050570]
747	24739969	Dynamics and associations of microbial community types across the human body.	Ding	2014	1	10.1038/nature13178	True	[19819907, 22699610, 22699609, 22319561, 23165986, 19043404, 19892944, 23326225, 21508958, 21885731, 23297005, 23007708, 22553250, 20534435, 24018484, 23149725, 17594176, 20668239, 23535917, 19004758, 23328391, 22746335, 19801464, 22194782, 22720093, 21276213, 20011594, 23018771, 17947321, 21700674, 17586664]
748	20534435	Vaginal microbiome of reproductive-age women.	Ravel	2010	1	10.1073/pnas.1002611107	True	[19892944, 10764465, 9697725, 10602662, 12884154, 10558942, 11095812, 15747249, 12594649, 19692470, 9764791, 11527880, 16965354, 1647428, 16931064, 18043622, 19912342, 16267321, 19282975, 15018635, 17202272, 15102329, 15507931, 1706728, 16888612, 20200290, 18264105, 17586664, 9203662, 9879923, 19657372, 19239805]
749	23066529	Categorization of the gut microbiota: enterotypes or gradients?	Jeffery		1	10.1038/nrmicro2859	True	[22699609, 12624269, 21848611, 21885731, 20679230, 22797518, 20686513, 21508958, 20571116, 21596990, 22807668, 22719824]
750	22797518	Gut microbiota composition correlates with diet and health in the elderly.	Claesson		1	10.1038/nature11319	True	[1202204, 17631127, 20303876, 22180058, 18090652, 19706296, 21677749, 12480096, 20383131, 10911963, 21177801, 20498852, 18682590, 14258950, 19845958, 7858276, 23049133, 12725876, 20203603, 21092268, 21596990, 17183309, 17586664, 19710709, 14742453, 19636438, 21885731, 20392703, 19508560, 21729473, 8675079, 20679230, 17311954, 15140833, 19914921, 16332807, 20686513, 20224823, 21596954, 17699621, 1…
751	22796884	Microbial interactions: from networks to models.	Faust	2012	3	10.1038/nrmicro2832	True	[16980956, 20458099, 20668239, 19004872, 21325608, 17462086, 21677746, 20173072, 21561679, 21149340, 16845430, 5372787, 20599610, 17936679, 22699609, 21885773, 9623998, 18587409, 17601127, 19383763, 21881616, 16723010, 16882654, 17778629, 22699610, 19465394, 20562281, 20882517, 18524799, 20805835, 18160043, 20715607, 15697438, 20717565, 12004133, 20203603, 15988524, 17683609, 20174676, 17559407, …
752	25299329	Rethinking "enterotypes".	Knights		1	10.1016/j.chom.2014.09.013	True	[21508958, 21624126, 22424233, 19892944, 23828941, 22699609, 23066529, 22018228, 23326225, 19502440, 23013615, 23222524, 19043404, 22699611]
753	5372787	The meaning of stability.	Lewontin		1		True	[]
754	24762631	Fecal microbiota transplant for relapsing Clostridium difficile infection using a frozen inoculum from unrelated donors: a randomized, open-label, controlled pilot study.	Youngster	2014	1	10.1093/cid/ciu135	True	[23408679, 19278754, 18971494, 23460123, 21288078, 16477549, 17900327, 22398198, 19528959, 22523271, 18199029, 23133377, 12594638, 21871249, 22450732, 21992957, 22157239, 22155369, 23323867, 21398226, 22360412, 23923106, 23511459, 17572259, 22290405, 12903007, 22402401, 24060130, 23460123, 23277317, 24107393]
755	25825673	Dynamic changes in short- and long-term bacterial composition following fecal microbiota transplantation for recurrent Clostridium difficile infection.	Weingarden	2015	1	10.1186/s40168-015-0070-0	True	[25106113, 20048681, 23093385, 23333862, 23323867, 24284963, 24939885, 24577353, 24303043, 20847294, 24336217, 25299329, 15790844, 18005726, 22863002, 24034618, 25017466, 22290405, 17943116, 22402401, 20383131, 23202435, 22134646, 24280061, 23587224, 20709691, 23861384, 16332807, 23828941, 24762631, 24890442, 24629344]
756	16903061	Species loss and secondary extinctions in simple and complex model communities.	Eklöf		1	10.1111/j.1365-2656.2006.01041.x	True	[]
757	24583074	The dynamic microbiome.	Gerber	2014	1	10.1016/j.febslet.2014.02.037	True	[]
758	20561534	Mathematical modelling of carbohydrate degradation by human colonic microbiota.	Muñoz-Tamayo	2010	1	10.1016/j.jtbi.2010.05.040	True	[]
759	23982459	Understanding the interactions between bacteria in the human gut through metabolic modeling.	Shoaie		1	10.1038/srep02532	True	[15790844, 21392406, 19043404, 23023125, 23719380, 23212374, 22797518, 20203603, 22699609, 21508958, 17183312, 16788843, 6768637, 30683, 6320630, 21531329, 12840228, 17973645, 15295277, 23063526, 18779823, 21885731, 21596954, 22142312, 22367118, 23613448, 19029955, 17353934, 22319433, 21392838, 17563350, 19774074, 19321416, 15710883, 20657658, 17593909, 16155945, 21324125, 22080510, 20802497, 235…
760	19275195	Top-down systems biology modeling of host metabotype-microbiome associations in obese rodents.	Waldram		1	10.1021/pr8009885	True	[]
761	24727124	Towards predictive models of the human gut microbiome.	Bucci	2014	1	10.1016/j.jmb.2014.03.017	True	[19840106, 21995448, 23319552, 21744134, 21674168, 20830676, 16551532, 22252967, 22886494, 22466585, 20872271, 21489593, 17275874, 20650504, 20852608, 22471394, 22360302, 12591863, 15128564, 16517649, 17210916, 21690380, 22089878, 23363630, 21410622, 19998282, 21930164, 23774188, 17948787, 17274065, 21906217, 21682646, 20844578, 22825494, 21270894, 18280160, 23842501, 19836068, 23377500, 22411464…
762	22537667	The emerging medical ecology of the human gut microbiome.	Pepper	2012	1	10.1016/j.tree.2012.03.002	True	[18500230, 19855816, 21295072, 20804522, 21127287, 20848537, 21387369, 21410934, 21135322, 19343057, 19865172, 20847294, 21508958, 20203603, 8204991, 20626454, 19898491, 4559589, 10542403, 19399434, 12610303, 15524949, 18809443, 12779685, 9029910, 9902642]
763	24348232	Ecological modeling from time-series inference: insight into dynamics and stability of intestinal microbiota.	Stein	2013	1	10.1371/journal.pcbi.1003388	True	[21508958, 22683238, 23377500, 21992951, 23013615, 20140211, 21099116, 21402903, 13895061, 14247721, 22411464, 22424233, 15831718, 22972295, 21624126, 22861804, 20686513, 20847294, 22006564, 22718773, 18043614, 18695234, 21871249, 23323867, 23319552, 22807668, 22089878, 22577356, 23597788, 21702898, 22174245, 23028285, 23670539, 16882654, 22784572, 23178636, 22876171, 17981942, 11983907, 12843395…
764	24367073	Mathematical modeling of primary succession of murine intestinal microbiota.	Marino	2013	1	10.1073/pnas.1311322111	True	[15568985, 22465599, 19336583, 22876171, 6339389, 21850055, 21900968, 22807668, 7475116, 23185130, 22796884, 17055441, 20368178, 22286988, 22845166, 20566857, 19018661, 22271132, 17183309, 21885731, 22863002, 17594176, 20668239, 23028285, 21596954, 22205877, 22642621, 22688727, 19801464, 20011594, 22194782, 21276213, 17947321, 21700674, 17586664, 21421784, 16960969]
765	25054627	Identifying keystone species in the human gut microbiome from metagenomic timeseries using sparse linear regression.	Fisher	2014	1	10.1371/journal.pone.0102451	True	[17943116, 22699611, 21624126, 24009397, 7574628, 24316595, 19043404, 22941505, 24315484, 19701202, 21124952, 22796884, 24348232, 23028285, 16882654, 23178636, 3430083, 20195499, 20150127, 21508958, 20368178, 5527624, 19005554]
766	22972295	Diversity, stability and resilience of the human gut microbiota.	Lozupone		3	10.1038/nature11550	True	[18524406, 21270894, 15790854, 22699611, 22442383, 17183309, 18407065, 21677749, 18401439, 17699621, 21485746, 14747692, 20203603, 22699609, 18787117, 19500338, 19693277, 15831718, 20631792, 19043404, 20498852, 20489017, 18971961, 19636438, 21596990, 20668239, 17594176, 20566857, 21772139, 20679230, 15168363, 11954565, 22355800, 19667173, 21790611, 20519412, 21624126, 19892944, 20352091, 17183312…
767	22861804	The human microbiome: ecosystem resilience and health.	Relman		1	10.1111/j.1753-4887.2012.00489.x	True	[10777411, 11336835, 11795936, 22018227, 17943117, 17943116, 19491241, 21205662, 15067114, 18326571, 21793746, 18775300, 19043404, 21684749, 22174245, 19892944, 20376150, 17594176, 20566857, 21191099, 20668239, 11595939, 17840770, 18043614, 20705661, 20352091, 19018661, 20847294, 11474100, 20811456, 19270679, 9990046]
768	22674335	The application of ecological theory toward an understanding of the human microbiome.	Costello	2012	1	10.1126/science.1224203	True	[22341499, 17435792, 17594176, 20534435, 21885731, 20565040, 17943117, 17603517, 15015922, 22037308, 18439707, 17377582, 12110887, 12836009, 17089666, 21641673, 20705897, 18077371, 21560676, 16584484, 10232646, 21448201, 3060950, 334036, 20566857, 8777246, 20660593, 22553250, 21508958, 3692604, 16882802, 19135235, 21872915, 19033196, 20394371, 11772630, 20668239, 19710708, 21143294, 22442383, 190…
769	25157131	The transition between the niche and neutral regimes in ecology.	Fisher	2014	1	10.1073/pnas.1405637111	True	[22341498, 22282811, 15662423, 12692564, 16869416, 16511493, 22615407, 15243158, 19666524, 20946903, 20733073, 12944964, 17167485, 20565040, 3478708, 4559589, 5527624, 19005554, 22632978]
770	10521342	Emergence of scaling in random networks.	Barabasi		1	10.1126/science.286.5439.509	True	[]
771	11290142	Epidemic spreading in scale-free networks.	Pastor-Satorras		1	10.1103/PhysRevLett.86.3200	True	[]
772	12906539	Heterogeneity in oscillator networks: are smaller worlds easier to synchronize?	Nishikawa	2003	1	10.1103/PhysRevLett.91.014101	True	[]
773	21562557	Controllability of complex networks.	Liu		1	10.1038/nature10011	True	[17138668, 18277384, 11988575, 11800921, 19997611, 10521342, 15650898, 11290142, 11136023, 11082612, 11736611, 12906539, 19900852, 10935628, 17677136, 12443515, 17500957, 11258382, 12399590]
774	25036628	Conducting a microbiome study.	Goodrich		1	10.1016/j.cell.2014.06.037	True	[20409185, 16332901, 21338519, 21878105, 21508958, 22655031, 20937875, 20069535, 23202435, 24277822, 19914921, 20383131, 21383980, 21624126, 22402401, 23071673, 22863420, 23063074, 22914093, 22424233, 19004872, 23000955, 22699610, 22699609, 19892944, 22674335, 11959976, 20847294, 19018661, 24137540, 15034147, 20709691, 21700674, 23828941, 23028285, 20052418, 17923086, 16169926, 20738864, 22645531…
775	25337874	Precision microbiome reconstitution restores bile acid mediated resistance to Clostridium difficile.	Buffie	2014	2	10.1038/nature13828	True	[24096337, 22006564, 19528959, 23323867, 25036635, 18199029, 16332807, 22718773, 24662889, 24348232, 6630458, 18245298, 18047844, 16299351, 23975157, 22186660, 7981107, 23834245, 10843034, 10698778, 24284963, 15652226, 23995682, 22689818, 21245274, 20435915]
776	23858463	Metabolic modeling of species interaction in the human microbiome elucidates community-level assembly rules.	Levy	2013	1	10.1073/pnas.1300926110	True	[22699609, 20203603, 19892944, 19043404, 19901833, 23023125, 21596954, 20336157, 20668239, 17601127, 22615407, 18823678, 16869422, 18787117, 19040774, 22821465, 19500338, 22589385, 19178139, 20194113, 20838465, 22184244, 21485308, 20514044, 11500457, 19749049, 22194640, 22807668, 20197316, 20458099, 17448155, 1661009, 22959348, 21885731, 17268410, 21124952, 22955834, 18775300, 23623295, 22983029,…
777	24904535	Deciphering microbial interactions and detecting keystone species with co-occurrence networks.	Berry	2014	2	10.3389/fmicb.2014.00219	True	[15090503, 19719632, 10521342, 21900968, 18463690, 21890669, 23487774, 19502432, 12849779, 20534432, 9161015, 15196488, 21881616, 0, 21596954, 7618894, 22796884, 21613137, 22959348, 22158444, 23028285, 19946288, 17916733, 11909181, 22933715, 21124952, 21281499, 22562492, 17220268, 23235290, 16855581, 17981942, 20535221, 9758791, 21441986, 20147985, 16882654, 21918515, 24401855, 23267351, 22486820…
778	24838875	Recent progress in engineering human-associated microbiomes.	Yaung		1	10.1007/978-1-4939-0554-6_1	True	[]
779	22310174	Engineering microbial systems to explore ecological and evolutionary dynamics.	Tanouchi	2012	1	10.1016/j.copbio.2012.01.006	True	[21424911, 19801994, 20689598, 10659856, 18971928, 10659857, 20305717, 19455136, 16701236, 16701253, 19562108, 19898500, 16845430, 21487402, 10948095, 10874739, 17694072, 20676145, 15487950, 5875341, 15101409, 10234251, 18304345, 20717565, 18675483, 21347422, 17267602, 21359225, 21364881, 19011107, 18414488, 12110887, 17957201, 17981363, 11934355, 18039324, 19805424, 18239669, 19022510]
780	18977048	Engineering microbes with synthetic biology frameworks.	Leonard	2008	1	10.1016/j.tibtech.2008.08.003	True	[]
781	26148351	Improving microbial fitness in the mammalian gut by in vivo temporal functional metagenomics.	Yaung		1	10.15252/msb.20145866	True	[15790844, 12935332, 16968696, 9278503, 17965154, 9712774, 24066026, 9916119, 22534607, 17943117, 6339388, 8316084, 16741115, 20615998, 19748469, 11904412, 7898450, 7546604, 15001189, 22699609, 22088901, 21097882, 11751812, 20927194, 19261174, 23955152, 16497592, 19505943, 23349773, 18996345, 6119351, 22308425, 19819907, 20203603, 24332541, 11331605, 10831436, 20437766, 19801464, 19713526, 157908…
782	24778240	Syntrophic exchange in synthetic microbial communities.	Mee	2014	2	10.1073/pnas.1405641111	True	[18675483, 22722235, 22387100, 23959872, 19378995, 22178928, 21847113, 20534565, 21835622, 16729848, 23892755, 17267602, 20100214, 20823845, 22479509, 24285359, 19127304, 21152428, 17353934, 24204896, 21124952, 20333237, 21123647, 11904428, 15933025, 10386596, 22194640, 21592777, 16098526, 17784858, 15150242, 21531828, 8971704, 12081967, 24189731, 21596954, 19633652, 10811905, 24293649, 21470960]
783	24639514	Programmable bacteria detect and record an environmental signal in the mammalian gut.	Kotula	2014	1	10.1073/pnas.1321321111	True	[21677749, 22674335, 23748443, 22751502, 23041931, 23539178, 23396014, 19478183, 15159530, 23042452, 19146688, 4921249, 3935801, 10659857, 18592546, 18592552, 1900642, 9733573, 9635195, 22615351, 17875664, 6444544, 3157005, 9691025, 3156848, 4943790, 18592563, 6307969, 11711436, 159955, 19416825, 18265390, 14808160, 19880653, 6540103, 23763381, 24020906, 20534565, 3045756, 10829079, 1552908, 1155…
784	24378583	An overview of calf diarrhea - infectious etiology, diagnosis, and intervention.	Cho	2013	1	10.4142/jvs.2014.15.1.1	True	[21419844, 8581856, 8784586, 15802952, 17071360, 11692503, 19819574, 8325795, 19174284, 2986494, 6263947, 17382844, 19960211, 20619076, 17041218, 11811688, 20622219, 23886509, 10804143, 9194702, 19174291, 19527134, 17916374, 18622713, 21709049, 21665387, 9574689, 1482122, 16418529, 3723109, 3908474, 19303009, 9504334, 19114113, 12135789, 15963584, 19174281, 2569853, 16478438, 17291375, 23684846, …
785	29148394	Enteropathogenic Escherichia coli O80:H2 in Young Calves with Diarrhea, Belgium.	Thiry		1	10.3201/eid2312.170450	True	[22330148, 26923249, 25926488, 14766831, 22378905, 22991525, 27533474, 11496011]
786	34425887	Blockage of bacterial FimH prevents mucosal inflammation associated with Crohn's disease.	Chevalier	2021	1	10.1186/s40168-021-01135-5	True	[27769810, 27824652, 9834268, 10456892, 15300573, 18043660, 19235912, 23989750, 25133024, 11500426, 17900983, 19828750, 21108814, 28596755, 19057665, 18981086, 16385628, 7892228, 17525800, 19907495, 21468225, 4714849, 21178454, 21402942, 9075766, 11509607, 20962772, 11083826, 11466383, 11396812, 12761135, 25431457, 11251843, 12694621, 28762293, 6102236, 15879440, 23082188, 23023125, 24997786, 243…
787	20823198	Enteroaggregative Escherichia coli disrupts epithelial cell tight junctions.	Strauman	2010	1	10.1128/IAI.00580-10	True	[16461756, 12654791, 18443096, 16869830, 19604116, 17015453, 9317019, 13129645, 1937792, 16552039, 10074069, 16299274, 16954399, 16451173, 16207244, 16239504, 17615177, 10508613, 77415, 19235836, 16759225, 16177299, 15687877, 7844392, 16838226, 7591128, 11179295, 10816495, 10322010, 11102513, 15151915, 15842997, 19538319, 15831825, 12417572, 16127426, 11207587, 11445574, 10862792, 18559432, 15159…
788	31485077	Salmonella persisters promote the spread of antibiotic resistance plasmids in the gut.	Bakkeren	2019	1	10.1038/s41586-019-1521-8	True	[29624414, 17277795, 27080241, 25043002, 25126781, 24408438, 24558351, 27453483, 30980069, 15308767, 28183996, 30359438, 19021958, 26180063, 793690, 2528309, 29700976, 20157339, 2209739, 22232693, 28302859, 28405025, 14734525, 25131673, 20594994, 7618105, 30523110, 26904024, 21459912, 15632427, 25121752, 25121751, 29857815, 18399718, 10829079, 1943777, 16926396, 12704158, 22259139, 14663152, 2278…
789	24646587	Life at the beginning: perturbation of the microbiota by antibiotics in early life and its role in health and disease.	Zeissig		1	10.1038/ni.2847	True	[18724361, 21386800, 24154724, 12069672, 23574140, 15618138, 17183312, 10669445, 20847294, 20531465, 21737881, 22722865, 19307217, 17594176, 21358670, 20352091, 20566857, 19018661, 22158411, 15708101, 22699611, 24226773, 15727630, 11150005, 24439373, 23328391, 23335431, 22422004, 2513902, 18509436, 21205640, 22442383, 18716618, 22674334, 21606151, 20668239, 22972297, 22914093, 12239261, 21920946,…
790	25110425	Therapeutic uses of animal biles in traditional Chinese medicine: an ethnopharmacological, biophysical chemical and medicinal review.	Wang		1	10.3748/wjg.v20.i29.9952	True	[0, 2957103, 10622237, 16061950, 7928396, 19638645, 19017613, 1162360, 3062787, 11001564, 773169, 11612036, 11621243, 10103175, 9304828, 8263479, 2632089, 2347014, 7564418, 8076770, 6581749, 3968875, 1872960, 659586, 7260061, 8263415, 28528, 12429355, 2962769, 2609978, 2504204, 1811674, 14800974, 5625812, 5128663, 4638753, 4673765, 4756893, 4417121, 1170305, 1171964, 1169298, 6007, 6128107, 36985…
791	16102595	The interaction between bacteria and bile.	Begley		1	10.1016/j.femsre.2004.09.003	True	[]
792	6631236	General methods for the analysis of metabolic profiles of bile acids and related compounds in feces.	Setchell		1		True	[]
793	27653566	Primary Sclerosing Cholangitis.	Lazaridis		1	10.1056/NEJMra1506330	True	[23827861, 23810223, 25957621, 24131389, 21351115, 22245904, 14598252, 17313496, 17037993, 20101749, 24389304, 26691631, 12029635, 12830004, 11059857, 18395078, 23775876, 24517468, 16879434, 17538931, 21251891, 23085647, 25316001, 26418478, 17063088, 21793028, 22407885, 25786901, 12014717, 18222013, 17527079, 22982100, 26051390, 20955707, 18674735, 19944697, 21151127, 23603763, 25521205, 24726754…
794	70585	Dissolution of cholesterol gallstones by ursodeoxycholic acid.	Nakagawa		1	10.1016/s0140-6736(77)90301-4	True	[]
795	34129689	The Serum Proteome and Ursodeoxycholic Acid Response in Primary Biliary Cholangitis.	Barron-Millar	2021	1	10.1002/hep.32011	True	[]
796	33308474	Primary biliary cholangitis.	Lleo		1	10.1016/S0140-6736(20)31607-X	True	[]
797	32101703	Dysbiosis-Induced Secondary Bile Acid Deficiency Promotes Intestinal Inflammation.	Sinha	2020	1	10.1016/j.chom.2020.01.021	True	[20979621, 12474223, 30008377, 25337874, 22957064, 25121355, 26706784, 26192599, 22356587, 22993202, 24411485, 26323630, 30150987, 17699621, 21242261, 24629344, 12730861, 21436049, 17412828, 27681447, 19637361, 28249284, 23333527, 18047844, 11211270, 29173647, 25076055, 28652796, 27620138, 31142855, 28602676, 16332807, 27832587, 29777439, 23246254, 25420450, 31031170, 21180613, 30816855, 19817675…
798	32205405	Ursodeoxycholic Acid (UDCA) Mitigates the Host Inflammatory Response during Clostridioides difficile Infection by Altering Gut Bile Acids.	Winston	2020	1	10.1128/IAI.00045-20	True	[27573580, 25582647, 25714160, 22752870, 30380384, 26387888, 24897375, 19307217, 21282433, 24445449, 25337874, 25525784, 24284963, 29562266, 26860266, 18971494, 21288078, 26488281, 20724385, 22002980, 25460566, 27239562, 24335555, 16299351, 31595814, 28279860, 27163871, 26789728, 26485102, 26579434, 18034825, 15195895, 12521203, 20564380, 10912666, 12830003, 26364546, 26502869, 25617503, 16200237…
799	34578194	Detection of CTX-M-15 Extended-Spectrum β-Lactamases Producing <i>Escherichia coli</i> Isolates from Colostrum and Faeces of Newborn Dairy Calves in China.	He	2021	1	10.3390/pathogens10091162	True	[16735147, 18154526, 11585791, 14693512, 25954262, 26500640, 25306277, 16751491, 33477653, 31629516, 27965653, 31514734, 21338781, 21863813, 26074912, 26203763, 23490927, 15837373, 26850718, 20071363, 29367292, 15935499, 22470007]
800	31155261	Saccharomyces cerevisiae boulardii CNCM I-1079 affects health, growth, and fecal microbiota in milk-fed veal calves.	Villot	2019	1	10.3168/jds.2018-16149	True	[]
801	15377622	Effects of corn processing on growth characteristics, rumen development, and rumen parameters in neonatal dairy calves.	Lesmeister		1	10.3168/jds.S0022-0302(04)73479-7	True	[]
802	31341288	Reproducible, interactive, scalable and extensible microbiome data science using QIIME 2.	Bolyen		5	10.1038/s41587-019-0209-9	True	[23363771, 29097493, 28973879, 29876323, 26657285, 29989265, 28757147, 29487294, 18971961, 29517944, 27214047, 28289731, 29773078, 29719869, 30505944, 27984635, 27504778, 30443602, 26418763, 23975157, 30275573, 19801464, 23630581, 25633503, 30377376, 23587224]
803	23193283	The SILVA ribosomal RNA gene database project: improved data processing and web-based tools.	Quast	2012	3	10.1093/nar/gks1219	True	[21106499, 17090583, 19004872, 16820507, 14985472, 19801464, 20383131, 18803844, 17452365, 22556368, 9103655, 11722932, 18279348, 16248873, 18692976, 21497273, 19858098, 20709691, 17099228]
804	19479745	Role of TNF receptors, TNFR1 and TNFR2, in dextran sodium sulfate-induced colitis.	Stillie		1	10.1002/ibd.20951	True	[]
805	32828534	Allomyrina dichotoma larval extract attenuates intestinal barrier disruption by altering inflammatory response and tight junction proteins in lipopolysaccharide-induced Caco-2 cells.	Kim	2020	1	10.1016/j.bbrc.2020.08.034	True	[]
806	27863334	Modulation of the cytokine profile in Caco-2 cells by faecal lactobacilli and bifidobacteria from individuals with distinct dietary habits.	Luongo	2016	1	10.1016/j.cyto.2016.11.007	True	[]
807	32485177	Bile Acids Signal via TGR5 to Activate Intestinal Stem Cells and Epithelial Regeneration.	Sorrentino	2020	1	10.1053/j.gastro.2020.05.067	True	[]
808	9844047	Chronic experimental colitis induced by dextran sulphate sodium (DSS) is characterized by Th1 and Th2 cytokines.	Dieleman		1	10.1046/j.1365-2249.1998.00728.x	True	[1688816, 8350599, 7958674, 5962951, 3321409, 6202760, 398327, 6984001, 8288874, 2970507, 2419394, 2955050, 8760116, 1314749, 3875465, 7750670, 9649183, 7691501, 8359087, 2528896, 8299918, 1568572, 8770874, 8228809, 7829675, 9203968, 23282452, 9207269, 9178680]
809	19222573	Diversity, metabolism and microbial ecology of butyrate-producing bacteria from the human large intestine.	Louis	2009	2	10.1111/j.1574-6968.2009.01514.x	True	[]
810	24838170	Gut microbiota-generated metabolites in animal health and disease.	Lee		1	10.1038/nchembio.1535	True	[15525940, 6134000, 12904817, 18218863, 22442383, 19956092, 24455491, 22053049, 24278294, 22022826, 23893105, 20203013, 24237701, 20182457, 18692774, 19756391, 22699609, 20955651, 17183312, 17201680, 23808845, 23652017, 20959533, 12543260, 22190648, 18728386, 23177353, 20303876, 22254078, 23661644, 15505215, 24390308, 18987631, 12711604, 20655994, 23828891, 22674330, 23804561, 22223580, 17183309,…
811	18757757	Functional and comparative metagenomic analysis of bile salt hydrolase activity in the human gut microbiome.	Jones	2008	1	10.1073/pnas.0804437105	True	[15790844, 15831718, 16497592, 16819463, 17055441, 16741115, 17916580, 17183312, 16517616, 16299351, 16541101, 16400329, 16537368, 16473946, 15664931, 2358447, 8593067, 15652226, 8942741, 2188127, 17515922, 2705765, 16905539, 15001713, 15845853, 17943117, 12180927, 17088355, 15590779, 18245298, 12208178, 17128268, 15260895, 1476424, 12450822, 11157223, 2121618]
812	23729502	Contribution of the 7β-hydroxysteroid dehydrogenase from Ruminococcus gnavus N53 to ursodeoxycholic acid formation in the human colon.	Lee	2013	1	10.1194/jlr.M039834	True	[16299351, 16102595, 19230041, 11390813, 15652226, 19610133, 21267546, 11368775, 14747693, 15159320, 7051912, 7094795, 7630925, 16484210, 21839040, 17823788, 19442172, 18407065, 20368178, 19706296, 20508158, 20926643, 22495068, 488633, 7288282, 15158263, 6631218, 20203603, 6946176, 6954878, 19243441, 6572075, 3480890, 21181147, 22198717, 7742302, 12230552, 6945134, 6940948, 7119570]
813	6946176	Epimerization of the 7-hydroxy group of bile acids by the combination of two kinds of microorganisms with 7 alpha- and 7 beta-hydroxysteroid dehydrogenase activity, respectively.	Hirano		1		True	[]
814	21181147	Identification, cloning, heterologous expression, and characterization of a NADPH-dependent 7β-hydroxysteroid dehydrogenase from Collinsella aerofaciens.	Liu	2010	1	10.1007/s00253-010-3052-y	True	[]
815	31287863	Inflammation and Inflammatory Cytokine Contribute to the Initiation and Development of Ulcerative Colitis and Its Associated Cancer.	Yao		1	10.1093/ibd/izz149	True	[]
816	29236742	Route of infection alters virulence of neonatal septicemia Escherichia coli clinical isolates.	Cole	2017	1	10.1371/journal.pone.0189032	True	[21518717, 24218461, 22371459, 21654548, 15547163, 23407181, 326679, 23798529, 11134488, 20016677, 12728265, 18604221, 22395761, 24284829, 24566757, 24926049, 6218094, 18853410, 24952503, 17615177, 24903402, 21339863, 25720688, 20053844, 20008064, 21108814, 12471157, 20487015, 23349773, 24789798, 10456892, 7814646, 6187683, 8478103, 18667585, 26150540, 2580792, 11920295, 15750055, 330780, 1273422…
817	20664519	Probiotics and the gut microbiota in intestinal health and disease.	Gareau	2010	1	10.1038/nrgastro.2010.117	True	[19343057, 15831718, 19481599, 20203603, 16497592, 17507117, 19398905, 19196035, 14657823, 18986600, 19491241, 20052418, 19508720, 19770768, 19635824, 19940845, 20181275, 20140211, 19043404, 19079221, 18570896, 19023901, 16145122, 19756155, 19244144, 19001059, 19457422, 15765388, 16863564, 18801055, 17635382, 19091823, 19277023, 12388189, 17339238, 18723164, 12360472, 16638791, 17159985, 16105890…
818	22674555	Microbiota-targeted therapies: an ecological perspective.	Lemon		1	10.1126/scitranslmed.3004183	True	[22674335, 14684564, 11264461, 19783002, 21247316, 19369970, 20534435, 20192960, 18936492, 19023901, 15990083, 15546422, 11824414, 8389879, 22002980, 20805407, 8927012, 8417239, 8346003, 1940479, 18272956, 12724479, 17943117, 18564933, 22674557, 22674334, 21866137, 20847294, 9914570, 18971494, 22398844, 22155369, 21115585, 22071814, 20307191, 2658896, 22198793, 22351891, 21890766, 18544040, 18276…
819	11015362	Diarrheagenic Escherichia coli and acute and persistent diarrhea in returned travelers.	Schultsz		1	10.1128/JCM.38.10.3550-3554.2000	True	[2351516, 1448122, 3266111, 2189007, 2656875, 2568985, 2406860, 9855403, 8432822, 1671111, 8824975, 7472898, 9593036, 6470105, 8098077, 2172966, 1957131, 2913025, 6133088, 7803639, 9457432, 1748115, 13306797, 9306938, 7814472, 7996006, 3404637, 2191011]
820	15040260	Pathogenic Escherichia coli.	Kaper		1	10.1038/nrmicro818	True	[]
821	25217019	Assessment of Adhesins as an Indicator of Pathovar-Associated Virulence Factors in Bovine Escherichia coli.	Valat	2014	1	10.1128/AEM.02365-14	True	[21257806, 16238018, 19067217, 20075117, 10781731, 12710494, 9627958, 10384887, 22970186, 22522692, 22156432, 8940423, 7941847, 2230244, 23757131, 15047527, 15313526, 22760050, 9457432, 24595804, 23593422]
822	12003040	Enteroaggregative Escherichia coli heat-stable enterotoxin 1 (EAST1): a new toxin with an old twist.	Ménard		1	10.1080/1040-840291046687	True	[]
823	28098248	Microbial succession in the gastrointestinal tract of dairy cows from 2 weeks to first lactation.	Dill-McFarland	2017	1	10.1038/srep40864	True	[18180751, 22945443, 21568706, 21109593, 22726443, 14698221, 19996480, 26709160, 25452753, 20849397, 22818466, 21906219, 23426008, 23646192, 24441166, 19143664, 20566857, 22432013, 24465556, 25934629, 21094763, 2178175, 18424540, 15472815, 8481001, 25477200, 23919528, 12480096, 26971143, 25483332, 13549377, 17329767, 23599893, 27135948, 19087463, 23408926, 23163953, 25416771, 17235560, 23793624, …
824	22018232	Role of the commensal microbiota in normal and pathogenic host immune responses.	Littman		1	10.1016/j.chom.2011.10.004	True	[19307217, 21637027, 21282433, 21508958, 21205640, 18177217, 10450518, 21575910, 13968487, 14247721, 14247722, 18987631, 18724361, 17635956, 20393462, 20602997, 16931762, 4809112, 18199029, 18848941, 17145958, 19204111, 19464985, 19018661, 11136263, 2656880, 15831718, 21565393, 20844578, 21633507, 13242854, 21270894, 19833089, 20833380, 17923086, 7641835, 18347048, 18955477, 21333554, 16157683, 2…
825	22424233	The impact of the gut microbiota on human health: an integrative view.	Clemente		3	10.1016/j.cell.2012.01.035	True	[19143664, 4335183, 21297633, 15879370, 19774074, 21737881, 21508958, 19729845, 19778623, 8515114, 17507983, 20937875, 21866137, 18987631, 18541415, 11218379, 21825123, 18849966, 20602997, 19240062, 20383131, 21624126, 21034976, 20571116, 19892944, 11442193, 20679230, 19018661, 18401439, 20566857, 15831718, 16159630, 21565393, 21087217, 18648517, 20072605, 21304727, 16741115, 20613793, 21485746, …
826	31812509	Differences in Gut Microbiota in Patients With vs Without Inflammatory Bowel Diseases: A Systematic Review.	Pittayanon	2019	1	10.1053/j.gastro.2019.11.294	True	[]
827	26981577	Oral Phage Therapy of Acute Bacterial Diarrhea With Two Coliphage Preparations: A Randomized Trial in Children From Bangladesh.	Sarker	2016	1	10.1016/j.ebiom.2015.12.023	True	[23828581, 10523534, 22128350, 2231712, 22028433, 23831427, 20626454, 24528873, 24362424, 16000704, 23059181, 23725668, 15980363, 20383131, 10972174, 22067448, 15576777, 23644548, 25088150, 22043018, 25991682, 19339031, 24739969, 20709691, 21700674, 16164007, 24349125, 19822888, 18322059, 18024674, 18981509, 3110303, 22319561, 25231861, 11865402, 23782707, 22307308, 23680352, 18832362, 25022434, …
828	33602735	Metagenomes and Assembled Genomes from Diarrhea-Affected Cattle (Bos taurus).	Ateba	2021	1	10.1128/MRA.01411-20	True	[31117265, 24695404, 27071849, 28298430, 26515820, 25977477, 31730192, 29905870, 27342282, 32780112, 29979655]
829	27720148	Changes in the intestinal bacterial community, short-chain fatty acid profile, and intestinal development of preweaned Holstein calves. 2. Effects of gastrointestinal site and age.	Castro	2016	1	10.3168/jds.2016-11007	True	[]
830	19235886	Low counts of Faecalibacterium prausnitzii in colitis microbiota.	Sokol		1	10.1002/ibd.20903	True	[]
831	24418903	The commensal bacterium Faecalibacterium prausnitzii is protective in DNBS-induced chronic moderate and severe colitis models.	Martín		1	10.1097/01.MIB.0000440815.76627.64	True	[]
832	29796620	Faecalibacterium prausnitzii Produces Butyrate to Maintain Th17/Treg Balance and to Ameliorate Colorectal Colitis by Inhibiting Histone Deacetylase 1.	Zhou		1	10.1093/ibd/izy182	True	[]
833	32326636	The Controversial Role of Human Gut Lachnospiraceae.	Vacca	2020	2	10.3390/microorganisms8040573	True	[22647038, 26411289, 27126036, 23931069, 29899036, 30442802, 29621737, 12423923, 28742948, 22699609, 24997786, 22972295, 19910364, 27313996, 28720399, 27220822, 31622559, 17209019, 24643131, 28348841, 20679207, 17074899, 16740940, 17391327, 22572875, 12571040, 16204533, 19807780, 14532100, 3678950, 24136789, 1541601, 25142831, 28139139, 19222573, 27928878, 24553467, 15028695, 16451188, 22982042, …
834	30879822	Effect of butyrate on passive transfer of immunity in dairy calves.	Hiltz	2019	1	10.3168/jds.2018-15555	True	[]
835	33434620	The role of short-chain fatty acids in intestinal barrier function, inflammation, oxidative stress, and colonic carcinogenesis.	Liu	2021	1	10.1016/j.phrs.2021.105420	True	[]
836	16299351	Bile salt biotransformations by human intestinal bacteria.	Ridlon	2005	1	10.1194/jlr.R500013-JLR200	True	[]
837	26192599	A biosynthetic pathway for a prominent class of microbiota-derived bile acids.	Devlin	2015	3	10.1038/nchembio.1864	True	[16299351, 17412828, 6350517, 1527482, 6631236, 18670431, 12016314, 17823458, 25337874, 1255778, 4427390, 23803760, 3030089, 1138032, 14747693, 7094795, 14756531, 21181147, 1856160, 8050999, 23729502, 6947718, 6271056, 6306343, 4581568, 10985, 39496, 201289, 2752021, 2923864, 3458705, 24827833, 10698778, 7766153, 19464381, 16102595, 11880243, 12392525, 8505417, 23332745, 15034147, 20525638, 21470…
838	23274766	Bile acids in the colon, from healthy to cytotoxic molecules.	Barrasa	2012	1	10.1016/j.tiv.2012.12.020	True	[]
839	12830003	Ursodeoxycholic acid therapy and the risk of colorectal adenoma in patients with primary biliary cirrhosis: an observational study.	Serfaty		1	10.1053/jhep.2003.50311	True	[]
840	26364546	Primary biliary cirrhosis.	Carey	2015	1	10.1016/S0140-6736(15)00154-3	True	[]
841	2887794	Treatment of primary biliary cirrhosis and cholestatic disorders with ursodeoxycholic acid.	Leuschner		1	10.1016/s0140-6736(87)91812-5	True	[]
842	26485102	Ursodeoxycholic Acid Inhibits Clostridium difficile Spore Germination and Vegetative Growth, and Prevents the Recurrence of Ileal Pouchitis Associated With the Infection.	Weingarden		1	10.1097/MCG.0000000000000427	True	[18976563, 21460491, 22752870, 24670166, 18971494, 22183182, 23323867, 25938992, 24577353, 24284963, 25825673, 24989088, 22290405, 24412527, 6630458, 16208013, 18245298, 19060152, 20675492, 18488143, 9350408, 22402401, 19801464, 21700674, 19004872, 22384234, 23333862, 26026389, 23675301, 20090901, 24445449, 25337874, 25534943, 24132529, 17297425]
843	30649529	An Historical Review of Phenylacetic Acid.	Cook		1	10.1093/pcp/pcz004	True	[]
844	29694888	Gut Microbiota-Derived Tryptophan Metabolites Modulate Inflammatory Response in Hepatocytes and Macrophages.	Krishnan		1	10.1016/j.celrep.2018.03.109	True	[24895432, 18467911, 27261415, 21813474, 19966295, 26823198, 28442273, 21526706, 19914930, 24565903, 17463157, 29122391, 25540128, 15627257, 26855231, 3196149, 16618517, 26235394, 24563545, 23091640, 3185127, 23197411, 20303349, 24042449, 16505490, 27384973, 19291785, 26154278, 11812924, 22609053, 26745179, 12397412, 26494024, 19207680, 23250746, 25514560, 20110572, 17053832, 16404815, 25411059, …
845	33042163	Impact of Gallic Acid on Gut Health: Focus on the Gut Microbiome, Immune Response, and Mechanisms of Action.	Yang	2020	1	10.3389/fimmu.2020.580208	True	[24325191, 19625746, 29261112, 29076245, 25190865, 28750167, 31521271, 30857704, 30747218, 29393902, 30977922, 28088220, 26319951, 26251571, 19570992, 27191243, 19146839, 30339985, 28428752, 25251593, 24219649, 30021345, 26547672, 22254006, 31359516, 23480526, 30657034, 29247864, 28004409, 31480629, 24494192, 26174568, 27747873, 23291333, 27645804, 28864169, 29429153, 30563268, 15727165, 28235660…
846	21538353	Update on the pharmacokinetics and redox properties of protein-bound uremic toxins.	Watanabe	2011	1	10.1002/jps.22592	True	[]
847	11257452	LPS induction of gene expression in human monocytes.	Guha		1	10.1016/s0898-6568(00)00149-2	True	[]
848	30150987	Bile Acids Activated Receptors Regulate Innate Immunity.	Fiorucci	2018	1	10.3389/fimmu.2018.01853	True	[29440266, 27041638, 27320064, 16299351, 26481828, 19346330, 12419312, 19864602, 19880446, 22046243, 29150974, 29080339, 26261286, 26134028, 23395169, 26199423, 12524422, 17326144, 23372731, 21270116, 17984569, 15521018, 27486225, 26838806, 28407375, 28607110, 23990628, 22152303, 25365223, 21145931, 21242261, 26554605, 22236403, 24855941, 27692610, 28380377, 28647362, 28289714, 25655831, 27924062…
849	28249261	Crosstalk between Bile Acids and Gut Microbiota and Its Impact on Farnesoid X Receptor Signalling.	Wahlström	2017	1	10.1159/000450982	True	[]
850	26481828	Bile Acid-Activated Receptors, Intestinal Microbiota, and the Treatment of Metabolic Disorders.	Fiorucci	2015	1	10.1016/j.molmed.2015.09.001	True	[]
851	19864602	The bile acid receptor FXR is a modulator of intestinal innate immunity.	Vavassori	2009	1	10.4049/jimmunol.0803978	True	[]
852	28607110	The Bile Acid Receptor GPBAR1 Regulates the M1/M2 Phenotype of Intestinal Macrophages and Activation of GPBAR1 Rescues Mice from Murine Colitis.	Biagioli	2017	1	10.4049/jimmunol.1700183	True	[]
853	32703946	Bile acids drive the newborn's gut microbiota maturation.	van Best	2020	1	10.1038/s41467-020-17183-8	True	[31142853, 17594176, 26308884, 28095889, 30356187, 30226190, 28069750, 29105784, 25126780, 30376898, 22972295, 26607554, 27387886, 28112736, 30559407, 27126039, 20937875, 27173935, 30089902, 30670574, 21878906, 3888075, 24331092, 32103176, 28115375, 31444478, 28698093, 29207565, 28512451, 23535917, 26518456, 23395169, 31550982, 24237701, 31649166, 28404640, 28348052, 29279402, 26939849, 27320064,…
854	33653940	Calf Diarrhea Caused by Prolonged Expansion of Autochthonous Gut <i>Enterobacteriaceae</i> and Their Lytic Bacteriophages.	Whon	2021	1	10.1128/mSystems.00816-20	True	[24378583, 19819574, 26616156, 23886509, 10232646, 26210164, 22863002, 23087909, 24450576, 29269445, 23435359, 28407482, 28461690, 26690305, 25619688, 27084119, 29416123, 28302859, 8053428, 9299672, 21702898, 29088705, 18794915, 28439244, 26527732, 26226264, 17158746, 25428410, 27063479, 17452281, 18398449, 21948823, 29311644, 25662751, 24637807, 26167280, 29391488, 24059525, 24934621, 23226130, …
855	33149210	Plasmid- and strain-specific factors drive variation in ESBL-plasmid spread in vitro and in vivo.	Benz	2020	1	10.1038/s41396-020-00819-4	True	[20805405, 28362724, 28757648, 18291338, 30409683, 19307361, 27065978, 30049587, 16138098, 20157339, 7915817, 18440635, 24152711, 20805406, 30771401, 15907538, 31197163, 12406220, 16138099, 29371424, 31341074, 12970556, 28944751, 26190075, 29162798, 27270289, 27572835, 31238848, 7846528, 6106013, 6148378, 28480050, 14688795, 28890938, 29321570, 16672386, 25903575, 31996415, 18178735, 6995330, 283…
856	22183182	Fecal microbiota transplantation and emerging applications.	Borody	2011	1	10.1038/nrgastro.2011.244	True	[12811208, 17183309, 19498350, 18509412, 18413636, 15790844, 20485184, 2783214, 18199029, 19343057, 12594638, 20547640, 18971494, 13813452, 17943117, 19278754, 11964470, 17183312, 20048681, 21618362, 17153868, 17210919, 19637789, 18761903, 20463588, 13592638, 13120335, 20716985, 2563083, 14368380, 15505215, 21716124, 19726581, 4371940, 18936492, 9849357, 20203603, 21288078, 7224366, 6740251, 1971…
857	24018052	Therapeutic potential of fecal microbiota transplantation.	Smits	2013	1	10.1053/j.gastro.2013.08.058	True	[]
858	30543777	A Microbiota-Derived Bacteriocin Targets the Host to Confer Diarrhea Resistance in Early-Weaned Piglets.	Hu		1	10.1016/j.chom.2018.11.006	True	[]
859	30367124	Effect of fecal microbiota transplantation route of administration on gut colonization and host response in preterm pigs.	Brunse	2018	1	10.1038/s41396-018-0301-z	True	[17027734, 27534694, 25114261, 22126419, 19369970, 24450928, 26969089, 25332767, 28274256, 28034304, 24723255, 29384838, 25982290, 16697741, 26680737, 18641188, 21178092, 23942716, 18818317, 27659943, 23955772, 20709691, 22556368, 16332807, 20383131, 23975157, 24556473, 24979393, 25656974, 15741374, 22972295, 2246712, 22157140, 28323128, 15758660, 4047761, 6694024, 17766450, 26895407, 22451922, 1…
860	33420064	Longitudinal evaluation of fecal microbiota transplantation for ameliorating calf diarrhea and improving growth performance.	Kim	2021	1	10.1038/s41467-020-20389-5	True	[18299036, 19819574, 26616156, 14765726, 27717740, 22914093, 24252483, 23473628, 23473629, 11871461, 24096337, 22677185, 24278012, 27078066, 29594071, 7280665, 11352069, 20664519, 22674555, 22183182, 24018052, 30543777, 30367124, 25262872, 28214091, 22972295, 24581695, 26210164, 23087909, 22863002, 25974306, 24838170, 27152936, 31196178, 23975157, 29018121, 22698087, 24194538, 21633507, 23762426,…
861	24284963	Microbiota transplantation restores normal fecal bile acid composition in recurrent Clostridium difficile infection.	Weingarden	2013	1	10.1152/ajpgi.00282.2013	True	[21119612, 21508958, 22183182, 18284666, 16129531, 17279779, 23780507, 19004872, 9055436, 21700674, 23675301, 20090901, 22002980, 19710709, 17973645, 22290405, 23333862, 8784740, 23222960, 7224633, 18488143, 18971494, 22108454, 20048681, 10843034, 22752867, 21288078, 921266, 21647227, 7839098, 20675495, 21460491, 19667375, 12480096, 16299351, 19801464, 23093385, 23639599, 18245298, 20675492, 7073…
862	27029390	How to translate clinical trial results into gain in healthy life expectancy for individual patients.	Dorresteijn	2016	1	10.1136/bmj.i1548	True	[]
863	21148212	Derivation, validation, and evaluation of a new QRISK model to estimate lifetime risk of cardiovascular disease: cohort study using QResearch database.	Hippisley-Cox	2010	1	10.1136/bmj.c6624	True	[18701534, 12485966, 17726041, 18573856, 17916661, 17615182, 20675982, 19506114, 16461820, 20298922, 10023892, 12386035, 19367167, 11866648, 14981672, 15219502, 16621883, 20424153, 20644026, 20619412, 20488911, 20489220, 19297312, 19926696, 20565929, 17615182, 19584409, 20466793, 14609782, 17054138, 9032169, 20585067, 20167359]
864	27222591	2016 European Guidelines on cardiovascular disease prevention in clinical practice: The Sixth Joint Task Force of the European Society of Cardiology and Other Societies on Cardiovascular Disease Prevention in Clinical Practice (constituted by representatives of 10 societies and by invited experts)Developed with the special contribution of the European Association for Cardiovascular Prevention & R…	Piepoli	2016	1	10.1093/eurheartj/ehw106	True	[24573352, 21295846, 21705069, 20577089, 25687109, 19773660, 22291127, 22555213, 22844529, 25128044, 23839541, 23065443, 21090830, 24409297, 23824313, 25830423, 24192571, 21471134, 22843446, 25131978, 25259548, 25259547, 1985385, 17726407, 12788299, 24567582, 24912589, 21249647, 23076952, 25340243, 21712404, 20418545, 22336666, 15179107, 25381314, 19150366, 18212285, 17090561, 17615182, 18573856,…
865	24239921	2013 ACC/AHA guideline on the assessment of cardiovascular risk: a report of the American College of Cardiology/American Heart Association Task Force on Practice Guidelines.	Goff	2013	1	10.1016/j.jacc.2013.11.005	True	[24091226, 24091225, 14025561, 1669507, 474565, 3204420, 2646917, 19805771, 21450663, 18612117, 19805772, 20031199, 23782863, 24026320, 22095617, 20059778, 22910757, 15383415, 19506114, 16461820, 15219502, 3204420, 8609361, 12485966, 22627990, 22273080, 18366711, 20142567, 19770388, 19293072, 22555213, 23351925, 19812802, 23239837, 12928465, 11732929, 21632484, 19364974, 19903920, 19454641, 21487…
866	29804065	Variation in minimum desired cardiovascular disease-free longevity benefit from statin and antihypertensive medications: a cross-sectional study of patient and primary care physician perspectives.	Jaspers	2018	1	10.1136/bmjopen-2017-021309	True	[27029390, 21148212, 27222591, 24239921, 27913558, 28068156, 20219316, 24667225, 25835448, 26139240, 11458479, 10976255, 10827049, 18565218, 12528966, 24744274, 17394656, 15213107, 27567407, 23771844, 12788299, 20195155, 25536410, 21067804, 19454737, 6368042, 28501795, 22393129, 25648463, 17577004, 21779144, 27353418, 27616593, 27199064, 26945047, 26434564, 27260319, 25038080]
867	12471038	Targeted replacement of mouse apolipoprotein A-I with human ApoA-I or the mutant ApoA-IMilano. Evidence of APOA-IM impaired hepatic secretion.	Parolini	2002	1	10.1074/jbc.M207335200	True	[]
868	20637862	The intracellular quality control system down-regulates the secretion of amyloidogenic apolipoprotein A-I variants: a possible impact on the natural history of the disease.	Marchesi	2010	1	10.1016/j.bbadis.2010.07.002	True	[]
869	29859248	Nutraceuticals and functional foods for the control of plasma cholesterol levels. An intersociety position paper.	Poli	2018	1	10.1016/j.phrs.2018.05.015	True	[]
870	16196095	Reference maps of mouse serum acute-phase proteins: changes with LPS-induced inflammation and apolipoprotein A-I and A-II transgenes.	Wait		1	10.1002/pmic.200401292	True	[]
871	16285990	Apolipoprotein A-I and the molecular variant apoA-I(Milano): evaluation of the antiatherogenic effects in knock-in mouse model.	Parolini	2005	1	10.1016/j.atherosclerosis.2005.03.008	True	[]
872	18342229	Dose-related effects of repeated ETC-216 (recombinant apolipoprotein A-I Milano/1-palmitoyl-2-oleoyl phosphatidylcholine complexes) administrations on rabbit lipid-rich soft plaques: in vivo assessment by intravascular ultrasound and magnetic resonance imaging.	Parolini		1	10.1016/j.jacc.2007.12.010	True	[]
873	18520723	Acute effects of high-density lipoproteins: biochemical basis and clinical findings.	Chiesa		1	10.1097/HCO.0b013e3283007ccd	True	[]
874	19485919	HDL therapy for the treatment of cardiovascular diseases.	Parolini		1	10.2174/157016109789043856	True	[]
875	24564587	Immunity: plants as effective mediators.	Sultan		1	10.1080/10408398.2011.633249	True	[]
876	27338419	Nutraceuticals and Bioactive Components from Fish for Dyslipidemia and Cardiovascular Risk Reduction.	Chiesa	2016	1	10.3390/md14060113	True	[26779291, 25520374, 17132052, 10865843, 22427326, 26543642, 23083789, 21067804, 18520723, 19485919, 20633019, 23583242, 9702769, 4102857, 961471, 7435433, 9424039, 26393581, 23196817, 24462043, 23108291, 2200461, 9129504, 10617977, 8840874, 78322, 3277056, 12821543, 16461054, 10218735, 8339414, 9526807, 16832161, 23325431, 17461707, 24528690, 23312053, 4038159, 22041134, 18362042, 2007408, 21757…
877	15699220	Origins and evolution of the Western diet: health implications for the 21st century.	Cordain		1	10.1093/ajcn.81.2.341	True	[]
878	18273862	Transcriptional deregulation and a missense mutation define ANKRD1 as a candidate gene for total anomalous pulmonary venous return.	Cinquetti		1	10.1002/humu.20711	True	[]
879	19589340	Intracellular ANKRD1 protein levels are regulated by 26S proteasome-mediated degradation.	Badi	2009	1	10.1016/j.febslet.2009.07.001	True	[]
880	28658542	The nutrition-gut microbiome-physiology axis and allergic diseases.	McKenzie		1	10.1111/imr.12556	True	[]
881	27960648	Linking dietary patterns with gut microbial composition and function.	Sheflin	2016	1	10.1080/19490976.2016.1270809	True	[26269668, 22699609, 26338727, 27350881, 25295033, 24336217, 21885731, 10204828, 2764208, 8409080, 8279389, 9791838, 23836264, 21983060, 20815907, 18497261, 20679230, 23719549, 22699611, 21811294, 25431456, 26959704, 23563705, 26321659, 22980325, 16299351, 24796972, 21389180, 25123079, 25021423, 24316595, 25319745, 26762451, 25567280, 23748339, 24463512, 22205877, 25088686, 23549436, 26762459, 19…
882	25575570	Food, immunity, and the microbiome.	Tilg	2015	1	10.1053/j.gastro.2014.12.036	True	[]
883	27837775	The Gut Microbiota: The Gateway to Improved Metabolism.	Martinez		1	10.1016/j.gtc.2016.07.001	True	[16242735, 22986681, 9683198, 20861173, 16595758, 20368178, 23536013, 21976140, 16033867, 24355793, 17183309, 16741115, 26372091, 23799070, 27007700, 26987354, 24917595, 26563823, 23671105, 22722865, 24896187, 24336217, 25532804, 25532804, 26762459, 26473721, 19363504, 21839040, 16102595, 20029383, 27152136, 20876719, 19164560, 22828956, 24694712, 22766017, 16400329, 20837534, 16473946, 17371986,…
884	17943768	Dietary advice for reducing cardiovascular risk.	Brunner	2007	1	10.1002/14651858.CD002128.pub3	True	[]
885	24318424	Dietary advice for reducing cardiovascular risk.	Rees	2013	1	10.1002/14651858.CD002128.pub5	True	[]
886	26268692	Intake of saturated and trans unsaturated fatty acids and risk of all cause mortality, cardiovascular disease, and type 2 diabetes: systematic review and meta-analysis of observational studies.	de Souza	2015	1	10.1136/bmj.h3978	True	[24723079, 25685363, 20071648, 12743879, 20711693, 20351774, 26068959, 22439632, 22903556, 19916364, 21427742, 20209147, 24239922, 21812367, 16785338, 22332062, 18436948, 21195583, 21185693, 10789670, 22332075, 19424216, 19424218, 3802833, 12958120, 12111920, 11106885, 10877304, 10817122, 16018792, 9415002, 15735093, 23958266, 24597664, 8688759, 12122556, 8606322, 8324774, 2983212, 9149659, 74427…
887	26308334	The Genetic Structure of Marijuana and Hemp.	Sawler	2015	1	10.1371/journal.pone.0133292	True	[22014239, 22305029, 21573248, 24700103, 12586720, 15718463, 22362625, 23372741, 25031181, 17701901, 25722852, 25038816, 28563791]
888	28338639	Beyond the Cholesterol-Lowering Effect of Soy Protein: A Review of the Effects of Dietary Soy and Its Constituents on Risk Factors for Cardiovascular Disease.	Ramdath	2017	1	10.3390/nu9040324	True	[9887164, 8622248, 11487449, 15811260, 23398387, 16481155, 21122701, 7596371, 12879088, 14627440, 15333734, 15699227, 16923451, 17413118, 19209289, 18534601, 20943954, 15540649, 15113710, 23881774, 27152261, 16190314, 23035142, 21779561, 17317693, 27927636, 20980652, 20519412, 24533060, 16482068, 19622188, 15649277, 22889631, 26644239, 25387902, 24843718, 20053935, 22094581, 27380886, 20924394, 2…
889	27798832	Soy and Gut Microbiota: Interaction and Implication for Human Health.	Huang	2016	1	10.1021/acs.jafc.6b03725	True	[]
890	16481155	Regulation of lipid metabolism by soy protein and its implication in diseases mediated by lipid disorders.	Torres	2005	1	10.1016/j.jnutbio.2005.11.005	True	[]
891	20003590	Functional foods for dyslipidaemia and cardiovascular risk prevention.	Sirtori		1	10.1017/S0954422409990187	True	[]
892	26241937	High-density lipoprotein deficiency in genetically modified mice deeply affects skin morphology: A structural and ultrastructural study.	Arnaboldi	2015	1	10.1016/j.yexcr.2015.07.032	True	[]
893	6086863	Effects of dietary proteins on the regulation of liver lipoprotein receptors in rats.	Sirtori		1	10.1093/jn/114.8.1493	True	[]
894	8907210	Inhibition of isoprenoid biosynthesis and arterial smooth-muscle cell proliferation.	Soma		1		True	[]
895	11015487	Soy protein peptides regulate cholesterol homeostasis in Hep G2 cells.	Lovati		1	10.1093/jn/130.10.2543	True	[]
896	21122701	Effects of soy protein on lipoprotein lipids and fecal bile acid excretion in men and women with moderate hypercholesterolemia.	Maki	2010	1	10.1016/j.jacl.2010.09.001	True	[]
897	27279573	L-homoarginine administration reduces neointimal hyperplasia in balloon-injured rat carotids.	Dellera	2016	1	10.1160/TH15-10-0831	True	[]
898	64804	Soybean-protein diet in the treatment of type-II hyperlipoproteinaemia.	Sirtori		1	10.1016/s0140-6736(77)91823-2	True	[]
899	18434233	Impaired cognitive performance in Parkinson's disease is related to caudate dopaminergic hypofunction and hippocampal atrophy.	Jokinen	2008	1	10.1016/j.parkreldis.2008.03.005	True	[]
900	7596371	Meta-analysis of the effects of soy protein intake on serum lipids.	Anderson		1	10.1056/NEJM199508033330502	True	[]
901	17191026	Lupin (Lupinus albus) protein isolate (L-ISO) has adequate nutritional value and reduces large intestinal weight in rats after restricted and ad libitum feeding.	Caligari	2006	1	10.1159/000098145	True	[]
902	29243638	Cholesterol-lowering effect of dietary Lupinus angustifolius proteins in adult rats through regulation of genes involved in cholesterol homeostasis.	Parolini	2011	1	10.1016/j.foodchem.2011.12.004	True	[]
903	26254103	Beta2-adrenergic activity modulates vascular tone regulation in lecithin:cholesterol acyltransferase knockout mice.	Manzini	2015	1	10.1016/j.vph.2015.08.006	True	[11111093, 21331766, 22189200, 193398, 8831911, 9162740, 21875686, 22566575, 15530911, 16061733, 19687369, 9054454, 9188474, 11809774, 11719520, 12969988, 24935432, 24385510, 25068410, 21486287, 2857785, 2906562, 1723763, 11602826, 10511470, 16026507, 9743230, 15189773, 11433352, 14966566, 12511559, 16339142, 10376602, 11901190, 12697739, 20306272]
904	7609512	Effect of lacidipine on the carotid intimal hyperplasia induced by cuff injury.	Soma		1	10.1097/00005344-199423005-00015	True	[]
905	15135247	Evaluation of a soft atherosclerotic lesion in the rabbit aorta by an invasive IVUS method versus a non-invasive MRI technology.	Chiesa		1	10.1016/j.atherosclerosis.2004.01.018	True	[]
906	18315889	Hypolipidaemic and anti-atherosclerotic effects of lupin proteins in a rabbit model.	Marchesi		1	10.1017/S000711450894215X	True	[]
907	19653221	Lupin protein acts hypocholesterolemic and increases milk fat content in lactating rats by influencing the expression of genes involved in cholesterol homeostasis and triglyceride synthesis.	Bettzieche		1	10.1002/mnfr.200800393	True	[]
908	24324736	An immunomodulating fatty acid analogue targeting mitochondria exerts anti-atherosclerotic effect beyond plasma cholesterol-lowering activity in apoe(-/-) mice.	Vik	2013	1	10.1371/journal.pone.0081963	True	[15485348, 22748277, 17332437, 20361706, 18669888, 10744774, 7832778, 21338276, 19356083, 15949791, 2261310, 15733731, 10796071, 9973177, 11931845, 15920037, 11060343, 11684079, 9279286, 18289060, 2713397, 13671378, 22538117, 6146524, 7295757, 10574660, 8371065, 4008497, 22923017, 23229008, 19267708, 19398469, 9409320, 15383655, 9627909, 17572126, 22934973, 11971945, 21479675, 10553013]
909	24840793	A salmon protein hydrolysate exerts lipid-independent anti-atherosclerotic activity in ApoE-deficient mice.	Parolini	2014	1	10.1371/journal.pone.0097598	True	[20404268, 23668229, 18039117, 8281670, 7020988, 16503864, 16920850, 17892536, 16757157, 16030277, 22980905, 18242615, 19416649, 7585295, 8329352, 15173391, 25191568, 7511933, 22538117, 22923017, 22738017, 6146524, 7295757, 8371065, 10574660, 1675757, 18163568, 23538940, 18541602, 16716803, 10027745, 14761670, 3010578, 24098955, 11916905, 11532977, 11375115, 21164551]
910	24825406	Magnetic resonance imaging visualization of vulnerable atherosclerotic plaques at the brachiocephalic artery of apolipoprotein E knockout mice by the blood-pool contrast agent B22956/1.	Parolini		1	10.2310/7290.2014.00012	True	[]
911	25814378	Isolated Conglutin γ from Lupin, but not Phytate, Lowers Serum Cholesterol Without Influencing Vascular Lesion Development in the ApoE-deficient Mouse Model.	Radtke		1	10.1007/s11130-015-0481-x	True	[18949733, 21899991, 23551617, 16445692, 19060252, 18315889, 21086048, 14704287, 21733318, 17587727, 3745098, 21403831, 15215609, 9345595, 24490902, 19774556, 23902673, 18096091, 19680704, 8678472, 20121089, 21457583, 16611377, 12357590, 18815436, 16390183, 19709448]
912	22032303	Hypocholesterolaemic effects of lupin protein and pea protein/fibre combinations in moderately hypercholesterolaemic individuals.	Sirtori	2011	1	10.1017/S0007114511004120	True	[]
913	12453613	Study of talcs as antisticking agents in the production of tablets.	Flament		1	10.1016/s0928-0987(02)00217-8	True	[]
914	18218757	Peas can replace soybean meal and corn grain in dairy cow diets.	Vander Pol		1	10.3168/jds.2007-0543	True	[]
915	12498628	Bioavailability of minerals in legumes.	Sandberg		1	10.1079/BJN/2002718	True	[]
916	3092837	Relationship between dietary proteins, their in vitro digestion products, and serum cholesterol in rats.	Jacques		1	10.1016/0021-9150(86)90067-5	True	[]
917	20077421	Hypolipidemic effect of dietary pea proteins: Impact on genes regulating hepatic lipid metabolism.	Rigamonti		1	10.1002/mnfr.200900251	True	[]
918	22845860	Reduced biliary sterol output with no change in total faecal excretion in mice expressing a human apolipoprotein A-I variant.	Parolini	2012	1	10.1111/j.1478-3231.2012.02855.x	True	[]
919	23458494	Effect of the combinations between pea proteins and soluble fibres on cholesterolaemia and cholesterol metabolism in rats.	Parolini	2013	1	10.1017/S0007114513000639	True	[]
920	28812326	Effect of Dietary Components from Antarctic Krill on Atherosclerosis in apoE-Deficient Mice.	Parolini	2017	1	10.1002/mnfr.201700098	True	[]
921	28291223	Liver-specific deletion of the Plpp3 gene alters plasma lipid composition and worsens atherosclerosis in apoE<sup>-/-</sup> mice.	Busnelli	2017	1	10.1038/srep44503	True	[12069809, 15801912, 9305923, 9705349, 9733709, 22835522, 19215222, 10992322, 12925589, 21378988, 21378990, 17610274, 23104851, 24504738, 21593864, 20425241, 25424003, 1289080, 11729749, 25401473, 16808893, 26582801, 11861662, 17963772, 20167657, 24710030, 17152923, 26523994, 25825155, 23948545, 24443508, 21983165, 25425621, 23396975, 15258894, 25646365, 6802848, 1464738, 20735417, 22285325, 1776…
922	11718588	Legume consumption and risk of coronary heart disease in US men and women: NHANES I Epidemiologic Follow-up Study.	Bazzano		1	10.1001/archinte.161.21.2573	True	[]
923	19298202	Legume-, fish-, or high-protein-based hypocaloric diets: effects on weight loss and mitochondrial oxidation in obese men.	Abete		1	10.1089/jmf.2007.0700	True	[]
924	20499072	A legume-based hypocaloric diet reduces proinflammatory status and improves metabolic features in overweight/obese subjects.	Hermsdorff	2010	1	10.1007/s00394-010-0115-x	True	[19939654, 19816812, 19889807, 17124224, 12498625, 19394480, 17413107, 18635428, 17167476, 18308431, 15265001, 19825218, 18331664, 15761553, 18759956, 11718588, 18502235, 4337382, 19298202, 15162131, 17093158, 17784726, 16600925, 11800290, 14630589, 16622295, 17970534, 18687040, 17353499, 16277809, 11918489, 18845707, 19246894, 11234459, 3899825, 17454132, 18985060, 18654910]
925	24710915	Effect of dietary pulse intake on established therapeutic lipid targets for cardiovascular risk reduction: a systematic review and meta-analysis of randomized controlled trials.	Ha	2014	1	10.1503/cmaj.131727	True	[12485966, 24070926, 0, 23351925, 11718588, 19298202, 9215540, 20499072, 12768890, 16785338, 15853122, 19622551, 2161614, 11509059, 22008217, 17634169, 11914310, 6095635, 20938438, 1964898, 17951475, 1327742, 17191025, 17906185, 20734238, 20157326, 23089999, 22916805, 20807459, 12498626, 19939654, 16286171, 22607822, 17414591, 14980987, 16963342, 22916812, 21862744, 19526214]
926	27265319	Proteomic characterization of hempseed (Cannabis sativa L.).	Aiello	2016	1	10.1016/j.jprot.2016.05.033	True	[]
927	28931275	Hempseed Peptides Exert Hypocholesterolemic Effects with a Statin-Like Mechanism.	Zanoni	2017	1	10.1021/acs.jafc.7b02742	True	[]
928	8466892	HMG CoA reductase inhibitors. In vivo effects on carotid intimal thickening in normocholesterolemic rabbits.	Soma		1	10.1161/01.atv.13.4.571	True	[]
929	21486287	Rosuvastatin does not affect human apolipoprotein A-I expression in genetically modified mice: a clue to the disputed effect of statins on HDL.	Marchesi		1	10.1111/j.1476-5381.2011.01429.x	True	[12679198, 7649994, 16832163, 15639688, 8647932, 942051, 15319263, 12486428, 3513311, 12767421, 9743230, 19303940, 9185636, 11809427, 12505224, 11368702, 2329168, 10634817, 2677733, 17868678, 13252080, 8473509, 15024300, 19261998, 12860216, 16825594, 15474503, 11390424, 18553127, 3724517, 18029469, 18555840, 21126601, 1703299, 1400473, 21081177, 9526812, 19168444, 1496008]
930	29096438	Exploration of Potentially Bioactive Peptides Generated from the Enzymatic Hydrolysis of Hempseed Proteins.	Aiello	2017	1	10.1021/acs.jafc.7b03590	True	[]
931	22895080	Consumption of different soymilk formulations differentially affects the gut microbiomes of overweight and obese men.	Fernandez-Raudales	2012	1	10.4161/gmic.21578	True	[18380992, 17183312, 17183309, 18322715, 19774074, 17210919, 18305141, 20980639, 18492864, 18947234, 17146153, 20227261, 17904943, 19603404, 19574565, 15152600, 18043614, 8837422, 15546407, 17090583, 18652685, 19151343, 19860898, 20854691, 18713063, 20461221, 21243351, 18325110, 15819992, 19004872, 21261668, 19769042, 19805175, 20211106, 21211038, 16332807, 20383131, 15228214, 18779823, 20686513,…
932	26936141	Soy Protein Compared with Milk Protein in a Western Diet Increases Gut Microbial Diversity and Reduces Serum Lipids in Golden Syrian Hamsters.	Butteiger	2016	1	10.3945/jn.115.224196	True	[]
933	23938300	Protein-bound uremic toxins…new targets to prevent insulin resistance and dysmetabolism in patients with chronic kidney disease.	Soulage	2013	1	10.1053/j.jrn.2013.06.003	True	[]
934	24520424	Protein quality and the protein to carbohydrate ratio within a high fat diet influences energy balance and the gut microbiota in C57BL/6J mice.	McAllan	2014	1	10.1371/journal.pone.0088904	True	[15520332, 19401758, 22244528, 21310864, 17692148, 23731955, 18005480, 20368178, 21885731, 15505215, 20926643, 17183312, 9498445, 10715594, 8423097, 8980754, 20338413, 23940754, 15394301, 20880993, 20616009, 18575584, 20383131, 21212162, 20224823, 19768809, 18034891, 3899825, 13428781, 10849588, 16353351, 9497161, 21712530, 24288687, 19751751, 19926299, 22508336, 21742017, 9843882, 10484493, 1553…
935	24113824	Caecal fermentation, putrefaction and microbiotas in rats fed milk casein, soy protein or fish meal.	An	2013	1	10.1007/s00253-013-5271-5	True	[]
936	24176945	Effect of dietary protein supply originating from soybean meal or casein on the intestinal microbiota of piglets.	Rist	2013	1	10.1016/j.anaerobe.2013.10.003	True	[]
937	21276631	The study on the impact of glycated pea proteins on human intestinal bacteria.	Świątecka	2011	1	10.1016/j.ijfoodmicro.2011.01.002	True	[]
938	20549652	Impact of glycated pea proteins on the activity of free-swimming and immobilised bacteria.	Swiatecka		1	10.1002/jsfa.4022	True	[]
939	27126039	Population-level analysis of gut microbiome variation.	Falony	2016	1	10.1126/science.aad3503	True	[]
940	24315484	Microbiota modulate behavioral and physiological abnormalities associated with neurodevelopmental disorders.	Hsiao	2013	1	10.1016/j.cell.2013.11.024	True	[22175527, 21410934, 21329489, 19581261, 20414802, 24011823, 21988661, 22674557, 20812190, 18034657, 21876150, 23337946, 20048083, 19043516, 22456193, 23000955, 10385847, 23118247, 18571628, 22968153, 8888921, 20683204, 23689536, 20603222, 22202440, 12173102, 22997101, 22511450, 21408007, 21727249, 21282636, 19651585, 23844187, 19650771, 22511918, 15236304, 22310922, 18509436, 20974015, 22674330,…
941	27892954	A purified membrane protein from Akkermansia muciniphila or the pasteurized bacterium improves metabolism in obese and diabetic mice.	Plovier	2016	1	10.1038/nm.4236	True	[]
942	29795809	American Gut: an Open Platform for Citizen Science Microbiome Research.	McDonald	2018	2	10.1128/mSystems.00031-18	True	[29088705, 27126039, 20203603, 27126040, 22699609, 22699611, 25517225, 23599893, 28144630, 26229982, 25807110, 16332807, 20827291, 28289733, 28289731, 27822526, 18794915, 22134646, 22174280, 28191884, 28839072, 23514781, 27602409, 24336217, 28028921, 24270786, 23748339, 1938669, 26449758, 28834331, 27307545, 27504778, 22586093, 24039616, 24127592, 12492934, 28854168, 29075003, 24892638, 27617197,…
943	26633628	Disentangling type 2 diabetes and metformin treatment signatures in the human gut microbiota.	Forslund	2015	3	10.1038/nature15766	True	[25394236, 22411464, 23023125, 23719380, 24126648, 20140211, 24013136, 23719383, 24393785, 23804561, 24988476, 23985870, 24824547, 23540700, 24480908, 16701516, 23021862, 4233287, 23393266, 23671105, 25038099, 24412651, 11289037]
944	23023125	A metagenome-wide association study of gut microbiota in type 2 diabetes.	Qin	2012	8	10.1038/nature11450	True	[7869351, 17183312, 17210919, 17463248, 19020324, 7948510, 19164560, 19043404, 9212428, 21850056, 16033867, 21209126, 15583350, 15365052, 20140211, 15831718, 20203013, 22184244, 20498852, 22699609, 15505215, 22699610, 20406503, 20203603, 19032965, 21226616, 21885731, 16188921, 21226884, 17554300, 18285365, 16862161, 15864338, 21508958]
945	31399369	Obese Individuals with and without Type 2 Diabetes Show Different Gut Microbial Functional Capacity and Composition.	Thingholm	2019	1	10.1016/j.chom.2019.07.004	True	[19561068, 29899081, 10802651, 10592255, 23046549, 24695404, 27098727, 26085512, 24225315, 29931823, 9510849, 16597817, 10414376, 23966982, 23955772, 27126039, 18728266, 24416266, 26633628, 30377376, 30391469, 26657899, 25143342, 24214961, 23719380, 25819674, 26636104, 28378853, 16490960, 22841397, 23985870, 28767316, 26848182, 22257669, 30186675, 28628112, 29555994, 24068225, 23013615, 25713100,…
946	20140211	Gut microbiota in human adults with type 2 diabetes differs from non-diabetic adults.	Larsen	2010	2	10.1371/journal.pone.0009085	True	[19240062, 15864338, 19327360, 19466205, 14698276, 16816951, 18326786, 15505215, 16033867, 19043404, 19164560, 17183312, 19498350, 18779823, 19050675, 19390523, 19774074, 16522779, 17293501, 17823788, 11167999, 14660412, 18325110, 18665274, 8332525, 19004872, 15590780, 18948294, 18634707, 15184159, 15574920, 11782518, 15668012, 15546407, 11375166]
947	26555712	Gut microbiota and diet in patients with different glucose tolerance.	Egshatyan	2015	1	10.1530/EC-15-0094	True	[24859358, 19020324, 23468086, 15831718, 20203603, 18941009, 20368178, 21885731, 19197455, 20383131, 16893466, 22699609, 15505215, 21508958, 25874569, 23719380, 23023125, 23985870, 18676476, 23168133, 10742256, 22528310, 20140211, 22543136, 25062610, 25674803, 22437156, 18407065, 24334635, 23344252]
948	23719380	Gut metagenome in European women with normal, impaired and diabetic glucose control.	Karlsson	2013	2	10.1038/nature12198	True	[16731699, 21273488, 15710883, 20203603, 15891914, 22699611, 18349386, 21198995, 15053896, 10497624, 9686693, 16443888, 19807780, 19679682, 20498852, 22123912, 17183312, 8857659, 15755822, 19261174, 22728514, 20876719, 21039646, 19043404, 23023125, 20403810, 23212374, 20679230, 12716742, 20171997, 20140211, 18261202, 20571116, 16461645]
949	24629344	The treatment-naive microbiome in new-onset Crohn's disease.	Gevers		3	10.1016/j.chom.2014.02.005	True	[19307217, 23778791, 16918900, 23659597, 22699610, 19018661, 23327521, 23985869, 23552369, 17850907, 24226770, 21717204, 22919631, 24107394, 20966024, 1678008, 24315484, 23128233, 22837318, 21677747, 21366328, 22009990, 23975157, 23985870, 23737977, 22825498, 23861384, 20736229, 22157238, 21347324, 23013615, 10204610, 24236989, 22768065, 8770866, 17476674, 24013298, 24072822, 18936492, 24018484, …
950	30567928	Gut microbiota composition and functional changes in inflammatory bowel disease and irritable bowel syndrome.	Vich Vila		3	10.1126/scitranslmed.aap8914	True	[]
951	31142855	Multi-omics of the gut microbial ecosystem in inflammatory bowel diseases.	Lloyd-Price	2019	2	10.1038/s41586-019-1237-9	True	[26323879, 11385576, 28658209, 23013615, 24629344, 24560869, 25204669, 25587358, 28191884, 28953883, 26069274, 26418823, 8359072, 16765926, 28341703, 3243933, 9771402, 17699621, 29183332, 3817328, 22993202, 25787873, 24192039, 29335555, 25887922, 18443119, 21067563, 15591162, 19834550, 24214961, 25003194, 28259484, 29144501, 512040, 24831561, 19759286, 22973274, 30661755, 3911023, 18936492, 25248…
952	32415070	HIV-associated gut dysbiosis is independent of sexual practice and correlates with noncommunicable diseases.	Vujkovic-Cvijin	2020	1	10.1038/s41467-020-16222-8	True	[25182245, 23772630, 28856738, 23712351, 28603524, 23828891, 20833380, 21178012, 24133185, 25387317, 24074602, 19214220, 29650491, 30944164, 25057045, 23843452, 26962942, 24034618, 30034377, 24399150, 24586144, 25407519, 27477587, 27077120, 30396369, 27848950, 30921452, 19709217, 27078066, 30388453, 22855211, 31037552, 10189326, 11722271, 26365671, 30418519, 27171281, 20425052, 22297845, 30171206…
953	26642859	Intestinal microbiota contributes to individual susceptibility to alcoholic liver disease.	Llopis	2015	1	10.1136/gutjnl-2015-310585	True	[]
954	30144108	Bile acid homeostasis and intestinal dysbiosis in alcoholic hepatitis.	Ciocan	2018	1	10.1111/apt.14949	True	[]
955	29041989	Links of gut microbiota composition with alcohol dependence syndrome and alcoholic liver disease.	Dubinkina	2017	1	10.1186/s40168-017-0359-2	True	[24486187, 27383980, 22552027, 26188287, 25288760, 23326376, 24374295, 22241860, 26642859, 17014574, 23183530, 21525758, 21045794, 26045267, 21574172, 25079328, 24564202, 26978420, 28138508, 24036685, 27259541, 23013615, 26755640, 27320064, 25848468, 26381988, 27295340, 26786686, 24478468, 22718773, 9632053, 20089146, 17574092, 16269919, 25809237, 15704346, 25860609, 23759244, 27458085, 16771667,…
956	31472153	Red Wine Consumption Associated With Increased Gut Microbiota α-Diversity in 3 Independent Cohorts.	Le Roy	2019	1	10.1053/j.gastro.2019.08.024	True	[]
957	30718848	The neuroactive potential of the human gut microbiota in quality of life and depression.	Valles-Colomer	2019	2	10.1038/s41564-018-0337-x	True	[22968153, 25078296, 25411471, 29324833, 29795809, 24888394, 25882912, 27067014, 27491067, 24982633, 29693658, 27865949, 28449715, 27126039, 27126040, 26319774, 8275167, 11491194, 9299672, 27446020, 25198138, 24629344, 27027909, 18951344, 29555994, 30155748, 26633628, 23759244, 22319561, 29143816, 24165883, 1731173, 17126921, 25860609, 16878539, 27965654, 23064337, 19800234, 16365058, 29475591, 8…
958	31594830	Using DNA Metabarcoding To Evaluate the Plant Component of Human Diets: a Proof of Concept.	Reese	2019	1	10.1128/mSystems.00458-19	True	[24130784, 26071068, 26468491, 27440536, 22171763, 17169982, 26034267, 31168105, 20534432, 22486824, 24499916, 19695081, 27552104, 27416020, 23308128, 29358937, 26567987, 24336217, 29858539, 29666773, 25740652, 22486822, 24128180, 21885731, 1269989, 2040469, 998555, 19732938, 17494757, 24736369, 27822526, 30017480, 25429530, 10091248, 25959493]
959	27077120	Gut Microbiota Linked to Sexual Preference and HIV Infection.	Noguera-Julian	2016	1	10.1016/j.ebiom.2016.01.032	True	[21508958, 22224779, 17115046, 22797518, 25021423, 24336217, 14598566, 17262713, 25417156, 23063120, 27367037, 23563705, 23326225, 22491358, 23985870, 24034618, 22907164, 23032732, 24033899, 25271726, 24586144, 26355675, 23772616, 22886237, 21702898, 23435359, 23614584, 25407519, 21885731, 24335481, 25432777]
960	28289733	Correcting for Microbial Blooms in Fecal Samples during Room-Temperature Shipping.	Amir	2017	1	10.1128/mSystems.00199-16	True	[27822526, 26604270, 20412303, 24629344, 28289731, 25646321, 25417156, 22699611, 20668239]
961	23843452	Dysbiosis of the gut microbiota is associated with HIV disease progression and tryptophan catabolism.	Vujkovic-Cvijin		1	10.1126/scitranslmed.3006438	True	[10068581, 12218162, 15117761, 18453600, 20808901, 17115046, 21252259, 18376406, 20484731, 2128302, 9554499, 20064452, 18185592, 22886237, 12721933, 20446847, 21436070, 19836068, 21205640, 20833380, 18005726, 17760501, 20864996, 17923086, 21616436, 22297845, 20981114, 20736401, 17334858, 22036469, 11309499, 18407065, 19164560, 23563705, 21436711, 8666842, 11866314, 17699621, 22363505, 23393266, 2…
962	30150717	Depicting the composition of gut microbiota in a population with varied ethnic origins but shared geography.	Deschasaux	2018	1	10.1038/s41591-018-0160-1	True	[27711063, 27974040, 27712950, 27126040, 27126039, 25417156, 28690602, 26859894, 29489753, 23621920, 29247091, 22699611, 24736369, 28192102, 27383980, 29081768, 27666579, 23985870, 26565087, 27894251, 27173935, 23023125, 28701081, 28285654, 21508958, 25299329, 3368382, 18757757, 25703686, 23566633, 22674335, 21682646, 24240708, 28700747, 24531965, 19052941, 21649889, 25226823, 28009106, 23793624,…
963	25732063	Biogeography of the intestinal mucosal and lumenal microbiome in the rhesus macaque.	Yasuda	2015	1	10.1016/j.chom.2015.01.015	True	[17890331, 25046162, 22330579, 9766212, 21931721, 15300573, 20679230, 17189447, 15831718, 11024263, 17928421, 10878041, 24629344, 23243302, 23063120, 22699609, 24529162, 10874033, 23954159, 23592793, 23975157, 20368342, 24696515, 23349750, 16332807, 20413623, 18248093, 18063450, 23804402, 23013615, 20203603, 23023125, 21702898, 21297998, 9291892, 22355685, 20200654, 24174439, 21682646, 18838718, …
964	20602997	Virus-plus-susceptibility gene interaction determines Crohn's disease gene Atg16L1 phenotypes in intestine.	Cadwell		1	10.1016/j.cell.2010.05.009	True	[4721173, 18988837, 19812147, 19766083, 18587394, 18097035, 17115046, 19365081, 18849966, 19139628, 19079577, 16340626, 811119, 19647849, 3343348, 1902808, 8757634, 16697722, 19448336, 7679952, 19361507, 17200669, 19403665, 16210475, 19836068, 17709747, 19305149, 18318596, 12624267, 7512988, 19149409, 19164548, 19687006, 16847087, 10511517, 17229692, 18701890, 3277269, 16909916, 19352175, 1021200…
965	27126040	Population-based metagenomics analysis reveals markers for gut microbiome composition and diversity.	Zhernakova	2016	1	10.1126/science.aad3369	True	[22424233, 26319774, 25502107, 22688413, 26653756, 25417156, 27126039, 22699609, 23347395, 25856344, 6798932, 16882565, 22233694, 19090560, 23423580, 22834801, 21862681, 22552027, 25672526, 25809126, 18936492, 23985870, 21885731, 26811868, 12702920, 25802471, 23540700, 26633628, 26358192, 10446103, 19740914, 9202117, 19174795, 20602602, 19575362, 7325229, 18440672, 25218901, 24985163, 24695404, 2…
966	29143823	Salt-responsive gut commensal modulates T<sub>H</sub>17 axis and disease.	Wilck	2017	1	10.1038/nature24628	True	[24338487, 25119607, 24270181, 24040671, 25119608, 22064430, 26319245, 17875676, 20038749, 27141060, 23467095, 23467085, 19710487, 17376825, 24336217, 17183312, 27383982, 19836068, 26415554, 24723722, 24997786, 23973224, 27352007, 22031325, 26488817, 27158906, 25047574, 21079049, 23568836, 25888008, 23892899, 25168393, 28556498, 27158904, 20190767, 26485286, 27626381, 26524592, 25738463, 25126780…
967	28591632	Bread Affects Clinical Parameters and Induces Gut Microbiome-Associated Personal Glycemic Responses.	Korem		1	10.1016/j.cmet.2017.05.002	True	[]
968	30911216	Superheat: An R package for creating beautiful and extendable heatmaps for visualizing complex data.	Barter	2018	1	10.1080/10618600.2018.1473780	True	[18261540, 28866507, 9843981, 29069305, 22333741, 20598126, 27207943, 28098242, 27577089, 22523529, 21850730]
969	26045323	The global burden of obesity and the challenges of prevention.	Seidell	2015	1	10.1159/000375143	True	[]
970	30349083	Recovery of gut microbiota of healthy adults following antibiotic exposure.	Palleja	2018	2	10.1038/s41564-018-0257-9	True	[]
971	29088129	Accessible, curated metagenomic data through ExperimentHub.	Pasolli		3	10.1038/nmeth.4468	True	[25633503, 26418763, 22719234, 22699609, 23326225, 21508958]
972	29382975	<i>Standards of Medical Care in Diabetes-2018</i> Abridged for Primary Care Providers.			1	10.2337/cd17-0119	True	[]
973	25149362	Diabetes mellitus, prediabetes, and incidence of subclinical myocardial damage.	Selvin	2014	1	10.1161/CIRCULATIONAHA.114.010815	True	[23362315, 12087009, 20200384, 21366474, 20520805, 9519721, 9362404, 8513969, 16618821, 12706936, 24622269, 12145227, 18979083, 19376325, 8266385, 19549732, 19959623, 19028812, 18997177, 21422391, 22281251, 22579531, 2646917, 23264422, 20923494, 6851096, 4337382, 6716056, 19414839, 2949887, 10187871, 8606324, 22271752, 21519038, 8668867, 20042772, 24733192, 24115136, 24530665, 21357907, 21210544,…
974	28437734	IDF Diabetes Atlas: Global estimates for the prevalence of diabetes for 2015 and 2040.	Ogurtsova	2017	1	10.1016/j.diabres.2017.03.024	True	[]
975	30559232	6. Glycemic Targets: <i>Standards of Medical Care in Diabetes-2019</i>.			1	10.2337/dc19-S006	True	[]
976	28733374	The Fallacy of Average: How Using HbA<sub>1c</sub> Alone to Assess Glycemic Control Can Be Misleading.	Beck		1	10.2337/dc17-0636	True	[18694998, 27708063, 28605777, 2347434, 21131541, 12502674, 18056888, 12200073, 21266647, 17384010, 11815495, 27457632, 18540046, 28118453, 28828487, 25887355, 21299401, 24246336, 21715524, 22961579, 21505208, 28058763, 23448694, 28209654]
977	24722497	The effects of a Mediterranean diet on the need for diabetes drugs and remission of newly diagnosed type 2 diabetes: follow-up of a randomized trial.	Esposito	2014	1	10.2337/dc13-2899	True	[]
978	32445735	Effect of intensive lifestyle intervention on bodyweight and glycaemia in early type 2 diabetes (DIADEM-I): an open-label, parallel-group, randomised controlled trial.	Taheri		1	10.1016/S2213-8587(20)30117-0	True	[]
979	25897193	Standards of medical care in diabetes-2015 abridged for primary care providers.			1	10.2337/diaclin.33.2.97	True	[]
980	21949219	Improving the estimation of mealtime insulin dose in adults with type 1 diabetes: the Normal Insulin Demand for Dose Adjustment (NIDDA) study.	Bao		1	10.2337/dc11-0567	True	[11423492, 14747294, 8366922, 11679447, 18458138, 9356547, 19710196, 15450005, 19196356, 10480766, 21325437, 2351014, 18165339, 18202243, 3054432, 9827853, 15163475, 8379513, 8462382, 19502543, 18040661, 18509207, 19317823, 20042772]
981	16694439	THE GLYCEMIC RESPONSE TO ISOGLUCOGENIC QUANTITIES OF PROTEIN AND CARBOHYDRATE.	Conn		1	10.1172/JCI100818	True	[]
982	29466592	Effect of Low-Fat vs Low-Carbohydrate Diet on 12-Month Weight Loss in Overweight Adults and the Association With Genotype Pattern or Insulin Secretion: The DIETFITS Randomized Clinical Trial.	Gardner		1	10.1001/jama.2018.0245	True	[27272580, 27272578, 17341711, 19246357, 18635428, 25182101, 24189835, 21747052, 28027950, 15897479, 17507345, 16306558, 22831182, 10147276, 2596943, 2582746, 3964995, 11782882, 8033528, 26373701, 18258618, 10049982, 26962191, 23644010, 26692578, 20032493, 27581055, 22237064, 26638192, 17063925, 24449319, 27884869, 15066682]
983	28316796	Systematic review and meta-analysis of dietary carbohydrate restriction in patients with type 2 diabetes.	Snorgaard	2017	1	10.1136/bmjdrc-2016-000354	True	[24357208, 25287761, 19099589, 18759958, 19407076, 23364002, 23651522, 25007189, 26413954, 20603348, 17302989, 19366978, 22562179, 22286528, 21246185, 24717684, 25071075, 24390522, 20151996, 20019677, 18175744, 22316641, 25271116, 26446553, 26224300, 27409811, 26880302, 27385608, 27010424]
984	6259925	Glycemic index of foods: a physiological basis for carbohydrate exchange.	Jenkins		1	10.1093/ajcn/34.3.362	True	[]
985	21831990	Calculating meal glycemic index by using measured and published food values compared with directly measured meal glycemic index.	Dodd	2011	1	10.3945/ajcn.111.012138	True	[]
986	23538939	Effect of diets differing in glycemic index and glycemic load on cardiovascular risk factors: review of randomized controlled-feeding trials.	Kristo	2013	1	10.3390/nu5041071	True	[955301, 590639, 6259925, 9096978, 16306566, 18937897, 22440121, 22157060, 15469640, 15495112, 22841185, 19631353, 19889807, 20734238, 22892437, 22959497, 22190020, 16177201, 20980494, 21525252, 23036993, 23284926, 23221574]
987	23786819	Long-term effects of low glycemic index/load vs. high glycemic index/load diets on parameters of obesity and obesity-associated risks: a systematic review and meta-analysis.	Schwingshackl	2013	1	10.1016/j.numecd.2013.04.008	True	[]
988	24265366	Glycemic index, glycemic load, carbohydrates, and type 2 diabetes: systematic review and dose-response meta-analysis of prospective studies.	Greenwood		1	10.2337/dc13-0325	True	[15333500, 6259925, 9096978, 9020271, 18039988, 18039989, 20685945, 10731498, 12351467, 21114892, 16936169, 18326601, 22017823, 10789670, 1626547, 3802833, 21920945, 22135359, 15505008, 17712022, 16644644, 21804937, 12111919, 17219014, 22399504, 18258623, 22049168, 22378225, 19889808, 28557267, 17513405, 15277155, 17921375, 18175745, 21803381, 21466742, 17988431, 12081815, 12081854, 17992183, 151…
989	27184271	The 2015 Dietary Guidelines Advisory Committee Scientific Report: Development and Major Conclusions.	Millen	2016	1	10.3945/an.116.012120	True	[18031223, 24239920, 24222015]
990	30889891	Mediterranean Diet and Cardiodiabesity: A Systematic Review through Evidence-Based Answers to Key Clinical Questions.	Franquesa	2019	1	10.3390/nu11030655	True	[18786971, 19453663, 10906545, 29244059, 25192027, 27115820, 22166184, 27184271, 28488692, 15543214, 30487567, 16246381, 25144032, 20603348, 17522604, 25989426, 25720588, 27314172, 25316904, 25907985, 23432189, 26483006, 20096543, 22166270, 20708394, 22071704, 19221219, 19903723, 16280422, 26761772, 25638596, 27109584, 25648935, 26578528, 16241925, 18511765, 20929998, 26260349, 25973415, 22932232…
991	2305711	A new predictive equation for resting energy expenditure in healthy individuals.	Mifflin		1	10.1093/ajcn/51.2.241	True	[]
992	24714352	Mediterranean diet and diabetes: prevention and treatment.	Georgoulis	2014	1	10.3390/nu6041406	True	[19896746, 18781959, 11790957, 22369258, 20810976, 3776973, 11894739, 15741987, 18806106, 19550306, 6736503, 16512961, 19128905, 24102939, 16241925, 23838479, 24084515, 17720018, 18511765, 21464460, 21788627, 22760563, 22987062, 22932232, 23975324, 20929998, 24107659, 17353581, 19719711, 12882850, 16818923, 18635428, 19721018, 20151996, 20674309, 24518752, 23364002, 19064829, 12911588, 9989963, 2…
993	29443421	Diabetes UK evidence-based nutrition guidelines for the prevention and management of diabetes.	Dyson		1	10.1111/dme.13603	True	[]
994	6692569	Alkaline haematin D-575, a new tool for the determination of haemoglobin as an alternative to the cyanhaemiglobin method. II. Standardisation of the method using pure chlorohaemin.	Wolf		1	10.1016/0009-8981(84)90251-1	True	[]
995	2297905	Standardization of serum fructosamine assays.	Schleicher		1		True	[]
996	24529153	Validation of homogeneous assays for HDL-cholesterol using fresh samples from healthy and diseased subjects.	Miida	2014	1	10.1016/j.atherosclerosis.2013.12.033	True	[]
997	23103880	The GEM mapper: fast, accurate and versatile alignment by filtration.	Marco-Sola	2012	2	10.1038/nmeth.2221	True	[20676076, 19261174, 20080505, 22179552, 22388286, 20395217, 15229554, 19505943, 19718026, 19451168, 21867570, 19997069, 21685127, 20460430, 19497933]
998	30661755	Extensive Unexplored Human Microbiome Diversity Revealed by Over 150,000 Genomes from Metagenomes Spanning Age, Geography, and Lifestyle.	Pasolli	2019	1	10.1016/j.cell.2019.01.001	True	[25218180, 2231712, 26157614, 28144631, 26308884, 28837129, 28787424, 12620860, 25428358, 27409808, 29180750, 28327976, 27144353, 25402007, 19505945, 24288368, 29242367, 20679230, 22039361, 26500826, 30001516, 29953874, 30377376, 29040632, 25535390, 17704269, 26582926, 28460117, 22699609, 30504855, 26336640, 23329690, 26655498, 22388286, 19451168, 25609793, 27708392, 30424799, 12520028, 22036470,…
999	16033867	Obesity alters gut microbial ecology.	Ley	2005	2	10.1073/pnas.0504978102	True	[15790844, 15790854, 12663928, 15505215, 7984236, 14824537, 15608200, 15831718, 9254694, 11864374, 14985472, 14766563, 15608047, 12912839, 9918953, 10742256, 14766966, 7661115, 3293471, 9418018, 15845853, 9818143]
1000	28978426	Improvement of Insulin Sensitivity after Lean Donor Feces in Metabolic Syndrome Is Driven by Baseline Intestinal Microbiota Composition.	Kootte		1	10.1016/j.cmet.2017.09.008	True	[]
1001	17183309	Microbial ecology: human gut microbes associated with obesity.	Ley		3	10.1038/4441022a	True	[]
1002	17183312	An obesity-associated gut microbiome with increased capacity for energy harvest.	Turnbaugh		3	10.1038/nature05414	True	[]
1003	27928878	Formation of propionate and butyrate by the human colonic microbiota.	Louis	2016	1	10.1111/1462-2920.13589	True	[]
1004	31901868	Role of gut microbiota in type 2 diabetes pathophysiology.	Gurung	2020	2	10.1016/j.ebiom.2019.11.051	True	[30150716, 29280312, 27151248, 28912092, 20087741, 28530702, 29596446, 25279787, 27974055, 23657005, 27738970, 25749152, 26161548, 29777696, 28252037, 24936764, 24013136, 28701081, 27504897, 22293842, 30397356, 29271563, 30249275, 23719380, 27118489, 22844426, 20140211, 29657308, 26633628, 29789365, 26941724, 24325907, 20876719, 23032991, 25910186, 28375212, 27892954, 27841267, 23671105, 27821438…
1005	32186326	Long-term dietary intervention reveals resilience of the gut microbiota despite changes in diet and weight.	Fragiadakis		1	10.1093/ajcn/nqaa046	True	[24880830, 26045323, 26362728, 25614198, 27136388, 27906159, 17183312, 17183309, 19043404, 19901833, 17210919, 23190729, 15505215, 19240062, 21885731, 29556222, 29466592, 28027950, 18929686, 25184604, 27214047, 11309499, 24979804, 26590418, 31285554, 30239555, 2407098, 19706296, 19164560, 20603004, 29590046, 24226773, 30766687]
1006	21705068	Diet or diet plus physical activity versus usual care in patients with newly diagnosed type 2 diabetes: the Early ACTID randomised controlled trial.	Andrews	2011	1	10.1016/S0140-6736(11)60442-X	True	[]
1007	26323879	The global burden of IBD: from 2015 to 2025.	Kaplan	2015	1	10.1038/nrgastro.2015.150	True	[18548259, 24913385, 25204669, 25331349, 25223575, 23669403, 19466305, 11819757, 22901888, 23516681, 15531685, 25159457, 24345887, 23964932, 19471256, 18854185, 23075178, 23128233, 2980764, 19973765, 23896172, 25469874, 11266373, 25732745, 25262931, 24037875, 19558997, 11085842, 21887729, 25159456, 25217388, 23604131, 18724251, 15168363, 25159452, 23912083, 25108544, 23583432, 14570727, 24182613,…
1008	25199904	Review article: the economic impact of the irritable bowel syndrome.	Canavan	2014	1	10.1111/apt.12938	True	[]
1009	29474966	Annual Burden and Costs of Hospitalization for High-Need, High-Cost Patients With Chronic Gastrointestinal and Liver Diseases.	Nguyen	2018	1	10.1016/j.cgh.2018.02.015	True	[28027366, 26327134, 22885331, 27783911, 27602661, 26564013, 28034845, 27832886, 28114505, 28221246, 21413206, 21413206, 26892320, 26481190, 25108537]
1010	29301273	Irritable Bowel Syndrome: Patient-Provider Interaction and Patient Education.	Halpert	2018	1	10.3390/jcm7010003	True	[27978780, 22541443, 22136749, 28237673, 26194942, 6474233, 11017984, 9032162, 23867446, 8002688, 16314594, 16868266, 26953293, 11401739, 19337833, 19493148, 24402004, 25841111, 15932367, 15100521, 15364671, 19384249, 24871667, 19513835, 27218818, 20463359, 21561228, 17488254, 17509101, 19577005, 15489576, 19837208, 25287958, 16803687, 23805998, 22851864, 27404968, 19435117, 10758070, 15017616, 2…
1011	25731162	Dietary emulsifiers impact the mouse gut microbiota promoting colitis and metabolic syndrome.	Chassaing	2015	1	10.1038/nature14232	True	[18806221, 20813719, 20224153, 12616296, 18844217, 8402911, 18008007, 22826298, 25172014, 22259139, 16332807, 15790844, 17183312, 20203603, 20648002, 22903521, 22863420, 22349170, 25126780, 23896971, 18003793, 22957064, 22722865, 9784517, 21219177, 20203013, 18054569, 24226770, 25231862, 16829963, 21688348, 16344067, 15765149, 15388489, 19043404, 21304728, 22402401, 20383131, 20709691, 22134646, …
1012	20966024	Antibiotic use and inflammatory bowel diseases in childhood.	Hviid	2010	1	10.1136/gut.2010.219683	True	[]
1013	31843589	Differences in Fecal Microbiomes and Metabolomes of People With vs Without Irritable Bowel Syndrome and Bile Acid Malabsorption.	Jeffery	2019	1	10.1053/j.gastro.2019.11.301	True	[]
1014	32916129	Longitudinal Multi-omics Reveals Subset-Specific Mechanisms Underlying Irritable Bowel Syndrome.	Mars	2020	1	10.1016/j.cell.2020.08.007	True	[29719872, 19286847, 27881403, 28408644, 29902441, 25350981, 23891914, 20003500, 24410472, 15732908, 23433203, 28251905, 25180432, 30829919, 30923071, 28089709, 27454739, 8125390, 22422453, 19389803, 16632515, 24972667, 29101234, 23380084, 23618408, 29487135, 32554188, 30783653, 20147306, 28121990, 24029778, 29147133, 28323272, 30940523, 29457906, 31477907, 25550456, 27562254, 19910308, 25784704,…
1015	29100842	Faecal microbiota transplantation versus placebo for moderate-to-severe irritable bowel syndrome: a double-blind, randomised, placebo-controlled, parallel-group, single-centre trial.	Johnsen	2017	1	10.1016/S2468-1253(17)30338-2	True	[]
1016	30644982	Effect of Fecal Microbiota Transplantation on 8-Week Remission in Patients With Ulcerative Colitis: A Randomized Clinical Trial.	Costello		1	10.1001/jama.2018.20046	True	[17555460, 29617750, 24612141, 21407187, 28164847, 27914657, 23323867, 25728808, 25942309, 26662643, 25836986, 25857665, 28214091, 28125667, 16339095, 13260656, 9771402, 26628567, 27864046, 28601848, 19224658, 26264455]
1017	30219265	Bowel Biofilms: Tipping Points between a Healthy and Compromised Gut?	Tytgat	2018	1	10.1016/j.tim.2018.08.009	True	[]
1018	8561477	Microbial biofilms.	Costerton		1	10.1146/annurev.mi.49.100195.003431	True	[]
1019	4026292	Intestinal microbial flora after feeding phytohemagglutinin lectins (Phaseolus vulgaris) to rats.	Banwell		1	10.1128/aem.50.1.68-80.1985	True	[4887011, 14491328, 4633880, 4715151, 4601163, 4846736, 1174570, 1103373, 931952, 976441, 853039, 334036, 410830, 101987, 422004, 752307, 6767039, 6257760, 7237290, 7276267, 7024332, 7027898, 7027908, 7302593, 7069228, 7103492, 7118880, 6126799, 6822324, 6339411, 6341990, 6383746, 13893646, 4108333]
1020	18806707	Microbial biofilm communities in the gastrointestinal tract.	Macfarlane		1	10.1097/MCG.0b013e31816207df	True	[]
1021	24361265	Polymicrobial wound infections: pathophysiology and current therapeutic approaches.	Bertesteanu	2013	1	10.1016/j.ijpharm.2013.12.012	True	[]
1022	27571978	The microenvironment of injured murine gut elicits a local pro-restitutive microbiota.	Alam	2016	1	10.1038/nmicrobiol.2015.21	True	[11157169, 15790844, 15615857, 9033287, 22956684, 23702808, 15388697, 23671105, 24192910, 23241962, 19109436, 18806221, 22402401, 24412613, 21921027, 21555563, 24141879, 18056353, 25795669, 21904534, 18264105, 22134646, 19914921, 19377059, 16332807, 21702898, 21998396, 18083887, 19065548, 25845659]
1023	15754393	Spatial organization of bacterial flora in normal and inflamed intestine: a fluorescence in situ hybridization study in mice.	Swidsinski		1	10.3748/wjg.v11.i8.1131	True	[9395346, 11732158, 12167685, 7535888, 9245933, 1688842, 10956593, 7592332, 9705392, 1376982, 11220301, 12452940, 9212435, 8000548, 10390869, 11281327, 9726880, 12039758, 9779610, 10655390, 11010909, 12200269, 11682538, 7487040, 8704951, 11403393, 14617746, 11018133, 8519474, 10535871, 12374228, 12720580, 12169985, 11115835, 14507589, 11179240]
1024	15710988	Bacterial biofilm within diseased pancreatic and biliary tracts.	Swidsinski		1	10.1136/gut.2004.043059	True	[11018124, 14617746, 3632090, 2745700, 7875489, 7535888, 9245933, 9212435, 1688842, 7592332, 1376982, 12452940, 8000548, 10390869, 11281327, 9726880, 12039758, 7487040, 11010909, 8704951, 11403393, 9464414, 12039771, 9500691, 11578976]
1025	17499605	Inflammatory bowel disease: cause and immunobiology.	Baumgart		1	10.1016/S0140-6736(07)60750-8	True	[]
1026	29555994	Extensive impact of non-antibiotic drugs on human gut bacteria.	Maier	2018	1	10.1038/nature25979	True	[27383978, 26633628, 26657899, 26719299, 26482265, 28035686, 27126039, 29556107, 21516114, 3325794, 27126037, 24032508, 25831516, 26283394, 27400279, 27259147, 21508958, 26499895, 26505884, 18528677, 23222524, 26481350, 2416271, 19149515, 22014039, 25506936, 25788514, 20456453, 32715163, 9661020, 11257026, 21185072, 23042996, 7896685, 9440525, 18355273, 17920, 26229982, 26972811, 28211844, 251634…
1027	15247169	East meets West: infection, nerves, and mast cells in the irritable bowel syndrome.	Collins		1	10.1136/gut.2004.038893	True	[14687449, 10037630, 8544549, 10026328, 12650793, 7963621, 9080994, 3349888, 12638830, 6695255, 14675271, 12452405, 12453277, 9357182, 11375954, 15247174, 11474430, 14653836, 12171965, 12631663, 11076879, 11012945, 8359068, 14988823, 7519394, 10452975, 12055584, 12902513, 14755072]
1028	31941912	Evolutionary selection of biofilm-mediated extended phenotypes in Yersinia pestis in response to a fluctuating environment.	Cui	2020	1	10.1038/s41467-019-14099-w	True	[18198939, 5788712, 20395271, 28886687, 18931111, 29357385, 20195507, 22893384, 18507908, 28455335, 18339547, 24722319, 19018282, 12426327, 16735737, 16239518, 16924109, 17550884, 25540277, 22449078, 23404402, 29155827, 27281573, 30478041, 28081130, 25928441, 23590319, 31161047, 14532026, 12923098, 23587118, 18428693, 23271803, 24905600, 20080505, 8662526, 15864756, 11586360, 17161849, 20525638, …
1029	19136102	The Boston bowel preparation scale: a valid and reliable instrument for colonoscopy-oriented research.	Lai	2009	1	10.1016/j.gie.2008.05.057	True	[17725947, 15758907, 12838225, 16767579, 16635231, 15570569, 4952165, 843571, 7615228, 12085041, 8903817, 7774469, 9434223, 10968848, 15044882]
1030	30559429	U-Net: deep learning for cell counting, detection, and morphometry.	Falk	2018	1	10.1038/s41592-018-0261-2	True	[]
1031	26236305	A flexible and economical barcoding approach for highly multiplexed amplicon sequencing of diverse target genes.	Herbold	2015	1	10.3389/fmicb.2015.00731	True	[16332901, 21890669, 20383131, 22402401, 20709691, 23955772, 25690897, 24558975, 25184604, 18264105, 12086193, 23793624, 22970184, 19718016, 12771226, 16880384, 9797317, 23712350]
1032	22556368	SINA: accurate high-throughput multiple sequence alignment of ribosomal RNA genes.	Pruesse	2012	1	10.1093/bioinformatics/bts252	True	[2231712, 18922366, 19914921, 19004872, 16820507, 16845035, 14729922, 15318951, 20709691, 3118049, 7166760, 19648142, 11934745, 19906712, 18566285, 14985472, 9100373, 19307242, 5420325, 17784778, 18485694, 17947321, 8332519, 19801464, 10068696, 21483869, 8790475, 17062125]
1033	20979621	Differential expression analysis for sequence count data.	Anders	2010	1	10.1186/gb-2010-11-10-r106	True	[18451266, 18516045, 17558387, 18978773, 19622793, 18550803, 19855105, 17881408, 19910308, 17728317, 20196867, 19541910, 20299548, 20167110, 19435513, 16646809, 15461798, 15737091, 19261174]
1034	28097056	Rhea: a transparent and modular R pipeline for microbial profiling based on 16S rRNA gene amplicons.	Lagkouvardos	2017	1	10.7717/peerj.2836	True	[27358393, 20460310, 20383131, 22711789, 27125906, 20709691, 23955772, 12069695, 27239228, 27052158, 27367037, 18027744, 27659943, 25988339, 17220268, 23874976, 23630581, 24699258, 25262154, 26679432, 17838275, 25887379, 19801464, 26653756, 26120470, 25929669]
1035	30833358	A Putative Type V Pilus Contributes to Bacteroides thetaiotaomicron Biofilm Formation Capacity.	Mihajlovic	2019	1	10.1128/JB.00650-18	True	[15040259, 25184564, 25409582, 21508958, 24861948, 15164016, 14967595, 15754393, 17448154, 25489084, 25959674, 12663928, 11157169, 12548285, 17602905, 19553672, 3281973, 15750136, 23996813, 27062925, 18973529, 22970139, 23374248, 23098640, 25242953, 12574364, 9590249, 2679351, 17630833, 16894146, 21664470, 26437277, 22053966, 29379120, 19589838, 20530728, 29868494, 18770533, 11473319, 19748469, 1…
1036	9041264	Nonsteroidal anti-inflammatory drugs and gastroenteropathy: the second hundred years.	Wallace		1	10.1053/gast.1997.v112.pm9041264	True	[]
1037	17222132	Temporal gene-expression in Escherichia coli K-12 biofilms.	Domka		1	10.1111/j.1462-2920.2006.01143.x	True	[]
1038	27510863	Biofilms: an emergent form of bacterial life.	Flemming		1	10.1038/nrmicro.2016.94	True	[23271809, 25384844, 25384659, 15639629, 12142477, 19575564, 25414591, 19775247, 16094806, 26972916, 23649599, 26029200, 21572002, 26185066, 22909304, 22773813, 25630538, 25586180, 9915706, 17551524, 11929558, 21592744, 27080241, 22444301, 21673191, 24010017, 23848942, 26029669, 26029201, 26503040, 20370819, 22959348, 21558196, 24936766, 25668280, 15935676, 3318676, 17268468, 26567508, 12543535, …
1039	31850313	Bacterial Biofilm Eradication Agents: A Current Review.	Verderosa	2019	1	10.3389/fchem.2019.00824	True	[25264073, 27349444, 10858336, 12654654, 18453273, 19200115, 22695065, 15047517, 15047518, 21894027, 6798928, 17050922, 22890975, 25189865, 21261931, 26414088, 27245927, 22618687, 27872334, 17785509, 19001227, 19104027, 18453280, 15215123, 11237776, 16337365, 3072331, 19936387, 6975441, 11959584, 23953781, 23300454, 19379612, 26914280, 3318676, 10334980, 27939675, 20484618, 15917528, 24913166, 12…
1040	24914322	Biofilm and Helicobacter pylori: from environment to human host.	García		1	10.3748/wjg.v20.i19.5632	True	[20930071, 16438683, 16847081, 20938460, 16178966, 16713544, 17918004, 16769546, 23237527, 15126474, 10063642, 19751530, 20586874, 20478402, 11556297, 17991171, 17416755, 11218379, 16512966, 2199542, 8489232, 11872498, 12732566, 21218716, 22967115, 23606812, 11317912, 15357718, 15239694, 21193216, 15130149, 12691913, 15752335, 19302298, 17547009, 16380234, 18676697, 10413877, 12632509, 17400788, …
1041	25959674	Metabolism links bacterial biofilms and colon carcinogenesis.	Johnson	2015	1	10.1016/j.cmet.2015.04.011	True	[21253788, 20010352, 19088354, 15548540, 17362521, 25489084, 22864938, 8396915, 15510159, 25136972, 21876161, 23781873, 21998374, 20388096, 18622647, 17096321, 17960240, 16547021, 12400635, 24009397, 22701716, 24629338, 18405343, 21988863, 20224153, 16000463, 18714302, 10359661]
1042	29214046	High-resolution bacterial 16S rRNA gene profile meta-analysis and biofilm status reveal common colorectal cancer consortia.	Drewes	2017	1	10.1038/s41522-017-0040-3	True	[11009523, 26170900, 22009990, 21297998, 27056827, 23497613, 24995042, 24132077, 25104642, 25699023, 21850056, 23940645, 21647227, 24811328, 26515465, 25489084, 15831718, 10334980, 23827084, 11827991, 21327032, 14967595, 16000463, 28082968, 27852235, 28178051, 20624719, 25432777, 25751261, 25305284, 12508881, 25105360, 27303740, 19366918, 21876161, 9844001, 12557145, 19701202, 16842574, 27166180,…
1043	25732745	Epidemiology and risk factors for IBD.	Ananthakrishnan	2015	1	10.1038/nrgastro.2015.34	True	[21885731, 17714674, 18349539, 18640117, 2210450, 22359369, 17206676, 20950616, 17636844, 6802296, 15564440, 20491740, 16882802, 20816835, 21677747, 21832904, 23013615, 17057192, 21287660, 21040780, 18390994, 22876032, 23266520, 21739532, 15157822, 15585793, 15716665, 25072500, 22241842, 17012964, 18791113, 22674328, 17932967, 10673294, 25619688, 21193449, 21530745, 23376797, 23707215, 12512028, …
1044	31244784	The Microbiome and Irritable Bowel Syndrome - A Review on the Pathophysiology, Current Research and Future Therapy.	Chong	2019	1	10.3389/fmicb.2019.01136	True	[24722560, 17280584, 22732731, 26748221, 17280584, 23159051, 27782892, 28237889, 24744587, 29713674, 25083055, 24613995, 23648697, 16117982, 26255043, 18545908, 23063970, 28624575, 15746211, 16464326, 18245241, 28196491, 20863829, 19115522, 11115834, 23306084, 24523597, 21143915, 21737778, 22339879, 25973666, 28138642, 23958540, 28852308, 26700862, 26856749, 22986437, 28506572, 25291118, 17108864…
1045	31098293	A microbiota-generated bile salt induces biofilm formation in <i>Clostridium difficile</i>.	Dubois	2019	1	10.1038/s41522-019-0087-4	True	[20610822, 24669194, 22752857, 26596863, 18245298, 28279860, 16102595, 27464994, 10049382, 28348056, 16359328, 25166748, 19476630, 15040259, 25922949, 23236376, 23175653, 22444687, 24788662, 26324536, 29118745, 24498186, 26682547, 24982306, 23675309, 26656887, 4729918, 7311886, 9466260, 22560631, 23141829, 29895635, 24422950, 23017940, 24430536, 22989714, 15119823, 8065267, 17982469, 24568651, 18…
1046	23812324	Endoscopic versus histological characterisation of polyps during screening colonoscopy.	Schachschal	2013	1	10.1136/gutjnl-2013-304562	True	[]
1047	31631043	Intestinal microbiota and colorectal carcinoma: Implications for pathogenesis, diagnosis, and therapy.	Montalban-Arques	2019	1	10.1016/j.ebiom.2019.09.050	True	[30207593, 29458155, 29395269, 22586009, 26818619, 25575572, 28663354, 28377387, 27126036, 27446020, 15831718, 28743984, 29282051, 28204873, 26725064, 27538697, 27697996, 25758642, 26515465, 30936548, 30936547, 29657127, 25198138, 28632155, 29151921, 27986421, 25489084, 29420293, 30855275, 23034650, 22903521, 17183309, 23985870, 12950413, 28465070, 26181352, 25680274, 28753429, 29170280, 28125762…
1048	10948121	Antigen detection in enteropathogenic Escherichia coli using secretory immunoglobulin A antibodies isolated from human breast milk.	Manjarrez-Hernandez		1	10.1128/IAI.68.9.5030-5036.2000	True	[3484772, 8440933, 7695886, 8111250, 8870401, 3305724, 44705, 9374580, 3402544, 2157338, 1903799, 1398907, 8376594, 9423838, 9632580, 1587620, 1683004, 1856482, 9064067, 10569222, 9778731, 7021421, 7644527, 6435089, 2172966, 2467164, 7644526, 8733230, 9199415, 9390560, 3539808, 2647635, 9125542, 5432063, 2863318, 3543152, 4956917, 1346880, 9353025, 9529888, 3911017, 1373399, 1106116, 8654358, 804…
1049	25003530	Tipping elements in the human intestinal ecosystem.	Lahti	2014	1	10.1038/ncomms5344	True	[20203603, 18941009, 22861807, 22411464, 22674335, 22699609, 23066529, 21508958, 23326225, 18258748, 19508560, 21998390, 23514765, 24763370, 24336217, 23038174, 11478676, 23323867, 22002980, 19727193, 19759898, 20171997, 22807668, 22699611, 16332807, 23985870, 11595939, 24467949, 20498852, 16697909, 22796884, 22797518, 22319561, 22674555, 22179717, 19693277, 23563154, 21071809, 22711789, 23135760]
1050	15300573	High prevalence of adherent-invasive Escherichia coli associated with ileal mucosa in Crohn's disease.	Darfeuille-Michaud		1	10.1053/j.gastro.2004.04.061	True	[]
1051	31182571	<i>Ruminococcus gnavus</i>, a member of the human gut microbiome associated with Crohn's disease, produces an inflammatory polysaccharide.	Henke	2019	1	10.1073/pnas.1904099116	True	[20816835, 21209126, 29183332, 28852861, 20648002, 21857821, 26907531, 22001864, 25597840, 24204617, 28606969, 27812181, 26423113, 29556107, 19345342, 18729117, 18509436, 16959564, 28900021, 28971282, 26975195, 25035517, 24922575, 15535883, 26154892, 23676433]
1052	24727487	Increased colonic bile acid exposure: a relevant factor for symptoms and treatment in IBS.	Bajor	2014	1	10.1136/gutjnl-2013-305965	True	[]
1053	18239063	Bile acids modulate tight junction structure and barrier function of Caco-2 monolayers via EGFR activation.	Raimondi	2008	1	10.1152/ajpgi.00043.2007	True	[]
1054	21109593	Importance and regulation of the colonic mucus barrier in a mouse model of colitis.	Petersson	2010	1	10.1152/ajpgi.00422.2010	True	[20098461, 15665513, 11292601, 18410539, 15790844, 20635898, 20485566, 8888433, 20430889, 8300571, 12529261, 20805871, 18806221, 20703838, 17911254, 14747689, 16500918, 17641781, 17919495, 8359087, 9819365, 18719000, 19351842, 8150346, 9784526, 12742381, 18194279, 16908512, 16831596]
1055	31636419	Elucidation of a sialic acid metabolism pathway in mucus-foraging Ruminococcus gnavus unravels mechanisms of bacterial adaptation to the gut.	Bell	2019	1	10.1038/s41564-019-0590-7	True	[26499895, 20615996, 31162610, 19919547, 29325042, 25852737, 18996345, 15361072, 12952970, 26862202, 22519819, 19470179, 9864311, 7592358, 19304853, 15007099, 27284039, 19179287, 29717135, 20100283, 25004958, 22167185, 16702222, 16262798, 16177350, 30023356, 23848303, 27313996, 20203603, 24827833, 30774408, 28786749, 28852861, 26423113, 29183332, 28398347, 21209126, 20816835, 20648002, 29259165, …
1056	17524609	Bile salts enhance bacterial co-aggregation, bacterial-intestinal epithelial cell adhesion, biofilm formation and antimicrobial resistance of Bacteroides fragilis.	Pumbwe	2007	1	10.1016/j.micpath.2007.04.002	True	[]
1057	30067158	Guts and Gall: Bile Acids in Regulation of Intestinal Epithelial Function in Health and Disease.	Hegyi		1	10.1152/physrev.00054.2017	True	[]
1058	23401698	Immunogenetic study in Chinese population with ankylosing spondylitis: are there specific genes recently disclosed?	Zhai	2013	1	10.1155/2013/419357	True	[8053961, 18237382, 17350674, 21665123, 21430444, 9336417, 11053066, 17448825, 19416804, 9550467, 20062062, 22138694, 20953637, 20929859, 21107324, 19015192, 20084006, 21743469, 19804562, 9062966, 19536542, 17908086, 19966201, 20196819, 17952073, 19404951, 19877036, 21078719, 21508329, 15908954, 22355039, 14662887, 21531727, 21865284, 19690863, 22128865, 16290228, 19247658, 19817673, 19169254, 21…
1059	21452267	Population-based estimates of common comorbidities and cardiovascular disease in ankylosing spondylitis.	Bremander		1	10.1002/acr.20408	True	[]
1060	17186116	Ankylosing spondylitis is linked to Klebsiella--the evidence.	Rashid	2006	1	10.1007/s10067-006-0488-7	True	[9558179, 1856808, 9336417, 910095, 9291853, 16195157, 6353568, 7649265, 9194209, 15335295, 9892502, 6378768, 11760883, 1699267, 6992718, 3042080, 367506, 901034, 6607143, 4694299, 3511961, 4688372, 1561397, 2044228, 3042078, 12734891, 3512439, 14702356, 7377858, 12468816, 2862470, 4123836, 9486004, 9135221, 9002020, 6990955, 6231933, 9385351, 15692973, 12949256, 9536392, 9973159, 7964509, 225987…
1061	26439405	Genetics of ankylosing spondylitis--insights into pathogenesis.	Brown	2015	1	10.1038/nrrheum.2015.133	True	[25169729, 7761976, 18415769, 25917849, 5056735, 24810703, 25740711, 23740229, 9550467, 20062062, 23917628, 23143594, 25994336, 7678580, 12115249, 24928998, 11053066, 7964509, 8659481, 18919283, 25200001, 4688372, 19369670, 25469497, 10088034, 24692264, 23128233, 5542364, 15338499, 20595269, 22355039, 6606472, 22918227, 23750937, 9059145, 24389297, 21900923, 14388536, 24390342, 12952918, 19414740…
1062	23749187	Identification of multiple risk variants for ankylosing spondylitis through high-density genotyping of immune-related loci.		2013	1	10.1038/ng.2667	True	[16320356, 17350674, 11053066, 9336417, 17952073, 21743469, 20062062, 22138694, 21345260, 22057235, 21907864, 18464913, 20622879, 20622878, 18289738, 21719416, 19433412, 22837489, 20976248, 12370345, 22345646, 23263488, 22955616, 20045101, 19877036, 19561590, 20354512, 19653082, 20953190, 19293837, 16648838, 22144400, 21689402, 14605368, 20399120, 19139168, 18635804, 20118929, 23161489, 22676399,…
1063	20062062	Genome-wide association study of ankylosing spondylitis identifies non-MHC susceptibility loci.		2010	1	10.1038/ng.513	True	[9433870, 6606431, 6606472, 9336417, 11053066, 17952073, 11231900, 11315092, 18593381, 17873877, 18758464, 8835561, 19377478, 14662887, 12189246, 18338763, 15842589, 18250193]
1064	17665420	A common genetic background for inflammatory bowel disease and ankylosing spondylitis: a genealogic study in Iceland.	Thjodleifsson		1	10.1002/art.22812	True	[]
1065	29263810	Exome-wide study of ankylosing spondylitis demonstrates additional shared genetic background with inflammatory bowel disease.	Robinson	2016	1	10.1038/npjgenmed.2016.8	True	[23916070, 24035250, 17952073, 21743469, 20062062, 4694299, 4123836, 21152001, 4688372, 25917849, 23749187, 20981092, 18398418, 22604720, 23201682, 17357078, 21102463, 18587394, 17993580, 19068216, 17463249, 19680542, 21364948, 21606346, 22342453, 21716313, 9891711, 2637670, 3875721, 17665420, 23897126, 23917628, 23083754, 17029606, 24567377, 20354512, 22246504, 26323059, 25417597, 23750937, 2520…
1066	24037875	Advances in inflammatory bowel disease pathogenesis: linking host genetics and the microbiome.	Knights		1	10.1136/gutjnl-2012-303954	True	[11385577, 11385576, 23128233, 23128226, 22344438, 22891275, 23200826, 22955616, 23431001, 22955828, 22952232, 20369019, 23039363, 22337053, 22363568, 21425211, 23013615, 20445446, 20816835, 18005726, 12361264, 22081579, 22673877, 22582016, 23323867, 18484669, 22699609, 21624126, 21508958, 23326225, 21900548, 21983784, 19139201, 20083652, 20722056, 15454922, 21041655, 23008335, 22837003, 22069308…
1067	22454761	Autoimmunity in Rheumatic Diseases Is Induced by Microbial Infections via Crossreactivity or Molecular Mimicry.	Rashid	2012	1	10.1155/2012/539282	True	[21337133, 4123836, 4688372, 21743469, 147420, 2446635, 1683235, 18415769, 8402000, 20848478, 10885988, 21490490, 541335, 21207194, 12136062, 20458278, 20425509, 20513553, 17517881, 21411605, 21684383, 16195157, 21679096, 3878239, 12734891, 2862470, 1466602, 7748019, 10338479, 17206398, 19895906, 10342649, 9032817, 5915588, 1616323, 17186116, 6769456, 6990955, 6378768, 3512439, 2439632, 7649265, …
1068	12468819	Comparison of the faecal microflora of patients with ankylosing spondylitis and controls using molecular methods of analysis.	Stebbings		1	10.1093/rheumatology/41.12.1395	True	[]
1069	18936492	Faecalibacterium prausnitzii is an anti-inflammatory commensal bacterium identified by gut microbiota analysis of Crohn disease patients.	Sokol	2008	2	10.1073/pnas.0804812105	True	[15168363, 16961738, 1681159, 9834268, 17172591, 16432374, 16000463, 16188921, 17699621, 17119388, 16377775, 16957197, 10940278, 11526013, 15260992, 14691478, 10742256, 10543789, 15479689, 16330776, 15385474, 17361131, 15831924, 14762789, 15082588, 17206669, 17349084, 17226902, 16534687, 2535830, 9391247]
1070	17923086	Communicable ulcerative colitis induced by T-bet deficiency in the innate immune system.	Garrett		1	10.1016/j.cell.2007.08.017	True	[15516924, 15790844, 9682004, 12876555, 17057204, 8345182, 17145958, 14671975, 12434060, 15785758, 17440449, 11352068, 1460426, 17378762, 15489957, 15948242, 16033867, 16497592, 15885120, 17324587, 15752557, 17361131, 11994418, 16760749, 16879997, 16922084, 15260992, 15654823, 11336164, 8145033, 17206708, 15472509, 17332878, 14766966, 16311599, 17035042, 17056509, 17322906]
1071	22907164	The gut microbiota in IBD.	Manichanh	2012	1	10.1038/nrgastro.2012.152	True	[17332878, 14691478, 15867587, 17947321, 8675088, 21300624, 16954244, 9286219, 20940602, 21739532, 18043225, 19235886, 18401439, 19906191, 12164960, 22018227, 18341488, 16592452, 12377803, 9552221, 18816739, 10601057, 15479680, 17021054, 18936492, 20203603, 17570206, 21073731, 16820507, 1682646, 21408168, 21530738, 20489017, 21885731, 11781279, 21621540, 18839424, 21339647, 18816773, 21624126, 16…
1072	26214836	The oral and gut microbiomes are perturbed in rheumatoid arthritis and partly normalized after treatment.	Zhang	2015	3	10.1038/nm.3914	True	[18528968, 23587118, 17515244, 23483307, 12124856, 25329665, 11932250, 23023125, 22286218, 25758642, 25964341, 23985870, 23618829, 24733191, 24192039, 22067448, 24830471, 23828941, 22699611, 24468938, 15710883, 24514912, 22324467, 24997787, 24864075, 22037602, 24390342, 22454761, 20052417, 23985875, 25942574, 19687490, 23381558, 24997786, 23201354, 22424233, 22576262, 20504983, 25231861, 22150039…
1073	25261516	Dynamics of gut microbiota in autoimmune lupus.	Zhang	2014	1	10.1128/AEM.02676-14	True	[16497592, 23618829, 24169518, 23957963, 23378145, 23778793, 19343057, 8757865, 20833380, 17699621, 22297845, 17183312, 23671105, 16033867, 19164560, 23023125, 18806780, 22168424, 23973225, 23328391, 18528968, 18060042, 20620945, 20660719, 22031325, 22129255, 22028588, 17432109, 15327395, 12759464, 15606616, 19628316, 22402401, 20383131, 20709691, 17586664, 22134646, 16332807, 23975157, 10592173,…
1074	25271284	Intestinal dysbiosis associated with systemic lupus erythematosus.	Hevia	2014	1	10.1128/mBio.01548-14	True	[22450307, 22972298, 16741115, 17579514, 15790844, 22674556, 23000955, 22863002, 22797518, 22936250, 22606315, 22699611, 20679230, 21508958, 21885731, 19901833, 17183312, 20203013, 22907164, 24192039, 18806780, 22041578, 14667105, 22504579, 20209114, 10493672, 17886374, 19393196, 22031325, 17699621, 23328391, 23370376, 22905879, 22552027, 23869230, 20203603, 20140211, 21304476, 23038174, 23804381…
1075	25319745	Decreased bacterial diversity characterizes the altered gut microbiota in patients with psoriatic arthritis, resembling dysbiosis in inflammatory bowel disease.	Scher		1	10.1002/art.38892	True	[21900282, 22006066, 21900923, 21744132, 22772566, 23139267, 8770866, 22328069, 9577346, 10813294, 22941766, 24192039, 22576262, 16982706, 10520846, 21702898, 0, 20039274, 22487796, 8835561, 22213179, 12468819, 16188921, 17933936, 21508958, 20648002, 22968374, 23385241, 20816835, 23013615, 21209126, 23828891, 17314143, 24811995, 22649490, 22363592, 22521469, 20421218, 23144698, 12639988, 21692859…
1076	23985870	Richness of human gut microbiome correlates with metabolic markers.	Le Chatelier		3	10.1038/nature12506	True	[2336075, 9519560, 20935629, 18454148, 22699611, 19498350, 16272564, 16188921, 19508560, 21252989, 22914093, 21209126, 23985875, 19079260, 7661113, 20203013, 21386800, 17183312, 17209019, 20876719, 17210919, 17434869, 14663300, 15505215, 8782724, 20406503, 20935630, 17942413, 19497933, 18936492, 20203603, 22080510, 17183309, 18607383, 19557161, 19079261, 21885731, 18407065, 19043404, 23023125, 15…
1077	24896185	Population health: immaturity in the gut microbial community.	Costello	2014	1	10.1038/nature13347	True	[23363771, 22674335, 23746772, 22699611, 22674549, 24896187, 20679230, 22109945, 16701225]
1078	24192039	Expansion of intestinal Prevotella copri correlates with enhanced susceptibility to arthritis.	Scher	2013	3	10.7554/eLife.01202	True	[18060042, 22719234, 20872595, 21508958, 21205640, 17406549, 20510231, 23334413, 15818663, 15034147, 20709691, 21565393, 22807668, 20839241, 22553482, 2446635, 21212162, 17473237, 22699609, 20236171, 19836068, 10592173, 23563705, 22018232, 23587118, 10555039, 22150039, 23013615, 20224823, 17947321, 20203603, 23023125, 8770866, 21512004, 21862983, 22576262, 23222524, 19801464, 21925113, 23942190, …
1079	22184244	Metagenomic systems biology of the human gut microbiome reveals topological shifts associated with obesity and inflammatory bowel disease.	Greenblum	2011	1	10.1073/pnas.1116053109	True	[16497592, 17943117, 20203603, 17943116, 17183312, 20203013, 20048681, 16741115, 18794915, 19043404, 19819907, 19805153, 15845853, 19360128, 17916580, 10777411, 21406595, 18587409, 19888215, 20031969, 21124952, 16381885, 11034217, 12432396, 15710883, 15729348, 18460604, 16095595, 20195496, 16556842, 18787117, 19178139, 16214803, 16893953, 19500338, 19321416, 20226062, 20368178, 19357087, 15554920…
1080	15242942	Bifidobacterial species differentially affect expression of cell surface markers and cytokines of dendritic cells harvested from cord blood.	Young		1	10.1128/CDLI.11.4.686-690.2004	True	[9059478, 12023193, 11498675, 14568928, 11751960, 11823500, 10811860, 11160266, 10630441, 9492979, 9643741, 12450811, 12225384, 11447399, 11976117, 9343275, 11913066, 10090940, 12970149, 2513902, 9257835, 10831441]
1081	21831795	The role of components of Bifidobacterium and Lactobacillus in pathogenesis and serologic diagnosis of autoimmune thyroid diseases.	Kiseleva		1	10.3920/BM2010.0011	True	[]
1082	24311320	Isolation and structural identification of glycopolymers of Bifidobacterium bifidum BIM B-733D as putative players in pathogenesis of autoimmune thyroid diseases.	Kiseleva		1	10.3920/BM2013.0015	True	[]
1083	25140823	HLA-B27 and human β2-microglobulin affect the gut microbiota of transgenic rats.	Lin	2014	2	10.1371/journal.pone.0105684	True	[21205640, 22031325, 22043294, 21565393, 21392406, 21862983, 20203013, 19412418, 20193000, 22513152, 21792826, 20498852, 2439632, 8415702, 2428743, 12635498, 7504716, 10640771, 1616364, 2185331, 7964509, 17206701, 10338507, 9209481, 15248225, 12209522, 23349666, 17665421, 21968657, 19714626, 18975325, 22674414, 16575857, 2257626, 22488218, 19565478, 21324882, 22402401, 20534432, 22237546, 2217042…
1084	24141494	Metagenomic species profiling using universal phylogenetic marker genes.	Sunagawa	2013	1	10.1038/nmeth.2693	True	[19926669, 22688413, 23082188, 23892899, 22699610, 22907164, 20880993, 20722058, 20709691, 17050570, 22039361, 23385241, 11125085, 23222524, 21436105, 23568836, 17947550, 20203603, 17272687, 20489017, 19043404, 23023125, 21989143, 20090784, 20686513, 16513982, 21636595, 16928733, 20648002, 21508958, 22096231, 22384016, 16138101]
1085	24997787	Identification and assembly of genomes and genetic elements in complex metagenomic samples without using reference genomes.	Nielsen	2014	3	10.1038/nbt.2939	True	[23082188, 17577412, 19497933, 21914878, 20623278, 20403810, 19933762, 23707974, 23628424, 16731699, 21531607, 19482960, 19451168, 21926123, 22848458, 23493677, 18587409, 16936030, 17468765, 20203603, 21593126, 22782487, 22962452, 20195499, 22927122, 15305919, 18349386, 21470960, 23023125, 22732228, 20019144, 15845853, 21926179, 12682299, 22127870, 20631792, 23985870, 16513982, 22301318, 21880779…
1086	25172617	Modulation of immune development and function by intestinal microbiota.	Kabat	2014	1	10.1016/j.it.2014.07.010	True	[15831718, 20192812, 20203603, 21508958, 22168413, 22726443, 23842501, 24452263, 20062525, 21099116, 24560869, 20620945, 20660719, 22031325, 23328391, 22297845, 22018229, 22168418, 15260992, 20226691, 20303296, 24412611, 12207348, 24412617, 17699621, 20816835, 21270894, 20615996, 11872843, 16831596, 21383503, 23426893, 24072822, 22422267, 15790854, 22491358, 20182457, 21998396, 18724361, 22728527…
1087	22183254	Proteasomes and protein conjugation across domains of life.	Maupin-Furlow	2011	1	10.1038/nrmicro2696	True	[12083003, 20806269, 20835226, 21092369, 19850458, 21056014, 9920878, 16845392, 18698327, 21633985, 19325621, 18832610, 20109157, 20054389, 21368171, 9476896, 16919475, 16446364, 20944750, 16984812, 21211719, 19376868, 10671491, 12941688, 9087403, 11820928, 11295493, 20360109, 12614609, 16468986, 7725097, 18471981, 20019667, 16468985, 20461058, 19481527, 12535522, 17803938, 21461838, 21095592, 20…
1088	18952638	Ankylosing spondylitis monocytes show upregulation of proteins involved in inflammation and the ubiquitin proteasome pathway.	Wright	2008	1	10.1136/ard.2008.097204	True	[]
1089	10968793	Prokaryotic regulation of epithelial responses by inhibition of IkappaB-alpha ubiquitination.	Neish		1	10.1126/science.289.5484.1560	True	[]
1090	12375310	Circulating proteasomes are markers of cell damage and immunologic activity in autoimmune diseases.	Egerer		1		True	[]
1091	6231933	Evaluation of diagnostic criteria for ankylosing spondylitis. A proposal for modification of the New York criteria.	van der Linden		2	10.1002/art.1780270401	True	[]
1092	8182620	Can we define the outcome of ankylosing spondylitis and the effect of physiotherapy management?	Calin		1		True	[]
1093	7699630	A new approach to defining disease status in ankylosing spondylitis: the Bath Ankylosing Spondylitis Disease Activity Index.	Garrett		1		True	[]
1094	18227114	SOAP: short oligonucleotide alignment program.	Li	2008	1	10.1093/bioinformatics/btn025	True	[]
1095	23587118	SOAPdenovo2: an empirically improved memory-efficient short-read de novo assembler.	Luo	2012	2	10.1186/2047-217X-1-18	True	[21926179, 22147368, 20019144, 21102452, 21187386, 18987735, 18349386, 22537038, 22495754, 20576136, 18987735, 15496912, 19073702, 23587118]
1096	20403810	Ab initio gene identification in metagenomic sequences.	Zhu	2010	1	10.1093/nar/gkq275	True	[16110337, 15001713, 16873483, 17355171, 18402669, 12783628, 11410670, 17237039, 10481031, 14627837, 16314312, 18757608, 18940874, 17028096, 18442389, 19429689, 4970114, 15452238, 16741115, 17183312, 18262675, 15690044, 18940862, 17932063, 14751980, 11305938, 14990797, 17577600, 9461475, 16989961, 10360571, 11965430, 15317481, 12368253, 19909532, 20556861, 14965344]
1097	23060610	CD-HIT: accelerated for clustering the next-generation sequencing data.	Fu	2012	3	10.1093/bioinformatics/bts565	True	[20709691, 16731699, 11294794, 17194722, 20388221, 20203603, 18203772, 21045053, 17379688, 19043404, 18402669]
1098	12883005	Statistical significance for genomewide studies.	Storey	2003	1	10.1073/pnas.1530509100	True	[13258560, 7581446, 11309499, 7991589, 11207349, 12454645, 10694877, 12114529, 11923494, 7851788, 12399584, 8666228, 9920759, 10601320, 12112249]
1099	11932250	BLAT--the BLAST-like alignment tool.	Kent		1	10.1101/gr.229202	True	[2231712, 9254694, 1422882, 10591208, 9750195, 8485583, 2165832, 10869012, 11237011, 9927713, 10592190, 9689093, 9283765, 11591649, 3162770, 10835645, 7265238, 8790452, 11544202, 10890397]
1100	23825369	mRMRe: an R package for parallelized mRMR ensemble feature selection.	De Jay	2013	1	10.1093/bioinformatics/btt383	True	[]
1101	27665861	The Next Generation of Synthetic Biology Chassis: Moving Synthetic Biology from the Laboratory to the Field.	Adams	2016	1	10.1021/acssynbio.6b00256	True	[]
1102	34611168	A light tunable differentiation system for the creation and control of consortia in yeast.	Aditya	2021	1	10.1038/s41467-021-26129-7	True	[22158952, 22308336, 18675483, 33202280, 25558867, 30844431, 24733917, 25350154, 31601521, 33115949, 25889067, 27898053, 17267602, 20823845, 33785746, 18414488, 30736778, 33510148, 29942078, 29992956, 22057053, 21909100, 24831205, 29150615, 32932048, 32895498, 24608181, 27562138, 29142298, 29775585, 29562237, 32707057, 32170129, 33033264, 24413462, 30166548, 27065233, 27723747, 29789561, 33620312…
1103	30837457	A theoretical framework for controlling complex microbial communities.	Angulo	2019	1	10.1038/s41467-019-08890-y	True	[22537667, 23359712, 25134618, 25739499, 25019177, 25488483, 28489816, 24067761, 26422463, 26863193, 26511287, 26511562, 27398907, 25337874, 26866806, 22173357, 22796884, 28812687, 27259475, 27306690, 29229902, 23028285, 22997134, 24904535, 20264541, 11157342, 17981942, 24348232, 24583074, 26542567, 27279224, 28725469, 11467423, 21562557, 23803966, 11863583, 25719670, 24885780, 23822509, 24319492…
1104	29266796	Flow cytometric fingerprinting for microbial strain discrimination and physiological characterization.	Buysschaert	2017	1	10.1002/cyto.a.23302	True	[]
1105	18414488	A synthetic Escherichia coli predator-prey ecosystem.	Balagaddé	2008	2	10.1038/msb.2008.24	True	[16330045, 16738572, 12787501, 15994559, 15858574, 15988524, 17959781, 16497924, 17108985, 16710339, 15660998, 17331728, 10659856, 16306983, 17207887, 15875027, 11082063, 10659857, 8188610, 17243895, 12432407, 15159530, 16306980, 9092630, 17251159, 14764867, 17267602, 15491797, 16306982, 17551014, 15064770]
1106	29045151	Dynamic Blue Light-Inducible T7 RNA Polymerases (Opto-T7RNAPs) for Precise Spatiotemporal Gene Expression Control.	Baumschlager	2017	1	10.1021/acssynbio.7b00169	True	[]
1107	34028214	Synthetic Biological Approaches for Optogenetics and Tools for Transcriptional Light-Control in Bacteria.	Baumschlager	2021	1	10.1002/adbi.202000256	True	[]
1108	32737309	Exploiting natural chemical photosensitivity of anhydrotetracycline and tetracycline for dynamic and setpoint chemo-optogenetic control.	Baumschlager	2020	1	10.1038/s41467-020-17677-5	True	[30040498, 23417571, 27372352, 28579827, 25677419, 25868062, 23798438, 20085699, 28191902, 29562237, 22057053, 27562138, 29045151, 27794600, 28192413, 27353329, 16306980, 21035461, 29091422, 26677142, 25530501, 20395970, 21261879, 28749075, 30561992, 11381101, 8415012, 15517964, 9092630, 12596232, 24485151, 7792603, 0, 28592174, 23706401, 19502423, 19586541, 20721392, 20693530, 25262348, 25247316…
1109	30474920	Next-generation experiments linking community structure and ecosystem functioning.	Bell	2018	1	10.1111/1758-2229.12711	True	[]
1110	26823973	Species-level resolution of 16S rRNA gene amplicons sequenced through the MinION™ portable nanopore sequencer.	Benítez-Páez	2016	1	10.1186/s13742-016-0111-z	True	[25386338, 24930142, 25143291, 25173419, 22933715, 17099228, 22556368, 23193283, 25525895, 24763141, 25156547, 25995836, 25485618, 25815165, 26025440, 25187008, 16820507, 20144198, 19505943, 26823973]
1111	35690608	Enhancing bioreactor arrays for automated measurements and reactive control with ReacSight.	Bertaux	2022	1	10.1038/s41467-022-31033-9	True	[22179135, 25036317, 29889214, 32730242, 21909100, 22057053, 30340045, 31579842, 33785746, 34611168, 33255280, 32374988, 27562138, 24477515, 33764680, 30166548, 29142298, 29463788, 31285593, 27546832, 10847680, 9473505, 28544731, 3534137, 29610312, 18261128, 25733506, 31904338, 30525104, 24608180, 30467500, 33119964, 32414189, 14568712, 30955892, 29942078, 25871405, 20625545, 10984501, 19298678, …
1112	16437201	Use of fluorescence spectroscopy to differentiate yeast and bacterial cells.	Bhatta	2006	1	10.1007/s00253-005-0309-y	True	[]
1113	27494248	Overloaded and stressed: whole-cell considerations for bacterial synthetic biology.	Borkowski	2016	1	10.1016/j.mib.2016.07.009	True	[]
1114	29300010	Acoustic reporter genes for noninvasive imaging of microorganisms in mammalian hosts.	Bourdeau		1	10.1038/nature25021	True	[19343057, 24370461, 26019220, 10958782, 25079685, 27437587, 28553941, 26499895, 25840765, 19880653, 23204409, 27240196, 22692172, 18263226, 26607546, 8177173, 22941504, 24633522, 9573198, 27351374, 24495512, 1510555, 21665301, 24960158, 10816517, 27494248, 24004180, 23097750, 19935669, 15558047, 23524392, 12576161, 22743772, 23371306, 28053998]
1115	34075749	(Optochemical) Control of Synthetic Microbial Coculture Interactions on a Microcolony Level.	Burmeister	2021	1	10.1021/acssynbio.0c00382	True	[]
1116	31715386	Microfluidic cultivation and analysis tools for interaction studies of microbial co-cultures.	Burmeister	2019	1	10.1016/j.copbio.2019.09.001	True	[]
1117	32932048	Optogenetics and biosensors set the stage for metabolic cybergenetics.	Carrasco-López	2020	1	10.1016/j.copbio.2020.07.012	True	[]
1118	29142298	Shaping bacterial population behavior through computer-interfaced control of individual cells.	Chait	2017	1	10.1038/s41467-017-01683-1	True	[27022995, 18197168, 22039352, 21123647, 22024380, 26145732, 24384602, 18381896, 19566421, 21459912, 23125205, 18719588, 26432822, 20537537, 19207742, 22426114, 22591687, 12029133, 20090726, 27732583, 20085699, 22057053, 27562138, 26085136, 22893687, 24608181, 24831205, 24477515, 21909100, 25250630, 18621684, 26554583, 18652543, 15687275, 19601960, 24288338, 18971947, 20090747, 18971928, 8266056,…
1119	26315440	SYNTHETIC BIOLOGY. Emergent genetic oscillations in a synthetic microbial consortium.	Chen		2	10.1126/science.aaa3794	True	[10659857, 10659856, 16306980, 20090747, 18675483, 15064770, 17959781, 17267602, 23775238, 18414488, 21150903, 15096621, 15858574, 18971928, 24395809, 9150205, 10931307, 12451174, 19563759, 19668248, 18599789, 23212247, 18971947, 22266166, 22680559, 21081064, 24717442, 22460952, 19257639, 15995228, 10829079, 23474465, 16369541, 16716067, 355890, 9603842, 21601093, 12119387, 22947853, 11545746, 17…
1120	32042125	Short-range interactions govern the dynamics and functions of microbial communities.	Dal Co	2020	1	10.1038/s41559-019-1080-2	True	[16701391, 17841249, 18497287, 27974040, 30503875, 27452230, 27510863, 25935300, 24910088, 24778240, 11976126, 31288652, 23125205, 29655705, 30760902, 24395776, 30565827, 24332540, 26375009, 24220506, 29499252, 29563243, 20008382, 15546975, 26078099, 25453102, 29799048, 28438135, 24962623, 29330534, 24624121, 24825893, 24167557, 21690380, 7793920, 30958157, 24774563, 28585719, 16738554, 29355812,…
1121	32040906	Development of a Quorum-Sensing Based Circuit for Control of Coculture Population Composition in a Naringenin Production System.	Dinh	2020	2	10.1021/acssynbio.9b00451	True	[]
1122	24376785	Transient growth arrest in Escherichia coli induced by chromosome condensation.	Edwards	2013	1	10.1371/journal.pone.0084027	True	[10545099, 8602138, 16982609, 17824928, 19190662, 16368697, 18376412, 18326568, 20075860, 19135891, 17644586, 11401691, 23171168, 23112333, 1989883, 16740950, 20442714, 1310520, 7748923, 7883706, 10944214, 12710666, 11382364, 16174746, 22122981, 16336047, 16818608, 15535862, 17009874, 10515926, 1459953, 6364143, 3553157, 2556396, 14294081, 6363880, 18454629, 16626502, 21760653, 15736162, 11056060…
1123	33785746	Single strain control of microbial consortia.	Fedorec	2021	1	10.1038/s41467-021-22240-x	True	[26081612, 28049645, 31467221, 25369267, 24628037, 27034378, 20064380, 25849635, 29578536, 31395784, 31488693, 21150900, 21150903, 27084981, 29608282, 30193112, 30048620, 28904372, 17973645, 26019220, 14399717, 16880384, 19946288, 19011107, 17267602, 15064770, 28604679, 18414488, 25999943, 26479034, 12142491, 23763381, 31713671, 17074895, 30954530, 29942078, 16738554, 32854500, 27782051, 32275710…
1124	26554583	In Vivo Real-Time Control of Gene Expression: A Comparative Analysis of Feedback Control Strategies in Yeast.	Fiore	2015	1	10.1021/acssynbio.5b00135	True	[]
1125	32786351	Genetic Circuit Dynamics: Hazard and Glitch Analysis.	Fontanarrosa	2020	1	10.1021/acssynbio.0c00055	True	[]
1126	19880653	In vivo bioluminescence imaging for the study of intestinal colonization by Escherichia coli in mice.	Foucault	2009	1	10.1128/AEM.01686-09	True	[11796373, 12117939, 15385522, 17181991, 16125663, 19247529, 15123798, 6098521, 8817482, 18180286, 10816517, 9743121, 14764883, 8707056, 17587328, 17698572, 15040260, 19364832, 8550537, 3020504, 19168744, 8370470, 12654836, 6756909, 7927805, 11598083, 19049434, 11120955, 16964971, 1657722, 16926434, 2655091, 16178634]
1127	33966922	Control of synthetic microbial consortia in time, space, and composition.	Grandel	2021	1	10.1016/j.tim.2021.04.001	True	[]
1128	35973993	Dynamic cybergenetic control of bacterial co-culture composition via optogenetic feedback.	Gutiérrez Mena	2022	1	10.1038/s41467-022-32392-z	True	[29784790, 19657372, 27452230, 28925555, 35245282, 20823845, 35314781, 33208809, 34329942, 30503875, 32475802, 30497870, 21150903, 26829588, 27346524, 34035266, 27997140, 30736778, 31627138, 25558867, 29942078, 35312478, 25849635, 26111796, 29463749, 26967105, 33966922, 14399717, 32132536, 28604679, 18414488, 26315440, 31511505, 32694598, 33785746, 20935118, 27168529, 34351122, 22057053, 27562138…
1129	18621684	Cyanobacteriochrome CcaS is the green light receptor that induces the expression of phycobilisome linker protein.	Hirose	2008	1	10.1073/pnas.0801826105	True	[16004604, 16689929, 15035636, 16669784, 16292304, 17322301, 17640891, 15653792, 8703080, 10926536, 9109392, 15170479, 16533061, 16887842, 17715149, 8246846, 856789, 16669758, 14756794, 11807056, 16049785, 17468217, 16228363, 10574452, 17067285, 3526971, 16458890, 16593380, 11277928, 9278513, 17121858, 11134414, 3148836]
1130	25979263	De novo design of heat-repressible RNA thermosensors in E. coli.	Hoynes-O'Connor	2015	1	10.1093/nar/gkv499	True	[6380765, 7504905, 7914834, 19075746, 18772288, 8022259, 17437059, 22421878, 16438677, 9622356, 12963744, 23766288, 11395466, 20129052, 23143178, 21109657, 12824337, 24124015, 22194579, 18983935, 18713019, 18753148, 23595083, 22074454, 12490701, 25595545, 18245285, 18985154, 23928502, 11804583, 21513543, 19246619, 18485881, 23041931, 19215771, 23169642, 18096625, 11438730, 16433541, 18593120, 162…
1131	26596932	A synthetic growth switch based on controlled expression of RNA polymerase.	Izard	2015	1	10.15252/msb.20156382	True	[17292651, 6998942, 21205901, 16738554, 2047876, 3018442, 23340840, 21784927, 11290327, 21057108, 24142050, 16049495, 17158705, 3104135, 8830239, 23228516, 2693588, 765761, 17593909, 25456048, 7764344, 24417419, 23591774, 21689729, 19574956, 3545980, 345086, 24436182, 7003354, 2670912, 3050121, 20429918, 18157153, 22817898, 386039, 24169404, 18344344, 13756517, 20064380, 7089556, 24987115, 173768…
1132	31940382	Quantitative PCR provides a simple and accessible method for quantitative microbiota profiling.	Jian	2020	1	10.1371/journal.pone.0227285	True	[29795328, 29187837, 27255738, 31222023, 30666957, 29143816, 26081632, 25922665, 27612291, 27329048, 29921326, 29410448, 29844096, 20171997, 28967887, 29563060, 20709691, 25012900, 23193283, 30326954, 15546407, 17259367, 18546601, 27928878, 29192904, 25414355, 11782518, 22253843, 18562243, 27379043, 29209124, 30267718, 9451814]
1133	35044170	Construction of Synthetic Microbial Ecosystems and the Regulation of Population Proportion.	Jiang	2022	1	10.1021/acssynbio.1c00354	True	[]
1134	32786361	Two Completely Orthogonal Quorum Sensing Systems with Self-Produced Autoinducers Enable Automatic Delayed Cascade Control.	Jiang	2020	1	10.1021/acssynbio.0c00370	True	[]
1135	28588129	Complete Biosynthesis of Anthocyanins Using <i>E. coli</i> Polycultures.	Jones	2017	1	10.1128/mBio.00621-17	True	[26319893, 26967105, 24632350, 26315419, 3729408, 9852503, 15345423, 26860871, 26111796, 26369810, 25558867, 25786991, 27242132, 16151160, 26150456, 23801069, 23206756, 21320631, 26488898, 24752627, 22475509, 23179615, 18156325, 17040223, 28095853, 18333619, 25445548, 27417929, 26996613, 25419741, 26272907, 21763447, 25461828, 23651248, 25049420, 25527438]
1136	23288319	Cytometric fingerprinting for analyzing microbial intracommunity structure variation and identifying subcommunity function.	Koch	2013	1	10.1038/nprot.2012.149	True	[19383763, 3904603, 18177353, 17892477, 21554767, 7646023, 16003722, 22556258, 17659762, 20337722, 22179717, 18584902, 20541271, 13888946, 20138500, 21716306, 19181836, 17877606, 21072701, 24241024, 20090784, 22504724, 21805973, 17106909, 21855323]
1137	29913065	OptoBase: A Web Platform for Molecular Optogenetics.	Kolar	2018	1	10.1021/acssynbio.8b00120	True	[]
1138	29942078	Designing microbial consortia with defined social interactions.	Kong	2018	2	10.1038/s41589-018-0091-7	True	[1622271, 9537390]
1139	34370382	Adaptive laboratory evolution of microbial co-cultures for improved metabolite secretion.	Konstantinidis		1	10.15252/msb.202010189	True	[21646432, 23851099, 22986192, 33398099, 15466513, 16848883, 31882084, 32042125, 18312001, 24838886, 23815749, 23927696, 26379230, 10514571, 8692690, 23422339, 20100214, 30348787, 5699198, 31691833, 29194650, 12459344, 30464214, 26388306, 17052933, 17526778, 24617569, 20452079, 32112134, 28509909, 33398106, 25911659, 28438135, 31338963, 24778240, 18770545, 21690380, 24220506, 23222782, 24093227, …
1140	34009951	Genetically Programmable Microbial Assembly.	Kozlowski	2021	1	10.1021/acssynbio.0c00616	True	[11034209, 18047587, 16751497, 27458727, 24391058, 24267588, 24285361, 26319893, 24863893, 25904907, 25648981, 24155100, 18675483, 26637189, 21087821, 20717565, 33429577, 24585050, 29555779, 30033369, 32243746, 25229329, 31402514, 12949111, 28898068, 9006035, 18063719, 25104026, 22558529, 20235501, 22366317, 23964715, 25049400, 25434527, 24817566, 20504310, 8288518, 11524130, 25109591, 24050148, …
1141	33558498	Droplet printing reveals the importance of micron-scale structure for bacterial ecology.	Krishna Kumar	2021	1	10.1038/s41467-021-20996-w	True	[18544040, 16212498, 19946288, 27452230, 26499895, 26714431, 26811460, 32209464, 28407481, 27232202, 15289571, 17210916, 18232735, 23363630, 20333237, 23691017, 21690380, 24385891, 23359860, 24220506, 7031647, 12110887, 20664553, 26623546, 29967163, 24715732, 18713272, 29073107, 32424080, 19011107, 31587651, 32042125, 17653283, 24101503, 28225616, 29205532, 29214219, 32415107, 17571891, 23559243,…
1142	34561433	Rapid prototyping and design of cybergenetic single-cell controllers.	Kumar	2021	1	10.1038/s41467-021-25754-6	True	[20395970, 24686414, 26983542, 33289352, 30937303, 32563763, 29059607, 21885773, 24268307, 29553576, 9923680, 19596242, 9202124, 28191902, 25868062, 22446695, 10850721, 10781070, 27135166, 27345033, 27135159, 19720012, 22506960, 31217585, 30575748, 31848346, 16738572, 29775585, 27814948, 30886412, 34028214, 29436515, 31279505, 32217822, 29899158, 22057053, 22893687, 24477515, 27562138, 26414746, …
1143	34553835	Reactor control system in bacterial co-culture based on fluorescent proteins using an Arduino-based home-made device.	Kusuda	2021	1	10.1002/biot.202100169	True	[]
1144	29992956	Tools for engineering coordinated system behaviour in synthetic microbial consortia.	Kylilis	2018	3	10.1038/s41467-018-05046-2	True	[27034378, 27247386, 16612385, 27160350, 27090566, 24316737, 25849635, 21150903, 22841504, 20889773, 27346524, 22015987, 26814193, 22387100, 16212498, 8905097, 18612302, 27172092, 26315440, 23363022, 6377310, 8144472, 7604006, 1902216, 8278364, 10931307, 8464476, 21378182, 19689448, 9223333, 19298678, 23041931, 15064770, 27997140, 23959872, 18348154, 16845430, 20935118, 23791304, 25785720, 274023…
1145	34351122	Optogenetic Control of Microbial Consortia Populations for Chemical Production.	Lalwani	2021	1	10.1021/acssynbio.1c00182	True	[]
1146	30059034	Characterizing Microbiome Dynamics - Flow Cytometry Based Workflows from Pure Cultures to Natural Communities.	Lambrecht	2018	1	10.3791/58033	True	[26612423, 24795705, 29220020, 27338005, 29084543, 22699609, 28953883, 27184599, 29359193, 23288319, 23252765, 27924920, 28842259, 20676634, 24842041, 28669592, 27993152, 23568809, 25755130, 28769897, 27160955, 22192760, 24926290, 29265528, 29266796, 29085343, 26909672]
1147	33134552	A lab in the field: applications of real-time, <i>in situ</i> metagenomic sequencing.	Latorre-Pérez	2020	1	10.1093/biomethods/bpaa016	True	[0, 870828, 7535888, 9818143, 28898207, 28731476, 22936250, 25136443, 27383682, 21776081, 23208921, 12560545, 24995601, 8943010, 11433274, 20858600, 26834992, 32422594, 25686389, 25825834, 29273626, 26840485, 29326684, 29269933, 29088705, 30266101, 29515540, 29617771, 28977016, 28337073, 31703372, 27071849, 27852649, 31936690, 32964110, 30934749, 32042169, 29875744, 28553266, 28974956, 30305843, …
1148	16306980	Synthetic biology: engineering Escherichia coli to see light.	Levskaya		1	10.1038/nature04405	True	[]
1149	31989175	A single-component light sensor system allows highly tunable and direct activation of gene expression in bacterial cells.	Li		1	10.1093/nar/gkaa044	True	[16254148, 24104480, 22245580, 21035461, 19563759, 16306980, 27120220, 29091422, 25250630, 27311594, 27353329, 12573850, 1620111, 1911945, 24608181, 22327833, 26673714, 30157641, 23252338, 27744350, 24095689, 25337688, 30157641, 8892829, 1944597, 29981799, 24781324, 28530708, 15670592, 28303019, 28912215, 25153239, 25988185, 28412349, 26301633, 24413462, 6420789, 8994824, 11410531, 3028641, 17662…
1150	34791201	Optogenetics in bacteria - applications and opportunities.	Lindner		1	10.1093/femsre/fuab055	True	[24330635, 30001435, 30301909, 29045151, 34028214, 32737309, 27974513, 32459870, 29632072, 16116447, 21876722, 27907886, 24700859, 5935340, 5776523, 31308373, 29142298, 29115967, 32583665, 32243746, 28803472, 24605868, 27311594, 20301166, 115087, 33819424, 23009190, 30450113, 21191368, 31370931, 32385264, 32357828, 33340010, 20353181, 21692661, 28530708, 22267513, 11553807, 12907719, 27805047, 32…
1151	31382741	Synthetic, Context-Dependent Microbial Consortium of Predator and Prey.	Liu	2019	2	10.1021/acssynbio.9b00110	True	[]
1152	17592147	Dispersing biofilms with engineered enzymatic bacteriophage.	Lu	2007	1	10.1073/pnas.0704624104	True	[16306983, 16738572, 12432407, 15616567, 16612385, 16330045, 17051220, 16339929, 11104821, 16710410, 14527295, 8561477, 10334980, 11463434, 16121184, 16569839, 12776223, 7728652, 8987490, 11547890, 16085886, 15601723, 11859186, 9846739, 9750288, 14755287, 16729053, 16236728, 6864790, 6345083, 11473319, 17384304, 7608082, 4554613, 8622911, 11544363, 15122279, 12969496, 15388440, 15213806, 17116920…
1153	31815609	flowEMMi: an automated model-based clustering tool for microbial cytometric data.	Ludwig	2019	2	10.1186/s12859-019-3152-3	True	[17659762, 20696451, 24937356, 27338005, 29084543, 29359193, 30289191, 26909672, 28842259, 28669592, 29266796, 28122063, 23568809, 23252765, 23396282, 25755130, 19442304, 11598946, 20667133, 25378466, 21182178, 20049161, 19443687, 17531779, 29265528, 23288319, 20337722, 0, 28669592]
1154	31579842	Cell-machine interfaces for characterizing gene regulatory network dynamics.	Lugagne	2019	1	10.1016/j.coisb.2019.01.001	True	[13718526, 9092630, 7828861, 7608087, 29547341, 30467500, 28210796, 25216399, 29420866, 19369953, 19668248, 18218902, 18668041, 18480263, 24019481, 25065773, 23407164, 24608181, 28035051, 24315106, 19279212, 18339942, 27440256, 27136686, 29709170, 21909100, 19749742, 22057053, 22893687, 26414746, 30346742, 27562138, 21035461, 10659857, 29150615, 10902179, 12730377, 18021391, 24511374, 23985733, 1…
1155	29150615	Balancing a genetic toggle switch by real-time feedback control and periodic forcing.	Lugagne	2017	1	10.1038/s41467-017-01498-0	True	[22057053, 22893687, 27562138, 26414746, 21909100, 24831205, 26554583, 24477515, 27136686, 10659857, 22025684, 23754391, 15184906, 21414483, 21536909, 24311681, 24179156, 18400163, 21364738, 20393577, 25606571, 11382355]
1156	30497870	Synthetic Biology Tools to Engineer Microbial Communities for Biotechnology.	McCarty	2018	1	10.1016/j.tibtech.2018.11.002	True	[18675483, 25974302, 25880923, 29463749, 16630813, 26967285, 26996613, 17267602, 21347422, 24688677, 22450377, 27084981, 20395970, 27145843, 21246151, 24781324, 21239171, 26503040, 26490622, 29789364, 19686078, 27172092, 29992956, 23775238, 16299520, 17551014, 17644634, 29361130, 29942078, 18591982, 25941371, 29599459, 29799048, 23480449, 24778240, 26499891, 30373839, 26222307, 25461507, 26315440…
1157	24477515	Real-time optogenetic control of intracellular protein concentration in microbial cell cultures.	Melendez	2014	1	10.1039/c3ib40102b	True	[]
1158	24831205	In-vivo real-time control of protein expression from endogenous and synthetic gene networks.	Menolascina	2014	1	10.1371/journal.pcbi.1003625	True	[20418962, 18277378, 16863396, 16500958, 20211838, 18282085, 21121061, 21909100, 22057053, 22893687, 21601093, 21966486, 18668041, 19327819, 19345182, 10319811, 21414481, 17237792, 21414483, 21562557, 22510471]
1159	30478458	Escherichia coli "Marionette" strains with 12 highly optimized small-molecule sensors.	Meyer	2018	1	10.1038/s41589-018-0168-3	True	[]
1160	32132536	Inducible cell-to-cell signaling for tunable dynamics in microbial communities.	Miano	2020	1	10.1038/s41467-020-15056-8	True	[28398304, 29899022, 30102294, 29398705, 27437587, 30318171, 31270504, 31511505, 10851148, 18675483, 26265937, 29574330, 31488693, 23363022, 26315440, 27172092, 29992956, 15064770, 20090747, 15858574, 28604679, 18563084, 29386480, 29849919, 28962464, 26608135, 8819324, 27464652, 28441472, 2995319, 12198538, 30824861, 22178928, 21601093, 26641934, 7893120]
1161	27562138	Automated optogenetic feedback control for precise and robust regulation of gene expression and cell growth.	Milias-Argeitis	2016	1	10.1038/ncomms12546	True	[24937068, 25529484, 25216352, 21191370, 22204821, 23157573, 21692661, 24608181, 23566378, 22893687, 24831205, 21909100, 25151059, 22057053, 21035461, 25036317, 24176169, 10099570, 16716427, 21609740, 18563967, 23928560, 3156376, 18592524, 16240440, 16132841, 26596932, 26465719, 24766808, 26554583, 24477515, 23985733, 23625964, 26958858, 12219076, 25708714, 22057053, 21700876, 18621684, 21829590,…
1162	22057053	In silico feedback for in vivo regulation of a gene expression circuit.	Milias-Argeitis	2011	1	10.1038/nbt.2018	True	[20485291, 16738572, 15995697, 20395970, 19461664, 19948487, 19749742, 18272963, 18728185, 12219076, 19761615]
1163	19109976	Design and signaling mechanism of light-regulated histidine kinases.	Möglich	2008	1	10.1016/j.jmb.2008.12.017	True	[12702867, 14512628, 18339942, 10357859, 9831559, 9845367, 2842062, 12970567, 17319691, 12515534, 11470891, 14982921, 17764689, 1848683, 7968919, 11964249, 10662676, 11606742, 11157946, 9860942, 15779889, 8025112, 8262372, 8162415, 1662380, 11994013, 10647181, 16813836, 17986614, 16319927, 16953892, 16381859, 1195389, 15837513, 16959572, 17081964, 17717187, 1660187, 8599087, 16959559, 16990134, 2…
1164	27034378	Genetic circuit design automation.	Nielsen		1	10.1126/science.aac7341	True	[]
1165	32669688	Rapid detection of microbiota cell type diversity using machine-learned classification of flow cytometry data.	Özel Duygan	2020	1	10.1038/s42003-020-1106-y	True	[21677749, 28435856, 21551032, 28824177, 28925555, 23975157, 30683856, 30666957, 29915204, 29143816, 25028422, 29970182, 27598230, 30420687, 28214393, 18163466, 10508078, 21657560, 18562243, 20337722, 24525083, 30220912, 26189717, 21072701, 23288319, 29266796, 28122063, 27612291, 24363631, 29165907, 30509239, 31099963, 25185955, 27922599, 31341288, 9464409]
1166	16369541	Engineering and characterization of a superfolder green fluorescent protein.	Pédelacq	2005	1	10.1038/nbt1172	True	[]
1167	33904719	Cheetah: A Computational Toolkit for Cybergenetic Control.	Pedone	2021	1	10.1021/acssynbio.0c00463	True	[]
1168	34062481	Control engineering and synthetic biology: working in synergy for the analysis and control of microbial systems.	Perrino	2021	1	10.1016/j.mib.2021.05.004	True	[]
1169	30995486	Quantitative Characterization of α-Synuclein Aggregation in Living Cells through Automated Microfluidics Feedback Control.	Perrino		1	10.1016/j.celrep.2019.03.081	True	[23457019, 20500090, 23509072, 24817693, 29142298, 19346485, 28985507, 21842954, 22406275, 20625982, 9809558, 16794039, 25526918, 12183631, 16399365, 14755720, 25167219, 21601093, 26554583, 27573854, 27640673, 25643172, 27298346, 24730879, 10075647, 21163351, 3073106, 23183883, 28282814, 15451225, 26884195, 27656123, 15334558, 30566874, 14560952, 23404372, 28747776, 9462735, 28526239, 9789328, 11…
1170	27842069	Tunable thermal bioswitches for in vivo control of microbial therapeutics.	Piraner	2016	1	10.1038/nchembio.2233	True	[]
1171	31491082	Modular Thermal Control of Protein Dimerization.	Piraner	2019	1	10.1021/acssynbio.9b00275	True	[]
1172	34739926	Engineering temporal dynamics in microbial communities.	Ronda	2021	1	10.1016/j.mib.2021.10.009	True	[]
[truncated: 3,140 more rows]
