# Supplementary material for: Microbiome modeling: a beginner's guide
Source: Front Microbiol. 2024 Jun 19;15:1368377. doi: 10.3389/fmicb.2024.1368377 (PMC11220171; doi:10.3389/fmicb.2024.1368377)
Supplement: Supplementary file 1 [file Data_Sheet_1.zip › 07_11_23_meta_proteomics_or_meta_genomics_or_meta_omics_100_list.xlsx]

## Sheet: Sheet1
	pmid	title	first author	year	degree	doi	is reference	references
638	20616382	METAL: fast and efficient meta-analysis of genomewide association scans.	Willer	2010	5	10.1093/bioinformatics/btq340	True	[18852200, 11315092, 18193044, 19060906, 19847795, 19430483, 19060907, 17463248, 17549752, 18193043, 19079261, 18372903]
333	20203603	A human gut microbial gene catalogue established by metagenomic sequencing.	Qin		4	10.1038/nature08821	True	[16497592, 15790844, 12055347, 17183309, 17183312, 16033867, 19164560, 19043404, 9758810, 15831718, 18794915, 17594176, 15568985, 17272687, 16304596, 16741115, 17916580, 10543789, 20019144, 17028096, 16188921, 12911699, 14681412, 12969510, 17942413, 12682299, 16738554, 10742206, 1938669, 16633129, 17973645, 19156481, 10867063, 19601958, 11932250, 9254694, 18276143, 17098935]
690	16199517	Gene set enrichment analysis: a knowledge-based approach for interpreting genome-wide expression profiles.	Subramanian	2005	4	10.1073/pnas.0506580102	True	[7569999, 9634850, 14563990, 12808457, 12832613, 14960743, 11682119, 12584122, 12914697, 15735639, 12429693, 10588724, 12900543, 12007217, 11731795, 9192672, 12649177, 10482987, 12370818, 15010150, 11707567, 12118244, 11707590, 12717449, 12226738, 12101249, 14734482, 15550490, 15156201, 15608639, 12540299, 15702958, 14668247]
2294	33782057	The PRISMA 2020 statement: an updated guideline for reporting systematic reviews.	Page	2021	4	10.1136/bmj.n71	True	[29517004, 31307555, 30545364, 19622511, 21603045, 21603045, 19631508, 20171303, 21603045, 19723669, 17388659, 19631507, 19622552, 19622512, 19621070, 19621070, 27218655, 24386151, 27112835, 31254618, 29258593, 25588314, 29314757, 31296265, 30775014, 31948937, 31462531, 27733354, 26092286, 28935701, 28529184, 22587842, 22587946, 33577987, 29113936, 29203419, 31740319, 23185978, 30709371, 33781993…
3563	31701892	Identification of novel risk loci, causal insights, and heritable risk for Parkinson's disease: a meta-analysis of genome-wide association studies.	Nalls		4	10.1016/S1474-4422(19)30320-5	True	[28892059, 22892372, 21292315, 26271532, 17082464, 8895469, 14593171, 17052657, 25064009, 20616382, 22426310, 25550326, 21292315, 21738488, 25778492, 25642630, 23715323, 29891976, 27019110, 29500431, 29184056, 26379229, 22863193, 27327646, 27989323, 30038396, 30305740, 21167468, 20195508, 16415888, 27019110, 16862115, 22608501, 28472511, 29140481, 30675927, 30617256, 30096299, 25607358, 26414676,…
154	19997069	Sequencing technologies - the next generation.	Metzker	2009	3	10.1038/nrg2626	True	[12651960, 12857956, 19349981, 18591653, 12560545, 19430453, 17158514, 18204455, 18846084, 19620973, 18263613, 19239886, 17934468, 19546169, 19079253, 18083777, 18262676, 18421352, 17982454, 17934467, 15895083, 17934469, 19015323, 19776739, 17971778, 18660515, 18987710, 12895469, 18852207, 19015154, 19204695, 18988837, 18477713, 7937154, 18846081, 18165803, 18599465, 19228875, 17803354, 19581875,…
209	10504701	Quantitative analysis of complex protein mixtures using isotope-coded affinity tags.	Gygi		3	10.1038/13690	True	[]
240	30297968	Integrative transcriptome analyses of the aging brain implicate altered splicing in Alzheimer's disease susceptibility.	Raj	2018	3	10.1038/s41588-018-0238-1	True	[18978772, 23385723, 23258890, 17726481, 11253358, 27919067, 17084815, 22723018, 7499323, 10967355, 27458716, 24023061, 26829591, 24162737, 24786080, 24381305, 22471860, 22647261, 29802388, 29229983, 27126046, 21846794, 15207261, 16646834, 27799057, 26708335, 20944595, 27668389, 28869584, 20369019, 27863251, 23946390, 27240813, 25652745, 26894958, 26048669, 26854917, 27989508, 28092683, 29632383,…
344	28953883	Strains, functions and dynamics in the expanded Human Microbiome Project.	Lloyd-Price	2017	3	10.1038/nature23889	True	[22699609, 27122046, 27126036, 27383982, 20203603, 24997786, 27666579, 27126039, 27126040, 28017660, 27822557, 25279917, 22699610, 28167665, 23222524, 26344404, 7463489, 25964341, 21062823, 26418763, 23799070, 19498350, 22158393, 22719234, 24225315, 15893380, 20058644, 17990953, 16870803, 20307293, 22572875, 23828941, 25517225, 24739969, 17943116, 24618403, 22553250, 22495754, 26673716, 23165986,…
355	22699609	Structure, function and diversity of the healthy human microbiome.		2012	3	10.1038/nature11234	True	[19043404, 20203603, 16267321, 19892944, 22719824, 22719823, 19478181, 20534435, 22698087, 22688413, 21896772, 21283775, 22719826, 18936492, 16272510, 18475305, 18509436, 19748469, 16362880, 22807668, 22719234, 20383131, 19880382, 20080505, 22455878, 19151094]
356	24336217	Diet rapidly and reproducibly alters the human gut microbiome.	David	2013	3	10.1038/nature12820	True	[21885731, 21596990, 17189447, 17183309, 20686513, 22722865, 20368178, 17183312, 21596954, 21389180, 10702160, 21508958, 20679230, 6266664, 8810056, 7553619, 10592173, 5326114, 1685582, 2119063, 18929604, 16336043, 23803760, 16299351, 21839040, 23332745, 20383131]
365	27723761	Integrated multi-omics of the human gut microbiome in a case study of familial type 1 diabetes.	Heintz-Buschart	2016	3	10.1038/nmicrobiol.2016.180	True	[]
378	29795328	Best practices for analysing microbiomes.	Knight		3	10.1038/s41579-018-0029-9	True	[]
412	29186315	Resources and tools for the high-throughput, multi-omic study of intestinal microbiota.	Blanco-Míguez		3	10.1093/bib/bbx156	True	[]
471	29875488	Genomic atlas of the human plasma proteome.	Sun	2018	3	10.1038/s41586-018-0175-2	True	[25707927, 25652787, 28397792, 28854705, 23676674, 25657249, 25291143, 28941948, 27863252, 25773750, 22532805, 21646338, 26367797, 24013639, 24037378, 18462017, 20502693, 21873547, 21087763, 24374162, 30239796, 26192919, 28129359, 28658209, 22808956, 28029757, 29022597, 26563502, 18264097, 26482879, 22306193, 27327800, 25078452, 26121088, 20436471, 22586699, 25230735, 21165148, 24768341, 20562413…
474	31919418	Genome-wide association and Mendelian randomisation analysis provide insights into the pathogenesis of heart failure.	Shah	2020	3	10.1038/s41467-019-13690-5	True	[26935038, 15265849, 27206819, 12151467, 23989711, 29998296, 30586722, 20445134, 23853074, 28296976, 21459883, 12689998, 25642630, 29386200, 24316577, 28394258, 29892015, 26343387, 28135244, 25673413, 27798624, 24097068, 28566273, 26746177, 29335400, 25885710, 30442290, 24830394, 29875488, 18846255, 23788503, 20215401, 27162137, 24380855, 30109767, 22266938, 21059964, 18063154, 23989710, 31196449…
489	30305743	The UK Biobank resource with deep phenotyping and genomic data.	Bycroft	2018	3	10.1038/s41586-018-0579-z	True	[23868113, 27596730, 27863252, 26423011, 18381398, 28146576, 27643430, 23714095, 28925747, 24057481, 25826379, 21833088, 2037286, 27535533, 15052271, 24498600, 16151517, 22820512, 27270105, 26432245, 27548312, 26368830, 29662059, 24316577, 23459081, 26343388, 25282103, 23104008, 28056765, 26924531, 18606306, 22291602, 20926424, 27270109, 27694958, 28209224, 27398621, 25642633, 16255080, 26652593]
497	30224653	Genetic analysis of over 1 million people identifies 535 new loci associated with blood pressure traits.	Evangelou	2018	3	10.1038/s41588-018-0205-x	True	[28097354, 27428752, 25832858, 562066, 25655479, 27618452, 27618447, 27618448, 27841878, 28135244, 28739976, 21909115, 25826379, 26441289, 24518929, 27548312, 25642633, 25642630, 17786212, 23657481, 27990689, 21167468, 25497547, 27851967, 27899670, 27318201, 25877637, 27924018, 25194498, 23303660, 25131978, 27733284, 28575138, 28220030, 10973254, 20581827, 18539224, 17161262, 12468575, 25542843, …
499	30239722	Meta-analysis of genome-wide association studies for body fat distribution in 694 649 individuals of European ancestry.	Pulit		3	10.1093/hmg/ddy327	True	[28604169, 28099824, 15755822, 25673412, 9845227, 28196256, 25826379, 28073971, 25642633, 27990689, 25642630, 19407331, 19926667, 26849114, 17434869, 23754948, 27841877, 27207519, 24947364, 27918534, 20838612, 27418169, 25673413, 27548312, 17943122, 14685227, 20616382, 25722852, 17701901, 21167468, 29040562, 26414676, 25260699]
602	18971961	Shotgun metaproteomics of the human distal gut microbiota.	Verberkmoes	2008	3	10.1038/ismej.2008.108	True	[]
640	30124842	Meta-analysis of genome-wide association studies for height and body mass index in ∼700000 individuals of European ancestry.	Yengo		3	10.1093/hmg/ddy271	True	[22243964, 28686856, 20881960, 20935630, 25282103, 25673413, 26287746, 26814963, 20562875, 26323059, 28854176, 23774735, 25642633, 29892013, 20616382, 25642630, 26414676, 21167468, 28506277, 18310059, 28715421, 29292387, 29891976, 27019110, 29022597, 30514905, 28095416, 26432245, 27548312, 24718290]
652	24830394	Bayesian test for colocalisation between pairs of genetic association studies using summary statistics.	Giambartolomei	2014	3	10.1371/journal.pgen.1004383	True	[20647212, 18852201, 20220758, 19223927, 20369022, 18311140, 23643380, 20190752, 21129726, 23671422, 21852963, 19039033, 22403184, 24227294, 20686565, 22484626, 20517342, 22384356, 22820512, 18642345, 23935528, 22057235, 22426310, 24097068, 21848658, 23435227, 19057666, 22955619, 26413181, 19763151, 17554300, 20369019, 21556132, 22662130, 21339752, 19644074, 22433082, 20634204, 23137022, 11907140…
662	33165574	EpiGraphDB: a database and data mining platform for health data science.	Liu		3	10.1093/bioinformatics/btaa961	True	[18723235, 30462303, 30496479, 7495291, 12689998, 22412070, 28067908, 28130331, 32810207, 29342271, 28356508, 29846171, 26158728, 28936969, 24247650, 31691815, 23044550, 27899665, 28108528, 27899670, 20200009, 27899636, 24234451, 29740202, 23863760, 21270786, 30835202, 8299918, 23752797, 21271993, 30476243, 25954001, 28338774, 32180547, 32895551]
717	27571263	Next-generation genotype imputation service and methods.	Das	2016	3	10.1038/ng.3656	True	[26432245, 24974849, 25807286, 26366554, 19715440, 20517342, 25293720, 25338720, 22820512, 22344438, 16554528, 25390462, 25807282, 27548312, 11410837, 26748515, 22138821, 23269371, 22641715, 11731797, 11254453, 19543373, 22888776, 20981092, 23128226, 14685227, 16895447, 21058334, 17572673, 26691988, 25387710, 22883141, 21208982, 18292342]
725	12634793	Mass spectrometry-based proteomics.	Aebersold		3	10.1038/nature01511	True	[]
748	14597658	Cytoscape: a software environment for integrated models of biomolecular interaction networks.	Shannon		3	10.1101/gr.1239303	True	[11125103, 12403819, 12496357, 9381177, 9843981, 11201753, 10573422, 12142360, 11483584, 11741600, 10504701, 11928498, 12169552, 11780966, 11752249, 11557880, 12399584, 11587765, 9301339, 4517939, 10200254, 8759859, 10077610, 11125040, 10068694, 11743205, 12000970, 11125113, 11551460, 11283598]
1146	21475195	Gut flora metabolism of phosphatidylcholine promotes cardiovascular disease.	Wang		3	10.1038/nature09922	True	[8918522, 7549683, 9259669, 2902492, 13129985, 15843667, 15928286, 10770809, 15790844, 17183312, 16895997, 12678693, 1736035, 12730414, 9776311, 10456680, 11259343, 15965475, 9398858, 17641228, 11976353, 11415938, 11507102, 16401621, 12163701, 15623824, 14496441, 17553478, 19699337, 17629908, 15831718, 17183309, 18252821, 19513118, 18197175, 15260992, 16462940, 17085806, 13428781, 20688754, 19137…
1342	25516281	Moderated estimation of fold change and dispersion for RNA-seq data with DESeq2.	Love		3	10.1186/s13059-014-0550-8	True	[17881408, 22287627, 20979621, 21810900, 23001152, 20698981, 22988280, 11691851, 15461798, 22285995, 22177264, 16646809, 21455293, 20220758, 23981227, 22923299, 20460310, 19176553, 22127579, 20452967, 22087737, 23222703, 22563066, 22722343, 19689216, 19910308, 24753412, 23428641, 24485249, 16410320, 24759320, 22217937, 24192834, 24699258, 24442674, 24717434, 17728317, 11339905, 12169536, 12169537…
2053	34019663	MetaboAnalyst 5.0: narrowing the gap between raw spectra and functional insights.	Pang		3	10.1093/nar/gkab382	True	[30814649, 31434538, 31974245, 27642271, 33437055, 33608305, 30345296, 31548506, 28890673, 22533540, 19429898, 22553367, 23543913, 25897128, 29762782, 23861661, 32392884, 29955821, 30909447, 31155658, 27629808, 26979502, 31953811, 31925557, 27115644, 26467476, 31691833, 28137712, 30688441, 16448051, 20650010, 19040729, 29494574, 22111785, 17907676, 24078684, 23766290, 33435351, 24341908, 31953831…
1	31810497	Advancing functional and translational microbiome research using meta-omics approaches.	Zhang	2019	2	10.1186/s40168-019-0767-6	False	[20203603, 27541692, 24997786, 22411464, 22424233, 21677749, 27819657, 26229597, 29590046, 23235292, 29112885, 28953883, 18239669, 28530702, 26396057, 29555994, 27591027, 26972811, 27814885, 29866037, 26883326, 30371894, 22699609, 24336217, 27173935, 29378630, 30030445, 29311644, 29335555, 27168102, 7763732, 32160905, 27723761, 27343061, 28052195, 31009573, 22674330, 29042495, 19636438, 26425705,…
155	27629641	Mass-spectrometric exploration of proteome structure and function.	Aebersold		2	10.1038/nature19949	True	[26754106, 26496610, 22068332, 25014353, 26538118, 24727770, 25857810, 27142507, 27278775, 24443746, 21307913, 16900146, 22412018, 27284200, 7531822, 26654279, 17081983, 19606093, 26344197, 25159151, 22863883, 21963607, 24010713, 26917770, 22669653, 26893308, 24870543, 26253081, 23430643, 23101633, 25278616, 24942700, 23830618, 25218447, 22865924, 21770468, 26280412, 23438854, 26523646, 26155816,…
173	32284590	Large-scale proteomic analysis of Alzheimer's disease brain and cerebrospinal fluid reveals early changes in energy metabolism associated with microglia and astrocyte activation.	Johnson	2020	2	10.1038/s41591-020-0815-6	True	[29653606, 18256261, 18849986, 23740839, 21164525, 25882670, 21806811, 23539213, 20169195, 29297292, 28341160, 29050227, 28427189, 2011243, 23705665, 27989508, 22471860, 22471867, 16103727, 29533394, 25337643, 21963607, 22865924, 25885710, 22553043, 29784049, 19302036, 24316888, 26001565, 30471926, 25002035, 27371494, 30286791, 23150908, 25728668, 16862116, 16862115, 30258234, 32579933, 28258398,…
197	22037311	Mapping intact protein isoforms in discovery mode using top-down proteomics.	Tran	2011	2	10.1038/nature10575	True	[19377485, 16009968, 19740416, 16457589, 19541641, 20805795, 20388904, 15657944, 15703445, 21689823, 10920198, 19572727, 18229945, 19747844, 20073486, 15863400, 20848673, 20622832, 18229893, 17915963, 16236702, 18351787, 12096140, 17525332, 15805280, 12527897, 12653562, 16293633, 16901784, 18818332]
204	24240322	HiRIEF LC-MS enables deep proteome coverage and unbiased proteogenomics.	Branca	2013	2	10.1038/nmeth.2732	True	[8125050, 15042088, 19848406, 16849286, 23142869, 18615785, 17476709, 17952086, 12045153, 21760920, 22889292, 23158748, 17437027, 21969609, 18436743, 16646984, 22056041, 22955620, 21365749, 22726445, 21993624, 20126623, 17189379, 18062665, 22068332, 19608599, 21460061, 18505281, 20011106, 16461941, 20967315]
214	12713048	Tandem mass tags: a novel quantification strategy for comparative analysis of complex protein mixtures by MS/MS.	Thompson		2	10.1021/ac0262560	True	[]
304	30115926	Proteomics for blood biomarker exploration of severe mental illness: pitfalls of the past and potential for the future.	Comes	2018	2	10.1038/s41398-018-0219-2	True	[26851330, 26611625, 26937191, 27566286, 24223526, 19929611, 27491723, 11240971, 26909022, 20142298, 23489310, 18172175, 23663951, 21037240, 11875127, 26171980, 25644123, 19587761, 9634650, 27377417, 28951502, 28674902, 27336025, 27629641, 2675315, 19029910, 22669653, 27135364, 21923917, 25488430, 27568681, 24789758, 20007949, 21251762, 23395839, 22641159, 22169887, 19546861, 17203958, 22797129, …
315	31042697	Single-cell transcriptomic analysis of Alzheimer's disease.	Mathys	2019	2	10.1038/s41586-019-1195-2	True	[27188934, 12130773, 1759558, 26871627, 27830780, 25792098, 20336135, 28666525, 29754747, 29507413, 20889584, 23622250, 23705665, 25693568, 28846088, 27339989, 29539641, 29227469, 26000488, 29865057, 28414332, 29953873, 29020624, 28930663, 28602351, 26981092, 15895088, 23100438, 29300891, 29794059, 20731761, 21946559, 21471435, 20090772, 18276881, 25784053, 24951455, 29844566, 17568699, 17179861,…
335	24997786	An integrated catalog of reference genes in the human gut microbiome.	Li	2014	2	10.1038/nbt.2942	True	[22848458, 24141494, 23748443, 20489017, 20019144, 11932250, 19302550, 12883005, 11591649, 16731699, 23568836, 23828941, 23082188, 23877117, 22424233, 23892899, 19801464, 3427163, 18670396, 22699610, 20602987, 23320936, 19497933, 17947550, 21808637, 20203603, 24165883, 17586664, 24336217, 14676412, 19043404, 10578203, 23023125, 17916580, 20403810, 22558305, 20631792, 23985870, 16513982, 21880779,…
337	22424233	The impact of the gut microbiota on human health: an integrative view.	Clemente		2	10.1016/j.cell.2012.01.035	True	[19143664, 4335183, 21297633, 15879370, 19774074, 21737881, 21508958, 19729845, 19778623, 8515114, 17507983, 20937875, 21866137, 18987631, 18541415, 11218379, 21825123, 18849966, 20602997, 19240062, 20383131, 21624126, 21034976, 20571116, 19892944, 11442193, 20679230, 19018661, 18401439, 20566857, 15831718, 16159630, 21565393, 21087217, 18648517, 20072605, 21304727, 16741115, 20613793, 21485746, …
339	27819657	Culture of previously uncultured members of the human gut microbiota by culturomics.	Lagier	2016	2	10.1038/nmicrobiol.2016.203	True	[]
360	29311644	Dynamics of metatranscription in the inflammatory bowel disease gut microbiome.	Schirmer	2018	2	10.1038/s41564-017-0089-z	True	[23395397, 15990620, 26323879, 21350704, 24574795, 23013615, 24629344, 18005726, 20839241, 24560869, 18839424, 19235886, 18936492, 28191884, 26468751, 27126040, 24021287, 28261015, 20522625, 22113988, 21575910, 21209126, 26218241, 22719234, 25758642, 23776434, 14657126, 26891226, 19777607, 24226193, 26431832, 17466590, 20861324, 20593265, 28167670, 22262098, 11675382, 22300296, 24149677, 22563496…
368	31009573	Perspective and Guidelines for Metaproteomics in Microbiome Studies.	Zhang	2019	2	10.1021/acs.jproteome.9b00054	True	[]
369	22674330	Host-gut microbiota metabolic interactions.	Nicholson	2012	2	10.1126/science.1223813	True	[]
371	19636438	Metabolomics reveals metabolic biomarkers of Crohn's disease.	Jansson	2009	2	10.1371/journal.pone.0006386	True	[16819502, 19023901, 15821725, 19234110, 18252821, 18425110, 17269711, 18052033, 18239610, 18193893, 12806610, 18401439, 6102236, 1681159, 18442993, 18401439, 11837726, 16977509, 18936492, 16436634, 18303998, 996440, 18043660, 16440420, 12454857, 11713653, 16844596, 17610002, 17447842, 17548652, 16177193, 18971961]
376	23670539	Computational meta'omics for microbial community studies.	Segata	2013	2	10.1038/msb.2013.22	True	[22719234, 9254694, 20959381, 21205640, 15505215, 21460107, 21636595, 21816665, 20673351, 21364937, 21527926, 22577356, 22402401, 22102576, 20458099, 22711789, 19119236, 16513982, 21273480, 19966814, 16794078, 12116647, 20847294, 10427008, 19210774, 22759449, 20566857, 20709691, 21596954, 22807668, 22848458, 22936781, 18316740, 23028285, 22553250, 20833380, 11102521, 21586583, 21106121, 18332421,…
377	29187204	Experimental design and quantitative analysis of microbial community multiomics.	Mallick	2017	2	10.1186/s13059-017-1359-z	True	[25662751, 22699611, 19892944, 26344404, 28167665, 26999001, 22699609, 20203603, 22719234, 18971961, 26590418, 25231862, 27814509, 27126040, 27231050, 27133167, 26653756, 27126039, 26430161, 23138309, 19383763, 24854590, 25880246, 24843156, 20562280, 24450808, 27102203, 25171403, 28215708, 24861948, 27350728, 23114024, 25373147, 20445988, 27286824, 16517273, 27803195, 24192039, 25325381, 25012900…
391	24843156	Relating the metatranscriptome and metagenome of the human gut.	Franzosa	2014	2	10.1073/pnas.1319284111	True	[23300406, 23332745, 23363771, 18725995, 19444216, 18316740, 20562280, 21408168, 20363958, 22030749, 23906180, 23764387, 23140990, 22699610, 21508958, 22688413, 22719234, 8011357, 22699609, 22698087, 14657126, 21887641, 17563350, 7747937, 14572537, 19528959, 18194336, 22203377, 19043404, 22080510, 10081087, 16782812, 19892944, 22455878, 18987734, 21205303, 20709691]
392	28663049	Challenges and perspectives of metaproteomic data analysis.	Heyer	2017	2	10.1016/j.jbiotec.2017.06.1201	True	[]
397	28749657	Deep Metaproteomics Approach for the Study of Human Microbiomes.	Zhang	2017	2	10.1021/acs.analchem.7b02224	True	[]
400	30032758	A review on human fecal metabolomics: Methods, applications and the human fecal metabolome database.	Karu	2018	2	10.1016/j.aca.2018.05.031	True	[]
401	29715508	Gut metabolome meets microbiome: A methodological perspective to understand the relationship between host and microbe.	Lamichhane	2018	2	10.1016/j.ymeth.2018.04.029	True	[]
408	24450808	Integrative analysis of the microbiome and metabolome of the human intestinal mucosal surface reveals exquisite inter-relationships.	McHardy	2013	2	10.1186/2049-2618-1-17	True	[21282636, 11352068, 18088401, 19742318, 19079178, 15573130, 15790843, 17943117, 17943116, 21844910, 23013615, 22184244, 23023125, 22699609, 22699610, 21885731, 21624126, 19892944, 23209564, 18971961, 21698720, 19636438, 20816835, 20048681, 22797518, 22674330, 22724057, 20534432, 20383131, 19114008, 20652512, 21143777, 22759431, 16646834, 18704157, 22719234, 23028285, 22355685, 22132074, 21966408…
411	25915636	Sequencing and beyond: integrating molecular 'omics' for microbial community profiling.	Franzosa	2015	2	10.1038/nrmicro3451	True	[9818143, 14961025, 15001713, 10831436, 22278670, 20203603, 22699609, 17183312, 19043404, 19901833, 16188921, 23013615, 23768552, 21647227, 22009990, 22728587, 15831718, 16238016, 24358444, 22046340, 23438335, 23828941, 22688413, 24192039, 24843156, 23222524, 23019650, 23707974, 23979677, 24137540, 25170151, 21624126, 9890463, 22936250, 22310478, 20048681, 20368178, 21129376, 20147985, 22455878, …
413	28670325	More Is Better: Recent Progress in Multi-Omics Data Integration Methods.	Huang	2017	2	10.3389/fgene.2017.00084	True	[21129771, 23382830, 25679508, 20478067, 26833341, 23074263, 21383744, 23821670, 17947979, 15939716, 27036109, 25233347, 20393554, 12169552, 15272434, 24053265, 24359638, 25214892, 28040685, 22910106, 23047558, 19171069, 15130933, 22863767, 23937249, 23990412, 23745156, 21228048, 22073136, 23431203, 20822536, 19222376, 23956026, 24489367, 25582081, 26683094, 22348130, 24162466, 22539962, 19759197…
445	29176714	Analyses of gut microbiota and plasma bile acids enable stratification of patients for antidiabetic treatment.	Gu	2017	2	10.1038/s41467-017-01682-2	True	[27974040, 27787945, 23023125, 23719380, 22926153, 23536013, 28530702, 26633628, 24531544, 27409811, 28628112, 27320064, 26015549, 23884887, 24432996, 24670636, 27464265, 22111032, 26331290, 24315620, 9314014, 22187471, 25940519, 25395350, 17081293, 26567701, 26772409, 24997786, 24625896, 24656817, 24799697, 16299351, 2527484, 7814703, 2407230, 15891348, 23898195, 22907164, 17456850, 21270197, 21…
461	28356508	The druggable genome and support for target identification and validation in drug development.	Finan		2	10.1126/scitranslmed.aag1166	True	[19949401, 20168317, 26460723, 17175568, 20361020, 16060722, 26064558, 25719825, 25149917, 23903212, 22421339, 16325682, 20026784, 17766918, 20479152, 21325005, 23916927, 25262344, 27252175, 26965542, 18464913, 17463246, 17463248, 24833294, 26121088, 23868113, 22491277, 12209152, 16376820, 23826350, 26531824, 24016212, 22992668, 21948793, 24203711, 26837582, 19474294, 24214965, 21426149, 26552403…
467	26050253	Mendelian randomization with invalid instruments: effect estimation and bias detection through Egger regression.	Bowden	2015	2	10.1093/ije/dyv080	True	[12689998, 23131671, 25064373, 20224045, 25953784, 23934314, 24159078, 17886233, 24062299, 12493654, 9310563, 20213702, 21784880, 20656692, 18384185, 17715159, 24114802, 21642771, 10521860, 11576817, 25382280, 22507743, 20881960, 21909115, 21378990, 19454737, 24388127, 21414999, 24681576, 23863760, 25773750, 10877304, 16382418, 12958120]
468	30002074	Reading Mendelian randomisation studies: a guide, glossary, and checklist for clinicians.	Davies	2018	2	10.1136/bmj.k601	True	[25064373, 26282889, 26961927, 23532055, 23549180, 12689998, 15879400, 25939054, 23131671, 11510748, 18318597, 17886233, 24062299, 23863760, 26050253, 12543843, 29846171, 29059683, 26343387, 27920155, 28566273, 26604143, 27680694, 30124842, 29083408, 27068588, 25673412, 29700475, 28969442, 27225129, 27318201, 27899670, 27625185, 16554528, 12730697, 28304224, 29471399, 24474739, 29040600, 27061298…
469	32591531	Genetic drug target validation using Mendelian randomisation.	Schmidt	2020	2	10.1038/s41467-020-16969-0	True	[16325682, 22421340, 22421339, 29875488, 30467309, 25953784, 29771313, 12209152, 16376820, 29156001, 28356508, 25262344, 20026784, 27908689, 27959767, 18193043, 26661904, 28944551, 28453187, 22607822, 27616593, 25038074, 28972004, 26039521, 29444808, 27268795, 29728394, 29748315, 29183961, 30271076, 23075178, 22632908, 29846530, 29767728, 21325005, 30388399, 30111768, 29739930, 29440659, 27342221…
470	33067605	Genomic and drug target evaluation of 90 cardiovascular proteins in 30,931 individuals.	Folkersen	2020	2	10.1038/s42255-020-00287-2	True	[19459844, 28569269, 28369058, 29875488, 31792462, 31806903, 25147954, 30072576, 18464913, 24755770, 26258848, 27019110, 27532455, 27309819, 30250126, 30562114, 17553506, 18784373, 15753533, 30450458, 31167565, 21084752, 31552141, 25726324, 28734077, 29247988, 29274245, 12796773, 10925303, 12111239, 24670803, 26943322, 30692117, 29153199, 20616382, 21167468, 22426310, 26319774, 29022597, 24013639…
487	25722852	Second-generation PLINK: rising to the challenge of larger and richer datasets.	Chang	2015	2	10.1186/s13742-015-0047-8	True	[17701901, 23535385, 19543373, 20644199, 21653522, 19505943, 21167468, 25722852, 21854053, 17779291, 15789306, 1637966, 19170020, 23934608, 12916017, 12029063, 15297300, 4531429, 17980034, 24423111, 25002967, 22345620, 20817139, 22496670, 10631157, 18818728, 21653516, 23161487, 23128226, 21310274, 18620604, 22781691, 25064564]
491	32760811	Guidelines for performing Mendelian randomization investigations: update for summer 2023.	Burgess	2023	2	10.12688/wellcomeopenres.15555.3	True	[34698778, 34702754, 12689998, 30002074, 37325194, 10922351, 16617274, 17715159, 29721747, 24681576, 18695657, 16755261, 25642630, 24721987, 24114802, 26050253, 27061298, 29040600, 29686387, 31545794, 31953392, 31028273, 34214446, 32249995, 26568383, 29437585, 31220083, 29846171, 25773750, 26661904, 30239571, 28114746, 27318201, 33899104, 33619569, 25166881, 23863760, 21414999, 27625185, 37036286…
492	28398548	MendelianRandomization: an R package for performing Mendelian randomization analyses using summarized data.	Yavorska		2	10.1093/ije/dyx034	True	[12689998, 25773750, 26085674, 24114802, 25660081, 26050253, 27061298, 27351487, 26956984, 27526363, 27749700, 20864672, 27318201, 25950993, 26661904, 23126252, 27616674, 26831199, 20860503, 25632051, 22247045, 24681576, 26291580]
495	29892015	Multi-ethnic genome-wide association study for atrial fibrillation.	Roselli	2018	2	10.1038/s41588-018-0133-9	True	[24345399, 21076174, 24685669, 19597492, 22544366, 25124494, 20173747, 28416818, 28416822, 29237688, 28714974, 25826379, 25249183, 18222980, 15671429, 15466643, 24963028, 9651244, 23583979, 21282332, 20457925, 27765191, 27582060, 28974514, 18451335, 11704930, 11401939, 28052233, 15489853, 21787999, 29129827, 18776909, 22843986, 26708676, 27548312, 27571263, 26432245, 24974849, 25722852, 19648217,…
500	30398643	ChEMBL: towards direct deposition of bioassay data.	Mendez		2	10.1093/nar/gky1075	True	[24214965, 21948594, 27899562, 27899599, 26481362, 27899665, 27903890, 26673713, 24871342, 30155234, 23757409, 29204742, 23088264, 26175909, 29425356, 26201396, 26136848, 25852852, 25009735, 25093074, 28412474, 20200009, 25883136, 28602100, 24413672]
511	25613900	Proteomics. Tissue-based map of the human proteome.	Uhlén		2	10.1126/science.1260419	True	[]
536	20571116	Composition, variability, and temporal stability of the intestinal microbiota of the elderly.	Claesson	2010	2	10.1073/pnas.1000097107	True	[18941009, 17594176, 19018661, 17936679, 11772630, 9758810, 19601958, 17686012, 17183312, 17699621, 17631127, 19043404, 18779823, 19498350, 20368178, 19222573, 12480096, 16188921, 17119388, 18936492, 15300573, 17028128, 9129468, 10983917, 10911963, 17964225, 11990498, 17448153, 15466557, 14524616, 16461645, 19693277, 19004872, 7981107, 16432374, 19235886, 18252821, 19164560, 19508560, 16272491, 1…
544	17699621	Molecular-phylogenetic characterization of microbial community imbalances in human inflammatory bowel diseases.	Frank	2007	2	10.1073/pnas.0706625104	True	[11830216, 11781268, 11809204, 10631550, 10801257, 10859210, 16819502, 9006326, 9771408, 7216487, 8770866, 9784526, 7964509, 3972275, 5635584, 1681159, 8307475, 10379488, 10453375, 11378513, 11709506, 12901893, 15951529, 15260992, 16009137, 15922949, 8703071, 12432102, 12055347, 16033867, 17183309, 17183312, 1941994, 7251906, 3247591, 12524406, 19712374, 15626901, 15867587, 16188921, 16988016, 16…
547	21408168	Metatranscriptomic approach to analyze the functional human gut microbiota.	Gosalbes	2011	2	10.1371/journal.pone.0017447	True	[12583961, 17686012, 18941009, 19026645, 17890331, 9758810, 12911699, 15279945, 17916580, 15831718, 15946290, 16332321, 16553872, 16741115, 18665274, 19043404, 20203603, 12089021, 16304596, 18650394, 19201952, 15931165, 16439655, 19542347, 16085880, 10831436, 20368178, 15001713, 18043670, 18316740, 18725995, 16000831, 19207571, 18575584, 19444216, 19321416, 19286790, 20363958, 20562280, 19715439,…
554	17158612	Metaproteomics approach to study the functionality of the microbiota in the human infant gastrointestinal tract.	Klaassens	2006	2	10.1128/AEM.01921-06	True	[15790844, 15500916, 15831718, 11772630, 14500004, 9726880, 16741115, 12055347, 16497592, 10232646, 16188921, 15879173, 11976117, 11157210, 14666986, 8779443, 10543789, 15619299, 15305916, 9758810, 11822677, 12200269, 17406319, 17406329]
571	21596990	Diet drives convergence in gut microbiome functions across mammalian phylogeny and within humans.	Muegge		2	10.1126/science.1198719	True	[18497261, 10592173, 18838391, 19892822, 17255551, 16332807, 9507562, 19696045, 12087111, 19594967, 17341713, 16595757, 3171020, 15566977, 19892720, 20383131, 20805793, 21212162, 14597658, 19561178, 19587772, 19043404, 19850718, 11878629, 20534432, 17708774, 21103409]
591	20664075	Gut microbiota in health and disease.	Sekirov		2	10.1152/physrev.00045.2009	True	[]
596	19043404	A core gut microbiome in obese and lean twins.	Turnbaugh	2008	2	10.1038/nature07540	True	[17943116, 16033867, 17183312, 18407065, 15505215, 17183309, 15831718, 17699621, 18304490, 2336074, 9519560, 11931688, 18264105, 16880384, 16893466, 14681412, 17098935, 14871861, 16741115, 17916580, 18337718, 16549025, 17594176, 16278440]
597	17183312	An obesity-associated gut microbiome with increased capacity for energy harvest.	Turnbaugh		2	10.1038/nature05414	True	[]
605	21885731	Linking long-term dietary patterns with gut microbial enterotypes.	Wu	2011	2	10.1126/science.1208344	True	[11352068, 45730, 16741115, 21508958, 20673359, 16056220, 16893466, 17183309, 14681412, 20679230]
606	22699611	Human gut microbiome viewed across age and geography.	Yatsunenko	2012	2	10.1038/nature11053	True	[16461645, 20203603, 18252821, 17916580, 20668239, 11772630, 17035042, 20566857, 19898491, 20383131, 20679230, 4599664, 10232646, 17594176, 16882802, 16332807, 21039646, 21508958, 21885731, 19696045, 16042603, 14633879, 18996345, 10449780, 6147084, 10584050, 10953675, 8777827, 1311657, 14678176, 21596990, 19043404, 21624126, 20360363]
608	22258098	The human small intestinal microbiota is driven by rapid uptake and conversion of simple carbohydrates.	Zoetendal	2012	2	10.1038/ismej.2011.212	True	[17890331, 9254694, 20959381, 9705438, 15980510, 6353143, 20626454, 16513982, 19747388, 15466518, 4920322, 19164758, 16741115, 4863723, 19805153, 14734852, 16192442, 17255551, 17942413, 18077471, 19286790, 18523433, 17916580, 14681355, 4323300, 15982764, 12480096, 20203603, 18587409, 17936679, 19508560, 17686012, 20631792, 19834481, 19056639, 19498350, 16348602, 18681965, 19043404, 20363958, 1897…
609	18941009	High-throughput diversity and functionality analysis of the gastrointestinal tract microbiota.	Zoetendal		2	10.1136/gut.2007.133603	True	[]
639	29184056	Functional mapping and annotation of genetic associations with FUMA.	Watanabe	2017	2	10.1038/s41467-017-01261-5	True	[24316577, 25282103, 25056061, 27225129, 25826379, 27786187, 22955828, 25954001, 22955616, 25693563, 27851967, 20601685, 24487276, 22955989, 22373907, 24013639, 27918533, 25174004, 25428349, 16381955, 21546393, 26481357, 24210251, 23759726, 22243964, 17701901, 26432245, 27268795, 24367376, 19933162, 26657631, 26719772, 20598278, 25518859, 25885710, 26808494, 20714348, 22513993, 25597830, 20634204…
641	29846171	The MR-Base platform supports systematic causal inference across the human phenome.	Hemani	2018	2	10.7554/eLife.34408	True	[26432245, 24301061, 26773131, 26050253, 27061298, 28114746, 27616674, 19140132, 26414676, 26291580, 25302496, 21414999, 11171840, 12689998, 25064373, 20335276, 19903920, 24097064, 23555274, 19617889, 25550326, 27036880, 24830394, 25954001, 26854917, 28528868, 29094161, 29040600, 28338968, 28241208, 26961927, 29149188, 28569269, 29465083, 27494321, 27005778, 17886233, 28108528, 26615194, 26568383…
647	32382064	Analysis of cardiac magnetic resonance imaging in 36,000 individuals yields genetic insights into dilated cardiomyopathy.	Pirruccello	2020	2	10.1038/s41467-020-15823-7	True	[30293612, 23900355, 31216868, 25589632, 27869827, 28296976, 23853074, 21459883, 16027452, 26792875, 12610310, 28394258, 29403010, 11815424, 16712796, 23275298, 30305743, 25826379, 23714095, 26830817, 28178995, 28973022, 19095132, 30140000, 28720123, 26854917, 23715323, 30926968, 31553307, 3179136, 30586722, 31919418, 31554410, 26088790, 24481847, 10629222, 21107430, 9395445, 26702077, 18348202, …
658	34601555	MungeSumstats: a Bioconductor package for the standardization and quality control of many GWAS summary statistics.	Murphy		2	10.1093/bioinformatics/btab665	True	[33558700, 26414676, 30445434, 25885710, 30804565, 29748316, 30842574, 33441155, 29288229, 17701901, 33293549, 31492854, 21167468, 27019110]
659	30992449	Polygenic prediction via Bayesian regression and continuous shrinkage priors.	Ge	2019	2	10.1038/s41467-019-09718-5	True	[27140283, 30104762, 19571811, 26430803, 30104760, 31704910, 18654633, 19293140, 21552331, 11290733, 12618414, 18505874, 25826379, 30305743, 26927184, 20562875, 22426310, 27840428, 25642630, 34663819, 26395773, 27346688, 29100087, 29267328, 22499691, 24478567, 25364213, 12871920, 15107266, 19922694, 20927186, 20380759, 21605355, 22720968, 25849665, 23408905, 28878256, 28036406, 29292387, 28942963…
673	32895551	Phenome-wide Mendelian randomization mapping the influence of the plasma proteome on complex diseases.	Zheng	2020	2	10.1038/s41588-020-0682-6	True	[23868113, 24406927, 23903212, 27811931, 25024750, 26121088, 27019110, 29893838, 29875488, 31208196, 27910877, 17016423, 28240269, 28369058, 30111768, 30072576, 25939054, 12689998, 29226067, 29141072, 22421340, 27342221, 29846171, 20714329, 29149188, 28114746, 24830394, 22426310, 26661904, 28067908, 30562114, 11238108, 25099958, 30165610, 23593036, 22491277, 28356508, 28569269, 26050253, 24204319…
681	26854917	Integrative approaches for large-scale transcriptome-wide association studies.	Gusev	2016	2	10.1038/ng.3506	True	[22243964, 22426310, 23990413, 24990607, 24097068, 25673413, 25282103, 20686566, 24037378, 25685889, 24013639, 25707927, 24786080, 24740065, 24204291, 26258848, 20686565, 20562875, 21167468, 25439723, 23774735, 25053467, 18263651, 24728292, 22941192, 20369019, 25439722, 25436857, 20369022, 23408905, 23555274, 23455638, 23935528, 25906321, 25279928, 26414676, 24830394, 25505091, 12351577, 24861553…
682	29632383	Transcriptome-wide association study of schizophrenia and chromatin activity yields mechanistic disease insights.	Gusev	2018	2	10.1038/s41588-018-0092-1	True	[25056061, 26702037, 27096366, 26814963, 26287746, 26300125, 22955828, 23263488, 24702953, 25439723, 25357204, 26509271, 26414678, 22307276, 24136359, 24136358, 24136355, 26300124, 25363779, 26901046, 26258848, 26854917, 27019110, 27668389, 24728292, 27126046, 23408905, 20369019, 22426310, 20369022, 28218759, 24830394, 27760116, 19571811, 26430803, 26189816, 18852893, 25954001, 26708335, 25418840…
710	30462303	Open Targets Platform: new developments and updates two years on.	Carvalho-Silva		2	10.1093/nar/gky1133	True	[30102366, 24833294, 27899665, 20200009, 25052702, 29337199, 27899602, 24270849, 29713020, 29295995, 27899670, 30293088, 14993899, 29165669, 29165655, 21345260, 22876189, 29118096, 26196764, 29249694, 27898060, 29092072, 10647931, 21376230, 27899578, 29592813, 16127175, 29022597, 29161421, 29140470, 27899562, 25877637, 27924018, 27903890, 29472638]
711	29988108	Reproducible workflow for multiplexed deep-scale proteome and phosphoproteome analysis of tumor tissues by liquid chromatography-mass spectrometry.	Mertins		2	10.1038/s41596-018-0006-9	True	[25043054, 27251275, 27372738, 26503891, 22278370, 27561551, 20978983, 18686972, 16194109, 17924683, 19950968, 21500348, 23749302, 25338131, 16408053, 25337643, 20364148, 18947249, 17668192, 25337643, 15385600, 12713048, 20593797, 22563702, 24579773, 24719451, 25953088, 25939058, 22335824, 20515019, 20382981, 23768245, 21963607, 25526595, 27723353, 28262893, 16242023, 17703201, 18067249, 22210691…
720	23104886	STAR: ultrafast universal RNA-seq aligner.	Dobin	2012	2	10.1093/bioinformatics/bts635	True	[20371516, 15231754, 20593022, 18689821, 10325427, 12034836, 22955620, 20453866, 21775302, 21514162, 22955987, 11343900, 14759262, 11932250, 22955991, 19620212, 21776081, 19289445, 20802226, 20147302, 22219203]
726	18718552	Mass spectrometry for proteomics.	Han		2	10.1016/j.cbpa.2008.07.024	True	[2675315, 3239801, 15139815, 16614208, 10740853, 15838939, 16579588, 16478717, 17367114, 11006601, 11195502, 11804498, 17441748, 15210983, 15762593, 15983376, 17364019, 17287358, 15680787, 8506346, 12870441, 24226387, 10612281, 11231557, 18072585, 18044960, 17411013, 18021240, 11498575, 17157550, 11569793, 10359756, 17375949, 12118079, 18268350, 8783021, 10504701, 12713048, 15385600, 12771378, 16…
730	26527722	2016 update of the PRIDE database and its related tools.	Vizcaíno	2015	2	10.1093/nar/gkv1145	True	[16041671, 16381953, 18033805, 19906717, 23203882, 24727771, 18451766, 22318887, 25631240, 15595733, 24870543, 24870542, 22301388, 25656970, 25404128, 25158685, 25348405, 25593349, 19587657, 22949509, 22318026, 22375074, 25542566, 22434838, 22539429, 20127693, 20716697, 24659499, 22539430, 25910694, 25904633, 24980485, 25957690, 25799987, 25739499, 26153859, 25931565, 21751369, 21700957, 25047258…
734	22301388	Analysis of high accuracy, quantitative proteomics data in the MaxQB database.	Schaab	2012	2	10.1074/mcp.M111.014068	True	[20622844, 21548781, 20622845, 21325203, 12610571, 19306877, 20101611, 21063940, 15595733, 16381952, 18451766, 19818677, 20356086, 20460452, 16041671, 18984612, 18948283, 22278370, 21045057, 19892828, 19377485, 19828875, 19029910, 21254760, 21700957, 20171123, 21593866, 21051339, 21742803, 21726076, 17327847, 20816881, 21876204, 21488652]
742	17668192	Quantitative mass spectrometry in proteomics: a critical review.	Bantscheff	2007	2	10.1007/s00216-007-1486-6	True	[]
753	25987413	A Scalable Approach for Protein False Discovery Rate Estimation in Large Proteomic Data Sets.	Savitski	2015	2	10.1074/mcp.M114.046995	True	[25360005, 25349961, 25106551, 23210603, 24143002, 23933261, 24487582, 23294059, 24870543, 24870542, 25278616, 17901868, 16009968, 24226387, 21254760, 10612281, 14976030, 15473683, 22833779, 17327847, 23176207, 20816881, 18067251, 18052118, 19714810, 19061407, 19608599, 21876204, 25026199, 21953092, 24261998, 19029910, 23720762, 12403597, 23268117, 21033674, 22186715, 22414580, 22278370, 22108792…
762	33633408	A Neanderthal OAS1 isoform protects individuals of European ancestry against COVID-19 susceptibility and severity.	Zhou	2021	2	10.1038/s41591-021-01281-1	True	[]
770	26414676	An atlas of genetic correlations across human diseases and traits.	Bulik-Sullivan	2015	2	10.1038/ng.3406	True	[12689998, 25064373, 13752449, 19150704, 22607825, 24097064, 22243964, 20562875, 21167468, 22843982, 23933821, 22479213, 24728037, 19571811, 23555274, 25642630, 21407268, 23217325, 23453885, 25231870, 22885922, 23202124, 19228808, 22484627, 22504419, 16107566, 26084728, 24159179, 26414678, 24889574, 22268239, 8403290, 7572971, 23722424, 21775213, 25030513, 20118454, 16199837, 2908995, 10202650, 1…
882	23975157	Predictive functional profiling of microbial communities using 16S rRNA marker gene sequences.	Langille	2013	2	10.1038/nbt.2676	True	[22411464, 20885794, 20441597, 22855211, 22678395, 21931822, 9916801, 15701695, 20197316, 17579514, 22752048, 23235290, 23013615, 21596990, 22090385, 20458099, 23133348, 22037308, 23116195, 14616063, 20182523, 22699609, 22832344, 18523433, 22194640, 22080510, 9381173, 16820507, 20383131, 22719234, 18803844, 17933580, 21212162, 23236140, 20430783, 20130030, 16006479, 17458065, 22698087, 18303956, …
890	29209090	Meta-analysis of gut microbiome studies identifies disease-specific and shared responses.	Duvallet	2017	2	10.1038/s41467-017-01973-8	True	[23055155, 23844187, 17183312, 24315484, 22968153, 24205344, 26427004, 21850056, 25476529, 27886190, 28836573, 25307765, 27555308, 24416266, 24009397, 17586664, 24762631, 22768065, 27056827, 25432777, 22761885, 25576662, 27303740, 24629344, 23013615, 20816835, 19807780, 22945443, 23831042, 22890996, 24803517, 24450844, 26395244, 16633129, 26499895, 7038488, 27077120, 24034618, 25057045, 19043404,…
893	20383131	QIIME allows analysis of high-throughput community sequencing data.	Caporaso	2010	2	10.1038/nmeth.f.303	True	[19819907, 17122828, 18264105, 19004872, 19801464, 17708774]
919	21546393	Molecular signatures database (MSigDB) 3.0.	Liberzon	2011	2	10.1093/bioinformatics/btr260	True	[10802651, 18940857, 17651921, 19934259, 20529879, 19033363, 10592173, 18981052, 16381825, 12808457, 19015125, 16623765, 16199517]
950	30944313	Metascape provides a biologist-oriented resource for the analysis of systems-level datasets.	Zhou	2019	2	10.1038/s41467-019-09234-6	True	[26125594, 14517352, 20133595, 26485080, 19478882, 19131956, 27575621, 28472511, 26651948, 26659699, 24654231, 20064371, 20081832, 20027183, 10802651, 10592173, 29145629, 16199517, 19884131, 22110037, 27799470, 29069413, 27980099, 29425356, 29126136, 29155950, 14597658, 27141961, 19465376, 24458952, 12525261, 23657481, 25446316, 19541911, 23297035, 21115458, 19033363, 15994189, 27098042, 27899595…
1042	27694958	Reference-based phasing using the Haplotype Reference Consortium panel.	Loh	2016	2	10.1038/ng.3679	True	[21301473, 21921926, 11254454, 14988101, 15700229, 16532393, 17924348, 19165921, 19200528, 22138821, 22883141, 23269371, 27270109, 27270105, 25948246, 26366987, 27571263, 27548312, 24413527, 14704198, 25826379, 26092718, 26092716, 26748515, 26432245, 22820512, 23383995, 24094745, 27153703]
1054	25056061	Biological insights from 108 schizophrenia-associated genetic loci.		2014	2	10.1038/nature13595	True	[17909124, 15279046, 16172203, 14060771, 5954044, 16863597, 14662550, 22777127, 19571811, 23974872, 20832056, 22614287, 18677311, 21747397, 21926974, 22883433, 19571809, 22037555, 19571808, 21791550, 22037552, 24253340, 19002139, 20981092, 22241776, 20881960, 23128233, 21407268, 25642630, 18711365, 23453885, 24463508, 24463507, 22083728, 23104008, 20369019, 22955828, 21339752, 24728292, 19013282,…
1095	14961025	Community structure and metabolism through reconstruction of microbial genomes from the environment.	Tyson	2004	2	10.1038/nature02340	True	[]
1141	29018189	The gut microbiome in atherosclerotic cardiovascular disease.	Jie	2017	2	10.1038/s41467-017-00900-1	True	[26616538, 22424233, 27396567, 23023125, 23719380, 26633628, 23985875, 23985870, 26590418, 23212374, 21475195, 23614584, 23563705, 26687352, 16490835, 20937873, 24917599, 24997786, 24997787, 15626901, 20816835, 21209126, 7182977, 23869020, 26214836, 26999001, 22067448, 16096064, 25299601, 27523583, 22080510, 23530199, 27126040, 28530702, 25258407, 26657899, 26719299, 11088087, 25445821, 26972052,…
1247	27108144	Diabetes Mellitus in Peru.	Villena		2	10.1016/j.aogh.2015.12.018	True	[]
1261	27974904	Evaluation of a Standardized Extract from <i>Morus alba</i> against <i>α</i>-Glucosidase Inhibitory Effect and Postprandial Antihyperglycemic in Patients with Impaired Glucose Tolerance: A Randomized Double-Blind Clinical Trial.	Hwang	2016	2	10.1155/2016/8983232	True	[11742415, 15669880, 9951949, 7734015, 16920301, 7666358, 8156550, 9834167, 17392121, 4852817, 2899737, 552092, 4636717, 15030188, 15925302, 24462785, 23440660, 10703061, 2941762, 11099480, 21264155, 20648552, 23566811, 19434497, 17555327, 6259925]
1322	32042169	Complete, closed bacterial genomes from microbiomes using nanopore sequencing.	Moss	2020	2	10.1038/s41587-020-0422-6	True	[28787424, 26336640, 30718869, 30867587, 30320765, 26121404, 31375809, 31359005, 22506599, 26614127, 23707974, 25977477, 25887946, 24642063, 30661755, 30918406, 30799264, 29227468, 28298431, 27458204, 28100585, 25409509, 18428693, 26714481, 27153593, 31819265, 30936562, 26589280, 24580807, 27141966, 2231712, 23193287, 9016515]
1323	30626323	Evaluation of strategies for the assembly of diverse bacterial genomes using MinION long-read sequencing.	Goldstein	2019	2	10.1186/s12864-018-5381-7	True	[27184599, 29019985, 16275781, 17187668, 20064276, 20634954, 24034426, 23638157, 21646344, 22323520, 21338519, 21948828, 3467347, 25543015, 29338683, 22233127, 27162186, 12426324, 11997333, 28992056, 26840485, 30462145, 26834992, 28794860, 27646134, 29617724, 28637243, 29375809, 25485618, 26640692, 26149338, 28594827, 26589280, 26076426, 28298431, 25409509, 28348876, 29026658, 29177090, 28327913,…
1324	30423086	fastp: an ultra-fast all-in-one FASTQ preprocessor.	Chen		2	10.1093/bioinformatics/bty560	True	[26168314, 24695404, 28361673, 29220494, 26258291, 28110461, 25299156, 22388286, 19451168, 19505943, 27018799, 28100584]
1325	22388286	Fast gapped-read alignment with Bowtie 2.	Langmead	2012	2	10.1038/nmeth.1923	True	[20644199, 20436464, 20701754, 20460430, 19261174, 19451168, 20080505, 19497933, 21771779, 20981092, 21776081, 19505943]
1326	29547981	NanoPack: visualizing and processing long-read sequencing data.	De Coster		2	10.1093/bioinformatics/bty149	True	[19304878, 29967506, 28638050, 27184599, 29431738, 28794860, 19505943, 25143291, 25173419, 29177090]
1327	28298430	metaSPAdes: a new versatile metagenomic assembler.	Nurk	2017	2	10.1101/gr.213959.116	True	[26589280, 12142439, 21508958, 25485618, 26828418, 22506599, 25668560, 25435307, 23259615, 23979677, 24475038, 24695106, 12481130, 19698104, 22170421, 23060610, 26442255, 23209389, 23422339, 24947750, 21273488, 24450983, 22699609, 22796954, 22301318, 24755901, 24763590, 26149623, 25608871, 21926123, 24561555, 26655498, 25848873, 22388286, 21385045, 16731699, 25609793, 27012178, 17468765, 25188499…
1335	2231712	Basic local alignment search tool.	Altschul		2	10.1016/S0022-2836(05)80360-2	True	[]
1336	10592173	KEGG: kyoto encyclopedia of genes and genomes.	Kanehisa		2	10.1093/nar/28.1.27	True	[9287494, 9397687, 10592281, 9847135, 0, 9697222]
1338	23071270	SortMeRNA: fast and accurate filtering of ribosomal RNAs in metatranscriptomic data.	Kopylova	2012	2	10.1093/bioinformatics/bts611	True	[]
1339	24227677	featureCounts: an efficient general purpose program for assigning sequence reads to genomic features.	Liao	2013	2	10.1093/bioinformatics/btt656	True	[]
1348	21254760	Andromeda: a peptide search engine integrated into the MaxQuant environment.	Cox	2011	2	10.1021/pr101065j	True	[]
1349	30395289	The PRIDE database and related tools and resources in 2019: improving support for quantification data.	Perez-Riverol		2	10.1093/nar/gky1106	True	[16041671, 26527722, 27924013, 18451766, 22318887, 27899654, 29487113, 25475079, 29155950, 27899622, 29165655, 26545397, 25904633, 25910694, 25938255, 27498275, 28849660, 15595733, 25873244, 29106664, 25904633, 28486464, 25047258, 24980485, 10612281, 28559010, 27809316, 28792687, 29882266, 27493588, 27490519, 26449181, 28820946, 29440222, 28118949, 28837811, 27899665, 25361974, 28379341, 29967506…
1351	23435359	The gut microbiota--masters of host development and physiology.	Sommer	2013	2	10.1038/nrmicro2974	True	[22699611, 19271298, 11751946, 22216154, 22053049, 10777411, 6764717, 18516037, 22084077, 20182457, 13707165, 22699609, 19805227, 19833089, 19234110, 18537636, 15841100, 21247505, 17215830, 21596591, 19797770, 23292121, 17183312, 15016999, 18264109, 17088434, 18497261, 17210919, 22424233, 12923294, 21833339, 21383503, 21998396, 20660719, 8036460, 15539604, 15505215, 22699610, 18987631, 18806221, …
1392	22972298	Genomic approaches to studying the human microbiota.	Weinstock		2	10.1038/nature11553	True	[15790844, 19259327, 20655994, 12473298, 21840927, 20203603, 22699609, 8550487, 9687477, 2430518, 16188921, 16267321, 18180751, 19259328, 20352091, 19018661, 13486607, 18678663, 19380465, 6372032, 21466955, 21825084, 21475195, 22002980, 21992957, 20338517, 20489017, 16123304, 21129126, 17403942, 16880384, 19819907, 22699610, 19796657, 20880993, 21048977, 20711427, 16561946, 4639749, 21508958, 227…
1398	26553804	Reference sequence (RefSeq) database at NCBI: current status, taxonomic expansion, and functional annotation.	O'Leary	2015	2	10.1093/nar/gkv1189	True	[26113702, 25361968, 26097180, 25348405, 24275495, 26215545, 20398331, 24980130, 25504712, 25504713, 24217909, 17130148, 23744781, 24768297, 24630831, 24309898, 20944595, 23221638, 22454233, 21685081, 15961478, 16489339, 24776770, 23842796, 26238267, 12374882, 11237011, 10693809, 12408966, 23717473, 23950723, 26170238, 26146682, 12364791, 25101114, 17073008, 15591204, 22992520, 23940263, 24336862…
1399	27327495	MEGAN Community Edition - Interactive Exploration and Analysis of Large-Scale Microbiome Sequencing Data.	Huson	2016	2	10.1371/journal.pcbi.1004957	True	[9818143, 25974306, 15608212, 25428371, 22056985, 10592173, 2231712, 25402007, 21690186, 17255551, 24165880, 24293654, 22096231, 26369961, 22688413, 24580807, 20383131, 20150127, 26537885, 26778510, 23193283, 10802651, 25036628, 23320958, 24632729, 26246894]
1402	24580807	Kraken: ultrafast metagenomic sequence classification using exact alignments.	Wood	2014	2	10.1186/gb-2014-15-3-r46	True	[15001713, 14961025, 22699609, 2231712, 19648916, 17255551, 21527926, 19956701, 21989143, 22688413, 23320958, 23828782, 22958385, 8494378, 7808775, 20003500, 23990416, 22121212, 21217122, 15256412, 23665771, 17468765, 21961884]
1419	10612281	Probability-based protein identification by searching sequence databases using mass spectrometry data.	Perkins		2	10.1002/(SICI)1522-2683(19991201)20:18<3551::AID-ELPS3551>3.0.CO;2-2	True	[]
1421	25914197	Microbial metaproteomics for characterizing the range of metabolic functions and activities of human gut microbiota.	Xiong	2015	2	10.1002/pmic.201400571	True	[14961025, 25361394, 15879173, 16921475, 24858783, 23019650, 25293379, 25013074, 25050524, 22188275, 19850042, 22411467, 24939130, 22632760, 23469896, 23707234, 19258533, 24376008, 23625762, 23894095, 23677009, 23238088, 22422553, 22225547, 22279554, 18971961, 23209564, 22891823, 24418972, 21208423, 17158612, 24436141, 25350865, 22132074, 21698720, 23126408, 20954746, 18826178, 11231557, 24226387…
1423	27507964	Gut Microbiota Profiling: Metabolomics Based Approach to Unravel Compounds Affecting Human Health.	Vernocchi	2016	2	10.3389/fmicb.2016.01144	True	[23516449, 26841267, 26860942, 25875120, 21294743, 10940330, 14872548, 16455833, 25344562, 16517616, 25598765, 24679531, 12456329, 20148677, 25598765, 826152, 9292932, 26366139, 18245241, 24665364, 20212498, 18305141, 19442172, 22339879, 15466037, 17965431, 20457594, 25500202, 26526201, 18193893, 24628373, 22306194, 15643541, 3365693, 19270096, 22348240, 11412317, 25733514, 26932201, 9446847, 194…
1431	25428369	Gene Ontology Consortium: going forward.		2014	2	10.1093/nar/gku1179	True	[10802651, 23161678, 22102568, 24093723, 23725226, 22293552, 23180789, 23220694, 15642100, 15892872, 25233094, 25937883, 20152934, 15693950, 23060901, 20935045, 21873635, 24885854, 22123736, 23981286, 24507166, 24217918, 23193289]
1440	30114473	Unhealthy gut, unhealthy brain: The role of the intestinal microbiota in neurodegenerative diseases.	Spielman	2018	2	10.1016/j.neuint.2018.08.005	True	[]
1472	27383984	Microbiome-wide association studies link dynamic microbial consortia to disease.	Gilbert		2	10.1038/nature18850	True	[25825673, 24009397, 25764541, 26965202, 20203013, 27239563, 22576262, 19360128, 26828196, 22699609, 19234110, 25170151, 26623545, 26468751, 25307765, 25999517, 17183312, 23274889, 24888394, 21039646, 23028285, 20563285, 20231444, 25974306, 25516281, 23844187, 23690590, 18936492, 6134000, 20203603, 25215495, 24192039, 17183309, 22699611, 26633628, 25964341, 26695070, 25775355, 19636438, 26025440,…
1508	25609793	MEGAHIT: an ultra-fast single-node solution for large and complex metagenomics assembly via succinct de Bruijn graph.	Li	2015	2	10.1093/bioinformatics/btv033	True	[]
1509	26476454	KEGG as a reference resource for gene and protein annotation.	Kanehisa	2015	2	10.1093/nar/gkv1070	True	[24214961, 22121212, 25414350, 23816707, 24103004, 25510495, 25348405, 22139910, 17526522, 25099887, 16731699, 19995920, 23384306, 21942936]
1517	19451168	Fast and accurate short read alignment with Burrows-Wheeler transform.	Li	2009	2	10.1093/bioinformatics/btp324	True	[19218350, 19228804, 18697769, 19351619, 18227115, 19261174, 18684737, 15882139, 18714091, 18227114, 18974170, 19357099, 18307793]
1521	23051804	A cross-platform toolkit for mass spectrometry and proteomics.	Chambers		2	10.1038/nbt.2377	True	[21593866, 21753854, 14743216, 12610558, 19333238, 15529173, 20623474, 18606607, 18366760, 20716697, 21063947, 18627180, 18707148, 20147306]
1592	21273488	Metagenomic discovery of biomass-degrading genes and genomes from cow rumen.	Hess		2	10.1126/science.1200387	True	[]
1612	236308	High resolution two-dimensional electrophoresis of proteins.	O'Farrell		2		True	[5432063, 4588684, 4588685, 4588686, 4554613, 14240534, 5806566, 5774398, 4817496, 4351171, 4916449, 4922286, 4998702, 4682994, 4581788, 4173585, 4870648, 4317918, 4302631, 14240533, 14240539, 5672484, 4760132, 5323798, 4554105, 4515049, 5968571, 4554103, 5550146, 4515035, 4515032, 5474795, 4522799, 4472058]
1668	28215528	A Systematic Evaluation of Methods for Tailoring Genome-Scale Metabolic Models.	Opdam	2017	2	10.1016/j.cels.2017.01.010	True	[22615553, 23555215, 24646661, 11735437, 18483554, 24695404, 18626958, 24430943, 24161985, 15129285, 8933741, 24107992, 23104886, 24279929, 17267599, 10805808, 23810203, 23844039, 21694718, 21849978, 26040780, 9264389, 23935056, 22819149, 23247105, 22628656, 20823844, 5817088, 21245845, 26476456, 13629486, 24027532, 22367118, 21102456, 14642354, 24419221, 19129209, 23146116, 26834640, 24043806, 2…
1686	22772140	Quantitative mass spectrometry in proteomics: critical review update from 2007 to the present.	Bantscheff	2012	2	10.1007/s00216-012-6203-4	True	[]
1695	30531987	Machine learning applied to enzyme turnover numbers reveals protein structural correlates and improves metabolic models.	Heckmann	2018	2	10.1038/s41467-018-07652-6	True	[24082144, 29073085, 26632588, 20212490, 22792053, 28779005, 17652176, 22760628, 24084808, 29367175, 23029152, 27782110, 27996047, 26951675, 21506553, 29284126, 30532008, 27092947, 27713404, 29505029, 27007080, 20551137, 17503358, 21404262, 29020004, 15233787, 22936779, 10592235, 23719418, 14681376, 27924025, 22102587, 26527732, 26641532, 23617803, 23212386, 30133258, 2861202, 3276689, 22771841, …
1707	26315987	A decade of metaproteomics: where we stand and what the future holds.	Wilmes	2015	2	10.1002/pmic.201500183	True	[23636904, 15305916, 15879173, 16971007, 18392150, 16998472, 18449217, 19650829, 17284062, 23121986, 25116144, 23552257, 18653206, 22622841, 18463612, 17344860, 20133593, 20531404, 23001646, 23713674, 24750948, 25059763, 20033068, 25050524, 25361394, 16176596, 25756122, 24401863, 21068774, 20164862, 22556258, 25053816, 25407927, 22517752, 21710568, 24112684, 22404914, 22534610, 16944344, 18043633…
1844	25605792	limma powers differential expression analyses for RNA-sequencing and microarray studies.	Ritchie	2015	2	10.1093/nar/gkv007	True	[15461798, 15738394, 21725324, 19265170, 20634205, 24939936, 25150838, 20220758, 24485249, 16712727, 18671852, 16646809, 17177995, 19910308, 24020486, 19068485, 17720982, 20929874, 2868172, 12538238, 24227677, 25260700, 21816040, 23558742, 11911795, 20056656, 11842121, 23705896, 14597310, 17204140, 23709276, 20196867, 22285995, 15657102, 19176553, 11779835, 11290723, 20445021, 10802651, 20132535,…
1873	12488461	The human plasma proteome: history, character, and diagnostic prospects.	Anderson		2	10.1074/mcp.r200007-mcp200	True	[]
1885	25358478	MS-GF+ makes progress towards a universal database search tool for proteomics.	Kim	2014	2	10.1038/ncomms6277	True	[20113005, 24226387, 10612281, 21254760, 23323968, 24909410, 19821632, 19938873, 12403597, 17952086, 19522537, 20829449, 22543378, 22291580, 18597511, 22339560, 22185355, 22136231, 23019650, 21413819, 21183079, 22106047, 24425750, 21953092, 16013882, 18703573, 15473683, 14976030, 20127693, 22539430, 22539429, 20716697, 22375074, 21391616, 24895379, 21444829, 20010596, 17327847, 23176207, 24564718…
1894	10676951	Distinct types of diffuse large B-cell lymphoma identified by gene expression profiling.	Alizadeh		2	10.1038/35000501	True	[]
2054	23193258	NCBI GEO: archive for functional genomics data sets--update.	Barrett	2012	2	10.1093/nar/gks1193	True	[11752295, 12352992, 11726920, 21071405, 22955616, 20944595, 19965774, 21075792, 18940857, 17971238, 19854944, 22139929, 15461798, 17496320, 16646809, 21097893, 21593852, 22810669, 20213684]
2306	25433685	Bipolar disorder: recent advances and future trends in bioanalytical developments for biomarker discovery.	de Jesus	2014	2	10.1007/s00216-014-8341-3	True	[]
2318	22050846	General overview: biomarkers in neuroscience research.	Filiou		2	10.1016/B978-0-12-387718-5.00001-8	True	[]
2320	20142298	Proteomic research in psychiatry.	Taurines	2010	2	10.1177/0269881109106931	True	[]
2321	19693028	Neuroproteomics: understanding the molecular organization and complexity of the brain.	Bayés		2	10.1038/nrn2701	True	[]
2322	28662995	Simplifying the human serum proteome for discriminating patients with bipolar disorder of other psychiatry conditions.	de Jesus	2017	2	10.1016/j.clinbiochem.2017.06.009	True	[]
2323	27549216	Altered apolipoprotein C expression in association with cognition impairments and hippocampus volume in schizophrenia and bipolar disorder.	Knöchel	2016	2	10.1007/s00406-016-0724-3	True	[21423873, 12823080, 18786811, 22291030, 20964956, 20446881, 12736801, 23672534, 25548384, 19910166, 3403703, 24838203, 21483431, 12880848, 24022592, 20456929, 22930659, 21436318, 11343862, 20520744, 24710015, 25379425, 14980579, 2860989, 18096247, 25173806, 22264359, 25539505, 15172135, 21068745, 25110721, 22419519, 15863738, 22997208, 24339136, 22013998, 7044046, 17668910, 24794931, 18258416, 2…
2324	26721951	Making Sense of Blood-Based Proteomics and Metabolomics in Psychiatric Research.	Guest	2015	2	10.1093/ijnp/pyv138	True	[12488461, 18007604, 26159546, 21552193, 11240971, 25173695, 26171982, 23672542, 20135900, 9299971, 25929723, 14580571, 26441135, 25858873, 24383611, 21062616, 1087042, 10404161, 19165777, 21925288, 15682923, 27336025, 236308, 17148736, 25103207, 18023616, 22832819, 22038328, 22666637, 26453695, 2039426, 20182419, 7962296, 22018180, 26541453, 9748443, 8948108, 22024767]
2332	24325222	The use of proteomic biomarkers for improved diagnosis and stratification of schizophrenia patients.	Guest		2	10.2217/bmm.13.83	True	[]
2337	18652812	QUADOMICS: an adaptation of the Quality Assessment of Diagnostic Accuracy Assessment (QUADAS) for the evaluation of the methodological quality of studies on the diagnostic accuracy of '-omics'-based technologies.	Lumbreras	2008	2	10.1016/j.clinbiochem.2008.06.018	True	[]
2338	20625481	Methodological deficits in diagnostic research using '-omics' technologies: evaluation of the QUADOMICS tool and quality of recently published studies.	Parker	2010	2	10.1371/journal.pone.0011419	True	[18723089, 16906051, 17652635, 12067615, 15175721, 17517585, 17405894, 26238617, 11867112, 15069105, 14751995, 15685197, 17636417, 19562493, 15713966, 12509396, 19340960, 19233907, 17998073, 14606960, 18652812, 11459866, 11872558, 14757617, 8135452, 15968029, 16519814, 8621993, 10493205, 16477057, 16481598, 17594124, 15918898, 19023702, 19332734, 12812818, 18829476, 12507954, 19915664, 16966539, …
2339	31563865	How to perform a meta-analysis with R: a practical tutorial.	Balduzzi	2019	2	10.1136/ebmental-2019-300117	True	[22114982, 25288685, 17054159, 18559412, 24692250, 34566088, 26332144, 19381330, 25009175, 15878471, 11106885, 21784880, 18538991, 21374698, 16345038, 20656692, 11491412, 11836738]
2340	31423653	KEGG Mapper for inferring cellular functions from protein sequences.	Kanehisa	2019	2	10.1002/pro.3711	True	[10592173, 10802651, 26476454, 30030815, 1774068, 17526522, 26585406, 31742321, 9254694, 25099887, 17916580, 30321428]
2343	31291891	The difference in serum proteomes in schizophrenia and bipolar disorder.	Smirnova	2019	2	10.1186/s12864-019-5848-1	True	[25656768, 26475628, 28353242, 26621271, 27771981, 27377417, 21199572, 25522158, 26731441, 19546861, 22641159, 16737209, 20368511, 23984221, 25236555, 25817855, 26093828, 21182197, 21936765, 26375446, 26645624, 22641612, 26441135, 29466886, 5432063, 15958392, 18304323, 26454001, 11309499, 27324898, 28926625, 25705044, 28320282, 11606635, 27911743, 29225346, 19920853, 24907849, 25162540, 14962745,…
2344	31837042	Metallomics-based platforms for comparing the human blood serum profiles between bipolar disorder and schizophrenia patients.	de Souza Pessôa	2020	2	10.1002/rcm.8698	True	[]
2352	31374929	Apolipoprotein A-I (ApoA-I), Immunity, Inflammation and Cancer.	Georgila	2019	2	10.3390/cancers11081097	True	[21067941, 21127244, 26617517, 122556, 892425, 3288703, 195216, 21159667, 24606515, 24388749, 7649994, 18323573, 24977978, 24466591, 23434634, 29113513, 18252847, 21266551, 10918065, 7599178, 18827283, 9020099, 8560269, 9163428, 12511957, 25437896, 15146321, 6412229, 24935428, 21896489, 16020735, 10443533, 18501625, 8064223, 8265667, 18458046, 26557091, 17093984, 19968561, 18218986, 2493057, 1277…
2353	22304330	Potential biomarkers in psychiatry: focus on the cholesterol system.	Woods		2	10.1111/j.1582-4934.2012.01543.x	True	[20155362, 21654681, 19753618, 21657841, 20150988, 19587761, 9444495, 21701227, 19358880, 21312416, 21324949, 21654738, 20231323, 19944409, 21171728, 19625883, 9150937, 11814266, 17189958, 21329432, 18256212, 20142298, 21544746, 21314131, 19722194, 21280236, 12634793, 16157586, 15182189, 15943805, 18067874, 8779443, 17406422, 10504701, 12118079, 11747808, 16332733, 18644780, 17938634, 16874769, 1…
2361	26645624	Feasibility of investigating differential proteomic expression in depression: implications for biomarker development in mood disorders.	Frye	2015	2	10.1038/tp.2015.185	True	[11240971, 23411094, 20161799, 20520744, 18252602, 21483431, 25133871, 25629589, 25224889, 22945416, 24782789, 25545602, 8733206, 728692, 10568646, 16717171, 8329970, 19514901, 18983846, 25705588, 23023094, 25082408, 12507953, 24270787, 15075390, 23557570, 23758647, 11580905, 18792815, 9061799, 17569629, 16380641, 17472697, 19125158, 21835764, 17001693, 24956283, 22381190, 1573127, 15588697, 1972…
2362	31666680	The role of the retinoids in schizophrenia: genomic and clinical perspectives.	Reay	2019	2	10.1038/s41380-019-0566-2	True	[21068828, 28987712, 25056061, 27694994, 21357874, 18369103, 19223657, 21893656, 28008071, 29038599, 27792183, 25560970, 22318625, 9883728, 26443861, 21777796, 24659788, 20803520, 21447403, 19071229, 20552433, 25019074, 11036082, 17255476, 23959802, 24852372, 27189978, 3962900, 23625372, 16569428, 8262951, 14585311, 12604205, 24005908, 21851338, 10446126, 9228017, 15110044, 2825036, 22020178, 129…
2368	28936160	The Energy Metabolism Dysfunction in Psychiatric Disorders Postmortem Brains: Focus on Proteomic Evidence.	Zuccoli	2017	2	10.3389/fnins.2017.00493	True	[25073688, 8729112, 12634793, 19745156, 22465051, 15686481, 1360199, 11598490, 19693028, 16176438, 16637010, 18268500, 22152301, 15282355, 18172175, 19784753, 18989376, 18534556, 19589054, 24948484, 11094137, 10588416, 20813148, 12694395, 21721918, 24199669, 26973466, 20566748, 1279865, 16491132, 20833242, 2787515, 2072822, 17184924, 23567607, 15123489, 12742865, 11301246, 12399953, 19562803, 208…
2373	32020158	Human body-fluid proteome: quantitative profiling and computational prediction.	Huang		2	10.1093/bib/bbz160	True	[26868616, 25819577, 16878292, 17968930, 16746478, 5774398, 5476729, 20685252, 9013657, 15188391, 18978022, 15952730, 17495049, 21513341, 21500864, 24196483, 12634793, 18697770, 20465853, 21365014, 25675464, 24324552, 21829572, 20192741, 20029632, 22809520, 14640754, 10920198, 18289947, 24631021, 19911078, 9420172, 10504701, 24952180, 15385600, 21243637, 17668192, 11906005, 12625786, 16569912, 15…
2386	20081001	Expanding small-molecule functional metagenomics through parallel screening of broad-host-range cosmid environmental DNA libraries in diverse proteobacteria.	Craig	2010	2	10.1128/AEM.02169-09	True	[12833168, 12914674, 6282695, 16630813, 17546026, 15528554, 16092832, 15332842, 17586635, 7704669, 19146479, 10556321, 3041370, 17601128, 18039703, 6290332, 15305913, 1987172, 9818143, 2666856, 18648877, 19473249, 18381065, 16309391, 15066844, 3884593, 1888719, 16951740, 14220656, 14527284, 10831436, 4044529, 19251847, 7986037, 2317046, 9731297, 11726922, 16309390, 18232637, 8593035]
2391	19844642	Metagenomic approaches to natural products from free-living and symbiotic organisms.	Brady	2009	2	10.1039/b817078a	True	[16123304, 2317046, 12004116, 12004133, 15845853, 12438682, 14527284, 17090583, 16820507, 17692095, 15282634, 19240945, 18641627, 10956506, 10831436, 10473393, 993105, 15931168, 17546026, 15528554, 15332842, 16092832, 12188643, 11075927, 11418029, 12200279, 10771134, 16206308, 15039841, 3067133, 16217820, 17880089, 11321587, 16332749, 17435000, 16204555, 19146479, 1429472, 9393700, 12513976, 1898…
2465	21243637	Less label, more free: approaches in label-free quantitative mass spectrometry.	Neilson	2011	2	10.1002/pmic.201000553	True	[]
2554	25999513	Ocean plankton. Structure and function of the global ocean microbiome.	Sunagawa		2	10.1126/science.1261359	True	[]
2641	24973421	A substrate trapping approach identifies proteins regulated by reversible S-nitrosylation.	Ben-Lulu	2014	2	10.1074/mcp.M114.038166	True	[15688001, 11175752, 21745537, 23861393, 19726230, 23719160, 18497292, 19738628, 20695533, 16277524, 21878369, 22778269, 21324905, 22457359, 21651963, 23775552, 23988402, 17115886, 10391912, 11553771, 12509500, 17557078, 15480426, 18977293, 19029910, 17204154, 19483679, 24338024, 17112607, 15779890, 22242685, 20659888, 20837516, 19864628, 24105792, 21087893, 22770551, 23157187, 22126794, 10653649…
2766	12634792	From genomics to proteomics.	Tyers		2	10.1038/nature01510	True	[]
3050	23287718	Multiplex genome engineering using CRISPR/Cas systems.	Cong	2013	2	10.1126/science.1231143	True	[12730593, 17603475, 21151135, 21700836, 20660643, 21248753, 21179091, 22484455, 19933107, 19933106, 16336743, 22745249, 22949671, 21048762, 20528693, 20056882, 21552286, 22060043, 21455174, 21813460, 22911717, 18065545, 19246744, 19158786, 19239887, 15372041, 21743461, 23287722, 20010598]
3397	12167859	Cultivation of the ubiquitous SAR11 marine bacterioplankton clade.	Rappé		2	10.1038/nature00917	True	[]
3474	32341526	Genetic identification of cell types underlying brain complex traits yields insights into the etiology of Parkinson's disease.	Bryois	2020	2	10.1038/s41588-020-0610-9	True	[25985137, 29483656, 30038396, 29942085, 30124842, 22955828, 26605881, 29022597, 25693563, 29058715, 26858593, 29785013, 29632380, 29106824, 29942086, 29520040, 30617256, 25064009, 26414676, 29930110, 23933821, 25885710, 26414678, 28941639, 30617256, 30820047, 9878640, 30901538, 30096314, 28602351, 12498954, 22791686, 28332488, 1972319, 21647359, 18329941, 12721813, 29360467, 25701813, 30096299, …
3477	28892059	A meta-analysis of genome-wide association studies identifies 17 new Parkinson's disease risk loci.	Chang	2017	2	10.1038/ng.3955	True	[22013209, 25703649, 12672864, 21034221, 22315721, 20955928, 23389780, 25064009, 22892372, 21738487, 25338720, 23128226, 28097204, 20616382, 24316577, 27182965, 25444595, 21292315, 21738488, 22451204, 24183452, 26814963, 25357204, 23104008, 25948564, 24390342, 26502338, 25954001, 25186741, 24830394, 19846850, 26317472, 12048238, 26170293, 27050463, 22513993, 25501810, 20035504, 27013471, 21172805…
3541	35895835	Association of a common genetic variant with Parkinson's disease is mediated by microglia.	Langston	2022	2	10.1126/scitranslmed.abp8869	True	[21875901, 21088684, 30448284, 31701892, 32826893, 19052140, 29486295, 33053338, 32341526, 29263232, 31435019, 30382198, 24633735, 23125283, 17512502, 16532471, 20485568, 28846088, 29892006, 27339989, 31178122, 30577865, 28426964, 26824392, 33177079, 23921551, 22955616, 32014034, 34617105, 31422865, 34850907, 33502028, 32864809, 32643832, 30675927, 23746838, 33523907, 29608179, 31870423, 31178118…
3545	19815776	Comprehensive mapping of long-range interactions reveals folding principles of the human genome.	Lieberman-Aiden		2	10.1126/science.1181369	True	[11283701, 17984967, 18369139, 17320514, 15198979, 11847345, 17033624, 17033623, 16954542, 7559748, 11159939, 12106644, 10366586, 18930918, 16791208, 19305407, 17603471, 11248328, 15361872, 18809724, 8646782, 16818717, 17522674, 19234129, 17517776, 9679020, 11228144, 19563753, 10579938, 19182786]
3564	25064009	Large-scale meta-analysis of genome-wide association data identifies six new risk loci for Parkinson's disease.	Nalls	2014	2	10.1038/ng.3043	True	[22438815, 21738487, 21292315, 21738488, 20070850, 18985386, 22451204, 21248740, 20711177, 21812969, 22911860, 23153929, 22786590, 21084426, 19915576, 21391235, 20031568, 23395371, 22892372, 23731541, 21947855, 23770607, 20981092, 18852200, 15122513, 20485568, 21877163, 20881426, 19369658, 22747683, 22820512, 20616382, 21565292, 23874508, 20971364, 21216877]
3579	28407015	Parkinson's disease-associated genetic variation is linked to quantitative expression of inflammatory genes.	Pierce	2017	2	10.1371/journal.pone.0175882	True	[19188574, 27358065, 25064009, 24316577, 27096366, 27461410, 23715323, 20711177, 21292315, 27148593, 26464797, 26438538, 26569311, 26180553, 26272984, 19131956, 26578592, 22438815, 23071545, 25391693, 24403142, 22441981, 27019110, 26825309, 22672625, 23223016, 27303926, 26295044, 22166438, 23739956, 27814521]
3585	24786080	Polarization of the effects of autoimmune and neurodegenerative risk alleles in leukocytes.	Raj		2	10.1126/science.1249547	True	[22532805, 24037378, 24092820, 22446964, 24013639, 20369019, 23263488, 22955828, 23128226, 23671422, 12883005, 21565292, 22955616, 19474294, 20369022, 23708142, 20303880]
3765	19444216	Metatranscriptomics reveals unique microbial small RNAs in the ocean's water column.	Shi		2	10.1038/nature08055	True	[1689846, 17355176, 12824340, 15242645, 12654996, 11040286, 10592173, 8623559, 10592181, 16895994, 16385044, 15793584, 16636284, 8029015, 19125817, 14602901, 18769676, 15488385, 18580971, 18725995, 11237321, 16439655, 15718303, 17574901, 18316740, 12435626, 17616982, 17472632, 16168080, 11972348, 16056220, 15980564, 17255551, 11846609, 10592175, 15665081, 17028096, 12079347, 15608160, 2231712, 15…
5	22919693	The function of our microbiota: who is out there and what do they do?	Ottman	2012	1	10.3389/fcimb.2012.00104	False	[21508958, 16085863, 20498852, 18716189, 21375714, 20562280, 20634238, 22162948, 8307454, 20571116, 20679230, 18083887, 18401439, 20566857, 21596954, 16887708, 11772630, 17699621, 16741115, 18539808, 21408168, 12583961, 19706296, 21829582, 19636438, 20848492, 21983068, 19286790, 17158612, 15625424, 20668239, 22279554, 19128319, 17916580, 16033867, 17183309, 21992950, 19703328, 16188921, 20394371,…
18	26802086	Meta-omics in Inflammatory Bowel Disease Research: Applications, Challenges, and Guidelines.	Valles-Colomer	2016	1	10.1093/ecco-jcc/jjw024	False	[]
41	30711721	Assessing sub-cellular resolution in spatial proteomics experiments.	Gatto	2018	1	10.1016/j.cbpa.2018.11.015	False	[19884172, 23523639, 27175778, 26754106, 24123937, 30481170, 16618929, 16615899, 30711721, 21080489, 24846987, 24413670, 24344820, 19181659, 29381698, 27278775, 28903049, 27641956, 27571551, 22923678, 25122472, 22248381, 24218614, 29311635, 19317464, 29125683, 28495876, 24872594, 21058340]
57	35628270	Systematic Review and Meta-Analysis on MS-Based Proteomics Applied to Human Peripheral Fluids to Assess Potential Biomarkers of Bipolar Disorder.	Rodrigues	2022	1	10.3390/ijms23105460	False	[29516993, 32609982, 33278937, 21383262, 27566286, 24094986, 21652063, 30451546, 21190640, 23771544, 25329791, 25433685, 28155207, 24330342, 32267339, 30181867, 26363613, 20833242, 20499165, 18444252, 28289283, 23998912, 34530318, 22050846, 26453695, 20142298, 19693028, 28662995, 27549216, 26721951, 21548781, 27629641, 22772140, 21632532, 16549361, 16637010, 18268500, 21183008, 27377417, 24325222…
90	21080489	Organelle proteomics experimental designs and analysis.	Gatto	2010	1	10.1002/pmic.201000244	False	[]
100	31564456	Alzheimer Disease: An Update on Pathobiology and Treatment Strategies.	Long	2019	1	10.1016/j.cell.2019.09.001	True	[30385457, 18068522, 25022541, 24531916, 10680787, 12783912, 26419799, 26436904, 30068637, 29318278, 9354781, 10611368, 19474305, 7046051, 22383525, 22784036, 27583651, 29575030, 22622580, 21532579, 22492035, 9174001, 8393323, 30859122, 18055549, 25376108, 31122495, 1759558, 23708142, 31206160, 27025853, 18755980, 3337672, 30530186, 25934853, 10366621, 20595630, 22365544, 23948924, 23916950, 1837…
101	26921134	Alzheimer's disease.	Scheltens	2016	1	10.1016/S0140-6736(15)01124-1	True	[]
102	27870939	Mixed neuropathologies and estimated rates of clinical progression in a large autopsy sample.	Brenowitz	2016	1	10.1016/j.jalz.2016.09.015	True	[17568013, 22471861, 26180144, 23627751, 9052711, 11935264, 15341544, 17503514, 15079015, 25595145, 17192928, 16774626, 11117482, 10885656, 18273624, 23065790, 23798485, 24058343, 22125446, 15592144, 17804958, 8413942, 19566620, 21743050, 26437228, 2011243, 16906426, 22265587, 12084879, 16237129, 21778438, 17879383, 21212395, 27243907, 12480729, 8232972, 1202204, 12821732, 19176974, 15308962, 186…
103	22265587	National Institute on Aging-Alzheimer's Association guidelines for the neuropathologic assessment of Alzheimer's disease.	Hyman		1	10.1016/j.jalz.2011.10.007	True	[9329452, 21514249, 21514248, 3185902, 19376612, 20153809, 10759186, 21533854, 9039461, 8215244, 1311804, 8038565, 9330961, 10072051, 10932270, 3054625, 15023815, 21514250, 21170538, 22002422, 1759558, 9622001, 18371174, 9100663, 9546792, 17286590, 2124413, 8229081, 1789684, 2360787, 2011243, 19184666, 10952063, 12084879, 8232972, 20009062, 19021630, 10885656, 16825955, 17353469, 16533963, 159171…
104	31375134	The neuropathological diagnosis of Alzheimer's disease.	DeTure	2019	1	10.1186/s13024-019-0333-5	True	[8713166, 21802369, 28578785, 28793924, 27188934, 28872215, 12468894, 24928124, 28410659, 2881207, 27302127, 21349439, 24951455, 30617256, 20101720, 22596271, 20410145, 18077060, 22343374, 22229116, 22101365, 26541346, 10227624, 25712639, 18952676, 16525193, 10940217, 2677252, 21456963, 9100663, 8256851, 2465658, 8084503, 27540968, 10220456, 9330981, 11483304, 28240273, 9330961, 12084879, 2632723…
105	32695874	Alzheimer's disease drug development pipeline: 2020.	Cummings	2020	1	10.1002/trc2.12050	True	[29067309, 29067343, 29955663, 31334330, 22748941, 29021896, 29071250, 27188934, 28942418, 29208616, 25760355, 30352601, 30383098, 23307039, 24059463, 23123941, 21861855, 30718867, 32020555, 32096019, 31488882, 27582220, 27048170, 30208438, 29695589, 31168802, 29955659, 29221491, 29719179, 30970186, 31282954, 29318278, 28456142, 24418055, 30746447, 29937276, 30298184, 31182351, 31708380, 26393847…
106	34103732	Landmark Alzheimer's drug approval confounds research community.	Mullard		1	10.1038/d41586-021-01546-2	True	[]
107	6375662	Alzheimer's disease: initial report of the purification and characterization of a novel cerebrovascular amyloid protein.	Glenner		1	10.1016/s0006-291x(84)80190-4	True	[]
108	2934737	Neuritic plaques and cerebrovascular amyloid in Alzheimer disease are antigenically related.	Wong		1	10.1073/pnas.82.24.8729	True	[5927229, 2857343, 4202280, 795258, 279930, 537541, 6154243, 6990257, 6169353, 6950666, 6176330, 6178036, 6127830, 6824945, 6886625, 6693836, 6583672, 6375662, 6087810, 6236805, 3880616, 4920831]
109	3159021	Amyloid plaque core protein in Alzheimer disease and Down syndrome.	Masters		1	10.1073/pnas.82.12.4245	True	[7195134, 6791762, 6120571, 6236805, 6375662, 6432339, 6824945]
110	3810169	Characterization and chromosomal localization of a cDNA encoding brain amyloid of Alzheimer's disease.	Goldgaber		1	10.1126/science.3810169	True	[]
111	2949367	Amyloid beta protein gene: cDNA, mRNA distribution, and genetic linkage near the Alzheimer locus.	Tanzi		1	10.1126/science.2949367	True	[]
112	1671712	Segregation of a missense mutation in the amyloid precursor protein gene with familial Alzheimer's disease.	Goate		1	10.1038/349704a0	True	[]
113	7596406	Cloning of a gene bearing missense mutations in early-onset familial Alzheimer's disease.	Sherrington		1	10.1038/375754a0	True	[]
114	7638622	Candidate gene for the chromosome 1 familial Alzheimer's disease locus.	Levy-Lahad		1	10.1126/science.7638622	True	[]
115	10206644	Two transmembrane aspartates in presenilin-1 required for presenilin endoproteolysis and gamma-secretase activity.	Wolfe		1	10.1038/19077	True	[]
116	10531052	Beta-secretase cleavage of Alzheimer's amyloid precursor protein by the transmembrane aspartic protease BACE.	Vassar		1	10.1126/science.286.5440.735	True	[]
117	10591213	Membrane-anchored aspartyl protease with Alzheimer's disease beta-secretase activity.	Yan		1	10.1038/990107	True	[]
118	2510035	Molecular pathology of amyloidogenic proteins and the role of vascular amyloidosis in Alzheimer's disease.	Selkoe		1	10.1016/0197-4580(89)90072-9	True	[]
119	1566067	Alzheimer's disease: the amyloid cascade hypothesis.	Hardy		1	10.1126/science.1566067	True	[]
120	27025652	The amyloid hypothesis of Alzheimer's disease at 25 years.	Selkoe	2016	1	10.15252/emmm.201606210	True	[16174740, 20943911, 24816373, 26280335, 10932230, 16799555, 22784036, 25253695, 18976728, 1669714, 25840462, 1759558, 8179297, 21715678, 22505025, 23234879, 25307057, 8346443, 22892585, 23454195, 25417150, 26871627, 9450754, 23217740, 23883379, 24450890, 23225543, 7846048, 25239621, 23855984, 7845465, 15883316, 6375662, 23623698, 23150934, 1383826, 1763432, 12130773, 1566067, 20041192, 21460840,…
121	8740983	Evolution of the neuropathology of Alzheimer's disease.	Braak		1	10.1111/j.1600-0404.1996.tb05866.x	True	[]
122	3084478	Microtubule-associated protein tau. A component of Alzheimer paired helical filaments.	Grundke-Iqbal		1		True	[]
123	3088567	Abnormal phosphorylation of the microtubule-associated protein tau (tau) in Alzheimer cytoskeletal pathology.	Grundke-Iqbal		1	10.1073/pnas.83.13.4913	True	[4192899, 4040308, 4514990, 1057175, 85165, 388439, 6304075, 6577472, 6538056, 6425287, 6428153, 6730905, 6542294, 2581415, 3930508, 2418620, 3084478, 14907713, 5432063]
124	2423512	One of the antigenic determinants of paired helical filaments is related to tau protein.	Nukina		1	10.1093/oxfordjournals.jbchem.a135625	True	[]
125	9636220	Mutation in the tau gene in familial multiple system tauopathy with presenile dementia.	Spillantini		1	10.1073/pnas.95.13.7737	True	[9108114, 9345089, 7977375, 9189031, 9546295, 2484340, 1831952, 7992852, 1530909, 8811124, 8318230, 8360683, 7522386, 8849730, 8752125, 9407097, 8985176, 9029069, 2498079, 1420178, 2123470, 2124967, 8538457, 2063195, 2063196, 2840206, 8413277, 7534458, 8120098, 1918161, 1644173, 1400630, 7929085, 9190213, 9029080, 9443491, 8786374, 8960316, 9276470, 9485060, 1734292, 9109883, 9629852, 8937984, 17…
126	9641683	Association of missense and 5'-splice-site mutations in tau with the inherited dementia FTDP-17.	Hutton		1	10.1038/31508	True	[]
127	9789048	Pathogenic implications of mutations in the tau gene in pallido-ponto-nigral degeneration and related neurodegenerative disorders linked to chromosome 17.	Clark		1	10.1073/pnas.95.22.13103	True	[9189031, 7977375, 1416801, 9630238, 9259373, 9392579, 9629852, 2484340, 1530909, 18590999, 18591058, 8318230, 1530909, 2484340, 9029080, 9443491, 8811124, 8120098, 8388541, 8449402, 8253386, 9636220, 9641683]
128	17684513	Tau-mediated neurodegeneration in Alzheimer's disease and related disorders.	Ballatore		1	10.1038/nrn2194	True	[]
129	11520988	Formation of neurofibrillary tangles in P301l tau transgenic mice induced by Abeta 42 fibrils.	Götz		1	10.1126/science.1062097	True	[]
130	11520987	Enhanced neurofibrillary degeneration in transgenic mice expressing mutant tau and APP.	Lewis		1	10.1126/science.1058189	True	[]
131	17478722	Reducing endogenous tau ameliorates amyloid beta-induced deficits in an Alzheimer's disease mouse model.	Roberson		1	10.1126/science.1141736	True	[]
132	29843241	The Amyloid-β Oligomer Hypothesis: Beginning of the Third Decade.	Cline		1	10.3233/JAD-179941	True	[7964904, 7980587, 7589331, 24289820, 27025652, 12925731, 12702875, 19759000, 20403962, 20573181, 16420434, 23225543, 3159021, 23576130, 11260621, 15537891, 18300294, 19164507, 20371804, 21846988, 21668291, 25743013, 20641005, 9521679, 15519574, 9600986, 14501013, 16135089, 24072999, 16011984, 14596589, 15695586, 25840462, 24553930, 25802556, 16246051, 18568035, 20031278, 23739959, 16469784, 1841…
133	32203399	Protein transmission in neurodegenerative disease.	Peng	2020	1	10.1038/s41582-020-0333-7	True	[6375662, 2424016, 9600990, 17023659, 9302293, 24362441, 29502200, 31043574, 30559480, 1759558, 12498954, 28104909, 21372138, 27810929, 23161999, 21982369, 19230552, 16906426, 21170538, 12084879, 10952063, 20303880, 24504409, 26938442, 26936940, 27878366, 29752551, 18391962, 18391963, 26354483, 29310723, 26812492, 27314593, 29508058, 28349199, 29209767, 22508839, 21813214, 24218576, 23466394, 297…
134	63862	Selective loss of central cholinergic neurons in Alzheimer's disease.	Davies		1	10.1016/s0140-6736(76)91936-x	True	[]
135	10071091	The cholinergic hypothesis of Alzheimer's disease: a review of progress.	Francis		1	10.1136/jnnp.66.2.137	True	[3862134, 9117557, 8592166, 3342117, 3390157, 9117556, 9452942, 63862, 1980143, 3339353, 2869818, 9117566, 3090600, 2165009, 8343975, 7512637, 2802535, 3681290, 7597126, 144789, 2360787, 7704571, 7175555, 9443470, 11224129, 7595503, 1999397, 7879601, 8748396, 1972432, 9109749, 1406817, 3572446, 7046051, 2420941, 9595967, 8627315, 8710072, 1912982, 2443073, 8915035, 8846235, 9242796, 7058341, 1187…
136	1346802	beta-Amyloid peptides destabilize calcium homeostasis and render human cortical neurons vulnerable to excitotoxicity.	Mattson		1	10.1523/JNEUROSCI.12-02-00376.1992	True	[]
137	12909083	Neuronal and glial calcium signaling in Alzheimer's disease.	Mattson		1	10.1016/s0143-4160(03)00128-3	True	[]
138	15193340	A "mitochondrial cascade hypothesis" for sporadic Alzheimer's disease.	Swerdlow		1	10.1016/j.mehy.2003.12.045	True	[]
139	32471464	Mitochondria dysfunction in the pathogenesis of Alzheimer's disease: recent advances.	Wang	2020	1	10.1186/s13024-020-00376-6	True	[6338589, 11274343, 30879893, 19595937, 26251678, 19585947, 17051205, 29036828, 24189435, 21147038, 23924004, 28709938, 29397305, 30991617, 14688411, 23850509, 30101060, 29704037, 30553760, 30217935, 24194552, 26419799, 24132377, 19357304, 23238736, 27858715, 14715433, 29490669, 26870826, 3395256, 8965188, 9561514, 28560160, 9305290, 18332434, 17109828, 27793643, 15075441, 26125932, 29211722, 270…
140	21068297	Amyloid-independent mechanisms in Alzheimer's disease pathogenesis.	Pimplikar		1	10.1523/JNEUROSCI.4305-10.2010	True	[15894613, 15192701, 18184791, 18525293, 16337694, 15345711, 20429032, 16405513, 18596167, 9468139, 11441186, 9236226, 10880397, 12890772, 20202120, 11481240, 14642273, 18992957, 11584302, 18585350, 15718035, 17065593, 16337919, 11742091, 20188203, 16511561, 19837693, 20689579, 20655510, 11816787, 12130773, 20460383, 20080541, 16014629, 19081376, 10928985, 15173829, 10748088, 12032080, 20541250, …
141	24410826	Trafficking regulation of proteins in Alzheimer's disease.	Jiang	2014	1	10.1186/1750-1326-9-6	True	[21527012, 11520930, 22034141, 6375662, 3159021, 12130773, 21871088, 1566067, 17017913, 21214928, 1279693, 8220435, 9221912, 1689572, 9108049, 9288729, 9892704, 1631093, 8416966, 8182461, 8428976, 8239267, 14736502, 10383380, 22085646, 19381782, 20937087, 14557249, 18650433, 20122754, 22399757, 22847417, 16945923, 15745979, 12045102, 10787178, 23296339, 10747918, 9837937, 11384978, 15126508, 1742…
142	1970087	Anti-inflammatory drugs and Alzheimer disease.	McGeer		1	10.1016/0140-6736(90)91101-f	True	[]
143	22315714	Inflammation in Alzheimer disease-a brief review of the basic science and clinical literature.	Wyss-Coray		1	10.1101/cshperspect.a006346	True	[12020956, 19828810, 14724257, 17111043, 10680787, 12783912, 10858586, 7644037, 11588192, 10851364, 15457210, 18040848, 14586011, 18519870, 8070139, 9630519, 10611368, 10932230, 1674811, 9787743, 19877496, 17192785, 17106878, 11414352, 14769913, 16257272, 18363880, 19151372, 18417708, 9590289, 18723082, 8309563, 8544901, 19386997, 2146525, 11074790, 11513911, 19382239, 19833208, 7969962, 9597141,…
144	30406177	Inflammation as a central mechanism in Alzheimer's disease.	Kinney	2018	1	10.1016/j.trci.2018.06.014	True	[23390181, 8210185, 21456963, 1431910, 11114266, 8446635, 23249141, 1383826, 15347683, 20061647, 25471398, 7504355, 1439760, 18695942, 10446803, 8673924, 8202528, 8990203, 2495152, 9932414, 2874414, 20678074, 8226987, 832166, 1057175, 15044677, 9813097, 18855662, 28386764, 19164903, 26751493, 27646601, 12130773, 25231068, 12756137, 22487856, 19104448, 10713108, 10858586, 10632585, 2529544, 787689…
145	15294142	LRP/amyloid beta-peptide interaction mediates differential brain efflux of Abeta isoforms.	Deane		1	10.1016/j.neuron.2004.07.017	True	[]
146	30046111	Functional aspects of meningeal lymphatics in ageing and Alzheimer's disease.	Da Mesquita	2018	1	10.1038/s41586-018-0368-8	True	[887149, 26431936, 27540163, 26030524, 26077718, 28971799, 19033669, 26005850, 12808450, 21813677, 28602351, 22896675, 25204284, 27234656, 29233480, 28716886, 22286176, 3214703, 26526066, 8801171, 18755186, 21466607, 21307301, 23892627, 26973883, 28969373, 27893874, 15555677, 23913275, 23636330, 26027726, 24552833, 16291864, 12235206, 11592985, 9506953, 25704818, 16648847, 20053918, 17785178, 170…
147	27225182	Amyloid-β peptide protects against microbial infection in mouse and worm models of Alzheimer's disease.	Kumar		1	10.1126/scitranslmed.aaf1059	True	[15734686, 24040383, 20209079, 22081976, 21178486, 17215327, 22577261, 23613578, 11410403, 24988208, 25376108, 17021169, 8624124, 23171715, 3320053, 23555277, 26468932, 24614898, 11476963, 21091478, 9520072, 21448240, 21504780, 9600986, 23375565, 18166145, 10660589, 11527997, 15282557, 12269837, 9395501, 21713010, 10050771, 12878436, 23133388, 22722251, 12387964, 17181861, 24185823, 9403483, 1895…
148	29937276	Multiscale Analysis of Independent Alzheimer's Cohorts Finds Disruption of Molecular, Genetic, and Clinical Networks by Human Herpesvirus.	Readhead	2018	1	10.1016/j.neuron.2018.05.023	True	[26444787, 9839646, 27727239, 2231712, 29141660, 20212114, 27794039, 23609544, 22471860, 22471867, 24359430, 18784119, 16906426, 25428358, 28758999, 23916950, 15860560, 28081700, 11333884, 16314315, 22080467, 17918233, 27896968, 19029910, 26060301, 1311804, 23104886, 27576169, 27540175, 26200754, 18940871, 26432245, 8699259, 18075594, 22623791, 26901649, 11248084, 9740112, 2657100, 7969952, 22384…
149	30571943	Alzheimer's Disease-Associated β-Amyloid Is Rapidly Seeded by Herpesviridae to Protect against Brain Infection.	Eimer		1	10.1016/j.neuron.2018.11.043	True	[]
150	15100718	Neurovascular regulation in the normal brain and in Alzheimer's disease.	Iadecola		1	10.1038/nrn1387	True	[]
151	22048062	Neurovascular pathways to neurodegeneration in Alzheimer's disease and other disorders.	Zlokovic	2011	1	10.1038/nrn3114	True	[18215617, 20670828, 15808355, 20946471, 16116430, 17664291, 16782234, 18344992, 21091952, 20182020, 21337372, 21331083, 19064781, 21349151, 10542215, 19909238, 21518814, 20660303, 3891014, 3585338, 2795003, 2364078, 3935272, 19002200, 17198973, 20826314, 19955778, 18841163, 17408570, 17408578, 19414730, 20619340, 21040844, 19161911, 17072311, 20944625, 21397841, 20944627, 6950422, 15165703, 2070…
152	26871627	The Cellular Phase of Alzheimer's Disease.	De Strooper		1	10.1016/j.cell.2015.12.056	True	[]
153	26007213	Three dimensions of the amyloid hypothesis: time, space and 'wingmen'.	Musiek		1	10.1038/nn.4018	True	[1566067, 23237904, 2111584, 1671712, 12801742, 18300294, 16369530, 16921174, 16959815, 9506555, 1465129, 9328472, 22505025, 19306098, 22784036, 24928124, 8346443, 20980669, 21349439, 21715678, 11950276, 24259049, 20186853, 20373342, 23620513, 9354781, 22492035, 22159114, 23129750, 15522251, 22801501, 1759558, 22229116, 9005861, 1307688, 1549228, 1961359, 21170538, 10072051, 22160320, 14656067, 1…
156	8446617	Apolipoprotein E: high-avidity binding to beta-amyloid and increased frequency of type 4 allele in late-onset familial Alzheimer disease.	Strittmatter		1	10.1073/pnas.90.5.1977	True	[6882285, 3918303, 2419900, 3513163, 3539206, 2885403, 3115992, 3283935, 2493483, 2184120, 2341813, 1673054, 1674030, 2029618, 2035524, 1870200, 1922809, 1346338, 1625800, 1383826, 1439789, 1669714, 3932467]
157	8346443	Gene dose of apolipoprotein E type 4 allele and the risk of Alzheimer's disease in late onset families.	Corder		1	10.1126/science.8346443	True	[]
158	23150934	TREM2 variants in Alzheimer's disease.	Guerreiro	2012	1	10.1056/NEJMoa1211851	True	[1671712, 7651536, 7596406, 8446617, 22216764, 21460841, 21460840, 19734903, 19734902, 12080485, 23318515, 19362756, 11279122, 19451168, 21478889, 20644199, 20601685, 20354512, 10430421, 18987734, 19505943, 19543373, 11140685, 16759751, 17239445, 17425404, 18551625, 17407101, 22819390, 21840620, 22957298, 20813421, 22344438]
159	23150908	Variant of TREM2 associated with the risk of Alzheimer's disease.	Jonsson	2012	1	10.1056/NEJMoa1211103	True	[20831921, 19585947, 22581678, 20955934, 8350998, 8446617, 21378987, 21983786, 21946351, 21964575, 22801501, 6610841, 2354790, 9256857, 8014392, 22085955, 20185149, 17955331, 21877163, 17012270, 6812382, 6382906, 10858586, 2529544, 3263583, 2874657, 20160456, 16257272, 19734903, 21460840, 18976728, 10799849, 12776204, 11602640, 19457124, 21956652, 15548205, 16972896, 20640189, 15728241, 16887962,…
160	25419706	A rare mutation in UNC5C predisposes to late-onset Alzheimer's disease and increases neuronal cell death.	Wetzel-Smith	2014	1	10.1038/nm.3736	True	[22556362, 8346443, 22312439, 24336208, 21556001, 23150934, 19734902, 21460840, 22801501, 23150908, 24162737, 21460841, 23588422, 9126742, 9126743, 9389662, 21379329, 19001172, 12787792, 1530909, 6375662, 4065091, 11387206, 12655055, 19328064, 8307060, 848276, 1594723, 24866402, 21379329, 21460841, 22312439, 17701901, 18301450, 11731797, 19892942, 19451168, 21478889, 20601685, 23391427, 23562540,…
161	24162737	Meta-analysis of 74,046 individuals identifies 11 new susceptibility loci for Alzheimer's disease.	Lambert	2013	1	10.1038/ng.2802	True	[8346443, 21556001, 19734903, 19734902, 20460622, 21460840, 21460841, 23150934, 23150908, 23565137, 23562540, 21833088, 21292315, 17220890, 22472873, 10187797, 11239437, 21860090, 17952075, 19609347, 21835309, 12972505, 23399914, 20826339, 21946561, 20622515, 15007167, 17360648, 21378273, 24067533, 10339567, 22706086, 22820502, 19592390, 22496871, 23623698, 21371880, 20413860, 21085570, 21403675,…
162	30820047	Genetic meta-analysis of diagnosed Alzheimer's disease identifies new risk loci and implicates Aβ, tau, immunity and lipid processing.	Kunkle	2019	1	10.1038/s41588-019-0358-2	True	[24162737, 27036079, 16461860, 21460841, 20460622, 21460840, 23150908, 23150934, 20697030, 19734902, 19734903, 27663502, 25642630, 28714976, 28092683, 25862742, 28183528, 24139026, 19608551, 9916793, 16642441, 16033878, 25360660, 20381196, 21297258, 29777097, 22426310, 27551439, 15126504, 23622250, 25432889, 25186741, 26687838, 29416036, 7920638, 19679070, 25807283, 24141082, 29589097, 28447221, …
163	30617256	Genome-wide meta-analysis identifies new loci and functional pathways influencing Alzheimer's disease risk.	Jansen	2019	1	10.1038/s41588-018-0311-9	True	[23305823, 16461860, 27016693, 24162737, 1671712, 7596406, 8817335, 21852788, 23150908, 25807283, 23296339, 28092683, 29777097, 25642630, 18852200, 23150934, 25862742, 28714976, 25807286, 24464100, 25550326, 28727176, 24487276, 25056061, 26414678, 29184056, 24309898, 27493839, 24055016, 18393798, 26793951, 25885710, 27899567, 29930110, 29942086, 29335400, 26858593, 22766509, 23079557, 27406362, 2…
164	26853544	Accelerating Medicines Partnership: Alzheimer's Disease (AMP-AD) Knowledge Portal Aids Alzheimer's Drug Discovery through Open Data Sharing.	Hodes	2016	1	10.1517/14728222.2016.1135132	True	[]
165	18802446	Thirty years of Alzheimer's disease genetics: the implications of systematic meta-analyses.	Bertram		1	10.1038/nrn2494	True	[]
166	24991952	Alzheimer's disease genetics: from the bench to the clinic.	Karch		1	10.1016/j.neuron.2014.05.041	True	[21997402, 11568920, 23756887, 21211070, 24439484, 23990795, 20129170, 18976728, 20955934, 20558387, 1759558, 21730226, 21543606, 17923627, 18565828, 16449386, 16449385, 19683260, 21715678, 18429932, 23399914, 22505025, 20202480, 24535457, 18400162, 16364896, 12776204, 18752597, 19010417, 22312439, 24336208, 23562540, 22821396, 20862329, 24119542, 22699906, 11578815, 12691659, 21944778, 14741101,…
167	26312828	The genetic landscape of Alzheimer disease: clinical implications and perspectives.	Van Cauwenberghe	2015	1	10.1038/gim.2015.117	True	[23305823, 16461860, 1671712, 2880399, 7596406, 1303289, 1303290, 8817335, 24605808, 22581678, 16369530, 16921174, 22801501, 19286555, 7638622, 9521418, 20375137, 8350998, 8346443, 9343467, 7920638, 19033669, 24162737, 19734902, 19734903, 20460622, 21460841, 21460840, 23954108, 21892414, 22248099, 17220890, 25772071, 22472873, 25382023, 24141082, 25807283, 26141617, 23226438, 23399914, 21403675, …
168	31863938	Genetics of Alzheimer's disease: where we are, and where we are going.	Bellenguez	2019	1	10.1016/j.conb.2019.11.024	True	[]
169	31926610	Deep Multilayer Brain Proteomics Identifies Molecular Networks in Alzheimer's Disease Progression.	Bai	2020	1	10.1016/j.neuron.2019.12.015	True	[27629641, 16680138, 27727239, 16369572, 23207911, 25984581, 20547123, 24023061, 28109439, 17684513, 14735121, 25619230, 24493463, 20959140, 26911435, 20844121, 26982357, 30021611, 26871627, 30392797, 26451483, 24137020, 28099083, 24209629, 24726470, 12130773, 27068745, 23889475, 27033548, 22424230, 30340518, 28514442, 22265587, 12694381, 24549157, 26160465, 20811974, 20079433, 30820047, 23002015…
170	33087358	Integrated proteomics reveals brain-based cerebrospinal fluid biomarkers in asymptomatic and symptomatic Alzheimer's disease.	Higginbotham	2020	1	10.1126/sciadv.aaz9360	True	[28508359, 29512064, 26871627, 20157306, 29653606, 27068280, 30051512, 15875904, 28488154, 26853544, 19114008, 26149713, 27989508, 30618606, 31461916, 32284590, 30286791, 32579933, 30962425, 32424284, 29490708, 31926610, 21136844, 29533394, 29191947, 28112948, 23714261, 25186741, 15585605, 21514248, 21194678, 20511550, 28440221, 30424485, 11129408, 30843680, 29969236, 23576854, 28860067, 20308780…
171	32343560	27-Plex Tandem Mass Tag Mass Spectrometry for Profiling Brain Proteome in Alzheimer's Disease.	Wang	2020	1	10.1021/acs.analchem.0c00655	True	[27629641, 23438204, 21183079, 24187339, 29930108, 12643542, 19345192, 21906983, 27309819, 28514442, 29899451, 28285833, 32789283, 25357240, 21548781, 15782151, 30104418, 15253663, 24942700, 12118079, 14670044, 20593797, 12713048, 25405479, 28194965, 23768245, 25521595, 21963607, 25337643, 29535314, 22880955, 30781343, 31738517, 32203386, 22457332, 30095893, 31332098, 25455107, 31019427, 19566079…
172	32614981	Quantitative proteomic analysis of the frontal cortex in Alzheimer's disease.	Sathe	2020	1	10.1111/jnc.15116	True	[20130173, 21514249, 22114354, 22559202, 20005108, 29324989, 28670271, 1357521, 8811505, 24733654, 29184206, 20729843, 25958317, 11124958, 20308780, 2360787, 29155708, 10208449, 25466900, 6375662, 24602981, 23889936, 21883897, 28112871, 12391610, 15647377, 26924229, 20067622, 22031440, 21349414, 1899488, 24008896, 18648646, 2011243, 20182025, 27300264, 25781180, 29089479, 14525934, 29533394, 2894…
174	24023061	U1 small nuclear ribonucleoprotein complex and RNA splicing alterations in Alzheimer's disease.	Bai	2013	1	10.1073/pnas.1310249110	True	[6375662, 3159021, 1899488, 9278044, 9197268, 17023659, 12130773, 17684513, 21068297, 19687803, 20461098, 17071923, 17614251, 17690946, 20583124, 22465281, 22232349, 15220353, 17522440, 18508479, 22532456, 21828286, 18510355, 19746990, 21577247, 21136634, 9108114, 11813001, 16639431, 16960575, 12399581, 17051205, 9476892, 12065827, 15272267, 23455423, 19325628, 22628224, 22118946, 18516045, 18278…
175	30502339	Quantitative proteomics reveals distinct composition of amyloid plaques in Alzheimer's disease.	Xiong	2019	1	10.1016/j.jalz.2018.10.006	True	[]
176	32812023	Phosphorylated tau interactome in the human Alzheimer's disease brain.	Drummond		1	10.1093/brain/awaa223	True	[22559202, 12071639, 27448508, 15953362, 8282104, 23255153, 21131968, 27197071, 25085375, 24942700, 21254760, 25332170, 12358741, 15642108, 29562516, 28258398, 29344869, 28025715, 26487484, 30158706, 30276465, 31223056, 28678775, 17137791, 14523089, 1370450, 3084478, 26772638, 20550946, 31597093, 20655099, 30286791, 12641733, 10854289, 29748322, 1672808, 24336805, 12060347, 23528736, 31906602, 11…
177	33188775	Tau PTM Profiles Identify Patient Heterogeneity and Stages of Alzheimer's Disease.	Wesseling	2020	1	10.1016/j.cell.2020.10.029	True	[30230243, 20520830, 29443976, 11381127, 27615390, 1307688, 7826280, 10069814, 8393323, 1759558, 8318230, 27873182, 23587140, 146092, 21427723, 19029910, 21254760, 24942700, 2504257, 22365544, 26177386, 22577012, 30276465, 30538196, 28678775, 12743238, 6375662, 7624036, 8849730, 9005861, 3084478, 28386764, 17562708, 1512244, 25261551, 26791207, 32123385, 16475817, 9886072, 10460255, 24005412, 898…
178	30578620	Quantitative Proteomic Profiling of Cerebrospinal Fluid to Identify Candidate Biomarkers for Alzheimer's Disease.	Sathe	2019	1	10.1002/prca.201800105	True	[26921134, 6375662, 1899488, 28495476, 28059783, 27911324, 27813239, 18279484, 28112871, 27302376, 16900146, 21685906, 28731711, 28615921, 27716408, 19368810, 16298234, 26485083, 29028155, 27307780, 23851311, 20147306, 27348712, 21414208, 20205675, 19718509, 26560503, 20555148, 9146823, 26147761, 19641128, 19399876, 19849849, 18786268, 18571100, 12923774, 29028155, 20631166, 20164831, 18432310, 2…
179	32485097	Proteome profiling in cerebrospinal fluid reveals novel biomarkers of Alzheimer's disease.	Bader		1	10.15252/msb.20199356	True	[23689285, 27629641, 25740785, 28281838, 26742856, 22152301, 21694448, 12446870, 29070702, 16457593, 29184206, 26899835, 20308780, 23176165, 30021611, 24849862, 24715863, 22773956, 10666687, 25398949, 20139996, 30879893, 27135364, 28951502, 31566909, 22261725, 27890865, 16488378, 29166617, 29096073, 10331678, 20083042, 29653606, 32284590, 29183128, 25724909, 28289700, 28126900, 20840337, 30104418…
180	32711556	Integrated analysis of ultra-deep proteomes in cortex, cerebrospinal fluid and serum reveals a mitochondrial signature in Alzheimer's disease.	Wang	2020	1	10.1186/s13024-020-00384-6	True	[27570871, 7566337, 12130773, 27025652, 21514250, 32123385, 32123386, 32333900, 24833294, 30297701, 21514248, 28733960, 23438204, 27629641, 27251275, 30146332, 31926610, 23207911, 30104418, 25337643, 31738517, 21963607, 28194965, 31019427, 31420543, 12488461, 16258194, 28951502, 12687610, 18632595, 20677825, 30578620, 25619230, 30204156, 19066529, 28109439, 19566079, 25859956, 25455107, 30397325,…
181	6059350	A protein sequenator.	Edman		1	10.1007/978-3-662-25813-2_14	True	[]
182	11747101	Proteomics: the move to mixtures.	Peng		1	10.1002/jms.229	True	[]
183	5844747	Determination of amino acid sequences in oligopeptides by mass spectrometry. II. The structure of peptidolipin NA.	Barber		1	10.1016/s0040-4039(00)77207-8	True	[]
184	5961078	Automatic amino-acid-sequence determination in peptides.	Senn		1	10.1016/0006-291x(66)90737-6	True	[]
185	5967821	Mass spectrometric determination of the amino-acid sequence of peptides.	Shemyakin		1	10.1038/211361a0	True	[]
186	5980176	Determination of the amino acid sequence in oligopeptides by computer interpretation of their high-resolution mass spectra.	Biemann		1	10.1021/ja00975a045	True	[]
187	18671338	A brief history of mass spectrometry.	Griffiths		1	10.1021/ac8013065	True	[]
188	2675315	Electrospray ionization for mass spectrometry of large biomolecules.	Fenn		1	10.1126/science.2675315	True	[]
189	31501421	The ever expanding scope of electrospray mass spectrometry-a 30 year journey.	Mann	2019	1	10.1038/s41467-019-11747-z	True	[21472578, 2675315, 3239801, 8779426, 8559255, 21742801, 23134552, 21728281, 21953185, 10740853, 29735998, 29183128, 28497957, 28951502]
190	1512246	Mass spectrometry of purified amyloid beta protein in Alzheimer's disease.	Mori		1		True	[]
191	1512244	Protein sequence and mass spectrometric analyses of tau in the Alzheimer's disease brain.	Hasegawa		1		True	[]
192	15220353	Proteomic characterization of postmortem amyloid plaques isolated by laser capture microdissection.	Liao	2004	1	10.1074/jbc.M403672200	True	[]
193	31019427	Deep undepleted human serum proteome profiling toward biomarker discovery for Alzheimer's disease.	Dey	2019	1	10.1186/s12014-019-9237-1	True	[12488461, 16900146, 16258194, 28951502, 12687610, 18632595, 20677825, 23438204, 27629641, 27251275, 30146332, 23207911, 30104418, 12713048, 25337643, 21963607, 28194965, 28285833, 29849151, 23269374, 27453469, 28065596, 30501201, 27570871, 19595937, 22265587, 23297785, 29420472, 27068280, 25619230, 19566079, 25859956, 28109439, 25455107, 25202125, 12643542, 15020595, 15958392, 25352553, 28514442…
194	17039299	Alzheimer 100--highlights in the history of Alzheimer research.	Jellinger	2006	1	10.1007/s00702-006-0578-3	True	[16306154, 16906426, 6338589, 5662937, 1789684, 15717023, 16401889, 16470518, 16914873, 12112102, 63862, 16914874, 14643375, 1259639, 16020497, 16914881, 2864910, 16914861, 16412093, 16360788, 15808355, 1566067, 12325085, 9558143, 8094895, 16144532, 15877779, 16829943, 15760620, 12847155, 15892300, 15876981, 16493230, 16829944, 142459, 16829929, 15728293, 6375662, 16914854, 5505685, 16894106, 127…
195	27306313	Progress in Top-Down Proteomics and the Analysis of Proteoforms.	Toby		1	10.1146/annurev-anchem-071015-041550	True	[23443629, 17023639, 16009968, 20733050, 21742802, 23438204, 2675315, 24385400, 25828799, 21351881, 2566168, 24214043, 21744800, 22047528, 20859958, 23988518, 17901871, 18284188, 10082377, 11983894, 11467548, 11080887, 12141648, 16732621, 18655049, 8703047, 24596178, 25893372, 18229945, 19572727, 24023390, 22037311, 22746247, 23305238, 24807621, 25836738, 22455956, 24968279, 25867201, 15234368, 2…
196	23438204	Protein analysis by shotgun/bottom-up proteomics.	Zhang	2013	1	10.1021/cr3003533	True	[0, 0, 9636313, 9634650, 19687803, 16579588, 10740853, 11774908, 15139815, 10404161, 9449829, 17023655, 22037311, 22706673, 16408053, 12634793, 12870441, 18075578, 18718552, 19400705, 20944666, 20461098, 21999833, 22439968, 22710165, 18818311, 19504542, 21548781, 22498958, 22561838, 22609513, 22056677, 17488005, 19038371, 19453177, 16540461, 20467043, 20467038, 16615899, 20701360, 19670372, 14739…
198	22068331	Deep proteome and transcriptome mapping of a human cancer cell line.	Nagaraj	2011	1	10.1038/msb.2011.81	True	[12634793, 10802651, 18040051, 19029910, 21548781, 21254760, 18820680, 20023718, 18045802, 20436462, 20458303, 21654674, 11752248, 19033362, 17006448, 19682367, 21179022, 19850042, 20622844, 19606093, 18818311, 18516045, 17721543, 19828875, 19664813, 20011106, 17703201, 21593866, 16219938, 19289445, 20436464, 19015660, 19848406, 19377485, 21964433]
199	22068332	The quantitative proteome of a human cell line.	Beck	2011	1	10.1038/msb.2011.82	True	[10802651, 19838170, 21177495, 19477982, 21385034, 18820680, 16176987, 17327847, 14562106, 11697912, 16849286, 19131956, 15958392, 18534968, 16729052, 12403597, 15957003, 20962839, 21179022, 21772259, 19606093, 16944936, 20360735, 18359981, 21454685, 11430355, 19664813, 19608599, 18211032, 21772258, 18511481, 19260763, 21593866, 16219938, 15454550, 20739923, 16733546, 20077411, 19377485, 8686885,…
200	28109439	Deep Profiling of Proteome and Phosphoproteome by Isobaric Labeling, Extensive Liquid Chromatography, and Mass Spectrometry.	Bai	2016	1	10.1016/bs.mie.2016.10.007	True	[23207911, 25470552, 24902715, 24023061, 25338131, 16964243, 22821267, 22439968, 26321221, 24226387, 23662842, 24309898, 27135364, 24143002, 26496610, 24870542, 21906983, 27225868, 22880955, 24927332, 25931508, 25357241, 25859956, 12643542, 23878402, 22017476, 19950968, 25307156, 22073976, 26584923, 25377741, 21963607, 18833199, 25463202, 25455107, 25202125, 26833085, 21963608, 24870543, 19566079…
201	11231557	Large-scale analysis of the yeast proteome by multidimensional protein identification technology.	Washburn		1	10.1038/85686	True	[]
202	12643542	Evaluation of multidimensional chromatography coupled with tandem mass spectrometry (LC/LC-MS/MS) for large-scale protein analysis: the yeast proteome.	Peng		1	10.1021/pr025556v	True	[]
203	19566079	Systematical optimization of reverse-phase chromatography for shotgun proteomics.	Xu		1	10.1021/pr900251d	True	[12634793, 18075578, 11747101, 12199598, 9075400, 8651494, 16841936, 15373459, 12056566, 10740853, 16579588, 16750636, 18669648, 18275164, 17081983, 18433149, 10929714, 19345192, 24226387, 12643542, 17327847, 3843705, 4019521, 17139335]
205	15253663	A model for random sampling and estimation of relative protein abundance in shotgun proteomics.	Liu		1	10.1021/ac0498563	True	[]
206	24942700	Accurate proteome-wide label-free quantification by delayed normalization and maximal peptide ratio extraction, termed MaxLFQ.	Cox	2014	1	10.1074/mcp.M113.031591	True	[12634793, 16408053, 17668192, 17693247, 23207911, 23438854, 22457332, 15741312, 16614208, 18173218, 23250051, 22772140, 23019139, 17726677, 16766559, 16396501, 17559252, 16857664, 17237091, 15880814, 16858737, 17484112, 16403790, 16470651, 11987125, 15979981, 18366760, 17237092, 18345006, 18047724, 23391308, 22329341, 18998720, 18453552, 19535538, 19891509, 22352807, 12118079, 10504701, 15385600…
207	12771378	Absolute quantification of proteins and phosphoproteins from cell lysates by tandem MS.	Gerber	2003	1	10.1073/pnas.0832254100	True	[236308, 10920198, 10022859, 12643540, 12368866, 12368870, 12643542, 11231557, 10359756, 10504701, 11521884, 8855153, 12585469, 8779443, 11747808]
208	30104418	Data-independent acquisition-based SWATH-MS for quantitative proteomics: a tutorial.	Ludwig	2018	1	10.15252/msb.20178126	True	[27629641, 27345528, 27700092, 25430050, 25317452, 25724911, 27213465, 29070702, 24443746, 22190732, 24281846, 27309819, 29324744, 24794931, 24162925, 28827567, 24942700, 15595733, 18451766, 20101611, 23793237, 25996789, 22577012, 29101300, 20610777, 27135364, 22261725, 21726076, 17952086, 23250431, 23176322, 29520850, 25713123, 26704149, 29183128, 28394336, 26120868, 25110779, 25019145, 27485285…
210	14670044	Stable-isotope dimethyl labeling for quantitative proteomics.	Hsu		1	10.1021/ac0348625	True	[]
211	12415544	Amino acid residue specific stable isotope labeling for quantitative proteomics.	Zhu		1	10.1002/rcm.831	True	[]
212	17139335	Functional and quantitative proteomics using SILAC.	Mann		1	10.1038/nrm2067	True	[]
213	17177251	Protein labeling by iTRAQ: a new tool for quantitative mass spectrometry in proteome research.	Wiese		1	10.1002/pmic.200600422	True	[]
215	25405479	High-resolution enabled 12-plex DiLeu isobaric tags for quantitative proteomics.	Frost	2014	1	10.1021/ac503276z	True	[12118079, 18947249, 12659191, 17288513, 18630974, 14670044, 16335955, 19300442, 20368756, 21469646, 22210691, 12713048, 18312001, 15385600, 17880003, 20593797, 22594965, 22457332, 23662842, 24124127, 22881393, 22880955, 22359333, 23435260, 23638792, 24475910, 24938287, 23882030, 24180428, 20218596, 15707364, 16316189, 25377360, 24275568, 12175151, 18511480, 19754192, 20382981, 21963607, 24927332…
216	32203386	TMTpro reagents: a set of isobaric labeling mass tags enables simultaneous proteome-wide measurements across 16 samples.	Li	2020	1	10.1038/s41592-020-0781-4	True	[28418607, 30609196, 12713048, 25337643, 31031003, 27309819, 18312001, 25195567, 29402085, 22880955, 31738517, 24927332, 30658528, 32126768, 30602761, 28388417, 19150980, 29734811, 29686264, 29618831, 31006537, 21551504, 23429703, 28242756, 31545609, 25278616, 29149325, 27669419, 30939043, 29551266, 29414762, 22457332, 23435260, 28471460, 30464214, 17327847, 21183079, 25987413, 16964243, 19131956]
217	33900084	TMTpro-18plex: The Expanded and Complete Set of TMTpro Reagents for Sample Multiplexing.	Li	2021	1	10.1021/acs.jproteome.1c00168	True	[25337643, 32203386, 31738517, 15448614, 11237521, 25533673, 31703360, 29734811, 12885916, 24336569, 30672687, 32126768, 33190505, 17327847, 21183079, 25987413, 16964243, 24927332, 19131956, 11309499, 31799850, 32250601, 30658528, 27432472, 32034161, 30190555, 25159151, 23186163, 11359902, 17486056, 26614871, 20181797, 11230179, 25409150, 31292159, 27377715, 30481031, 30385480, 32441512]
218	21963607	MS3 eliminates ratio distortion in isobaric multiplexed quantitative proteomics.	Ting	2011	1	10.1038/nmeth.1714	True	[12634793, 15385600, 18312001, 12713048, 17880003, 18511480, 20382981, 19754192, 20230925, 18833199, 17721543, 17327847, 21183079, 15302935, 24226387]
219	30385480	Online Parallel Accumulation-Serial Fragmentation (PASEF) with a Novel Trapped Ion Mobility Mass Spectrometer.	Meier	2018	1	10.1074/mcp.TIR118.000900	True	[23207911, 25857810, 27629641, 28601559, 21309581, 12634793, 26161972, 16614208, 18718552, 25991688, 18200615, 25465248, 25526595, 9794086, 11795805, 26592562, 24651194, 17081049, 20000344, 22811061, 25106551, 24336358, 25465076, 22225261, 24163587, 24862843, 26106655, 26538118, 24487582, 28126900, 30104208, 28763190, 19029910, 21254760, 24942700, 27348712, 25331153, 26864793, 24571000, 5434280, …
220	16579588	Performance evaluation of a hybrid linear ion trap/orbitrap mass spectrometer.	Makarov		1	10.1021/ac0518811	True	[]
221	20816881	A survey of computational methods and error rate estimation procedures for peptide and protein identification in shotgun proteomics.	Nesvizhskii	2010	1	10.1016/j.jprot.2010.08.009	True	[12634793, 20728591, 17901869, 19687803, 18820680, 15113093, 19795424, 14960397, 15482814, 14608001, 16602709, 16525410, 12634797, 12610558, 15075378, 15340378, 17621303, 19400705, 16972287, 17668192, 17185772, 16047398, 16118637, 19639959, 12403597, 15571333, 12716127, 12644571, 16321970, 19354237, 18563926, 20513802, 14730315, 12585468, 18664292, 19231891, 19256476, 18586734, 17018520, 20148580…
222	28902424	Anatomy and evolution of database search engines-a central component of mass spectrometry based proteomic workflows.	Verheggen	2017	1	10.1002/mas.21543	True	[]
223	17327847	Target-decoy search strategy for increased confidence in large-scale protein identifications by mass spectrometry.	Elias		1	10.1038/nmeth1019	True	[]
224	32051234	A Compact Quadrupole-Orbitrap Mass Spectrometer with FAIMS Interface Improves Proteome Coverage in Short LC Gradients.	Bekker-Jensen	2020	1	10.1074/mcp.TIR119.001906	True	[24870542, 24870543, 28601559, 31501428, 22537090, 25349961, 29183128, 17721543, 12443018, 19469569, 29969236, 30672687, 30007914, 27723353, 25360005, 21642640, 24251866, 22881393, 22880955, 30220210, 25233145, 31885202, 19029910, 21254760, 29070702, 32034161, 22257669, 30833379, 30104208, 25724911, 19159280, 28248217, 29535314, 24309898, 29425488, 28429721, 27629641, 31585087, 17081983, 25514926…
225	24777629	Realizing the promise of reverse phase protein arrays for clinical, translational, and basic research: a workshop report: the RPPA (Reverse Phase Protein Array) society.	Akbani	2014	1	10.1074/mcp.O113.034918	True	[2488616, 1934470, 11360182, 15598930, 16638853, 17041095, 15921671, 17309101, 16115925, 15841211, 15908672, 17409454, 18687633, 18257519, 20195244, 19055754, 19470724, 19276248, 19435916, 20194747, 23552733, 14623978, 15136726, 17911267, 19805356, 19390687, 18615426, 19274087, 20157261, 16281978, 22761696, 12726858, 21901596, 23006314, 23045247, 17718996, 20079705, 12548634, 20091010, 2271178, 1…
226	33439986	Pathophysiological subtypes of Alzheimer's disease based on cerebrospinal fluid proteomics.	Tijms		1	10.1093/brain/awaa325	True	[18160739, 21514249, 16150588, 25338131, 22437338, 21532579, 28193256, 1590911, 29980228, 25418885, 16364896, 23586463, 30702894, 29415068, 20697045, 30392797, 28768175, 17616482, 24849862, 29370833, 25550326, 22917147, 20598126, 33087358, 26772638, 16247771, 21514247, 29653606, 30617256, 32284590, 27141961, 30820047, 23302773, 24162737, 10548103, 28099414, 19689240, 28214264, 25996133, 6610841, …
227	34032364	Large-scale plasma proteomic profiling identifies a high-performance biomarker panel for Alzheimer's disease screening and staging.	Jiang	2021	1	10.1002/alz.12369	True	[21514250, 29653606, 30488277, 29420472, 30664784, 32333900, 32722745, 32470423, 33165506, 33106600, 21514248, 22801742, 30618720, 17934472, 20837851, 24768341, 31694701, 24755770, 21165148, 31862877, 31806903, 11078787, 15817019, 21514249, 19033363, 19131956, 24091925, 15405679, 3203132, 10790680, 28346578, 27241045, 31838254, 24121966, 15894424, 11742221, 22801723, 22855860, 21136851, 7534089, …
228	24768341	Alzheimer's disease biomarker discovery using SOMAscan multiplexed protein technology.	Sattlecker	2014	1	10.1016/j.jalz.2013.09.016	True	[]
229	8943233	The profile of soluble amyloid beta protein in cultured cell media. Detection and quantification of amyloid beta protein and variants by immunoprecipitation-mass spectrometry.	Wang		1	10.1074/jbc.271.50.31894	True	[]
230	17046653	Merger of laser capture microdissection and mass spectrometry: a window into the amyloid plaque proteome.	Gozal		1	10.1016/S0076-6879(06)12006-6	True	[]
231	21136634	Clinical proteomics in neurodegenerative diseases.	Zhou	2007	1	10.1002/prca.200700378	True	[]
232	28258398	Proteomic differences in amyloid plaques in rapidly progressive and sporadic Alzheimer's disease.	Drummond	2017	1	10.1007/s00401-017-1691-0	True	[22559202, 24023061, 9724603, 23635041, 15276201, 12475935, 8009963, 26718979, 14637096, 24888792, 23231993, 16824795, 25958317, 22926577, 22412990, 24969553, 26809345, 25688081, 24942700, 15689237, 15686957, 22532456, 26487484, 2551124, 26074767, 20069063, 23992421, 27532054, 15941609, 6375662, 19746990, 26418743, 20198479, 22173972, 2536030, 26059363, 26772638, 11919167, 15474353, 23038755, 243…
233	15272267	Protein aggregation and neurodegenerative disease.	Ross		1	10.1038/nm1066	True	[]
234	30424485	Deep Profiling of the Aggregated Proteome in Alzheimer's Disease: From Pathology to Disease Mechanisms.	Lutz	2018	1	10.3390/proteomes6040046	True	[24598707, 26921134, 27583652, 28099083, 23028126, 24209629, 24162737, 25807283, 28714976, 26911435, 25419706, 30001512, 29937276, 25914621, 22265587, 17684513, 12130773, 20547123, 23002015, 29955663, 29865246, 29365294, 21222594, 26871627, 9600990, 17023659, 22229116, 27425620, 8875945, 27629641, 17046653, 25384745, 15220353, 15746184, 29344869, 12065827, 6375662, 27810929, 24023061, 19746990, 7…
235	19746990	Proteomics analysis reveals novel components in the detergent-insoluble subproteome in Alzheimer's disease.	Gozal		1	10.1021/pr900474t	True	[16876668, 10193429, 17082447, 11487050, 15474976, 15272267, 6375662, 1899488, 3159021, 12128091, 14661101, 11790892, 7925251, 10475102, 12462422, 16049941, 12634793, 9043199, 15220353, 17046653, 15746184, 16129700, 12694381, 11161596, 15176488, 6139975, 17046652, 17023659, 2011243, 9330978, 11708987, 11764085, 8779443, 11747101, 24226387, 12643542, 14654843, 12349978, 14674459, 16507876, 1464074…
236	24902715	Integrated approaches for analyzing U1-70K cleavage in Alzheimer's disease.	Bai	2014	1	10.1021/pr5003593	True	[22404854, 23028126, 23296339, 23150908, 23151315, 12065827, 6375662, 3159021, 1899488, 12130773, 17684513, 21068297, 12634793, 11747101, 18075578, 23438854, 23537733, 19746990, 21577247, 22126117, 21278249, 18510355, 15220353, 20047951, 20698585, 24023061, 24571648, 9476892, 15272267, 9329452, 19566079, 12643542, 17327847, 18433149, 23001859, 18667150, 21421841, 19225519, 10720679, 17023659, 195…
237	24571648	Aggregates of small nuclear ribonucleic acids (snRNAs) in Alzheimer's disease.	Hales	2014	1	10.1111/bpa.12133	True	[24023061, 20889584, 22471593, 14585997, 9029069, 21577247, 19746990, 22126117, 22028183, 8985176, 3141901, 11846609, 17314675, 22118946, 23305720, 10066249, 19733268, 15272267, 9786340, 15920472, 23255347, 24008580, 19239890, 18234899, 11181730]
238	24773620	U1 small nuclear ribonucleoproteins (snRNPs) aggregate in Alzheimer's disease due to autosomal dominant genetic mutations and trisomy 21.	Hales	2014	1	10.1186/1750-1326-9-15	True	[63862, 21193853, 24023061, 19733268, 22471593, 19239890, 22118946, 20889584, 23305720, 20460622, 19734902, 7596406, 11927537, 22761693, 23768213, 14032480, 8178938, 16104001, 19548983, 7988565, 19746990, 17721864, 14585997, 11181730]
239	27718298	Changes in the detergent-insoluble brain proteome linked to amyloid and tau in Alzheimer's Disease progression.	Hales		1	10.1002/pmic.201600057	True	[12065827, 15272267, 22229116, 1763432, 7826280, 21514248, 12130773, 19661626, 24023061, 19746990, 2011243, 1759558, 18632739, 25355317, 23768213, 25332170, 22416763, 17327847, 19566079, 22532456, 23764030, 22416763, 16219938, 14597658, 22743224, 7624036, 24571648, 11986126, 25007702, 15087549, 11102558, 16207876, 18276881, 23050260, 24416243, 21852788, 22535953, 24623856, 2364299, 7695621, 25656…
241	33480174	Integrative functional genomic analysis of intron retention in human and mouse brain with Alzheimer's disease.	Li	2021	1	10.1002/alz.12254	True	[28480880, 23911323, 24951248, 24352796, 26531823, 26437032, 26113877, 25258385, 1662417, 15159391, 10625649, 9488714, 14612495, 32449925, 26593421, 20107219, 24162737, 27727239, 29107053, 30136084, 26942228, 24023061, 30286791, 11279122, 21788993, 17902638, 23209303, 19217374, 26216192, 25202125, 24445162, 25689443, 30326945, 32660529, 22474610, 1759558, 31724716, 29892006, 31879760, 32579933, 2…
242	33450722	Presenilin 1 mutation likely contributes to U1 small nuclear RNA dysregulation and Alzheimer's disease-like symptoms.	Cheng	2021	1	10.1016/j.neurobiolaging.2020.12.015	True	[]
243	31597093	Tau-Mediated Disruption of the Spliceosome Triggers Cryptic RNA Splicing and Neurodegeneration in Alzheimer's Disease.	Hsieh		1	10.1016/j.celrep.2019.08.104	True	[30230243, 21965302, 28819146, 20659974, 1549228, 24023061, 29138281, 16632311, 19398704, 29865057, 29802200, 1759558, 10747894, 22237428, 27338814, 21123557, 19239895, 23964266, 20617325, 24942700, 6338589, 30084846, 30772756, 17173140, 23104886, 26113877, 30189209, 7926776, 12486009, 20020773, 17245413, 15254017, 9005861, 16753561, 27799470, 8313473, 24571648, 25991443, 26331541, 19033363, 1913…
244	31875547	Dysregulation of RNA Splicing in Tauopathies.	Apicco		1	10.1016/j.celrep.2019.11.093	True	[19765634, 17469117, 18291657, 29273772, 19139911, 24023061, 28630030, 28405022, 20361198, 27899570, 27460788, 15106121, 16644229, 17947979, 20479757, 22065782, 25299611, 26975659, 28904350, 27212236, 25038828, 25792726, 23124435, 27858709, 29874575, 23401021, 17562708, 31597093, 19131956, 23618408, 10894217, 27066578, 10704491, 19251627, 19261174, 22398450, 23563579, 24227677, 23118350, 25516281…
245	12399581	Alzheimer's disease is a synaptic failure.	Selkoe		1	10.1126/science.1074069	True	[]
246	23537733	Proteomic analysis of postsynaptic density in Alzheimer's disease.	Zhou	2013	1	10.1016/j.cca.2013.03.016	True	[12130773, 17684513, 1789684, 12399581, 22491782, 11052931, 17243894, 11416187, 12577062, 23035237, 14532281, 15020595, 16507876, 16635246, 18388127, 17114649, 18056256, 19054758, 22871113, 18588488, 20367446, 21220096, 2011243, 9329452, 19566079, 8779443, 24226387, 12643542, 17327847, 19635471, 15686957, 15607982, 17051205, 18215522, 15673667, 19208628]
247	31862015	Comparative profiling of the synaptic proteome from Alzheimer's disease patients with focus on the APOE genotype.	Hesse	2019	1	10.1186/s40478-019-0847-7	True	[22559202, 31686034, 22020632, 26374899, 29877034, 25429717, 29184206, 16344479, 8346443, 19029910, 21254760, 30392797, 9117556, 29370833, 29078798, 31018120, 29273900, 30643230, 29466703, 27033548, 19131956, 24259049, 25390692, 31853523, 29186674, 23787894, 22637583, 28930663, 25533203, 21645391, 30415998, 28963550, 30606734, 27677309, 31297438, 26364976, 30618622, 24606058, 30395289, 30191401, …
248	16507876	Relative and absolute quantification of postsynaptic density proteome isolated from rat forebrain and cerebellum.	Cheng	2006	1	10.1074/mcp.D500009-MCP200	True	[]
249	12950441	Proteomics in Alzheimer's disease: insights into potential mechanisms of neurodegeneration.	Butterfield		1	10.1046/j.1471-4159.2003.01948.x	True	[]
250	22559202	Label-free quantitative LC-MS proteomics of Alzheimer's disease and normally aged human brains.	Andreev	2012	1	10.1021/pr3001546	True	[2810583, 9060980, 8801636, 16669732, 17425458, 20050976, 20718828, 21550318, 21333708, 21933389, 22019699, 17167789, 17353378, 17971664, 17934472, 19541930, 18510355, 21828286, 21515431, 18325775, 19777328, 11278492, 21283692, 11394878, 9989619, 16267640, 2812203, 10022859, 15642185, 12096112, 16408053, 17693247, 20944666, 19546861, 20921955, 19955087, 19022858, 10939410, 11987125, 11881835, 170…
251	27989508	A Multi-network Approach Identifies Protein-Specific Co-expression in Asymptomatic and Symptomatic Alzheimer's Disease.	Seyfried	2016	1	10.1016/j.cels.2016.11.006	True	[20023718, 11986126, 24023061, 1759558, 20169195, 17540599, 17474819, 24942700, 21254760, 14871861, 25885710, 25355317, 17192929, 15615645, 9923759, 12646135, 25915600, 26853544, 26448863, 23539213, 9634206, 16632515, 21085570, 23176322, 14964776, 24162737, 19114008, 22064828, 20171123, 20147306, 22880955, 18256261, 23705665, 2011243, 16102057, 25080494, 19661626, 18849986, 18849986, 26149713, 20…
252	30286791	Deep proteomic network analysis of Alzheimer's disease brain reveals alterations in RNA binding proteins and RNA splicing associated with disease.	Johnson	2018	1	10.1186/s13024-018-0282-4	True	[23539213, 18256261, 18849986, 27989508, 19661626, 27049628, 21963607, 25337643, 29954413, 24162737, 28691493, 24927332, 17952086, 19114008, 26523646, 19617889, 23497278, 22743224, 21085593, 25885710, 27008021, 24023061, 28714976, 20083042, 27012484, 21514248, 27596246, 29107053, 26871627, 27718298, 24571648, 24773620, 25108040, 30068389, 22699908, 19853650, 19725078, 27092249, 29191947, 21212632…
253	30735395	Proteomic Atlas of the Human Brain in Alzheimer's Disease.	McKetney	2019	1	10.1021/acs.jproteome.9b00004	True	[24870542, 24870543, 25613900, 26523646, 17151600, 16906426, 8121624, 3088567, 10967351, 20812151, 18662234, 28153913, 17478722, 29186695, 29184206, 26605881, 22031440, 22996553, 21283692, 24688849, 21593866, 27989508, 24606058, 11747211, 29533394, 23635041, 26772638, 10208449, 8740983, 19029910, 27683222, 24481215, 27669165, 24143002, 25855955, 22068332, 22068331, 26076492, 25076882, 26198567, 1…
254	25455107	Systematic optimization of long gradient chromatography mass spectrometry for deep analysis of brain proteome.	Wang	2014	1	10.1021/pr500882h	True	[24290761, 23438204, 12634793, 15889897, 12199598, 15362905, 21586754, 24522978, 24004026, 24251866, 21388192, 22498708, 23197307, 23878402, 16689544, 22519751, 25100859, 23438854, 19345192, 23749302, 24240322, 23863870, 18211032, 23350991, 22068331, 22278370, 24487582, 24870543, 24870542, 19566079, 9329452, 22871113, 19746990, 24023061, 21500348, 18686972, 19950968, 22159718, 22946824, 24226387,…
255	27251275	Proteogenomics connects somatic mutations to signalling in breast cancer.	Mertins	2016	1	10.1038/nature18003	True	[23000897, 22522925, 11823860, 17157792, 24124232, 25043054, 10963602, 12829800, 19204204, 24055055, 21965334, 21965335, 7860051, 24113773, 24719451, 26631509, 8221889, 16199517, 26109346, 17008526, 16859521, 24906883, 16633365, 26496610, 26733076, 20479250, 19573809, 25247763, 19541911, 22012619, 22105362, 24874471, 25336694, 25818648, 25087613, 25852060, 23393134, 22553175, 22665533, 25902869, …
256	28194965	Extensive Peptide Fractionation and y<sub>1</sub> Ion-Based Interference Detection Method for Enabling Accurate Quantification by Isobaric Labeling and Mass Spectrometry.	Niu	2017	1	10.1021/acs.analchem.6b04415	True	[27629641, 19400705, 16900146, 23207911, 15385600, 12713048, 25405479, 25337643, 27372738, 27251275, 27309819, 18511480, 19754192, 20382981, 22017476, 21963607, 21548092, 23863870, 21963608, 23098179, 23768245, 24211767, 27345528, 25521595, 27377715, 22871113, 19566079, 28109439, 25859956, 25455107, 25307156, 25931508, 25202125, 27225868, 27277678, 26321221, 12643542, 17327847, 24927332, 25360005]
257	19114008	WGCNA: an R package for weighted correlation network analysis.	Langfelder	2008	1	10.1186/1471-2105-9-559	True	[12196633, 12413400, 12934013, 16646834, 15297301, 15479708, 18337258, 16914048, 17090670, 18704157, 18031580, 16515682, 16934000, 17668265, 18344981, 18974276, 17101986, 18256261, 18849986, 18347327, 18986552, 18248680, 17250769, 12202830, 17110366, 18024473, 12184810, 11395428, 17547772, 9623998, 18463131, 14597658, 17519018, 12734009, 10802651, 15980575, 17571924, 17683609, 18412962, 18505877]
258	26687838	Purification and Characterization of Progenitor and Mature Human Astrocytes Reveals Transcriptional and Functional Differences with Mouse.	Zhang	2015	1	10.1016/j.neuron.2015.11.013	True	[20203048, 19194443, 22722203, 21068832, 7403847, 3196922, 15707899, 24270812, 25663667, 23595014, 24138901, 21903074, 22456708, 12154176, 20300101, 23472873, 22996553, 25502516, 19131956, 427544, 7162689, 22031440, 25605709, 15286737, 21788491, 5966434, 24848099, 6248568, 7576630, 22549954, 15356633, 8134839, 19447095, 16938356, 19279265, 7911978, 24945771, 7938003, 8785064, 18566287, 23307741, …
259	33510477	Integrating human brain proteomes with genome-wide association data implicates new proteins in Alzheimer's disease pathogenesis.	Wingo	2021	1	10.1038/s41588-020-00773-z	True	[30617256, 30820047, 21371747, 32424284, 26854917, 25619230, 24830394, 27019110, 29566793, 31701892, 29942085, 30124842, 30239722, 29500431, 19114008, 30926968, 31042697, 29632383, 30911161, 30297968, 29865057, 29988108, 30084846, 17701901, 20926424, 23128226, 27571263, 27727239, 30204156, 23104886, 11315092, 15052270, 29915430, 33046718, 29608179]
260	31308530	Elevated levels of Secreted-Frizzled-Related-Protein 1 contribute to Alzheimer's disease pathogenesis.	Esteve	2019	1	10.1038/s41593-019-0432-1	True	[30034864]
261	27425620	Three-Dimensional Study of Alzheimer's Disease Hallmarks Using the iDISCO Clearing Method.	Liebmann	2016	1	10.1016/j.celrep.2016.06.060	True	[23307732, 25069432, 20547123, 26595641, 17409229, 15668737, 20831921, 23575631, 17384643, 23060243, 18525123, 26489892, 21878933, 26368944, 17245412, 21471435, 15310904, 26017149, 9349554, 23792946, 23444362, 16541076, 25946042, 26638076, 26595643, 26300718, 1727015, 24398425, 25417164, 27238021, 2874657, 26844828, 24746791, 24945384, 22190361, 2994329, 11932745, 24860095, 25789753, 25088144, 23…
262	27060954	Netrin-1 Interrupts Amyloid-β Amplification, Increases sAβPPα in vitro and in vivo, and Improves Cognition in a Mouse Model of Alzheimer's Disease.	Spilman		1	10.3233/JAD-151046	True	[]
263	8476427	Midkine, a novel neurotrophic factor, is present in senile plaques of Alzheimer disease.	Yasuhara		1	10.1006/bbrc.1993.1406	True	[]
264	23889475	Targeting midkine and pleiotrophin signalling pathways in addiction and neurodegenerative disorders: recent progress and perspectives.	Herradón		1	10.1111/bph.12312	True	[19005780, 24528237, 23348013, 21784415, 23600399, 21669216, 22407323, 21794992, 22666365, 23135822, 21756545, 22642790, 21927955, 16251982, 11795867, 23226401, 18701692, 15979460, 17157293, 15717014, 23630585, 15341519, 18991862, 23267077, 18657127, 23673555, 16814777, 22008908, 20826137, 21375485, 18727926, 20620199, 20192945, 21704677, 22342918, 23459167, 23891929, 21069393, 18298790, 19199933…
265	25649658	The Brain Hepatocyte Growth Factor/c-Met Receptor System: A New Target for the Treatment of Alzheimer's Disease.	Wright		1	10.3233/JAD-142814	True	[]
266	28077724	TREM2 Promotes Microglial Survival by Activating Wnt/β-Catenin Pathway.	Zheng	2017	1	10.1523/JNEUROSCI.2459-16.2017	True	[9233789, 10929713, 23307732, 18026097, 17180163, 25631124, 23474492, 11149923, 15832199, 17081971, 22682243, 12776204, 26911435, 22973957, 8524413, 23467340, 9038334, 9422548, 23150934, 24355566, 24162652, 15792809, 25732305, 23150908, 24131183, 15153523, 15883308, 22888461, 2089275, 20552234, 16267791, 25242217, 8030755, 15473860, 23296467, 26438529, 19305417, 9312064, 19503107, 22312126, 26337…
267	27033548	Complement and microglia mediate early synapse loss in Alzheimer mouse models.	Hong	2016	1	10.1126/science.aad8373	True	[26745839, 22315714, 23150673, 22762015, 18083105, 22632727, 24162655, 2360787, 1789684, 27943190, 10818140, 22049429, 23946404, 20053918, 14645205, 9590289, 20097446, 8524789, 24962472, 12657676, 8986723, 24316888, 12399581, 16289476, 17470753, 24685176, 22715882, 19945389, 24052308]
268	31032141	<i>Complement C7</i> is a novel risk gene for Alzheimer's disease in Han Chinese.	Zhang	2018	1	10.1093/nsr/nwy127	True	[20107219, 21371747, 27570871, 16461860, 24209629, 9060980, 1998342, 1415269, 2880399, 2949367, 1411576, 1303289, 1303290, 7638621, 7651536, 10441572, 24244562, 24162737, 17192785, 27036079, 25706056, 25419706, 23150908, 23150934, 24336208, 26189833, 28714976, 17659844, 20403315, 23232270, 24866402, 26243271, 23871765, 23746902, 23184518, 24759409, 27562180, 28202203, 28108859, 25457022, 30054583…
269	28566429	Complement C3 deficiency protects against neurodegeneration in aged plaque-rich APP/PS1 mice.	Shi		1	10.1126/scitranslmed.aaf6295	True	[21546088, 18083105, 22632727, 24162655, 26400934, 1789684, 2360787, 10666378, 1455052, 27033548, 21143154, 11754992, 8431789, 25533482, 11290552, 17877807, 18624920, 19917141, 8892339, 22438044, 18562603, 12119423, 15269255, 19561098, 11164808, 23293591, 10858586, 12832546, 23584198, 18336954, 23946404, 19643098, 24378428, 27395435, 26921617, 26747862, 27008854, 27048300, 20199584, 19228947, 123…
270	30415998	Complement C3aR Inactivation Attenuates Tau Pathology and Reverses an Immune Network Deregulated in Tauopathy Models and Alzheimer's Disease.	Litvinchuk	2018	1	10.1016/j.neuron.2018.10.031	True	[26436904, 25673868, 20920788, 2110186, 26638867, 27241943, 28298456, 28549481, 20966214, 25619654, 24278307, 24900612, 23942241, 19620784, 25792098, 24162652, 27033548, 10984054, 19900981, 28602351, 23334579, 23618408, 22095718, 26758846, 25533482, 28099414, 11786607, 25516281, 16381825, 17981126, 12808457, 19710325, 28626064, 15051507, 11313907, 24962472, 28566429, 26400934, 14668806, 28714976,…
271	29134267	Complement in the pathogenesis of Alzheimer's disease.	Morgan	2017	1	10.1007/s00281-017-0662-9	True	[26920424, 25611508, 26995317, 25120476, 27986224, 1859184, 19486646, 28588507, 23561508, 9010248, 11890454, 11260382, 10201966, 1362796, 7870303, 9754962, 1323007, 10506508, 10532588, 10980130, 22721768, 24378428, 26400934, 18083105, 20375278, 23621154, 28826529, 8491281, 26714866, 21254897, 24887075, 27333900, 21143154, 25591815, 10908610, 7518651, 24445162, 25197646, 7541492, 6812382, 6382906,…
272	26425388	The involvement of BDNF, NGF and GDNF in aging and Alzheimer's disease.	Budni	2015	1	10.14336/AD.2015.0825	True	[25772789, 22395804, 20336135, 19381858, 25873038, 25772787, 22367796, 11520916, 18544182, 25681004, 11040419, 12359832, 19355925, 16843677, 15930396, 19072257, 18708092, 25549562, 20030625, 9145800, 15571756, 25264352, 25730461, 18707012, 25724412, 25710492, 16769156, 16406148, 15123340, 15935057, 16783499, 24334212, 16554070, 20491609, 10867782, 23948885, 20140129, 20205668, 24576746, 25737042,…
273	32770063	Multiscale causal networks identify VGF as a key regulator of Alzheimer's disease.	Beckmann	2020	1	10.1038/s41467-020-17405-z	True	[24853936, 28612290, 29937276, 23622250, 24234352, 25078115, 25286385, 24490742, 24162737, 28714976, 30617256, 30820047, 26180209, 24747217, 18815270, 28594546, 29370833, 26270474, 22046305, 25676562, 28771542, 22471860, 22471867, 2011243, 23369545, 17904251, 19473544, 15965475, 15237224, 18552845, 19261841, 27141961, 27896968, 27535533, 24898650, 25550326, 17021169, 29158577, 26884167, 25792098,…
274	25393479	Neuritin can normalize neural deficits of Alzheimer's disease.	An	2014	1	10.1038/cddis.2014.478	True	[20367247, 12850432, 11733795, 11520928, 11826272, 15295589, 12399581, 17406484, 22286176, 21172610, 18288930, 21358740, 19198615, 10543986, 10411343, 9122250, 8515813, 8700883, 11880509, 18265009, 18059283, 10479700, 19569075, 9743502, 11017173, 15711540, 23115177, 15721237, 24599452, 22733766, 22190461, 12209118, 7187917, 8684467, 11160523, 13117757, 18284372, 16492766, 18854855, 8795633, 20164…
275	28440221	NPTX2 and cognitive dysfunction in Alzheimer's Disease.	Xiao	2017	1	10.7554/eLife.23798	True	[9254681, 23892065, 5662937, 9354339, 19112065, 16120771, 18400922, 19211893, 2959682, 22443509, 20729843, 23333633, 18367087, 22741095, 16192379, 9870957, 26871627, 18070337, 17192929, 21222594, 20427657, 11584308, 9671302, 20147537, 1202204, 17296559, 7619522, 15070770, 23889936, 19574223, 10570490, 21998317, 23383207, 21172614, 22385959, 10227624, 18302232, 20083042, 24360540, 20864449, 244108…
276	28772101	Propagation of Tau Aggregates and Neurodegeneration.	Goedert		1	10.1146/annurev-neuro-072116-031153	True	[]
277	15517432	Post-translational modifications of tau protein in Alzheimer's disease.	Gong	2004	1	10.1007/s00702-004-0221-0	True	[]
278	21215781	Post-translational modifications of tau protein: implications for Alzheimer's disease.	Martin	2011	1	10.1016/j.neuint.2010.12.023	True	[]
279	26631930	Tau in physiology and pathology.	Wang	2015	1	10.1038/nrn.2015.1	True	[10391244, 24065130, 8841666, 17535890, 22057784, 21734277, 21131359, 17932487, 22833681, 24857020, 21720721, 8647897, 25550228, 19246243, 14612456, 22253473, 10029101, 17286590, 23105105, 24488721, 25330988, 19828813, 7522386, 3103857, 23345405, 26176913, 15953362, 21807765, 17338548, 16606369, 25085375, 11228161, 24966331, 18467332, 25220759, 23904623, 25588378, 21917794, 19503072, 23314748, 82…
280	32032505	Posttranslational Modifications Mediate the Structural Diversity of Tauopathy Strains.	Arakhamia	2020	1	10.1016/j.cell.2020.01.027	True	[30230243, 29872004, 24023061, 17684513, 24493463, 9869320, 23872039, 20057044, 21427723, 16443603, 1706519, 16807328, 21720721, 2432750, 22424229, 20383002, 29157277, 30158706, 30276465, 30894745, 24258797, 7778678, 24591597, 23513222, 28678775, 31200186, 30886056, 27810929, 24043770, 28193500, 30237470, 30375379, 26382841, 22366796, 30385548, 19875076, 27974162, 14032480, 24854788, 31664019, 28…
281	32572268	Tau molecular diversity contributes to clinical heterogeneity in Alzheimer's disease.	Dujardin	2020	1	10.1038/s41591-020-0938-9	True	[22072952, 12743238, 1549228, 32032505, 30894745, 32050258, 25495175, 30158706, 24857020, 25261551, 31686182, 30497516, 32096046, 25406315, 23690619, 1759558, 9242912, 12859672, 25534024, 29200205, 23325240, 19382891, 26490863, 26458742, 23050084, 28500862, 29733334, 17241267, 28959956, 27760323, 30238240, 28408124, 24075978, 28678775, 21288907, 16738255, 19036972, 10090741, 8674537, 16247771, 24…
282	20869593	Acetylation of tau inhibits its degradation and contributes to tauopathy.	Min		1	10.1016/j.neuron.2010.08.044	True	[15280946, 17684513, 20534345, 1759558, 17579875, 15770681, 16183991, 12960381, 19608861, 16054100, 20008932, 16443603, 17304350, 16807328, 20655472, 18400158, 18987336, 10887150, 18923081, 12408818, 17079682, 18829436, 12024216, 9641683, 12426395, 17516504, 15138260, 19104446, 12505985, 17581637, 10790315, 10716917, 18273021, 19364361, 18925637, 17447894, 16335928, 12620231, 19182791, 17027980, …
283	21427723	The acetylation of tau inhibits its function and promotes pathological tau aggregation.	Cohen		1	10.1038/ncomms1255	True	[11520930, 1420178, 2484340, 8393323, 8318230, 1421571, 15615642, 9836646, 9641683, 9629852, 9973279, 20869593, 11559745, 17482143, 17176091, 8849730, 8752125, 10995239, 11606569, 20078221, 11102510, 8120098, 15855160, 17270732, 20802182, 19608861, 19185337, 12024216, 10507018]
284	26628587	IKAP: A heuristic framework for inference of kinase activities from Phosphoproteomics data.	Mischnik	2015	1	10.1093/bioinformatics/btv699	True	[]
285	32985496	Global quantitative analysis of the human brain proteome and phosphoproteome in Alzheimer's disease.	Ping	2020	1	10.1038/s41597-020-00650-8	True	[30497964, 32677986, 21514248, 30549303, 27989508, 27994117, 24951248, 21548781, 22579752, 28527217, 32182160, 24305806, 1336152, 12765608, 3165303, 11089574, 8395566, 21309581, 29635916, 12954164, 10920198, 29533394, 29988108, 30315658, 20486207, 28109439, 2011243, 1759558, 30395287, 32555458, 26896845, 30618606, 32284590, 24364495, 27372738, 29718670, 27251275, 30962425, 20047951, 25332170, 313…
286	30230243	Quantitative Analysis of the Brain Ubiquitylome in Alzheimer's Disease.	Abreha		1	10.1002/pmic.201800108	True	[11375494, 28684425, 20886764, 12612638, 9857172, 7800044, 11265246, 8221889, 16753028, 27185884, 10583944, 19450525, 17981811, 15688069, 17051204, 11357156, 10468546, 11121744, 16443603, 28386764, 11520930, 15615638, 14962978, 23962722, 20869593, 15249677, 22821265, 22665315, 25671099, 12872131, 24051958, 20639865, 21906983, 21139048, 16196087, 23266961, 23962722, 27989508, 21906983, 19029910, 2…
287	21278249	Polyubiquitin linkage profiles in three models of proteolytic stress suggest the etiology of Alzheimer disease.	Dammer	2011	1	10.1074/jbc.M110.149633	True	[15688069, 16753028, 16064137, 19489724, 12872131, 17006537, 19345192, 19754430, 2538923, 10619848, 8035826, 7615550, 16799550, 18485873, 19822757, 20080579, 14570567, 19325626, 19325622, 19303852, 20385835, 17051204, 11182078, 18519635, 18701681, 16625205, 18724939, 18662549, 18487603, 15220353, 19237541, 16056266, 3025210, 16643835, 14645527, 17981811, 9538509, 20534000, 18682744, 16874031, 176…
288	22722607	Vertebrate protein glycosylation: diversity, synthesis and function.	Moremen	2012	1	10.1038/nrm3383	True	[8490246, 15189151, 19761541, 19923195, 19945768, 21391816, 19756298, 6244586, 11841244, 21062782, 18411279, 12042244, 11421343, 1840403, 20443730, 10580125, 3896128, 21677752, 16317064, 20510933, 8132707, 20233717, 12887896, 8770382, 21506607, 21978957, 16510493, 21614585, 15189166, 19616933, 20045480, 19124653, 21700223, 17116466, 16938451, 19853458, 19458187, 20212318, 22147732, 7615680, 21441…
289	33008897	Integrative glycoproteomics reveals protein N-glycosylation aberrations and glycoproteomic network alterations in Alzheimer's disease.	Zhang	2020	1	10.1126/sciadv.abc5802	True	[26921134, 26187557, 25080494, 29490708, 29920246, 29573818, 24162737, 16959566, 22722607, 25840006, 31889402, 24279329, 28465241, 28109427, 26161579, 10204042, 26513550, 27085638, 28381441, 19114008, 23296339, 23613865, 27030596, 22274961, 2001789, 29079999, 23928573, 27302364, 29067297, 23921899, 30804776, 31751117, 17029828, 17077275, 18332434, 22628224, 23583305, 19072283, 21280237, 30193298,…
290	30200280	Proteomic Approaches for the Discovery of Biofluid Biomarkers of Neurodegenerative Dementias.	Carlyle	2018	1	10.3390/proteomes6030032	True	[29653606, 30480230, 22951438, 29076399, 26247808, 28424166, 24365657, 28603768, 26368321, 29562526, 17242917, 27694257, 28951502, 24304897, 12488461, 23438854, 26077162, 27071153, 29079756, 1716534, 27611228, 19732777, 29505610, 26191245, 8563783, 24911472, 21632532, 21593992, 26550600, 28097710, 8559255, 10404161, 12634793, 19837981, 19921851, 24211767, 21309581, 29184206, 25504339, 28892078, 1…
291	33523961	Molecular subtyping of Alzheimer's disease using RNA sequencing data reveals novel mechanisms and targets.	Neff	2021	1	10.1126/sciadv.abb5398	True	[24924671, 26871627, 29598827, 24607960, 24162737, 29070667, 26343025, 29223682, 28847281, 27000306, 18239198, 22424230, 25348064, 30106209, 26595641, 14769913, 20800617, 21283692, 30204156, 30084846, 29865057, 27799057, 9847135, 29892006, 23622250, 21756998, 29377008, 26618778, 31748532, 30820047, 25550326, 27488240, 27760323, 26582558, 22471860, 16473978, 30450407, 30348864, 29995210, 24495969,…
292	32649878	SnapShot: Extracellular Vesicles.	Cocozza		1	10.1016/j.cell.2020.04.054	True	[]
293	32618370	Diagnostic and therapeutic potential of exosomes in Alzheimer's disease.	Soares Martins	2020	1	10.1111/jnc.15112	True	[]
294	23129776	The exosome secretory pathway transports amyloid precursor protein carboxyl-terminal fragments from the cell into the brain extracellular space.	Perez-Gonzalez	2012	1	10.1074/jbc.M112.404467	True	[11967126, 15261674, 18780348, 3597417, 16446100, 21371441, 18053135, 12947040, 18064447, 20360840, 17468104, 8810256, 17067686, 1759558, 18228490, 13726518, 12087104, 20157244, 15569240, 12154376, 12045221, 18171695, 16501490, 19735572, 21741384, 8743947, 16432149, 15509518, 12414533, 16837572, 18381078, 15326289, 20061628, 20876579, 12130773, 1673054, 12499373, 11274343, 11932745, 11250006, 154…
295	33534581	Enrichment of Neurodegenerative Microglia Signature in Brain-Derived Extracellular Vesicles Isolated from Alzheimer's Disease Mouse Models.	Muraoka	2021	1	10.1021/acs.jproteome.0c00934	True	[27025652, 27188934, 21193853, 26250687, 24278680, 18802446, 28768718, 23619198, 21152995, 31150388, 30637094, 31229685, 30926143, 29185187, 26769968, 24650793, 20061628, 22303002, 32301581, 32035230, 24927332, 17327847, 21183079, 21963607, 30395289, 29660237, 26434508, 19131956, 12734009, 26523646, 28602351, 28930663, 29311768, 7622868, 29894726, 32318054, 25002035, 24914212, 19241460]
296	30907317	Characterization of Serum Exosomes from a Transgenic Mouse Model of Alzheimer's Disease.	Rosas-Hernandez		1	10.2174/1567205016666190321155422	True	[]
297	22057275	Exosome-associated tau is secreted in tauopathy models and is selectively phosphorylated in cerebrospinal fluid in early Alzheimer disease.	Saman	2011	1	10.1074/jbc.M111.277061	True	[20110609, 20553717, 16914144, 19282288, 19503072, 16837572, 20484626, 15210972, 20356930, 20505094, 21460436, 18171695, 15665401, 17163825, 9855368, 11487210, 1759558, 15998317, 19489699, 19810033, 19105742, 19735572, 17550307, 9763511, 15913839, 7718249, 15615646, 17241267, 1899488, 10517507, 20379729, 1057175, 12805366, 12730214, 15748781, 16906426, 17409229, 8978756, 11166802, 17709155, 11141…
298	28341066	Recommendations for cerebrospinal fluid Alzheimer's disease biomarkers in the diagnostic evaluation of mild cognitive impairment.	Herukka	2016	1	10.1016/j.jalz.2016.09.009	True	[]
299	28341065	Recommendations for CSF AD biomarkers in the diagnostic evaluation of dementia.	Simonsen	2016	1	10.1016/j.jalz.2016.09.008	True	[]
300	33169916	Novel tau biomarkers phosphorylated at T181, T217 or T231 rise in the initial stages of the preclinical Alzheimer's continuum when only subtle changes in Aβ pathology are detected.	Suárez-Calvet	2020	1	10.15252/emmm.202012921	True	[32131891, 26347708, 11031097, 30068637, 11837744, 30329219, 26742856, 31178717, 32183883, 32725127, 32161412, 22784036, 8748926, 11831556, 20157306, 27169802, 30715078, 12196665, 12164722, 19539742, 22668776, 30419228, 27473132, 23234879, 30547227, 27012484, 31796124, 29157277, 24598588, 25360114, 29985474, 27297671, 17920160, 3131773, 2484340, 7519852, 9005861, 30753379, 27286736, 3088567, 1470…
301	32183883	Cerebrospinal fluid phospho-tau T217 outperforms T181 as a biomarker for the differential diagnosis of Alzheimer's disease and PET amyloid-positive patient identification.	Barthélemy	2020	1	10.1186/s13195-020-00596-4	True	[30040716, 25156643, 25022536, 24162039, 25478015, 22213792, 17709155, 27239517, 14706948, 22784036, 22710920, 26877193, 25332170, 17562708, 23847585, 9066128, 18466052, 12196665, 30767082, 29566794, 31178717, 1202204, 21514250, 11708987, 16914880, 22917144, 23141384, 26040676, 26742856, 31371569, 16987243, 29472853, 30487734, 19246243, 15126697, 11831556, 29626426, 23186986, 25804998, 22170879, …
302	32725127	Blood plasma phosphorylated-tau isoforms track CNS change in Alzheimer's disease.	Barthélemy		1	10.1084/jem.20200861	True	[27292537, 26742856, 31178717, 32161412, 32183883, 22784036, 27312416, 16644603, 30547227, 30700265, 17210801, 24598588, 28951502, 32123385, 32246036, 29190730, 27694257, 28692710, 29626426, 29420472, 23473386, 28734653, 26040676, 23761040, 30664784, 25205593, 28738126, 29566794, 31371569, 28866979, 32123386, 28054371, 23551972]
303	23236300	Assessing bias: the importance of considering confounding.	Skelly		1	10.1055/s-0031-1298595	True	[15133780, 7203778]
305	24719451	Ischemia in tumors induces early and sustained phosphorylation changes in stress kinase pathways but does not affect global protein levels.	Mertins	2014	1	10.1074/mcp.M113.036392	True	[23000897, 18772890, 22810696, 22960745, 21720365, 23636398, 19261849, 22722193, 21691416, 23090905, 22210691, 21183079, 22673903, 23749302, 23090068, 22460807, 18667411, 21236297, 23134551, 23212099, 15385600, 24055055, 20393555, 21500348, 18084642, 23203871, 22135298, 16785992, 10523301, 11879182, 17954709, 22034635, 23269374, 23984901, 20920193, 22397650, 17996651, 11106684, 19131956, 12471243…
306	22338609	Statistical considerations of optimal study design for human plasma proteomics and biomarker discovery.	Zhou	2012	1	10.1021/pr200636x	True	[17901867, 15385600, 17951628, 16512681, 17513293, 16914840, 17374602, 18260791, 19902006, 17853512, 16507774, 18045800, 17327847, 12883005, 18067246, 18251496, 19522873, 16991122, 16035117, 15618525, 12883005, 12574959, 16900146, 21526793, 17269738, 12154381, 19888438, 19902006, 19651253, 18549257, 17269738, 19690635, 17443844, 21691750, 21031435, 21641069, 16670253, 19627159]
307	29443976	How many human proteoforms are there?	Aebersold		1	10.1038/nchembio.2576	True	[27899619, 25613900, 27899575, 27899622, 27487287, 22398612, 3917857, 19875695, 23443629, 27126046, 18978772, 26871637, 20690818, 27587585, 26631509, 23933261, 26657539, 26575237, 28959974, 4643706, 19852494, 11498575, 16817158, 27824045, 17218518, 24644084, 22068332, 27298622, 10835644, 29131144, 20495550, 16009968, 29161012, 27306313, 25621874, 23394619, 28377615, 26778141, 24870542, 24870543, …
308	28842697	Diversity of Amyloid-beta Proteoforms in the Alzheimer's Disease Brain.	Wildburger	2017	1	10.1038/s41598-017-10422-x	True	[24749173, 1566067, 23443629, 1512246, 7857653, 9266855, 8229002, 8428986, 20419305, 8083687, 1789684, 7566338, 27025652, 10589538, 10487842, 18568035, 17286590, 19523517, 23225543, 18755980, 25031638, 21795681, 26040676, 24807621, 7592576, 16602710, 10531052, 25052239, 26192747, 19759000, 21421841, 12787077, 3249765, 25964057, 19222236, 27700092, 22186715, 16108090, 15481957, 20388904, 22067099,…
309	33106314	A combinatorial native MS and LC-MS/MS approach reveals high intrinsic phosphorylation of human Tau but minimal levels of other key modifications.	Drepper	2020	1	10.1074/jbc.RA120.015882	True	[26631930, 3088567, 7522386, 28123067, 24075978, 30400102, 31178717, 1472994, 8226987, 8287279, 11837744, 19246243, 25339173, 26877193, 29566794, 31249407, 25676284, 17406634, 31050378, 20869593, 21427723, 32032505, 21391816, 22366723, 22556362, 2997236, 12904458, 1955477, 1678391, 12429843, 31375134, 22742992, 28126489, 18625456, 32161412, 32132715, 31871209, 1943760, 1512244, 1644173, 9614189, …
310	25594852	Mass spectrometry of protein complexes: from origins to applications.	Mehmood	2015	1	10.1146/annurev-physchem-040214-121732	True	[]
311	27797822	The diverse and expanding role of mass spectrometry in structural and molecular biology.	Lössl	2016	1	10.15252/embj.201694818	True	[25693131, 23207911, 20223463, 16159110, 18556516, 909454, 25280103, 22439968, 23597076, 2074849, 21940764, 15389855, 9422714, 24481009, 25803405, 24315095, 24840472, 26641950, 12746498, 26598644, 22821268, 25383669, 23354917, 18937422, 20958033, 20094031, 17364019, 21956331, 15571362, 4598101, 7549873, 19029910, 21548781, 23973327, 24626930, 15846365, 22918228, 19138114, 23589876, 25978613, 2250…
312	30222357	Proteome-Wide Structural Biology: An Emerging Field for the Structural Analysis of Proteins on the Proteomic Scale.	Kaur	2018	1	10.1021/acs.jproteome.8b00341	True	[21112769, 19841622, 20662522, 20593812, 23943406, 20937902, 11179900, 6954476, 20485738, 29355258, 26146849, 19995983, 25218519, 27794609, 21338610, 22733688, 25315461, 28152599, 21905665, 24741112, 25278616, 15276171, 15096039, 10679368, 20210330, 15540166, 22610688, 17942978, 15616788, 16477643, 20076950, 27734140, 15623310, 29334167, 27997545, 25726908, 28130547, 28152603, 9261085, 16263307, …
313	33683887	Global Profiling of Lysine Accessibility to Evaluate Protein Structure Changes in Alzheimer's Disease.	Yu	2021	1	10.1021/jasms.0c00450	True	[30733602, 27667366, 29211722, 24023061, 31926610, 30222357, 27797822, 22984071, 26414014, 29334167, 30446747, 29160693, 29289310, 29630925, 29800613, 31080064, 29627358, 31249422, 25218519, 28232526, 29072706, 29307493, 25048602, 25278616, 26379230, 26389571, 26524241, 29995387, 28652855, 24509631, 24675736, 29161012, 31249407, 29128665, 25337643, 23098179, 25939058, 24010814, 26151661, 25641908…
314	28602351	A Unique Microglia Type Associated with Restricting Development of Alzheimer's Disease.	Keren-Shaul	2017	1	10.1016/j.cell.2017.05.018	True	[]
316	31768052	A single-cell atlas of entorhinal cortex from individuals with Alzheimer's disease reveals cell-type-specific gene expression regulation.	Grubman		1	10.1038/s41593-019-0539-4	True	[28628103, 24162737, 23622250, 28846081, 7058341, 29539641, 31042697, 28398520, 25700174, 26060301, 19357117, 16887805, 26871627, 23610434, 28099414, 28930663, 28602351, 27488240, 20962216, 14675724, 23090919, 27339989, 28166219, 15895088, 27034068, 16380905, 22745494, 17687027, 28714976, 21586568, 29623931, 8981292, 10222124, 30297968, 19937809, 21756998, 29953873, 16389198, 23399914, 25365775, …
317	31932797	Human and mouse single-nucleus transcriptomics reveal TREM2-dependent and TREM2-independent cellular responses in Alzheimer's disease.	Zhou	2020	1	10.1038/s41591-019-0695-9	True	[31564456, 26871627, 25689443, 23623698, 25693568, 27989508, 28546318, 29416036, 30760929, 28602351, 28930663, 29020624, 31518519, 30266932, 25728668, 25732305, 29321225, 27196974, 27091843, 31042697, 30747918, 17021169, 11106573, 11222634, 24125182, 30488277, 22832225, 25382023, 31478208, 31130380, 10594061, 23795679, 28099414, 18058074, 25386118, 28350989, 23019586, 29769726, 12832546, 25599520…
318	32702314	Spatial Transcriptomics and In Situ Sequencing to Study Alzheimer's Disease.	Chen	2020	1	10.1016/j.cell.2020.06.038	True	[]
319	32341542	Disease-associated astrocytes in Alzheimer's disease and aging.	Habib	2020	1	10.1038/s41593-020-0624-8	True	[28602351, 26871627, 26779813, 31042697, 28099414, 22553043, 30941031, 25595973, 12182886, 26843653, 28846088, 17021169, 30096314, 28283882, 11106573, 23024364, 24806679, 21647561, 29437957, 29769726, 31266958, 29608179, 24056876, 16632515, 19658785, 27471252, 26668002, 30954476, 26771021, 31348891, 30476243, 31178118, 26284939]
320	31406385	A dream of single-cell proteomics.	Marx		1	10.1038/s41592-019-0540-6	True	[]
321	32847821	Single-cell Proteomics: Progress and Prospects.	Kelly	2020	1	10.1074/mcp.R120.002234	True	[25461719, 29686425, 29491377, 31682227, 31597973, 14697044, 10845374, 27062885, 27314579, 26756663, 29491378, 30343672, 31509397, 32127492, 30210768, 21315060, 31318197, 11945964, 31721565, 14674446, 28561839, 30460388, 31913019, 29797682, 29941660, 30118597, 30269481, 31911630, 30375896, 30375851, 29551058, 26745641, 19377485, 32125139, 32639140, 15517975, 27809316, 8779426, 24122304, 31728480,…
322	33504367	Single-cell proteomic and transcriptomic analysis of macrophage heterogeneity using SCoPE2.	Specht	2021	1	10.1186/s13059-021-02267-5	True	[30072488, 31406385, 23897237, 24747814, 30936469, 29945450, 19854939, 32001644, 18075578, 23207911, 27629641, 30343672, 26756663, 30827088, 31913019, 32599342, 31509397, 30404448, 30843680, 31729152, 31081635, 31260443, 24669294, 26681460, 33190502, 22669647, 28481885, 178611, 19029910, 19192299, 17082649, 19246374, 31308548, 19427230, 16199517, 22499939, 23996796, 12507556, 29087512, 32709985, …
323	29106408	Cell-type-specific metabolic labeling of nascent proteomes in vivo.	Alvarez-Castelao	2017	1	10.1038/nbt.4016	True	[26453306, 26991063, 15048123, 9108056, 21943598, 15790563, 19192299, 26984393, 23284274, 2551778, 17406607, 27113915, 26138272, 26727110, 18451302, 5124915, 26523646, 21743459, 17261355, 23000932, 25432536, 21820100, 12118079, 25691744, 21141861, 20669319, 14723844, 19029910, 19668194, 14191699, 25775042, 18284371, 16801548, 25700174, 24727771, 11555485, 19377485, 8980237, 16380176, 1715499, 277…
324	30544872	Cell-Type-Specific Proteomics: A Neuroscience Perspective.	Wilson	2018	1	10.3390/proteomes6040051	True	[25349915, 24807023, 15758160, 16243537, 28585380, 11121491, 16204192, 12161654, 27806376, 22939981, 28212749, 25700174, 27339989, 29474909, 26000488, 26000487, 30096299, 30096314, 27104977, 28351641, 26161972, 29635916, 29797682, 29941660, 18509028, 2971273, 18622401, 7566337, 1759558, 12612547, 29225140, 24973918, 23656989, 2808689, 9278044, 26214373, 28843800, 16597742, 20613723, 21296405, 113…
325	34099939	The emerging landscape of single-molecule protein sequencing technologies.	Alfaro	2021	1	10.1038/s41592-021-01143-1	True	[26896845, 23443629, 28301748, 27662375, 18134557, 25714988, 30346938, 32363853, 32915813, 32617618, 30921350, 30675637, 26873676, 23064518, 19427230, 30609364, 32123391, 32152501, 32032494, 22922541, 25753929, 30467165, 22466856, 25822931, 27834379, 8779426, 16095913, 29195372, 24481009, 19421214, 24705512, 25218325, 29552645, 31594304, 28518172, 27376244, 27018580, 28947733, 29359755, 33739111,…
326	25616865	Deep proteomics of mouse skeletal muscle enables quantitation of protein isoforms, metabolic pathways, and transcription factors.	Deshmukh	2015	1	10.1074/mcp.M114.044222	True	[3894418, 10618367, 2006222, 11906487, 1532777, 23386582, 10865809, 7493218, 22951156, 7889563, 17911086, 16835851, 19382779, 20377394, 22068331, 22068332, 23207911, 23436904, 22210690, 20805226, 20506232, 10500258, 19377485, 19003865, 21642640, 19029910, 21254760, 24942700, 23176165, 22968445, 22278370, 22301388, 18719593, 9744875, 23395166, 21896769, 22693207, 18477703, 16823475, 19657063, 1605…
327	32789283	Systems immunology: Integrating multi-omics data to infer regulatory networks and hidden drivers of immunity.	Yu	2019	1	10.1016/j.coisb.2019.03.003	True	[25060579, 25860605, 26669258, 23631936, 24791905, 0, 30428364, 27540173, 27104977, 27629641, 28285833, 30146332, 25043054, 25337643, 29635916, 29535314, 27411012, 24906157, 28514442, 30413360, 29176591, 27663237, 27745970, 27184599, 27528417, 21703538, 29395060, 28648661, 28870212, 24097267, 25854182, 26189680, 30449619, 27159373, 25307932, 20203668, 27153492, 29797682, 26806412, 30194434, 30078…
328	16723010	ARACNE: an algorithm for the reconstruction of gene regulatory networks in a mammalian cellular context.	Margolin	2006	1	10.1186/1471-2105-7-S1-S7	True	[9843981, 12164774, 14764868, 11340206, 10902190, 14534181, 15778709, 11262961, 10521342, 11983907, 11733577, 12695333, 12730377, 12843395]
329	27322546	Functional characterization of somatic mutations in cancer using network-based inference of protein activity.	Alvarez	2016	1	10.1038/ng.3593	True	[21376230, 12098689, 24122795, 22000015, 25303533, 23993102, 22460905, 25157968, 12604779, 10676951, 18698038, 19666588, 19660979, 23041077, 24704338, 15920519, 20531406, 20032975, 24440720, 24823640, 24291004, 20952405, 24823640, 15778709, 20709693, 22955616, 24336805, 19725948, 15980543, 16199517, 17127676, 17612399, 19741643, 19965633, 25336442, 24946962, 15838523, 19269363, 19412164, 18989396…
330	32898852	Systems-based proteomics to resolve the biology of Alzheimer's disease beyond amyloid and tau.	Rayaprolu	2020	1	10.1038/s41386-020-00840-3	True	[28872215, 19381658, 28003277, 1566067, 29653606, 29538647, 31175025, 16372280, 17210801, 31564456, 26871627, 26853544, 12130773, 6375662, 10072051, 31164314, 1378661, 30046080, 27188934, 1671712, 8705854, 9285791, 9354339, 7845465, 9371838, 10037741, 8798542, 10818140, 30207230, 22286176, 11932745, 16481071, 27025652, 22487856, 31686034, 15875904, 25385447, 28488154, 1759558, 28109312, 16574280,…
331	31391546	Modeling Alzheimer's disease with iPSC-derived brain cells.	Penney	2019	1	10.1038/s41380-019-0468-3	True	[22101365, 32501199, 23550670, 18316755, 24662102, 28927263, 19657019, 26871627, 27830780, 20581818, 27187682, 29078110, 29096081, 21068831, 22152301, 26745839, 24713688, 30258234, 26590417, 1671712, 1411576, 7638622, 2881207, 22157754, 19828817, 25239621, 1566067, 21514250, 23150934, 23150908, 24162737, 28628103, 30924900, 30820047, 8346443, 23296339, 27036079, 29861287, 29632371, 27121451, 2830…
332	28768718	APP mouse models for Alzheimer's disease preclinical studies.	Sasaguri	2017	1	10.15252/embj.201797397	True	[20547123, 24815354, 22784036, 25253695, 18055549, 8938131, 9354339, 26515130, 1669710, 10441572, 9302276, 15466394, 27507933, 27767991, 15821343, 25120434, 22505025, 15502844, 17548355, 25165140, 11279122, 10229234, 25766616, 1465129, 23595759, 24336208, 7588622, 9450754, 10206645, 25417150, 26871627, 28025715, 26498858, 12651866, 28238547, 28128235, 11959395, 25362040, 28516241, 15772340, 96260…
334	27541692	Revised Estimates for the Number of Human and Bacteria Cells in the Body.	Sender	2016	1	10.1371/journal.pbio.1002533	True	[23829164, 334036, 4639749, 26824647, 20203603, 22699611, 8950812, 3102625, 1540367, 5331053, 16268972, 24131490, 26054979, 26598050, 1333426, 19488763, 5296851, 7359576, 15767013, 9726880, 6508285, 19226510, 1989937, 13215088, 9740244, 12867579, 12930296, 15761163, 14532167, 14506981, 20829292, 16329974, 26218283, 23303873, 8063668, 5779153, 19267313, 24522631, 3170646, 25554788]
336	22411464	The human microbiome: at the interface of health and disease.	Cho	2012	1	10.1038/nrg3182	True	[9296262, 17943116, 21103409, 20937875, 18419567, 17016449, 15845853, 18033299, 20489017, 22179717, 15831718, 21386965, 21885731, 20441597, 19018661, 19023400, 16033867, 17287725, 18942596, 17634300, 18252821, 22030749, 19043404, 19004758, 13679325, 21866137, 782050, 21596990, 12050662, 11258382, 11571051, 16623729, 16407106, 20927139, 16109988, 9890463, 28565664, 10937266, 15504269, 15051885, 21…
338	21677749	Human nutrition, the gut microbiome and the immune system.	Kau	2011	1	10.1038/nature10213	True	[20368178, 19043404, 15794969, 18206226, 16721106, 19234110, 18197175, 15138240, 20508088, 20668239, 17828263, 20376150, 15122202, 9732873, 17307705, 21124310, 15505215, 17183312, 16239903, 20636818, 20203603, 14747692, 9729043, 17211138, 19865172, 21270894, 20976254, 17916553, 16407890, 19390566, 20144759, 19691822, 16493426, 20536567, 19699679, 20720200, 19535631, 18362915, 18362914, 16056256, …
340	26229597	The vocabulary of microbiome research: a proposal.	Marchesi	2015	1	10.1186/s40168-015-0094-5	True	[9818143, 17016518, 15027428, 16406790]
341	29590046	Gut bacteria selectively promoted by dietary fibers alleviate type 2 diabetes.	Zhao		1	10.1126/science.aao5774	True	[]
342	23235292	An opportunistic pathogen isolated from the gut of an obese human causes obesity in germfree mice.	Fei	2012	1	10.1038/ismej.2012.153	True	[15505215, 17210919, 17456850, 18305141, 20808947, 782050, 18815435, 8571133, 17601541, 22184060, 15215347, 20724524, 12167859, 18000721, 16782812, 9105752, 2402637, 14633847, 22495068, 19865183]
343	29112885	Commensal Koch's postulates: establishing causation in human microbiota research.	Neville	2017	1	10.1016/j.mib.2017.10.001	True	[]
345	18239669	Gut microbiota: a potential new territory for drug targeting.	Jia		1	10.1038/nrd2505	True	[]
346	28530702	Metformin alters the gut microbiome of individuals with treatment-naive type 2 diabetes, contributing to the therapeutic effects of the drug.	Wu	2017	1	10.1038/nm.4345	True	[24316578, 26396057, 17210919, 20562281, 27863247, 27259147, 10592173, 22492524, 21914236, 22388286, 26780750, 24393785, 26633628, 25216087, 27069866, 26100928, 24847880, 23982684, 8922637, 25080446, 23292513, 21571940, 12124302, 20042775, 27841267, 24694712, 26229116, 25010449, 11602624, 9702467, 23985875, 27126040, 26939849, 27999002, 23804561, 23671105, 17406329, 23630581, 2231712, 20577053, 2…
347	26396057	Modulation of gut microbiota by berberine and metformin during the treatment of high-fat diet-induced obesity in rats.	Zhang	2015	1	10.1038/srep14405	True	[15505215, 23235292, 17183312, 20203013, 18305141, 24117923, 21826100, 24936764, 23540700, 23804561, 25279787, 9742977, 15531889, 21915347, 22880019, 19686830, 18397984, 16873688, 17531424, 19450513, 11602624, 24988476, 17183300, 19865172, 20679230, 23023125, 20498852, 21850056, 16206138, 25038099, 24694712, 19865183, 16937336, 8743335, 11567710, 10634377, 15793191, 15849206, 22945443, 25271725, …
348	29555994	Extensive impact of non-antibiotic drugs on human gut bacteria.	Maier	2018	1	10.1038/nature25979	True	[27383978, 26633628, 26657899, 26719299, 26482265, 28035686, 27126039, 29556107, 21516114, 3325794, 27126037, 24032508, 25831516, 26283394, 27400279, 27259147, 21508958, 26499895, 26505884, 18528677, 23222524, 26481350, 2416271, 19149515, 22014039, 25506936, 25788514, 20456453, 32715163, 9661020, 11257026, 21185072, 23042996, 7896685, 9440525, 18355273, 17920, 26229982, 26972811, 28211844, 251634…
349	27591027	Gut microbiome interactions with drug metabolism, efficacy, and toxicity.	Wilson	2016	1	10.1016/j.trsl.2016.08.002	True	[15470467, 22674330, 22674556, 7043912, 39729, 12904817, 15821725, 22674325, 23194438, 24033282, 23473028, 23933971, 23166009, 25105361, 26261286, 26261284, 5173017, 4763145, 4402374, 4147914, 2906475, 6345112, 8565901, 1925980, 6506755, 2893665, 231450, 6260109, 430360, 2486534, 3651603, 6260109, 6469759, 10494001, 15489122, 21646438, 3630204, 7629748, 9231340, 1615700, 7512019, 7628301, 1156455…
350	26972811	The microbial pharmacists within us: a metagenomic view of xenobiotic metabolism.	Spanogiannopoulos	2016	1	10.1038/nrmicro.2016.17	True	[23828941, 22179717, 23550823, 16819463, 20203603, 15831718, 24336217, 22699611, 25417156, 25417104, 21282636, 23384445, 24315484, 22903521, 23954159, 20231444, 25964341, 23536013, 14489780, 6107853, 16114981, 22902524, 23933971, 15821725, 23194438, 25476418, 6362950, 15790844, 16400981, 4607717, 24637603, 16793528, 23333322, 2896458, 2896459, 4402374, 15003265, 22182443, 25091594, 11344150, 2510…
351	27814885	Introducing the Microbiome into Precision Medicine.	Kuntz	2016	1	10.1016/j.tips.2016.10.001	True	[]
352	29866037	Disbiome database: linking the microbiome to disease.	Janssens	2018	1	10.1186/s12866-018-1197-5	True	[23778791, 26824647, 19343057, 26627987, 25386066, 22411464, 22541361, 21624126, 28345059, 28357027, 28187199, 20566857, 19143664, 26060535, 25578246, 23017673, 19043404, 20140211, 20816835, 22170749, 16157555, 18717638, 24451201, 24370461, 28164854, 22194640, 24288371, 23193283, 8594595, 23175615, 24225317, 17135192, 18803844, 26024217, 22139910, 28361695, 25624713, 29290845, 27924592, 23583598,…
353	26883326	An analysis of human microbe-disease associations.	Ma	2016	1	10.1093/bib/bbw005	True	[]
354	30371894	The Virtual Metabolic Human database: integrating human and gut microbiome metabolism with nutrition and disease.	Noronha		1	10.1093/nar/gky992	True	[29316735, 20057383, 29457794, 27893703, 25002542, 23982459, 25901891, 25415239, 30787451, 27536246, 28273479, 26779040, 23455439, 17267599, 27358602, 29086112, 23874165, 28725475, 27993782, 23161693, 22080510, 26467479, 23832570, 26192618, 29688273, 20203603, 22699794, 27977873, 24217912, 25638809, 22797518, 26590418]
357	27173935	Genetic Determinants of the Gut Microbiome in UK Twins.	Goodrich		1	10.1016/j.chom.2016.04.017	True	[17483134, 17444812, 20937875, 26374288, 16347966, 10235214, 20383131, 25788522, 22699609, 21183674, 26528553, 24618913, 24336217, 26274327, 20679230, 15388697, 26748513, 15534609, 23584963, 370072, 26258848, 25417156, 28568959, 21317366, 23583734, 18425110, 25382143, 19543373, 26340137, 11204437, 26719299, 22854411, 23128233, 23778796, 21228220, 23985870, 25516416, 21300624, 23915218, 17119116, …
358	29378630	Host genetic variation and its microbiome interactions within the Human Microbiome Project.	Kolde	2018	1	10.1186/s13073-018-0515-8	True	[22699609, 25263220, 25052396, 26125856, 25734694, 27409808, 25653214, 25263219, 25279917, 24562188, 23568836, 27153496, 25146375, 24739969, 20937875, 25516416, 26260972, 27126039, 27126040, 26528553, 21317366, 27173935, 27694960, 25587358, 26374288, 27694959, 21625510, 26214836, 24629344, 24694284, 26432245, 24974849, 19451168, 24974202, 20562413, 25722852, 20926424, 23209389, 28953883, 26418763…
359	30030445	Metaproteomics reveals associations between microbiome and intestinal extracellular vesicle proteins in pediatric inflammatory bowel disease.	Zhang	2018	1	10.1038/s41467-018-05357-4	True	[21677747, 29050646, 20564651, 24345891, 18854185, 24629344, 26843508, 25619688, 27876802, 28174738, 22450307, 18971961, 28749657, 23209564, 27343061, 19913205, 18692056, 25902369, 25819674, 20621065, 17379808, 21048762, 19709217, 20413556, 26921254, 26468751, 21702898, 23044767, 27271491, 18936492, 26431583, 27924014, 25388151, 24009883, 11848931, 25536934, 28259484, 29311644, 23420871, 23144171…
361	29335555	Metatranscriptome of human faecal microbial communities in a cohort of adult men.	Abu-Ali	2018	1	10.1038/s41564-017-0084-4	True	[26794165, 25394236, 22699609, 27259157, 23985870, 26811868, 25024226, 20363958, 24843156, 23670539, 23869020, 26996076, 18005960, 26418763, 22719234, 26527732, 20203603, 22797518, 20571116, 24679532, 22382038, 19925456, 25853779, 19514844, 22807668, 23858463, 28953883, 28167665, 21408168, 24311680, 24285359, 27814362, 23013615, 24997786, 5732485, 26785481, 24695404, 22699610, 22388286, 17379688,…
362	27168102	A microfluidics-based in vitro model of the gastrointestinal human-microbe interface.	Shah	2016	1	10.1038/ncomms11535	True	[24486050, 24583074, 26729037, 23912213, 23013615, 25432777, 26030851, 24336217, 25211071, 24450613, 25561744, 7763732, 12807453, 16867149, 21989255, 15939578, 15541040, 16730210, 25118238, 22434367, 26668389, 24884540, 15868485, 3939606, 17881565, 25427650, 24918811, 19480672, 20823239, 15843081, 24637605, 22763648, 2305939, 23127782, 14749831, 23118025, 18716403, 20656777, 18936229, 20040631, 2…
363	7763732	Development of a 5-step multi-chamber reactor as a simulation of the human intestinal microbial ecosystem.	Molly		1	10.1007/BF00228615	True	[6770093, 938032, 5945816, 2666379, 1938669, 3214155, 1541601, 845275, 2930171, 4903800, 7027952, 1008552, 6283045, 7033452]
364	32160905	RapidAIM: a culture- and metaproteomics-based Rapid Assay of Individual Microbiome responses to drugs.	Li	2020	1	10.1186/s40168-020-00806-z	True	[30733391, 27974040, 18239669, 29555994, 28774838, 29205415, 30057412, 25614221, 23994646, 23235287, 26419531, 29555994, 27612291, 31940382, 26718401, 27127406, 24114984, 30801026, 27104977, 30030445, 28749657, 31117019, 29146960, 31009573, 31515476, 29197424, 28705725, 27343061, 624508, 22699609, 14572535, 4599124, 23248236, 9674160, 25708941, 22880019, 29202334, 22968153, 28242013, 12468613, 28…
366	27343061	MetaPro-IQ: a universal metaproteomic approach to studying human and mouse gut microbiota.	Zhang	2016	1	10.1186/s40168-016-0176-z	True	[22424233, 18252821, 22674330, 15505215, 22450307, 24843156, 18971961, 26558748, 23238088, 25778831, 25914197, 26057846, 23412978, 23209564, 24030595, 22279554, 17327847, 25516796, 20203603, 24997786, 20489017, 24942700, 19892944, 26414350, 22593248, 12643542, 23082188, 22880019, 18407065, 25465468, 23153116, 25477242, 26396057, 17183312, 18936492, 16534848, 23023125, 24478468, 20029642, 24721674…
367	28052195	Quantitative Metaproteomics and Activity-Based Probe Enrichment Reveals Significant Alterations in Protein Expression from a Mouse Model of Inflammatory Bowel Disease.	Mayers	2017	1	10.1021/acs.jproteome.6b00938	True	[18971961, 23209564, 22279554, 23707234, 25914197, 16269421, 16873463, 22034872, 16408053, 17375949, 21283754, 23523555, 21909926, 19915716, 23993091, 25350865, 27559751, 27528457, 27343061, 25357241, 25739499, 18366325, 15356343, 12471262, 15556003, 19033538, 15373428, 11774908, 24791985, 16199517, 6603392, 3495470, 11502863, 23835442, 17982090, 22582090, 12626582, 21487906, 20648002, 24040367, …
370	29042495	Impact of Dietary Resistant Starch on the Human Gut Microbiome, Metaproteome, and Metabolome.	Maier	2017	1	10.1128/mBio.01343-17	True	[23147033, 20686513, 22572875, 27356770, 21151493, 19366864, 19222573, 18936492, 22343308, 22357539, 25388295, 18971961, 19636438, 25332473, 8092089, 19628104, 12209381, 16155268, 27993177, 25900655, 19807780, 23023125, 16672507, 10814586, 17074899, 18442993, 22006638, 10592173, 20452782, 20046865, 17214507, 23325922, 23831042, 20534432, 22402401, 20383131, 16332807, 23630581, 25516281, 25038065,…
372	26425705	Dietary Modulation of Gut Microbiota Contributes to Alleviation of Both Genetic and Simple Obesity in Children.	Zhang	2015	1	10.1016/j.ebiom.2015.07.007	True	[22719234, 21227401, 15505215, 17210919, 19696217, 19768349, 22043168, 18305141, 22719820, 22797518, 15732908, 23985875, 23151509, 24336217, 6284718, 24832523, 16895997, 17636101, 17549791, 23235292, 21593126, 22572875, 7989269, 9212428, 22858594, 22080510, 9140389, 14759262, 21183936, 25478934, 22388286, 23985870, 16033867, 16731699, 18252821, 19497933, 19505943, 23892899, 23078343, 24997787, 24…
373	26871580	An Integrated Metabolomic and Microbiome Analysis Identified Specific Gut Microbiota Associated with Fecal Cholesterol and Coprostanol in Clostridium difficile Infection.	Antharam	2016	1	10.1371/journal.pone.0148824	True	[17905821, 23804381, 19778623, 19738464, 11095314, 3723582, 20513554, 8043060, 25714160, 16745469, 16745468, 4614666, 4730962, 13163069, 22611376, 20338415, 2184845, 1452236, 17640296, 18327639, 8738731, 6302358, 18757757, 12200334, 22553367, 21637195, 4843533, 7451655, 877814, 8229543, 15621423, 3135382, 2223037, 335969, 19712322, 26358192, 17616613, 24284963, 21705797, 16513641, 17163660, 67727…
374	21127489	Protein-based stable isotope probing.	Jehmlich	2010	1	10.1038/nprot.2010.166	True	[10688198, 18043633, 17872448, 20576105, 14686943, 20064840, 17719892, 19921851, 17072677, 19449321, 16423522, 16260297, 7710331, 16047313, 17590229, 20491917, 15283587, 15886694, 18727149, 4913914, 12406726, 16913918, 19293051, 24214167, 18563188, 16075423, 19381451, 14976030, 11404104, 19004766, 12458019, 19258533, 16316172]
375	24486053	Meta'omic analytic techniques for studying the intestinal microbiome.	Morgan	2014	1	10.1053/j.gastro.2014.01.049	True	[]
379	29242367	Subspecies in the global human gut microbiome.	Costea	2017	1	10.15252/msb.20177589	True	[18461076, 27481354, 25435307, 26229711, 12116650, 28753663, 21850220, 14935115, 24336217, 19411599, 22807668, 23585535, 21219177, 14399717, 26921390, 26582926, 22699609, 16556835, 10592173, 23719380, 15701695, 23082188, 27153620, 23985870, 20947811, 24997786, 27126044, 28953883, 23571589, 26344404, 22384016, 23892899, 27803195, 23935906, 21185072, 24997787, 16214803, 20829291, 23023125, 23222524…
380	23023125	A metagenome-wide association study of gut microbiota in type 2 diabetes.	Qin	2012	1	10.1038/nature11450	True	[7869351, 17183312, 17210919, 17463248, 19020324, 7948510, 19164560, 19043404, 9212428, 21850056, 16033867, 21209126, 15583350, 15365052, 20140211, 15831718, 20203013, 22184244, 20498852, 22699609, 15505215, 22699610, 20406503, 20203603, 19032965, 21226616, 21885731, 16188921, 21226884, 17554300, 18285365, 16862161, 15864338, 21508958]
381	24629344	The treatment-naive microbiome in new-onset Crohn's disease.	Gevers		1	10.1016/j.chom.2014.02.005	True	[19307217, 23778791, 16918900, 23659597, 22699610, 19018661, 23327521, 23985869, 23552369, 17850907, 24226770, 21717204, 22919631, 24107394, 20966024, 1678008, 24315484, 23128233, 22837318, 21677747, 21366328, 22009990, 23975157, 23985870, 23737977, 22825498, 23861384, 20736229, 22157238, 21347324, 23013615, 10204610, 24236989, 22768065, 8770866, 17476674, 24013298, 24072822, 18936492, 24018484, …
382	25619688	Disease-specific alterations in the enteric virome in inflammatory bowel disease.	Norman	2015	1	10.1016/j.cell.2015.01.002	True	[24060759, 23690590, 24487272, 24679531, 14526037, 15353570, 18646162, 20602997, 20383131, 20534432, 21687533, 23045666, 23778792, 25058116, 19234207, 18398449, 23611873, 24629344, 16553803, 23063120, 3777713, 21690186, 18174904, 21209126, 24560869, 23899544, 20140211, 25170151, 18268057, 16033867, 9720870, 16547063, 23836644, 22355105, 21880779, 23013615, 22161412, 22674330, 24508599, 5157132, 2…
383	26468751	Inflammation, Antibiotics, and Diet as Environmental Stressors of the Gut Microbiome in Pediatric Crohn's Disease.	Lewis		1	10.1016/j.chom.2015.09.008	True	[22719234, 25046162, 12466875, 25344286, 16682258, 14724158, 26083617, 24336217, 24267896, 23977147, 17699621, 24651582, 24629344, 23636735, 23799070, 22699610, 24950204, 22674328, 23128233, 25588524, 21407187, 21677747, 25587358, 25970545, 21530748, 24983982, 20700115, 24146611, 21936031, 20964797, 25619688, 18584522, 11280542, 22069240, 9691915, 24788220, 25545379, 22326435, 17563350, 21039684,…
384	30356187	Temporal development of the gut microbiome in early childhood from the TEDDY study.	Stewart	2018	1	10.1038/s41586-018-0617-x	True	[27599167, 25452656, 17003298, 15531685, 22957661, 15121716, 10231320, 24957949, 27884820, 22043294, 20613793, 25662751, 17850472, 30356183, 27306663, 27306664, 25974306, 16882802, 19088308, 21695057, 28492938, 28665928, 25303277, 27379055, 24896187, 24584251, 20668239, 22699611, 24339168, 19120261, 23674484, 17886235, 22699609, 22699610, 22402401, 20709691, 23955772, 23193283, 16332807, 21278185…
385	30356183	The human gut microbiome in early-onset type 1 diabetes from the TEDDY study.	Vatanen	2018	1	10.1038/s41586-018-0620-2	True	[28358037, 27302272, 27302273, 26729037, 20351698, 28069754, 24930037, 23274889, 28346408, 27523648, 25540641, 25662751, 24608442, 26891226, 24448554, 26068542, 24475780, 27114075, 29590046, 23328391, 27325889, 22699611, 17594176, 20668239, 20566857, 25974306, 27306663, 21564455, 24339168, 30356187, 27126040, 26811868, 25440055, 10802651, 27379055, 8017905, 26552054, 25303277, 19033196, 27133167,…
386	31142855	Multi-omics of the gut microbial ecosystem in inflammatory bowel diseases.	Lloyd-Price	2019	1	10.1038/s41586-019-1237-9	True	[26323879, 11385576, 28658209, 23013615, 24629344, 24560869, 25204669, 25587358, 28191884, 28953883, 26069274, 26418823, 8359072, 16765926, 28341703, 3243933, 9771402, 17699621, 29183332, 3817328, 22993202, 25787873, 24192039, 29335555, 25887922, 18443119, 21067563, 15591162, 19834550, 24214961, 25003194, 28259484, 29144501, 512040, 24831561, 19759286, 22973274, 30661755, 3911023, 18936492, 25248…
387	31142858	Longitudinal multi-omics of host-microbe dynamics in prediabetes.	Zhou	2019	1	10.1038/s41586-019-1236-x	True	[22683128, 510803, 19465232, 14988310, 23023125, 5811681, 11033586, 22424236, 25211071, 21281833, 7014307, 31068711, 18248663, 12225719, 3056758, 14623617, 24372524, 22863787, 29361466, 29057986, 26555712, 25644696, 27231932, 11062499, 11118387, 22761422, 15102878, 22626624, 29483910, 26216421, 27455981, 14630450, 19164560, 20441670, 28923537, 28645307, 27814509, 20596075, 26896085, 22566565, 263…
388	30936548	Metagenomic analysis of colorectal cancer datasets identifies cross-cohort microbial diagnostic signatures and a link with choline degradation.	Thomas	2019	1	10.1038/s41591-019-0405-7	True	[25220842, 24639052, 28006863, 19005198, 23563998, 19350627, 29522742, 26568984, 29018189, 27400279, 24658599, 19701202, 29398651, 22009990, 23954159, 23954158, 26408641, 25758642, 25432777, 27056827, 25104642, 29214046, 29427429, 29556534, 28167665, 29088129, 29642940, 28898207, 30936547, 30459201, 28018861, 25699023, 24316595, 28988196, 27409808, 22699609, 27694959, 21702898, 29033369, 21960713…
389	30936547	Meta-analysis of fecal metagenomes reveals global microbial signatures that are specific for colorectal cancer.	Wirbel	2019	1	10.1038/s41591-019-0406-6	True	[16304596, 22972297, 27974040, 23023125, 23719380, 20203603, 29311644, 25432777, 25758642, 27171425, 26408641, 28449715, 29522742, 26633628, 28967887, 23861384, 29209090, 28341746, 27400279, 29642940, 29555994, 30833550, 27153620, 26028277, 22728587, 30936548, 26582926, 24214961, 24997786, 27573110, 19458066, 18799019, 22374317, 23940645, 25037050, 26779313, 23768555, 24629338, 26939849, 23803760…
390	30661755	Extensive Unexplored Human Microbiome Diversity Revealed by Over 150,000 Genomes from Metagenomes Spanning Age, Geography, and Lifestyle.	Pasolli	2019	1	10.1016/j.cell.2019.01.001	True	[25218180, 2231712, 26157614, 28144631, 26308884, 28837129, 28787424, 12620860, 25428358, 27409808, 29180750, 28327976, 27144353, 25402007, 19505945, 24288368, 29242367, 20679230, 22039361, 26500826, 30001516, 29953874, 30377376, 29040632, 25535390, 17704269, 26582926, 28460117, 22699609, 30504855, 26336640, 23329690, 26655498, 22388286, 19451168, 25609793, 27708392, 30424799, 12520028, 22036470,…
393	29197424	MetaLab: an automated pipeline for metaproteomic data analysis.	Cheng	2017	1	10.1186/s40168-017-0375-2	True	[21677749, 24132111, 24056930, 24675436, 25915636, 27376173, 27396978, 27824341, 25660940, 26058579, 24942700, 27343061, 12838544, 27102203, 12176931, 25477242, 15253663, 14674459, 21548781, 23587224, 24997786, 26414350, 21254760, 19029910, 23361086, 23153116, 27327495, 28184370, 26141507, 27493588, 14558131, 14976030, 18606607, 25897128]
394	29215871	MPA Portable: A Stand-Alone Software Package for Analyzing Metaproteome Samples on the Go.	Muth	2017	1	10.1021/acs.analchem.7b03544	True	[19343057, 20140211, 22869188, 25003194, 23013615, 17183309, 26255997, 27148170, 28709472, 23469896, 16406790, 19219053, 21288677, 24478485, 27672500, 28749657, 27376173, 26819472, 24931978, 27343061, 25660940, 25658277, 14976030, 23148064, 25358478, 23412978, 25778831, 28515314, 16041671, 24349410, 28661493, 24285552, 14681372, 26058579, 28379341]
395	26058579	Metaproteomic analysis using the Galaxy framework.	Jagtap	2015	1	10.1002/pmic.201500074	True	[]
396	29061041	Proteomic and Metaproteomic Approaches to Understand Host-Microbe Interactions.	Starr	2017	1	10.1021/acs.analchem.7b04340	True	[]
398	30100563	Intestinal Metaproteomics Reveals Host-Microbiota Interactions in Subjects at Risk for Type 1 Diabetes.	Gavin	2018	1	10.2337/dc18-0777	True	[22875196, 29454391, 21885731, 27302273, 17028899, 12941768, 28324102, 26057846, 26068542, 27343061, 29099853, 26623543, 23153116, 21693065, 21822421, 18936492, 26449569, 17620361, 17030689, 26142116, 25095870, 21646390, 28393441, 29211757, 23274889, 25171403, 25662751, 15277440, 24947367, 24725409, 24942678, 24226770, 29126267, 25540641, 23433344, 28542929, 26404926, 28270263, 27723761]
399	25677154	The strengths and weaknesses of NMR spectroscopy and mass spectrometry with particular focus on metabolomics research.	Emwas		1	10.1007/978-1-4939-2377-9_13	True	[]
402	24030595	High-fat diet alters gut microbiota physiology in mice.	Daniel	2013	1	10.1038/ismej.2013.155	True	[2231712, 21321075, 21282433, 19774074, 22289627, 15505215, 2383533, 21637015, 22572638, 17311972, 18550747, 19224658, 20212498, 18305141, 20383131, 18854818, 16317121, 12520046, 9710749, 19915580, 21568707, 22394543, 22863169, 18779823, 10788378, 20441670, 22572875, 9726880, 23016992, 20545842, 9382882, 22106417, 23140640, 17635536, 22322009, 19636438, 9818235, 21543530, 10592173, 21677749, 1715…
403	29808030	The fecal metabolome as a functional readout of the gut microbiome.	Zierer	2018	1	10.1038/s41588-018-0135-7	True	[16819463, 18316740, 23739052, 17183309, 19043404, 27409811, 24892638, 25038100, 22699611, 18283284, 27071815, 26740296, 26244934, 27666579, 28293020, 25417156, 27173935, 22672667, 15685651, 12534641, 24816252, 26352407, 29022597, 24892773, 19282396, 16332807, 26791506, 26069274, 26276682, 22253318, 19624122, 20955607, 20534432, 27635321, 21700674, 26664811, 27129722, 22282048, 27702888, 22706312…
404	28431245	Host-Microbe Co-metabolism Dictates Cancer Drug Efficacy in C. elegans.	Scott		1	10.1016/j.cell.2017.03.040	True	[16738554, 26764588, 23540700, 24905824, 26833730, 25440056, 17822383, 22576361, 28431244, 23869020, 24264989, 18612238, 10917204, 18724364, 25089957, 23822983, 12724731, 25824947, 24262006, 9950460, 21185072, 22674330, 26924217, 19622575, 26644533, 9029059, 25736695, 19523219, 16917064, 21425442, 24154628, 27264180, 26972811, 24529378, 22655239]
405	29798856	Gut microbiome-mediated bile acid metabolism regulates liver cancer via NKT cells.	Ma		1	10.1126/science.aan5931	True	[24264990, 26541610, 24264989, 29097494, 29302014, 29097493, 23803760, 22516259, 18517275, 26934227, 27728804, 23728179, 15799695, 11238560, 24097110, 25848867, 21205640, 22437937, 19055947, 12847141, 10544194, 10684858, 15229479, 11060282, 23395169, 20671298, 27888332, 22442383, 27239562, 16299351, 25337874, 26650892, 28648284, 27588203, 15630427, 23077247, 11100119]
406	23209564	Integrated metagenomics/metaproteomics reveals human host-microbiota signatures of Crohn's disease.	Erickson	2012	1	10.1371/journal.pone.0049138	True	[19892944, 19447965, 19819907, 20203603, 22699609, 22699610, 22699611, 19043404, 15194668, 16188921, 18401439, 19023901, 21209126, 22626866, 20816835, 19636438, 16741115, 18971961, 22132074, 18587409, 21208423, 22279554, 22132090, 18838391, 9889079, 10981693, 15993072, 12173111, 20437766, 10946255, 10685368, 17283109, 9649475, 10833215, 12117771, 3234372, 10404637, 10506557, 11248802, 19235915, 3…
407	28709472	Potential and active functions in the gut microbiota of a healthy human cohort.	Tanca	2017	1	10.1186/s40168-017-0293-3	True	[23300406, 22699609, 26648912, 21408168, 18971961, 27723761, 24843156, 23209564, 16934002, 12089021, 28352255, 27126039, 27126040, 25417156, 26366554, 25981789, 28191503, 27456340, 25516796, 26512100, 27671352, 25845659, 27177331, 26100928, 27678062, 26552345, 27411015, 27409811, 25386066, 27379055, 14641055, 22615571, 27070903, 25853934, 25849814, 19219053, 22279554, 27467167, 27965654, 22797568…
409	30562947	A Metabologenomic Approach Reveals Changes in the Intestinal Environment of Mice Fed on American Diet.	Ishii	2018	1	10.3390/ijms19124079	True	[20664075, 22903521, 25036629, 23803760, 21677749, 24009397, 25174708, 23023125, 23985870, 26633628, 23563705, 21475195, 26687352, 24237701, 26102221, 24315484, 27198196, 27315483, 27912057, 29804833, 23821742, 22945443, 29454749, 27158906, 22940212, 28482838, 23871215, 24686447, 27320064, 21270894, 23652017, 24226770, 20383131, 19801464, 21702898, 23975157, 19429898, 23739052, 18698804, 27795980…
410	25470548	Diet and feeding pattern affect the diurnal dynamics of the gut microbiome.	Zarrinpar		1	10.1016/j.cmet.2014.11.008	True	[22414897, 23985875, 24336217, 18779823, 23955772, 19624122, 23671105, 23828941, 17959250, 20008121, 23319120, 22608008, 22297845, 19706296, 20876817, 24799697, 17983587, 23985870, 16033867, 24064762, 24857656, 22972295, 22609541, 23459324, 21829158, 23663780, 20926643, 23915679, 23312289, 23454028, 23395169, 10930389, 19498350, 25417104, 22972297, 18407065, 19043404, 17183312, 20368178, 24848969…
414	27893703	Generation of genome-scale metabolic reconstructions for 773 members of the human gut microbiota.	Magnúsdóttir	2016	1	10.1038/nbt.3703	True	[]
415	27239563	Metabolic Model-Based Integration of Microbiome Taxonomic and Metabolomic Profiles Elucidates Mechanistic Links between Ecological and Metabolic Variation.	Noecker	2016	1	10.1128/mSystems.00013-15	True	[25498344, 23828891, 17183312, 25126780, 23563705, 25157157, 22699609, 24336217, 23236009, 23023125, 23013615, 24629912, 24030595, 26023872, 23209564, 26040234, 25941514, 24413286, 25471302, 23739052, 25635640, 25873373, 24445449, 24781901, 24906017, 23940645, 25609144, 25901891, 26244934, 24992662, 22587810, 26380076, 24450808, 25411059, 23975157, 25885687, 10592173, 11682525, 24450540, 4031548,…
416	26244934	Quantifying Diet-Induced Metabolic Changes of the Human Gut Microbiome.	Shoaie		1	10.1016/j.cmet.2015.07.001	True	[]
417	28585563	Global metabolic interaction network of the human gut microbiota for context-specific community-scale analysis.	Sung	2017	1	10.1038/ncomms15393	True	[23637571, 22120885, 20203603, 17943116, 21531334, 24226770, 25198138, 24629344, 22009990, 23023125, 19043404, 21164525, 22674329, 22807668, 23028285, 22184244, 22719234, 23858463, 25941371, 25901891, 25142831, 26244934, 27893703, 23719380, 23455439, 23328391, 16461645, 21885731, 22123912, 26633628, 23671105, 21933985, 24412651, 19366864, 22506074, 23821742, 27259147, 26925050, 16633129, 24226773…
418	29335008	Multi-omics differentially classify disease state and treatment outcome in pediatric Crohn's disease.	Douglas	2018	1	10.1186/s40168-018-0398-3	True	[26490195, 23232295, 18500230, 22001864, 21688352, 25732745, 12524406, 24629344, 23044767, 28179361, 20445446, 20940708, 26255561, 26627550, 23128233, 16773682, 23554935, 21560194, 22388286, 22688413, 22719234, 25885687, 19451168, 20644199, 21478889, 25431634, 21653522, 22138821, 19543373, 22384356, 26432245, 17701901, 24204614, 26192919, 28066818, 24142950, 21700674, 16820507, 23071270, 23975157…
419	29359195	Machine Learning Leveraging Genomes from Metagenomes Identifies Influential Antibiotic Resistance Genes in the Infant Gut Microbiome.	Rahman	2018	1	10.1128/mSystems.00123-17	True	[15708101, 18171244, 23616784, 9650938, 10532375, 9988050, 27074706, 16740839, 23828941, 24529620, 25444008, 19385995, 18043614, 27572443, 15668012, 22674335, 27306663, 28512451, 16882802, 28634475, 28112736, 27111847, 19783002, 23398392, 22948872, 25988638, 28477669, 12788986, 25003965, 25388098, 24984648, 21859796, 19815028, 17163638, 28630128, 27819664, 25271726, 16845433, 10592173, 9298974, 1…
420	24896187	Persistent gut microbiota immaturity in malnourished Bangladeshi children.	Subramanian	2014	1	10.1038/nature13421	True	[10371570, 21990106, 20156903, 11237236, 23794237, 23553163, 21596990, 21885731, 22699611, 23363771, 24336217, 23614584, 23828941, 16881875, 23349750, 22353925]
421	31058230	Intermittent Hypoxia and Hypercapnia Reproducibly Change the Gut Microbiome and Metabolome across Rodent Model Systems.	Tripathi	2019	1	10.1128/mSystems.00058-19	True	[17197482, 29896566, 23990245, 28678519, 22833822, 28328896, 29890228, 25036628, 29795328, 29404425, 28467925, 27555308, 25307765, 26633628, 21765408, 27694806, 24336217, 28077380, 28289731, 24039616, 8349823, 1584779, 29511208, 28476139, 24009397, 25537565, 30446434, 26711739, 30636661, 29789585, 26387866, 29524863, 25283478, 28179361, 19759243, 23982684, 26541439, 23057494, 26235421, 19723493, …
422	30405689	Deep Learning-Based Multi-Omics Data Integration Reveals Two Prognostic Subtypes in High-Risk Neuroblastoma.	Zhang	2018	1	10.3389/fgene.2018.00477	True	[17914245, 15592517, 6719137, 25079552, 28982688, 27650948, 22416102, 19451644, 26771021, 29489755, 17586306, 21527027, 22367537, 18724359, 21482760, 26466568, 25690850, 23334666, 16642009, 19759197, 23019414, 30012197, 17637744, 26523776, 28472511, 24488779, 29784674, 26109056]
423	28982688	Deep Learning-Based Multi-Omics Integration Robustly Predicts Survival in Liver Cancer.	Chaudhary	2017	1	10.1158/1078-0432.CCR-17-0853	True	[25651787, 26742998, 17313497, 19302335, 16920352, 16928217, 21992124, 21115578, 27678348, 18650514, 12058060, 15349906, 15342387, 17187432, 18701503, 19723656, 26617981, 27806083, 28670325, 25592575, 26818848, 27185194, 27822512, 24874569, 24464287, 18510747, 27064257, 21159642, 23812667, 23437062, 27329130, 25043054, 27474269, 8668867, 21903630, 20808728, 27409342, 25233347, 28049703, 25516281,…
424	25105361	Host-microbial interactions in the metabolism of therapeutic and diet-derived xenobiotics.	Carmody	2014	1	10.1172/JCI72335	True	[15790844, 20203603, 18682282, 23194438, 22902524, 4402374, 19914380, 4504351, 11412317, 9763694, 4960684, 22179235, 19580283, 6836275, 7266632, 23869020, 24637603, 15862089, 4879833, 4559019, 2012090, 25437337, 3950772, 14734158, 21163900, 16850020, 19651197, 14313339, 16801644, 9922305, 8307467, 12208457, 4723308, 19814861, 15072585, 20215514, 19261727, 7526189, 11820495, 3014197, 11506806, 129…
425	26701907	Bidirectional interactions between indomethacin and the murine intestinal microbiota.	Liang	2015	1	10.7554/eLife.08973	True	[21539582, 1501650, 24999296, 21508958, 20937875, 23631345, 20498852, 5495986, 3879100, 3622591, 19914921, 20383131, 17391789, 22761885, 10883057, 19667173, 18537837, 17021222, 16272491, 19018661, 23977147, 24670791, 15123066, 24742673, 21249312, 16741115, 20615998, 11381661, 11464731, 6873148, 23869020, 24637603, 14163995, 22389708, 25329595, 20508157, 20705661, 25588524, 25283478, 9654366, 1007…
426	23332745	Xenobiotics shape the physiology and gene expression of the active human gut microbiome.	Maurice		1	10.1016/j.cell.2012.10.052	True	[16085863, 17635549, 21556883, 20383131, 22402401, 20534432, 22699609, 12638660, 20847294, 10508078, 21408168, 20817799, 22674325, 20705661, 11099939, 17803904, 19696045, 17718835, 22173343, 16778840, 7266632, 7104181, 21645016, 22030749, 10681337, 10722477, 21829462, 20203603, 1233222, 22174245, 20444704, 21702898, 11000426, 4418213, 7724478, 18682282, 10592175, 19043404, 20363958, 20368178, 216…
427	31158845	Mapping human microbiome drug metabolism by gut bacteria and their genes.	Zimmermann	2019	1	10.1038/s41586-019-1291-3	True	[23406671, 25091594, 23869020, 9808711, 30733391, 21051639, 28572388, 30269615, 19748469, 27591027, 6512418, 23772041, 2791444, 11744603, 16199517, 29555994, 28530702, 19667173, 19742318, 21436049, 22936781, 22094732, 18611383, 9047341, 28431251, 21959131, 28431252, 25574022, 29126136, 20003500, 14597658, 29194469, 24695404, 26418763, 20383131, 26682918, 25398609, 20709691, 8243504]
428	23194438	Gut Pharmacomicrobiomics: the tip of an iceberg of complex interactions between drugs and gut-associated microbes.	Saad	2012	1	10.1186/1757-4749-4-16	True	[22699609, 334036, 19819907, 22674329, 4155602, 4165044, 4960684, 7266632, 2759492, 15821725, 18682282, 21819238, 231450, 15568985, 15886693, 22902524, 19706501, 12424706, 12473298, 21304727, 16406528, 9487533, 12904817, 23085046, 19282396, 2358251, 8781358, 3055224, 12659723, 6299367, 12771329, 11401298, 12659715, 16614997, 11197087, 19580283, 22018227, 20203603, 19667173, 12714804, 20435137, 36…
429	29262868	Quinones are growth factors for the human gut microbiota.	Fenn	2017	1	10.1186/s40168-017-0380-5	True	[24681100, 23159051, 24882755, 25838377, 26087428, 25772005, 24370461, 25392516, 16086859, 27144353, 27363992, 27819657, 12004133, 25561178, 20338517, 18936492, 26725514, 28045459, 16738554, 15612923, 17700540, 6470528, 26904004, 13827907, 6769390, 16887612, 23692866, 3298580, 22448042, 12508881, 25118885, 13869492, 18261238, 25538694]
430	29130306	Evaluating in Vitro Culture Medium of Gut Microbiome with Orthogonal Experimental Design and a Metaproteomics Approach.	Li	2017	1	10.1021/acs.jproteome.7b00461	True	[]
431	32526207	Personalized Mapping of Drug Metabolism by the Human Gut Microbiome.	Javdan	2020	1	10.1016/j.cell.2020.05.001	True	[30745586, 6121576, 16738554, 15790844, 22506599, 29773078, 12188643, 27409808, 9646007, 27214047, 22402401, 19667173, 28111727, 26283367, 10829079, 28314858, 31209107, 6506755, 27126039, 2723123, 27694800, 12200279, 21436049, 23869020, 22699609, 24264989, 2181492, 10583021, 23909393, 22543367, 11256837, 8205133, 29761785, 28642381, 4087153, 3806366, 10499595, 22388286, 26428513, 23933971, 724658…
432	21383744	Cancer genomics: from discovery science to personalized medicine.	Chin		1	10.1038/nm.2323	True	[6308467, 20843246, 18268322, 20826764, 15118073, 20054297, 20942669, 12509763, 20372153, 18451166, 20818844, 14993899, 20129251, 18552176, 19962665, 18923524, 15520168, 16043828, 15254419, 18316791, 20085938, 18772396, 18594010, 16908931, 19201591, 10440378, 19667264, 15837627, 6308465, 19078957, 6290897, 19330029, 20393554, 17525745, 2989702, 15016963, 12068308, 17218262, 18923523, 19188670, 20…
433	29288237	Genomics-Driven Precision Medicine for Advanced Pancreatic Cancer: Early Results from the COMPASS Trial.	Aung	2017	1	10.1158/1078-0432.CCR-17-2994	True	[21561347, 24131140, 27247222, 26830752, 28373362, 26385075, 23103869, 25719666, 26909576, 28754816, 28810144, 21460848, 26343385, 28460572, 27768182, 27732578, 25896973, 16199517, 12808457, 21546393, 26771021, 10592173, 24213504, 26656494, 27325420, 23000897, 24525232, 25894828, 26457759, 20981102, 20981101, 23416985, 27444064, 26590712, 27902970, 27135926, 28112740, 28288110, 27071093, 25940717…
434	29903880	Real-time Genomic Characterization of Advanced Pancreatic Cancer to Enable Precision Medicine.	Aguirre	2018	1	10.1158/2159-8290.CD-18-0275	True	[24840647, 23856911, 25207767, 26658419, 26439702, 18772397, 26909576, 23103869, 25719666, 25855536, 27732578, 28810144, 21460848, 26343385, 23960185, 22544022, 23945592, 28825726, 26638776, 27111033, 25096233, 28302824, 25366685, 0, 26996308, 26732095, 27882345, 28557599, 22805292, 23020132, 22663011, 26644315, 28034880, 19915144, 28767289, 28726808, 27433846, 22162228, 19826425, 28834438, 28754…
435	23584089	A colorectal cancer classification system that associates cellular phenotype and responses to therapy.	Sadanandam	2013	1	10.1038/nm.3175	True	[10658525, 20129251, 22123976, 10963602, 21460848, 21720365, 10676951, 18698038, 22810696, 22712570, 15016911, 19088021, 19996206, 14693816, 11309499, 12011421, 22081019, 20406975, 22460905, 19454461, 15298707, 21124904, 18480839, 11226292, 23273993, 17881565, 20418870, 15269313, 17998284, 19934290, 17664471, 20473907, 17327601, 16542501, 22003129, 19451425, 21277552]
436	26147207	Chemotherapy-driven dysbiosis in the intestinal microbiome.	Montassier	2015	1	10.1111/apt.13302	True	[]
437	24402367	16S rRNA gene pyrosequencing reveals shift in patient faecal microbiota during high-dose chemotherapy as conditioning regimen for bone marrow transplantation.	Montassier	2014	1	10.1007/s00248-013-0355-4	True	[15057287, 20847294, 20541022, 23553152, 22194876, 17943116, 16272491, 18927500, 23940645, 23354675, 22297845, 20523891, 12930518, 22808168, 17943117, 19940845, 20734040, 17183312, 19235886, 20921388, 19478181, 19514856, 18497261, 12583961, 2416271, 19159071, 18936492, 16904779, 20203603, 19018661, 9593116, 18941009, 17586664, 19321416, 20121491, 18665274, 19043404, 6704313, 11395984, 16332807, 2…
438	29097493	Gut microbiome modulates response to anti-PD-1 immunotherapy in melanoma patients.	Gopalakrishnan	2017	1	10.1126/science.aan4236	True	[25667295, 25891173, 25399552, 23651186, 25858804, 28198830, 25786696, 25838377, 26339017, 27380134, 17657310, 26541606, 24264989, 24264990, 27189322, 25409260, 28131785, 27301722, 28251903, 26359337, 26940869, 26997480, 27671167, 25765070, 21596990, 22699609, 18407065, 20203603, 24939656, 20827291, 21702898, 28296584, 28368458, 17965431, 10592173, 28069752, 25428505, 28380359, 22699610, 22402401…
439	29302014	The commensal microbiome is associated with anti-PD-1 efficacy in metastatic melanoma patients.	Matson		1	10.1126/science.aao3290	True	[25428505, 28650338, 27981969, 26541606, 22658127, 25891173, 29097494, 27717798, 24264989, 26541610, 21205640, 20566854, 28215708, 25970248, 26645196, 17909797]
440	29097494	Gut microbiome influences efficacy of PD-1-based immunotherapy against epithelial tumors.	Routy	2017	1	10.1126/science.aan3706	True	[]
441	28431244	Bacterial Metabolism Affects the C. elegans Response to Cancer Chemotherapeutics.	García-González		1	10.1016/j.cell.2017.03.046	True	[11420335, 16738554, 26800234, 7240186, 9931004, 27607555, 4366476, 23540700, 27160191, 22731941, 21093785, 23415229, 27401247, 12724731, 23540701, 21988831, 16990856, 20490923, 26541606, 23435359, 26541610, 24264990, 23540702, 24529378, 27383050, 24731597, 26631516, 25172020]
442	24264989	Commensal bacteria control cancer response to therapy by modulating the tumor microenvironment.	Iida		1	10.1126/science.1240527	True	[21205662, 22424233, 22840839, 22705104, 21402903, 20303878, 22231700, 20303871, 17704786, 12186845, 15833879, 22547653, 17217564, 14576837, 17593552, 19767732, 21629295, 18767116, 15705895, 15523100, 17671894, 9756937, 22749822, 22278394, 17657310]
443	24264990	The intestinal microbiota modulates the anticancer immune effects of cyclophosphamide.	Viaud		1	10.1126/science.1240537	True	[22674334, 23034650, 19701202, 20523891, 21099116, 23157435, 21611872, 21156650, 14768038, 21148486, 23791611, 22194876, 20620945, 20660719, 18806780, 16813977, 22961052, 20962846, 17704786, 22308361, 21087444, 21937990, 21596591]
444	17380152	Stratified medicine: strategic and economic implications of combining drugs and clinical biomarkers.	Trusheim		1	10.1038/nrd2251	True	[]
446	28714965	A wellness study of 108 individuals using personal, dense, dynamic data clouds.	Price	2017	1	10.1038/nbt.3870	True	[22450380, 21364692, 25635347, 25146375, 22424236, 22887886, 24316577, 12060727, 16723398, 14597658, 18574061, 12551853, 23134073, 2551124, 17138933, 3168304, 18940858, 9491270, 11602490, 18252821, 27230658, 16188921, 23128233, 24044563, 17478563, 17604107, 24703697, 27404516, 24823311, 20639394, 20972438, 9107426, 15858186, 24011069, 11600554, 16186419, 19479, 21334394, 24498130, 9616308, 262833…
447	23869020	Predicting and manipulating cardiac drug inactivation by the human gut bacterium Eggerthella lenta.	Haiser		1	10.1126/science.1235872	True	[22674325, 21051639, 7266632, 11802712, 6836275, 182668, 21304654, 20489017, 2759492, 9171062, 23332745, 11591649, 15327980, 22730293, 14759262, 18506428, 4264139, 6054009, 10965891, 11525233, 20946265]
448	6836275	Digoxin-inactivating bacteria: identification in human gut flora.	Saha		1	10.1126/science.6836275	True	[]
449	7266632	Inactivation of digoxin by the gut flora: reversal by antibiotic therapy.	Lindenbaum		1	10.1056/NEJM198110013051403	True	[]
450	17499606	Inflammatory bowel disease: clinical aspects and established and evolving therapies.	Baumgart		1	10.1016/S0140-6736(07)60751-X	True	[]
451	28398304	Engineered probiotic Escherichia coli can eliminate and prevent Pseudomonas aeruginosa gut infection in animal models.	Hwang	2017	1	10.1038/ncomms15028	True	[26464014, 18074031, 18240278, 15708311, 19364832, 20110388, 22459613, 21896905, 23840383, 23808914, 23763381, 19255432, 25626737, 20534565, 27437587, 24590046, 16687478, 24432250, 1735012, 10998646, 17116686, 8342990, 14522530, 16762075, 20805335, 15784570, 23943780, 7965535, 21847113, 15601723, 2644260, 3920477, 10829079, 21933410, 21097934, 21772263, 18592563, 9892699, 26455828, 10652108, 2422…
452	24259713	Gnotobiotic mouse model of phage-bacterial host dynamics in the human gut.	Reyes	2013	1	10.1073/pnas.1319470110	True	[20147985, 19834481, 23828941, 20631792, 21880779, 18541415, 23836644, 22030749, 20416301, 17379808, 21572966, 22808158, 23380084, 22420857, 22355105, 23690590, 21998396, 22205877, 22491358, 19748469, 22094732, 7768817, 16285866, 6460871, 19699505, 23045666]
453	29323293	Precision editing of the gut microbiota ameliorates colitis.	Zhu	2018	1	10.1038/nature25172	True	[17699621, 18030708, 20833380, 19783002, 23843452, 23263554, 23478337, 26210164, 17923086, 21565393, 28182951, 23393266, 12670690, 10750645, 7768364, 8607501, 17760501, 20203502, 22582016, 27869789, 15479682, 27798599, 11274105, 20383131, 25061071, 16731699, 23060610, 18160481, 19237529, 20864996, 21704084, 2832370, 10085161, 22186610, 17900983, 15825073, 16237000, 12901609, 18347048, 18034866, 2…
454	31015663	Engineered commensal microbes for diet-mediated colorectal-cancer chemoprevention.	Ho	2018	1	10.1038/s41551-017-0181-y	True	[]
455	28431252	Engineered Regulatory Systems Modulate Gene Expression of Human Commensals in the Gut.	Lim		1	10.1016/j.cell.2017.03.045	True	[21857964, 2231712, 11094294, 21261817, 9716577, 20569222, 20383131, 21864098, 26951680, 15173120, 25574022, 26443740, 18424797, 20067610, 16306983, 23828941, 21436049, 19748469, 22094732, 10972792, 22894855, 18832322, 9512703, 9512704, 15260494, 7826010, 27468280, 24315484, 14764926, 18611383, 24639514, 17928170, 24463512, 8747474, 23955152, 9092630, 19707186, 18996345, 19443545, 27073099, 26918…
456	27206819	2016 ESC Guidelines for the diagnosis and treatment of acute and chronic heart failure: The Task Force for the diagnosis and treatment of acute and chronic heart failure of the European Society of Cardiology (ESC)Developed with the special contribution of the Heart Failure Association (HFA) of the ESC.	Ponikowski	2016	1	10.1093/eurheartj/ehw128	True	[]
457	15265849	Trends in heart failure incidence and survival in a community-based population.	Roger		1	10.1001/jama.292.3.344	True	[]
458	26549714	Isosorbide Mononitrate in Heart Failure with Preserved Ejection Fraction.	Redfield	2015	1	10.1056/NEJMoa1510774	True	[16855265, 12742291, 26089855, 22766339, 6337742, 10338458, 7424945, 25286913, 13678871, 19001508, 16963472, 23258572, 25605640, 22281246, 12578874, 20978470, 24656112, 24765212, 21621676, 24485546, 19405975, 25908073, 22932717, 23478662, 25599350, 24449810, 24519908, 15681386, 16277824, 12947439, 11551842, 17088459, 25533966, 18167491, 26449137]
459	26547357	Effect of Vericiguat, a Soluble Guanylate Cyclase Stimulator, on Natriuretic Peptide Levels in Patients With Worsening Chronic Heart Failure and Reduced Ejection Fraction: The SOCRATES-REDUCED Randomized Trial.	Gheorghiade		1	10.1001/jama.2015.15734	True	[]
460	25881939	Cardiovascular drug development: is it dead or just hibernating?	Fordyce		1	10.1016/j.jacc.2015.03.016	True	[]
462	28438806	Emerging Affinity-Based Proteomic Technologies for Large-Scale Plasma Profiling in Cardiovascular Disease.	Smith		1	10.1161/CIRCULATIONAHA.116.025446	True	[23245604, 25520374, 16104058, 12488461, 21817166, 16746340, 271964, 16104056, 16525410, 14718574, 21632744, 24870542, 24870543, 25613900, 23276153, 18456800, 12634793, 23749302, 22210691, 24051958, 22972900, 24520068, 13846364, 19884488, 5135623, 11945853, 18760965, 23154053, 21292681, 19959625, 2084487, 12454649, 24755770, 25252753, 19710485, 19710484, 19959623, 24694529, 23215010, 26898911, 24…
463	28967680	Circulating proteins as predictors of incident heart failure in the elderly.	Stenemo	2017	1	10.1002/ejhf.980	True	[]
464	31104495	Proteomic Bioprofiles and Mechanistic Pathways of Progression to Heart Failure.	Ferreira		1	10.1161/CIRCHEARTFAILURE.118.005897	True	[29174291, 9886707, 10768918, 11513900, 29174292, 21454299, 25737496, 22907935, 24464777, 28967680, 27606777, 25332706, 22562498, 23109678, 10569329, 14564310, 1595688, 1595689, 1595690, 21646338, 27647809, 26916049, 18052910, 28465299, 19237447, 8983665, 17587490, 27591224, 26457518, 10549288, 28762762, 24864079, 24478772, 26916171, 22555979, 20843516, 29153200, 27744089, 21636802, 27613501, 153…
465	31862877	Profiling of the plasma proteome across different stages of human heart failure.	Egerstedt	2019	1	10.1038/s41467-019-13306-y	True	[12748317, 23989710, 18480207, 2225374, 30062185, 18040051, 14718574, 16104056, 21632744, 28438806, 29875488, 21165148, 25613900, 10802651, 21070922, 22907935, 22939561, 25985013, 11102746, 23132824, 29022597, 30283141, 29133944, 27365449, 26635390, 29258991, 22595970, 28129359, 28240269, 30072576, 27318201, 28428221, 21325005, 29656687, 15023878, 17492053, 27149122, 28262700, 29875326, 29279339,…
466	32860016	Genetics meets proteomics: perspectives for large population-based studies.	Suhre	2020	1	10.1038/s41576-020-0268-2	True	[27899670, 21886157, 26160913, 12488461, 18464913, 23868113, 5333359, 30072576, 6697541, 29258991, 30250126, 30111768, 4143927, 22595970, 28031287, 27532455, 30305743, 22158673, 30099871, 28117396, 12634793, 28438806, 31950079, 24870542, 24870543, 31857451, 28495876, 28938075, 30958262, 31772123, 31566909, 27629641, 31406385, 29443976, 24912389, 31573204, 27596149, 29425105, 31442052, 29849057, 2…
472	27342221	Selecting instruments for Mendelian randomization in the wake of genome-wide association studies.	Swerdlow	2016	1	10.1093/ije/dyw088	True	[15879400, 12689998, 16325682, 4913914, 24447391, 17886233, 16621596, 19474294, 22876189, 21345260, 14511923, 15075143, 15075142, 16410347, 21216802, 20813862, 15576467, 18974833, 18439548, 21300955, 24563418, 24097068, 20935630, 19430479, 20154341, 19503597, 18179892, 20686565, 18193044, 19060906, 19060910, 18454146, 20081857, 20081858, 19114657, 19430483, 20966902, 20397748, 19851299, 19079260,…
473	24755770	Homogenous 96-plex PEA immunoassay exhibiting high sensitivity, specificity, and excellent scalability.	Assarsson	2014	1	10.1371/journal.pone.0095192	True	[15890779, 15970581, 21325298, 20003342, 22171321, 11981560, 15155907, 21646338, 17369836, 21242282, 18171715, 23239622, 19196555, 11368702, 1105061, 14063511, 23171435, 23937133, 24107468, 23014600]
475	25332706	Heart 'omics' in AGEing (HOMAGE): design, research objectives and characteristics of the common database.	Jacobs	2014	1	10.7555/JBR.28.20140045	True	[23741058, 8622246, 11378002, 15924986, 17428822, 11465964, 17699180, 12042009, 21422000, 15808129, 16937029, 22611136, 21939835, 9594084, 18601594, 11518842, 17452507, 22562498, 19246701, 19506096, 23684562, 21731613, 17056315, 21059429, 19351411, 21450640, 22974443, 23821090, 11403364, 16154016, 10569329, 12457784, 16644310, 19324966, 9297994, 19454737, 19001024]
476	16141402	A comparison of three different methods to evaluate endothelium-dependent vasodilation in the elderly: the Prospective Investigation of the Vasculature in Uppsala Seniors (PIVUS) study.	Lind	2005	1	10.1161/01.ATV.0000184769.22061.da	True	[]
477	1216390	A study of middle-aged men with particular reference to risk factors for cardiovascular disease.	Hedstrand		1		True	[]
478	19365001	Epidemiology of incident heart failure in a contemporary elderly cohort: the health, aging, and body composition study.	Kalogeropoulos		1	10.1001/archinternmed.2009.40	True	[17194875, 17353436, 15351160, 12409541, 15265849, 18299498, 10074960, 16828634, 9924171, 10807470, 15331311, 12503980, 15215805, 17562950, 1669507, 16314541, 5367885, 19777072, 15888695, 16155264, 10075613, 2242416, 9584027, 8241375, 16461823, 11755288, 16228142, 11295963, 15193686, 16832005, 12932607, 2000773, 10220642]
479	22562498	Prevalence of preclinical and clinical heart failure in the elderly. A population-based study in Central Italy.	Mureddu	2012	1	10.1093/eurjhf/hfs052	True	[]
480	23787717	Evaluation of different strategies for identifying asymptomatic left ventricular dysfunction and pre-clinical (stage B) heart failure in the elderly. Results from 'PREDICTOR', a population based-study in central Italy.	Mureddu	2013	1	10.1093/eurjhf/hft098	True	[]
481	10569329	The design of a prospective study of Pravastatin in the Elderly at Risk (PROSPER). PROSPER Study Group. PROspective Study of Pravastatin in the Elderly at Risk.	Shepherd		1	10.1016/s0002-9149(99)00533-0	True	[]
482	12457784	Pravastatin in elderly individuals at risk of vascular disease (PROSPER): a randomised controlled trial.	Shepherd		1	10.1016/s0140-6736(02)11600-x	True	[]
483	23250912	Resting heart rate and incident heart failure and cardiovascular mortality in older adults: role of inflammation and endothelial dysfunction: the PROSPER study.	Nanchen	2012	1	10.1093/eurjhf/hfs195	True	[]
484	31808145	Optimal approximate conversions of odds ratios and hazard ratios to risk ratios.	VanderWeele	2020	1	10.1111/biom.13197	True	[]
485	26661904	Combining information on multiple instrumental variables in Mendelian randomization: comparison of allele score and summarized data methods.	Burgess	2015	1	10.1002/sim.6835	True	[16617274, 10922351, 12689998, 23131671, 17715159, 17886233, 24062299, 24097068, 22885922, 22426310, 22479202, 24114802, 25773750, 23549180, 23863760, 24681576, 26291580, 15075143, 16862161, 17273975, 17466535, 10521860, 15887296, 17222330, 25382280, 22374818, 16755261, 18974171, 16544290, 23733419, 20864672, 21378990, 25950993, 26050253, 21414999]
486	28944551	Mendelian randomization with fine-mapped genetic data: Choosing from large numbers of correlated instrumental variables.	Burgess	2017	1	10.1002/gepi.22077	True	[26773131, 27061298, 24114802, 25660081, 26661904, 25773750, 21414999, 23658731, 26343387, 25948564, 22829776, 12689998, 17715159, 26854917, 22936694, 17886233, 27027514, 20813862, 24227294, 22426310, 27019110]
488	27548312	A reference panel of 64,976 haplotypes for genotype imputation.	McCarthy	2016	1	10.1038/ng.3643	True	[17943122, 26432245, 24974849, 26368830, 26366554, 17572673, 19543373, 21058334, 22820512, 23269371, 25338720, 27270105, 11129752, 18464913, 23696881, 6333994, 22426792, 27153703, 26176920, 25470054, 12493913, 23296920, 20167617, 20517342]
490	27694465	Increasing Transparency Through a Multiverse Analysis.	Steegen		1	10.1177/1745691616658637	True	[]
493	31691826	Ensembl 2020.	Yates		1	10.1093/nar/gkz966	True	[23180798, 11125122, 20944595, 25954001, 27337980, 27141089, 30576484, 25887522, 28365736, 25236461, 29092050, 29686065, 11237011, 30407521, 27268795, 30357393, 30395293, 30395287, 29750242, 29112718, 21785142, 22955616, 22398613, 27863232, 23068444, 22955991, 29156006, 30371827, 15965027, 31147538, 31738401, 29165669, 30357364, 29190272, 30445541, 19561590, 20354512, 29112716, 29040681, 26673716…
494	26343387	A comprehensive 1,000 Genomes-based genome-wide association meta-analysis of coronary artery disease.	Nikpay	2015	1	10.1038/ng.3396	True	[23616109, 22129254, 23202125, 21378988, 23128226, 21378986, 21966275, 20032323, 17878422, 20579540, 16554528, 18499582, 24507774, 22319020, 17554300, 20126254, 21167468, 20601685, 19103604, 7697725, 16209944, 23209423, 22184326, 24213632, 17018701, 23921380, 20502693, 24604202, 22941192, 10559937, 17634449, 15834428, 12000961, 17980156, 22300583, 14699081, 24097068, 20881960, 22885922, 22885924,…
496	31152163	A catalog of genetic loci associated with kidney function from analyses of a million individuals.	Wuttke	2019	1	10.1038/s41588-019-0407-x	True	[23727165, 23727169, 27102194, 15385656, 28919116, 24315119, 28434650, 27477491, 28452372, 26831199, 22962313, 22479191, 20383146, 20383145, 19430482, 29403010, 22797727, 29779033, 29558500, 27588450, 29180396, 25273069, 26441289, 28942963, 27548312, 23128226, 27920155, 26414676, 25597830, 26414678, 27263491, 17668372, 25552646, 19332510, 30760496, 24578125, 16177542, 29022597, 29955180, 25738250…
498	30297969	Fine-mapping type 2 diabetes loci to single-variant resolution using high-density imputation and islet-specific epigenome maps.	Mahajan	2018	1	10.1038/s41588-018-0241-6	True	[28566273, 28869590, 29632382, 27548312, 28933420, 27990689, 27402621, 20581827, 22885922, 21874001, 22158537, 22426310, 27841877, 21104887, 30087441, 20686565, 23104008, 26432245, 27398621, 10677506, 21378176, 16885549, 15115830, 7716547, 8923010, 10204114, 12559865, 27535533, 25954001, 15685168, 24413736, 28193859, 29412141, 26551672, 25211022, 24296717, 28490609, 24702953, 26624892, 24699409, …
501	27749700	Sensitivity Analyses for Robust Causal Inference from Mendelian Randomization Analyses with Multiple Genetic Variants.	Burgess		1	10.1097/EDE.0000000000000559	True	[16617274, 16755261, 12689998, 17715159, 11101554, 23549180, 24681576, 23131671, 26291580, 26661904, 15075143, 17886233, 21325005, 22421339, 23868113, 26016847, 25853659, 21909115, 24114802, 25773750, 20813862, 24062299, 21300955, 21378990, 25726324, 25660081, 24474739, 22247045, 16103445, 19926667, 25609096, 26628427, 24863158, 21642771, 23083789, 25950993, 12958120, 21784880, 9310563, 26050253,…
502	23349493	Galectin-3 deficiency accelerates high-fat diet-induced obesity and amplifies inflammation in adipose tissue and pancreatic islets.	Pejnovic	2013	1	10.2337/db12-0222	True	[21633179, 19633656, 19633658, 14679176, 14679177, 16505240, 21478880, 21217695, 21876127, 19594632, 19124760, 18845486, 22213244, 21442355, 11162652, 11689472, 19359660, 16600178, 21791638, 3899825, 7024027, 15731463, 18005036, 19481752, 22064706, 20111012, 19910631, 20445103, 20636820, 20357360, 17916553, 17200717, 18250477, 18825751, 19706535, 22167721, 19690064, 21233852, 20075245, 20588114, …
503	9541484	Adipocyte macrophage colony-stimulating factor is a mediator of adipose tissue growth.	Levine		1	10.1172/JCI2293	True	[6299005, 1262696, 1990292, 1915705, 1503804, 1505635, 8493530, 8503951, 8317385, 8347348, 8234508, 7937762, 7525108, 7813011, 7815681, 7737360, 7738178, 7667279, 8571133, 8781564, 8783120, 8828834, 8874489, 8897661, 8910278, 8981363, 8988090, 9002639, 9112246, 9337198, 13428781, 206638, 5098392, 2429324]
504	22209156	The inflammatory biomarker YKL-40 as a new prognostic marker for all-cause mortality in patients with heart failure.	Harutyunyan	2011	1	10.1016/j.imbio.2011.11.003	True	[]
505	29679024	Cysteine protease cathepsins in cardiovascular disease: from basic research to clinical trials.	Liu		1	10.1038/s41569-018-0002-3	True	[]
506	30012324	Blood CSF1 and CXCL12 as Causal Mediators of Coronary Artery Disease.	Sjaarda	2018	1	10.1016/j.jacc.2018.04.067	True	[]
507	30830862	Increased FGF23 protects against detrimental cardio-renal consequences during elevated blood phosphate in CKD.	Clinkenbeard	2019	1	10.1172/jci.insight.123817	True	[16467171, 16869716, 16735491, 16123154, 15040831, 16436388, 17086194, 11344269, 14988389, 6276432, 16597685, 21726676, 22006328, 16904389, 12110209, 22458393, 26228644, 23187128, 27837149, 11062477, 11737582, 7550339, 12711740, 16449303, 24706917, 28620244, 15133511, 15961556, 15687325, 17710231, 19837926, 17091124, 21115613, 26654353, 18687639, 15698453, 21985788, 11504888, 26648942, 27576942, …
508	30592365	Adrenomedullin in heart failure: pathophysiology and therapeutic application.	Voors	2018	1	10.1002/ejhf.1366	True	[23070579, 29710416, 29791084, 25194294, 12633546, 17090768, 15812748, 29251818, 17113398, 11099986, 23293303, 9665212, 20354029, 18272102, 2913385, 26541788, 27040515, 8387282, 8074714, 9620797, 26514202, 15269340, 16373602, 11754972, 10217420, 8024557, 28150464, 7720662, 12051712, 9729514, 27207191, 26767744, 9213369, 9241097, 10908086, 27307317, 26040754, 23355623, 27640364, 18000597, 12364390…
509	33532663	Galectin-3 Inhibition With Modified Citrus Pectin in Hypertension.	Lau	2021	1	10.1016/j.jacbts.2020.10.006	True	[12473553, 1463530, 12788569, 20425490, 16549783, 17259811, 15520318, 22026577, 22939561, 30573026, 28446515, 19061992, 18832596, 21494626, 14663471, 18616067, 26796388, 28229053, 20543654, 27037982, 28495953, 25445300, 23953701, 23291728, 29968538, 30808201, 20525986, 20385961, 15313958, 12034658, 16636176, 12154103, 15342170, 19747906, 26217237]
510	32470470	Cathepsin L-selective inhibitors: A potentially promising treatment for COVID-19 patients.	Liu	2020	1	10.1016/j.pharmthera.2020.107587	True	[23678171, 29511076, 28596841, 15661874, 12538657, 22816037, 23536651, 18562523, 28332696, 32187464, 31987001, 29565998, 9074757, 32007143, 23321766, 14985565, 16537586, 12086554, 21261956, 20176631, 32041276, 17698625, 24501399, 9705954, 32434697, 31126955, 8278823, 19096007, 21325420, 15030688, 21952035, 15099520, 32275812, 29642580, 19959474, 32142651, 32312781, 32004427, 12021314, 26448863, 3…
512	22939561	Galectin-3, a marker of cardiac fibrosis, predicts incident heart failure in the community.	Ho	2012	1	10.1016/j.jacc.2012.04.053	True	[20019324, 1463530, 12788569, 16168273, 20458341, 15520318, 19098114, 16979009, 20130888, 20525986, 22026577, 474565, 20153309, 14960742, 10075613, 5122894, 12215132, 709763, 2936235, 1401629, 15211606, 17569110, 21204120, 21641051, 21600537, 10225438, 16549783, 17259811, 22110019, 20425490, 18202187, 19747906, 19061992, 18832596, 21494626, 21189092, 15630413, 18809382]
513	34051347	Hepatocyte Growth Factor and Incident Heart Failure Subtypes: The Multi-Ethnic Study of Atherosclerosis (MESA).	Ferraro	2021	1	10.1016/j.cardfail.2021.04.022	True	[26935038, 31663094, 23741058, 21060326, 30316935, 32192660, 28360225, 30165978, 32762458, 24951759, 16100005, 12201209, 20203323, 27729582, 28572400, 31085382, 29609131, 21572126, 16084160, 12397006, 25381326, 30571492, 27977529, 20338463, 30137406, 17090767, 27871223, 28408453, 15522281, 29795355, 15533859, 19479183, 1421367, 9311255, 26961239, 28662936, 31434508]
514	19245965	Resistin, adiponectin, and risk of heart failure the Framingham offspring study.	Frankel	2008	1	10.1016/j.jacc.2008.07.073	True	[17194875, 15265849, 11295963, 12151467, 16030278, 15890981, 12654604, 14960742, 15710760, 12578865, 16286524, 15998471, 16022972, 17178123, 16822679, 17384443, 10604883, 11222466, 15082700, 16622137, 16621874, 16157772, 474565, 1401620, 12615693, 10634338, 3899825, 10342346, 10075613, 5122894, 8548102, 9603539, 12374515, 11201732, 12531878, 14550293, 17127799, 11327100, 10094579, 10677535, 10048…
515	25223819	CXCL16 is a novel diagnostic marker and predictor of mortality in inflammatory cardiomyopathy and heart failure.	Borst	2014	1	10.1016/j.ijcard.2014.08.033	True	[]
516	32349122	Characterizing heart failure with preserved and reduced ejection fraction: An imaging and plasma biomarker approach.	Kanagala	2020	1	10.1371/journal.pone.0232280	True	[27206819, 24618346, 20685685, 30772227, 24124732, 22611136, 29321034, 24958077, 24716680, 28039229, 29660263, 28204448, 21794933, 8475878, 26595788, 27095819, 29248646, 31926856, 31843232, 26493383, 28785707, 28360225, 16353438, 31401742, 25336215, 23475781, 12413374, 24063842, 11527636, 11751660, 26754625, 23684677, 26472682, 27838133, 25240451, 23716130, 29044932, 26338372, 26225557, 26449727,…
517	16636100	Lysosomal, cytoskeletal, and metabolic alterations in cardiomyopathy of cathepsin L knockout mice.	Petermann	2006	1	10.1096/fj.05-5517fje	True	[]
518	21147810	Cathepsin-L contributes to cardiac repair and remodelling post-infarction.	Sun	2010	1	10.1093/cvr/cvq328	True	[]
519	33774649	Cathepsin L plays a key role in SARS-CoV-2 infection in humans and humanized mice and is a promising target for new drug development.	Zhao	2021	1	10.1038/s41392-021-00558-8	True	[33486212, 32282022, 32142651, 20592051, 18956256, 20515569, 26883384, 30604460, 24911884, 32278764, 25288733, 21435673, 21430054, 32362314, 9141479, 33364201, 16081529, 16339146, 32361028, 32470470, 32219363, 32651579, 32015507, 18562523, 32207377, 32041276, 32221306, 23388721, 27455305, 31996437, 32485164, 20978541, 31243124, 23362321, 32413319, 24600012, 28636671, 15982660, 26953343, 20466822,…
520	30006491	Protein Biomarkers of Cardiovascular Disease and Mortality in the Community.	Ho	2018	1	10.1161/JAHA.117.008108	True	[25520374, 24268611, 24526693, 17372189, 474565, 10485253, 16029895, 5122894, 15211606, 21204120, 20667078, 22907935, 19567439, 15901858, 20479029, 12186797, 21915365, 20378848, 19558480, 18513511, 17259371, 24995977, 1374388, 27434652, 11024568, 19245965, 21187261, 26948990, 23518194, 1698311, 23162014, 10733371, 9416885, 19321167, 11884012, 27045005, 10903648, 16116069, 12578870, 23230311, 1579…
521	27327800	Development and Validation of a Protein-Based Risk Score for Cardiovascular Outcomes Among Patients With Stable Coronary Heart Disease.	Ganz		1	10.1001/jama.2016.5951	True	[]
522	32830215	Assessment of causality of natriuretic peptides and atrial fibrillation and heart failure: a Mendelian randomization study in the FINRISK cohort.	Geelhoed		1	10.1093/europace/euaa158	True	[27599814, 29018174, 29600782, 21377224, 19219041, 21273288, 26908625, 29892602, 26282889, 26508744, 25176015, 28402745, 29253899, 23637347, 29892015, 20445134, 23315043, 20935630, 21909115, 31077706]
523	33115406	The impact of growth differentiation factor 15 on the risk of cardiovascular diseases: two-sample Mendelian randomization study.	Wang	2020	1	10.1186/s12872-020-01744-2	True	[28116648, 27974345, 31875646, 14578467, 30204280, 26417057, 27811204, 22907935, 31263996, 12689998, 30772304, 29531354, 31161347, 26139635, 27318201, 31233103, 29892015, 31919418, 30586722, 26343387, 17886233, 16621596, 27749700, 27061298, 28664250, 28154101, 30586727, 25294786, 31280356, 24332149, 30929988, 22284249, 24447735, 31379242, 32305327, 22386250, 16397141, 23231375, 17848615, 20855664…
524	28108528	Triangulation in aetiological epidemiology.	Lawlor		1	10.1093/ije/dyw314	True	[18854702, 26800751, 28130320, 27694566, 18226080, 14283879, 6999345, 20436029, 21349903, 3042650, 7672889, 17062632, 20631043, 21450688, 23549193, 22781362, 10922351, 19454737, 17886233, 12689998, 25064373, 26050253, 27061298, 27427429, 20335814, 22317815, 25245043, 24363326, 27613659, 18076282, 26965542, 7807658, 12117397, 26172863, 20516377, 23508404, 24591335, 12493255, 26978208, 23064411, 19…
525	33092734	Proteomic Signatures of Heart Failure in Relation to Left Ventricular Ejection Fraction.	Adamo		1	10.1016/j.jacc.2020.08.061	True	[29096787, 27427221, 27208050, 30429050, 30062185, 29024350, 24130003, 26246647, 27009553, 1977182, 11685168, 30355136, 31183637, 28624483, 27327800, 28438806, 32237898, 31047008, 31475794]
526	31978332	A Multi-tissue Transcriptome Analysis of Human Metabolites Guides Interpretability of Associations Based on Multi-SNP Models for Gene Expression.	Ndungu	2020	1	10.1016/j.ajhg.2020.01.003	True	[22243964, 20369019, 22307276, 24204291, 26854917, 25439722, 24830394, 27866706, 12689998, 23934314, 27019110, 26258848, 28238358, 29739930, 27835642, 29771313, 30239796, 22286219, 23032255, 24816252, 26160913, 29022597, 25605792, 22257669, 28516912, 21886157, 20808728, 20562875, 29140435, 24114802, 31001318, 30096133, 29808603, 30926970, 3081514, 24363662, 28065468, 29955180, 30926968, 23676674]
527	21508958	Enterotypes of the human gut microbiome.	Arumugam	2011	1	10.1038/nature09944	True	[15831718, 12363017, 16000838, 16741115, 19043404, 17916580, 18941009, 20203603, 18587409, 20489017, 19900971, 17594176, 19601958, 18940858, 19018661, 17633442, 1681580, 20171997, 19508560, 19712312, 10831441, 12524406, 19892944, 19553672, 10981693, 15388697, 17183309, 19498350, 17448153, 12228259, 19540811, 17183312, 17224063, 2379871, 9212428, 20959381, 17586664, 19164758]
528	16085863	Genetic diversity of viable, injured, and dead fecal bacteria assessed by fluorescence-activated cell sorting and 16S rRNA gene analysis.	Ben-Amor		1	10.1128/AEM.71.8.4679-4689.2005	True	[2231712, 2200342, 12957972, 15790844, 10878564, 12406706, 11260599, 7981107, 8987359, 12638660, 9841668, 11772630, 11220305, 10630441, 12039758, 12363017, 11772617, 12055347, 11157169, 11099939, 7683181, 9097423, 8837422, 7487040, 10049895, 14985472, 11571208, 14711639, 7683183, 11000436, 14660412, 8824607, 12480096, 14762789, 10688198, 12849783, 3447015, 11157210, 11000426, 10543789, 10831441, …
529	20498852	Through ageing, and beyond: gut microbiota and inflammatory status in seniors and centenarians.	Biagi	2010	1	10.1371/journal.pone.0010667	True	[1488164, 9129468, 5015482, 2480341, 19047800, 18240544, 17116321, 18400689, 19026645, 18090652, 17472627, 17448153, 11990498, 15184159, 15466557, 16461645, 19508720, 18941009, 19508560, 19693277, 10902049, 17183309, 18665274, 19601958, 20171997, 17307704, 19343057, 19712312, 19737302, 14524616, 19376217, 10742256, 12480096, 19222573, 19774643, 18936492, 19235886, 18541210, 19665961, 17933936, 19…
530	18716189	Cesarean delivery may affect the early biodiversity of intestinal bacteria.	Biasucci		1	10.1093/jn/138.9.1796S	True	[]
531	21375714	Bifidobacterium population analysis in the infant gut by direct mapping of genomic hybridization patterns: potential for monitoring temporal development and effects of dietary regimens.	Boesten	2010	1	10.1111/j.1751-7915.2010.00216.x	True	[11295190, 2200342, 7535888, 18665274, 19190178, 16277782, 16085863, 6513816, 18685514, 19141304, 19693277, 19228290, 20389288, 20566857, 11772630, 16887708, 17941914, 17596738, 15870317, 10630441, 11172990, 11688800, 11352068, 16329974, 17916580, 16039804, 15916644, 15280282, 9809413, 10508082, 10991623, 12571054, 16819463, 15831389, 17594176, 15668012, 16882802, 17332189, 20203603, 19508560, 12…
532	20562280	Metatranscriptome analysis of the human fecal microbiota reveals subject-specific expression profiles, with genes encoding proteins involved in carbohydrate metabolism being dominantly expressed.	Booijink	2010	1	10.1128/AEM.00502-10	True	[2231712, 18848555, 8653120, 16085863, 16101761, 12570994, 17387748, 18316740, 18725995, 18783384, 16741115, 11157169, 17158612, 19286790, 17916580, 16461729, 17276052, 16269790, 10232646, 11011112, 17608970, 15982764, 16000831, 20203603, 19508560, 14611802, 15240314, 11870062, 16782812, 17401749, 11983890, 11055900, 12571043, 12969510, 18407065, 19043404, 18575584, 16125009, 18971961, 7501463, 1…
533	20634238	Comparative genomics of the genus Bifidobacterium.	Bottacini	2010	1	10.1099/mic.0.039545-0	True	[]
534	22162948	Gut microbiota is a key modulator of insulin resistance in TLR 2 knockout mice.	Caricilli	2011	1	10.1371/journal.pbio.1001212	True	[17229948, 15662001, 18762020, 16741264, 19506576, 1716521, 15864338, 14679176, 14679177, 15685170, 17456850, 18305141, 17090751, 16873530, 19409563, 15472123, 21407244, 16365060, 17183312, 15790845, 4593741, 16887585, 12524386, 15241424, 15558232, 17519423, 17053832, 20967535, 20407745, 20203013, 19240062, 15486293, 19117545, 16424940, 9516198, 8357355, 19841034, 15505215, 20724524, 21228220, 17…
535	8307454	Butyrate oxidation is impaired in the colonic mucosa of sufferers of quiescent ulcerative colitis.	Chapman		1	10.1136/gut.35.1.73	True	[1395977, 1612357, 14907713, 4664932, 4850363, 618869, 30683, 6106826, 7429343, 7028579, 3678950, 3180970, 2539312, 2232102, 1988261, 8495306]
537	20679230	Impact of diet in shaping gut microbiota revealed by a comparative study in children from Europe and rural Africa.	De Filippo	2010	1	10.1073/pnas.1005963107	True	[16741115, 15790844, 18497261, 15699220, 17016449, 16569502, 2513902, 18541218, 17183309, 19043404, 20203603, 20368178, 17596738, 19664674, 18174328, 19508720, 4211989, 18180751, 15295277, 18936492, 8125387, 2000822, 2773895, 3678950, 20376150, 19648494, 15710972, 17406329, 17586664, 15034147, 19801464]
538	18083887	The Mucin degrader Akkermansia muciniphila is an abundant resident of the human intestinal tract.	Derrien	2007	1	10.1128/AEM.01226-07	True	[8837410, 1688842, 15608200, 17933936, 15388697, 15831718, 12597356, 9296261, 19709182, 12520066, 19712374, 14641599, 563214, 12427955, 10543789, 7679962, 12200269]
539	18401439	Molecular analysis of the gut microbiota of identical twins with Crohn's disease.	Dicksved	2008	1	10.1038/ismej.2008.37	True	[]
540	20566857	Delivery mode shapes the acquisition and structure of the initial microbiota across multiple body habitats in newborns.	Dominguez-Bello	2010	1	10.1073/pnas.1002601107	True	[15911771, 18043622, 19056990, 19892944, 18794915, 17594176, 9890463, 10232646, 18716189, 16882802, 15505215, 18931303, 18996345, 17210919, 15821725, 19396371, 12919854, 2264727, 16009137, 18234854, 18264105, 19004758, 18487399, 17220268, 19478181, 20231444, 16572100, 16380405, 18266879, 14998382, 19135235, 17259094, 18045446, 17881377, 16731699, 18497261, 16845035, 16820507, 17586664, 19377059, …
541	21596954	Predicting a human gut microbiota's response to diet in gnotobiotic mice.	Faith	2011	1	10.1126/science.1206025	True	[17183309, 19667173, 17653185, 20203603, 20363958, 20368178, 18462065, 20664551, 20444704, 19321416, 19748469, 18516045, 19371429]
542	16887708	Development of bacterial and bifidobacterial communities in feces of newborn babies.	Favier		1	10.1016/j.anaerobe.2003.07.001	True	[]
543	11772630	Molecular monitoring of succession of bacterial communities in human neonates.	Favier		1	10.1128/AEM.68.1.219-226.2002	True	[8025394, 2231712, 6513816, 2863341, 10232647, 6863502, 10645469, 9308181, 9726880, 10630441, 11010909, 11772617, 11157169, 3920248, 10232646, 11125082, 3818925, 8880510, 7683183, 8824607, 11371542, 2440495, 7840973, 11157210, 2643100, 7039517, 10379803, 11055913, 7143428, 10543789, 10532383, 10831441, 11709849, 6412205, 9758810]
545	16741115	Metagenomic analysis of the human distal gut microbiome.	Gill		1	10.1126/science.1124234	True	[15790844, 15831718, 16033867, 16009137, 15260992, 15505215, 15821725, 10831436, 15001713, 0, 12381787, 11997164, 14681412, 12969510, 15845853, 6320630, 11427691, 7747937, 10679049, 12427975, 15337120, 15755953, 11111076, 15013758, 10426807, 8743980, 8968052, 9914304, 6416166]
546	18539808	Differential transcriptional response of Bifidobacterium longum to human milk, formula milk, and galactooligosaccharide.	González	2008	1	10.1128/AEM.00122-08	True	[17604093, 16277782, 7991643, 1995032, 11978748, 17311985, 10232647, 15220665, 9667913, 16214761, 16887708, 15877892, 15870317, 17301237, 15001189, 12358503, 15933016, 17158612, 15625424, 12088518, 10940350, 11856332, 17490609, 16918875, 17117997, 17277070, 15995211, 12754239, 17183207, 16452407, 15982764, 17311983, 12613259, 12381787, 16371332, 7265238, 16553741]
548	12583961	Gut flora in health and disease.	Guarner		1	10.1016/S0140-6736(03)12489-0	True	[]
549	19706296	High-fat diet determines the composition of the murine gut microbiome independently of obesity.	Hildebrandt	2009	1	10.1053/j.gastro.2009.08.042	True	[11239409, 11239410, 17183312, 17183309, 18407065, 9618454, 16497592, 15505215, 14598255, 15340149, 17024245, 16815164, 18802073, 15834545, 12127777, 15260992, 15236180, 15831718, 18248093, 17255551, 14681412, 17462086, 15576623, 17881377, 18264105, 11864374, 16845035, 16332807, 16893466, 18535149, 12161655, 16400329, 18005754, 17699621, 9505935, 3697955, 12057970, 17083272, 16735464, 19043404, 9…
550	21829582	Intestinal microbiota in healthy adults: temporal analysis reveals individual and common core and relation to intestinal symptoms.	Jalanka-Tuovinen	2011	1	10.1371/journal.pone.0023035	True	[15790844, 19235886, 17631127, 15667495, 20140211, 20876708, 18941009, 20203603, 14711639, 9758810, 16988018, 19043404, 19508560, 20571116, 18043614, 19018661, 16272491, 17117993, 10877233, 10982758, 16565657, 1463954, 21401922, 19601958, 19383763, 20816835, 20740026, 20419134, 20171997, 19693277, 20648230, 18676476, 21071809, 15831718, 20668239, 16867142, 20857523, 19903265, 20705664, 15765388, …
551	20848492	Dysbiosis of fecal microbiota in Crohn's disease patients as revealed by a custom phylogenetic microarray.	Kang		1	10.1002/ibd.21319	True	[]
552	21983068	The fecal bifidobacterial transcriptome of adults: a microarray approach.	Klaassens	2011	1	10.4161/gmic.2.4.16798	True	[]
553	19286790	Mixed-species genomic microarray analysis of fecal samples reveals differential transcriptional responses of bifidobacteria in breast- and formula-fed infants.	Klaassens	2009	1	10.1128/AEM.02492-08	True	[10963461, 16865345, 17951479, 6513816, 17311985, 19141304, 16553727, 10232647, 9889079, 15831718, 11772630, 7989269, 16741115, 18539808, 18539808, 17182837, 17031615, 15870317, 10630441, 12039758, 15001189, 11526031, 9917526, 19011029, 15933016, 17158612, 15625424, 18505588, 17347437, 17071785, 18550803, 11571208, 15215342, 5361078, 16873437, 17002410, 17720833, 8824607, 18689518, 11308322, 1718…
555	15625424	Colon microflora in infants fed formula with galacto- and fructo-oligosaccharides: more like breast-fed infants.	Knol		1	10.1097/00005176-200501000-00007	True	[]
556	20668239	Succession of microbial consortia in the developing infant gut microbiome.	Koenig	2010	1	10.1073/pnas.1000081107	True	[16456409, 20333224, 19033196, 17594176, 17916580, 16820245, 16332807, 28310957, 9254694, 18803844, 17943116, 19043404, 16033867, 17183312, 18806780, 17923086, 20203013, 18280814, 18239669, 15990769, 17183309, 19018661, 8491386, 12571040, 17472627, 17189447, 12663928, 20368178, 19892944, 18264105, 16731699, 17586664, 19914921, 19710709, 15180930, 19587772, 17255551]
557	22279554	Comparative metaproteomics and diversity analysis of human intestinal microbiota testifies for its temporal stability and expression of core functions.	Kolmeder	2012	1	10.1371/journal.pone.0029913	True	[20498852, 20571116, 18941009, 16272491, 19018661, 20705661, 16741115, 17916580, 19043404, 20203603, 20489017, 20363958, 20562280, 19286790, 16131490, 11746707, 17158612, 18971961, 21208423, 20171997, 9381173, 18322036, 20626454, 19422428, 19508560, 21390229, 21408168, 19807780, 20634238, 21222211, 15466518, 19279070, 19383763, 9758810, 20441597, 20532204, 18066550, 12361264, 18694443, 19805152, …
558	19128319	Linking phylogenetic identities of bacteria to starch fermentation in an in vitro model of the large intestine by RNA-based stable isotope probing.	Kovatcheva-Datchary	2008	1	10.1111/j.1462-2920.2008.01815.x	True	[]
559	17916580	Comparative metagenomics revealed commonly enriched gene sets in human gut microbiomes.	Kurokawa	2007	1	10.1093/dnares/dsm018	True	[15790844, 16497592, 11709852, 1295753, 15831718, 14599042, 7782892, 12583961, 11352068, 15505215, 15260992, 16782812, 17183309, 15790845, 16188921, 15681903, 16961738, 17183312, 16304596, 16741115, 2547333, 11772630, 11156640, 16278440, 15001713, 9108164, 12952883, 17028096, 10846226, 16804543, 12663927, 16636287, 9254694, 16439655, 15681613, 11858840, 14871861, 15845853, 11917018, 16381856, 758…
560	16033867	Obesity alters gut microbial ecology.	Ley	2005	1	10.1073/pnas.0504978102	True	[15790844, 15790854, 12663928, 15505215, 7984236, 14824537, 15608200, 15831718, 9254694, 11864374, 14985472, 14766563, 15608047, 12912839, 9918953, 10742256, 14766966, 7661115, 3293471, 9418018, 15845853, 9818143]
561	17183309	Microbial ecology: human gut microbes associated with obesity.	Ley		1	10.1038/4441022a	True	[]
562	21992950	Fermentation in the human large intestine: its physiologic consequences and the potential contribution of prebiotics.	Macfarlane		1	10.1097/MCG.0b013e31822fecfe	True	[]
563	19703328	The effect of age and non-steroidal anti-inflammatory drugs on human intestinal microbiota composition.	Mäkivuokko	2009	1	10.1017/S0007114509991553	True	[]
564	16188921	Reduced diversity of faecal microbiota in Crohn's disease revealed by a metagenomic approach.	Manichanh	2005	1	10.1136/gut.2005.073817	True	[12583961, 11385576, 14684564, 4598229, 11352068, 12524406, 15082587, 15001713, 10831436, 12513976, 8550487, 9212428, 7984417, 10742046, 15184153, 7463489, 8902363, 11152940, 12520046, 16000838, 19712374, 15168372, 15703577, 12324374, 10742256, 10940278, 10543789, 11823207, 19709182, 12363017]
565	20394371	Consumption of human milk oligosaccharides by gut-related microbes.	Marcobal		1	10.1021/jf9044205	True	[10940350, 17002410, 16011458, 11787697, 10837303, 11110861, 19033196, 17925055, 15342550, 1903799, 1808994, 12562767, 19230080, 8111168, 17311983, 16887708, 16751577, 18088092, 21261928, 17915960, 18626190, 19074601, 16968696, 848954, 1398908, 17579514, 18838391, 15607637, 10630441, 11772630, 15668012, 17259094]
566	22036470	Bacteroides in the infant gut consume milk oligosaccharides via mucus-utilization pathways.	Marcobal	2011	1	10.1016/j.chom.2011.10.007	True	[19143664, 16968696, 19304853, 18838391, 22129386, 17259094, 10837303, 11716754, 16597930, 12055347, 15958416, 9307045, 20668239, 17915960, 20394371, 18996345, 10887501, 17594176, 15361072, 12601728, 12952970, 7288181, 19033196, 20409714, 20603004, 15790854, 12164788, 16512900, 20333224, 16751577, 20578730, 20679197]
567	19508720	The Firmicutes/Bacteroidetes ratio of the human microbiota changes with age.	Mariat	2009	1	10.1186/1471-2180-9-123	True	[12088520, 334036, 14747690, 15831718, 16188921, 15946290, 17183309, 12039758, 17594176, 15790844, 15173836, 12669023, 9726880, 12496680, 11990498, 16204576, 17448153, 12408434, 11156640, 19302550, 19719684, 12363017, 16597930, 10630441, 15184159, 14524616, 11688800, 9212428, 16000838, 17957115, 10835003]
568	22030749	The impact of a consortium of fermented milk strains on the gut microbiome of gnotobiotic mice and monozygotic twins.	McNulty		1	10.1126/scitranslmed.3002701	True	[20203603, 11772630, 17916580, 21508958, 17594176, 20668239, 20566857, 20664551, 20383131, 19377059, 16893466, 10592173, 16381885, 19880382, 20363958, 18838391, 21596954, 20851982, 15173423, 19696045, 21039646, 17183309, 19043404, 9843779, 3661705, 11876714, 1590391, 20691280, 20921388, 11931688, 19748469]
569	22125551	Gut microbiota of healthy and malnourished children in bangladesh.	Monira	2011	1	10.3389/fmicb.2011.00228	True	[19906224, 18665274, 16819463, 21508958, 15790844, 16849736, 21831758, 20679230, 15831718, 17699621, 21599906, 10630441, 21829685, 16000838, 16033867, 17183309, 21470448, 16819956, 19508720, 15352889, 19252449, 20683462, 18976571, 17947321, 20203603, 21177896, 19417062, 19601958, 11972349, 20368178, 12663928]
570	14633879	Cobalamin status and its biochemical markers methylmalonic acid and homocysteine in different age groups from 4 days to 19 years.	Monsen		1	10.1373/clinchem.2003.019869	True	[]
572	22345653	Divergent metabolic outcomes arising from targeted manipulation of the gut microbiota in diet-induced obesity.	Murphy	2012	1	10.1136/gutjnl-2011-300705	True	[]
573	19050675	Shifts in clostridia, bacteroides and immunoglobulin-coating fecal bacteria associated with weight loss in obese adolescents.	Nadal	2008	1	10.1038/ijo.2008.260	True	[]
574	10823949	Inflammation in the developing human intestine: A possible pathophysiologic contribution to necrotizing enterocolitis.	Nanthakumar		1	10.1073/pnas.97.11.6043	True	[8108179, 8614608, 8414709, 7656573, 8070222, 8086675, 7542010, 8253345, 9575553, 8086678, 8271126, 884887, 8755542, 2965735, 775333, 7191040, 2440339, 0, 1611655, 8447413, 558125, 8096559, 2324874, 9459648, 2210242, 9052520, 2624474, 2497785, 8271126, 8078025, 7815247, 6371696, 7926369, 9322516, 10362831, 9625770, 9237759, 9751057, 9841923, 8382647, 8984023, 9432117, 8283358]
575	19392993	The effects of selected probiotic strains on the development of eczema (the PandA study).	Niers	2009	1	10.1111/j.1398-9995.2009.02021.x	True	[]
576	21690406	Functional genome analysis of Bifidobacterium breve UCC2003 reveals type IVb tight adherence (Tad) pili as an essential and conserved host-colonization factor.	O'Connell Motherway	2011	1	10.1073/pnas.1105380108	True	[20203603, 20498852, 20566857, 20668239, 20864478, 11772630, 19029955, 21034976, 18338233, 20805404, 20920376, 21270894, 19286790, 19805152, 20378353, 18953686, 18083568, 20454556, 17435791, 18399938, 11553455, 12756291, 20634238, 11178265, 16292354, 16332864, 19734330, 16751526, 15223320, 7868582, 15995208, 10066836, 20593474, 18689518, 21375716, 16627467, 20348296, 12381787, 21261927, 16885278,…
577	16819463	The gut flora as a forgotten organ.	O'Hara		1	10.1038/sj.embor.7400731	True	[11466383, 15814663, 16099656, 15505215, 12673278, 1557302, 15334086, 15840688, 11083826, 10232647, 15107846, 15774760, 12730867, 15831718, 15826931, 14993616, 11489966, 15985548, 9890463, 15727814, 11156640, 15131797, 14691478, 15922949, 16033867, 15322027, 15016999, 15692052, 16009137, 15138208, 12010580, 12780775, 10968793, 15879155, 16771855, 15057745, 15521016, 15260992, 11276208, 15710972, …
578	17594176	Development of the human infant intestinal microbiota.	Palmer	2007	1	10.1371/journal.pbio.0050177	True	[16033867, 15505215, 17183309, 12432102, 12923294, 12055347, 16084304, 1891020, 14724303, 15082587, 12524406, 15707723, 15201403, 11709849, 15831718, 9758810, 7143428, 16882802, 6513816, 11772630, 16329974, 2317064, 6412205, 10630441, 2696432, 15668012, 3984727, 10569223, 14599042, 3692604, 3439381, 15168141, 8777246, 12788986, 4043132, 8880510, 12520046, 12912825, 16517660, 14532056, 12427955, 1…
579	16882802	Factors influencing the composition of the intestinal microbiota in early infancy.	Penders		1	10.1542/peds.2005-2824	True	[]
580	21910623	Human microbiome in health and disease.	Pflughoeft	2011	1	10.1146/annurev-pathol-011811-132421	True	[]
581	20648002	Mucolytic bacteria with increased prevalence in IBD mucosa augment in vitro utilization of mucin by other bacteria.	Png	2010	1	10.1038/ajg.2010.281	True	[]
582	19508560	Development and application of the human intestinal tract chip, a phylogenetic microarray: analysis of universally conserved phylotypes in the abundant microbiota of young and elderly adults.	Rajilić-Stojanović	2009	1	10.1111/j.1462-2920.2009.01900.x	True	[16332901, 2231712, 18665274, 15790844, 16085863, 12450831, 15196491, 12823189, 12538238, 12054235, 11282616, 8849452, 7981107, 17334858, 16820245, 15831718, 12824409, 11772630, 16204514, 16897303, 16741115, 9172361, 10049861, 16208011, 9440526, 11125085, 17916580, 15846360, 16000838, 17298367, 17183309, 18252821, 16246912, 12324358, 14985472, 8953730, 12406736, 15574920, 1488186, 16461645, 15882…
583	23385241	Phylogenetic analysis of dysbiosis in ulcerative colitis during remission.	Rajilić-Stojanović		1	10.1097/MIB.0b013e31827fec6d	True	[]
584	9286219	Colonic sulfide in pathogenesis and treatment of ulcerative colitis.	Roediger		1	10.1023/a:1018851723920	True	[4843223, 2379871, 9274476, 8307454, 1855683, 14304054, 1556190, 8244143, 3678950, 209122, 13778258, 6617076, 1991638, 5839851, 3345892, 2852666, 8391481, 7293944, 1811925, 1459413, 9562248, 7167741, 2035644, 8212740, 8549946, 18902406, 7437088, 2925072, 1541601, 14304053, 7915497, 1769215, 3145708, 3792784, 4159487, 7460712, 7890244, 8881814, 3460063, 1903440, 6486788, 6327778, 8485268, 1640263,…
585	21208423	An iterative workflow for mining the human intestinal metaproteome.	Rooijers	2011	1	10.1186/1471-2164-12-6	True	[16819463, 11352068, 18941009, 15894105, 12583961, 16701579, 20489017, 20203603, 12634793, 18334489, 19279070, 17621303, 12473298, 14695901, 19717633, 19219053, 21058662, 18971961, 19508560, 18083887, 20419134, 17327847, 17468765, 19909532, 14627826, 11125040, 15557412, 11565782, 9254694, 15473683, 11934743]
586	20205964	Gut microbiota composition is associated with body weight, weight gain and biochemical parameters in pregnant women.	Santacruz	2010	1	10.1017/S0007114510000176	True	[]
587	19390523	Interplay between weight loss and gut microbiota composition in overweight adolescents.	Santacruz	2009	1	10.1038/oby.2009.112	True	[]
588	22224552	The early settlers: intestinal microbiology in early life.	Scholtens	2012	1	10.1146/annurev-food-022811-101120	True	[]
589	22546241	A metagenomic study of diet-dependent interaction between gut microbiota and host in infants reveals differences in immune response.	Schwartz	2012	1	10.1186/gb-2012-13-4-r32	True	[17785595, 19141103, 17653288, 21361997, 17615075, 22173357, 21531329, 20805981, 19143664, 20434324, 17133085, 20203060, 19470793, 10802651, 19648916, 20668239, 18261238, 16214803, 12943221, 22332080, 9429889, 7946515, 19930542, 19164758, 15023866, 12824283, 19759286, 17339478, 18250470, 21555563, 11274927, 18922855, 21224059, 15152600, 12519636, 14597310, 12952881, 19033363, 19131956, 16870934, …
590	19498350	Microbiota and SCFA in lean and overweight healthy subjects.	Schwiertz	2009	1	10.1038/oby.2009.167	True	[]
592	19033196	The genome sequence of Bifidobacterium longum subsp. infantis reveals adaptations for milk utilization within the infant microbiome.	Sela	2008	1	10.1073/pnas.0809584105	True	[12432102, 15260992, 16887708, 8645949, 11034580, 11856332, 13125590, 17002410, 16751577, 18088092, 17915960, 18505588, 17981842, 12381787, 18398167, 11854505, 11178265, 12663928, 15680762, 15765388, 16385136, 16332821, 11832507, 16627467, 12508852, 15701695, 11721280, 11319112, 15172487, 17720833, 2782063, 9706230, 8413669, 36839, 7447440, 17916580, 15353567, 11772630, 10630441, 17594176, 770301…
593	19220322	Altered early infant gut microbiota in children developing allergy up to 5 years of age.	Sjögren	2009	1	10.1111/j.1365-2222.2008.03156.x	True	[]
594	20841432	Functional metagenomics to mine the human gut microbiome for dietary fiber catabolic enzymes.	Tasse	2010	1	10.1101/gr.108332.110	True	[15184164, 17483221, 12513976, 19302301, 15831718, 17216439, 16309396, 18957866, 18180751, 15305913, 16741115, 15345440, 18926133, 15480866, 18464606, 10508846, 17128268, 18711340, 17916580, 18497261, 19450243, 18415096, 18806222, 15790845, 19321416, 16188921, 19553672, 15681903, 19159974, 15762671, 20203603, 18698407, 15260992, 12845554, 11994309, 18778731, 10831436, 6320629, 19760178, 15790854,…
595	17569118	Anti-inflammatory properties of the short-chain fatty acids acetate and propionate: a study with relevance to inflammatory bowel disease.	Tedelind		1	10.3748/wjg.v13.i20.2826	True	[16378007, 7882549, 14561161, 9616307, 11994493, 16633129, 9678808, 11427691, 7429343, 8299908, 9406136, 1612357, 8899080, 16225487, 11575451, 10940278, 484528, 15506978, 1988261, 9176076, 8677939, 9058627, 7654893, 9260044, 10198152, 12711604, 11572859, 8707089, 10832668, 16314691, 12435462, 10919104, 12544977, 12684041, 12496283, 10539756, 17185416, 9846859, 15481321, 12873194]
598	20363958	Organismal, genetic, and transcriptional variation in the deeply sequenced gut microbiomes of identical twins.	Turnbaugh	2010	1	10.1073/pnas.1002355107	True	[19852769, 19668203, 19725865, 19043404, 20368178, 19892944, 17179938, 15831718, 18838391, 18180751, 19107866, 18316740, 14681412, 19587772, 11591649, 16731699]
599	20368178	The effect of diet on the human gut microbiome: a metagenomic analysis in humanized gnotobiotic mice.	Turnbaugh		1	10.1126/scitranslmed.3000322	True	[19004758, 17943116, 19478181, 17594176, 19043404, 16033867, 18264105, 19383763, 16332807, 6066182, 14681412, 17183312, 18407065, 18261238, 18838391, 11395427, 7014548, 18043625, 2820914, 10591000, 15933018, 12659715, 18794915, 17055441, 19403529, 19321416, 15608200]
600	22606315	Diversity of bifidobacteria within the infant gut microbiota.	Turroni	2012	1	10.1371/journal.pone.0036957	True	[22080827, 15790844, 12923294, 14684564, 18936492, 17631127, 1891020, 14724303, 17183312, 21826100, 15201403, 20571116, 15831718, 19168652, 19601958, 17594176, 20864478, 21716311, 20668239, 12839299, 11772630, 21856831, 19286790, 18941009, 16882802, 15479680, 9758849, 20383131, 20805793, 19004872, 20709691, 14597658, 16332321, 22126419, 21276626, 6159576, 20171997, 19693277, 17804669, 16893466, 1…
601	20333224	Comparative metagenomics and population dynamics of the gut microbiota in mother and infant.	Vaishampayan	2010	1	10.1093/gbe/evp057	True	[16380405, 14681378, 10742246, 11410670, 10742046, 10232647, 11751217, 11050560, 15902467, 16820507, 18337718, 15831718, 4667078, 9521922, 9521921, 14599042, 11772630, 10212075, 16741115, 12597356, 11157169, 16329974, 14681412, 9097423, 17916580, 16497592, 17183309, 14985472, 10232646, 17932063, 6500263, 1026567, 18670628, 17594176, 16145549, 16882802, 12116655, 17220264, 334036, 16131529, 190331…
603	20203013	Metabolic syndrome and altered gut microbiota in mice lacking Toll-like receptor 5.	Vijay-Kumar	2010	1	10.1126/science.1179721	True	[18719634, 19029988, 15505215, 16033867, 17183309, 19043404, 17183312, 19644121, 18008007, 17639021, 116135, 18305141, 17053832, 16332807, 20368178, 17923086]
604	20816835	A pyrosequencing study in twins shows that gastrointestinal microbial profiles vary with inflammatory bowel disease phenotypes.	Willing	2010	1	10.1053/j.gastro.2010.08.049	True	[]
607	19164560	Human gut microbiota in obesity and after gastric bypass.	Zhang	2009	1	10.1073/pnas.0812600106	True	[16988703, 17183312, 16782812, 18380992, 16033867, 17183309, 15608200, 15479938, 7323701, 15831718, 17699621, 16056220, 18665274, 19018661, 18043639, 16880384, 7429343, 11010909, 17686012, 16345811, 18779823, 16272491, 19023400, 15090503, 12055347, 9184013, 16845035, 17586664, 18372315, 15746353, 16597981, 15696537]
610	33309175	Global Burden of Cardiovascular Diseases and Risk Factors, 1990-2019: Update From the GBD 2019 Study.	Roth		1	10.1016/j.jacc.2020.11.010	True	[33069326, 31727292, 28104770, 33069327, 12364723, 30496105, 32338557, 25830423, 25082587, 31448740, 31978374, 30624673, 29764898, 31319912, 32118263, 20591986, 12000814, 17262754, 16741651, 15197151, 12732812, 19608594, 30245177, 10467199, 10387935, 12221052, 19047025, 16651470, 17873196, 29146535, 30236314, 23275375, 27242088, 31067373, 32491847, 31601202, 31335874, 33150789, 32643601]
611	33983838	Epidemiology of Heart Failure: A Contemporary Perspective.	Roger	2021	1	10.1161/CIRCRESAHA.121.318172	True	[]
612	33933205	Pharmacological blood pressure lowering for primary and secondary prevention of cardiovascular disease across different levels of blood pressure: an individual participant-level data meta-analysis.			1	10.1016/S0140-6736(21)00590-0	True	[26724178, 30165516, 29146535, 27590221, 28390695, 27041480, 29131895, 31123005, 18042571, 18032770, 31462531, 15516697, 11565517, 16138560, 12493255, 25767281, 19892233, 28188226, 26551272, 25531552, 29794113, 31353050, 29558462, 24190954, 25131978, 31164039, 32380525, 15105181, 30530757, 32346050, 29040269, 30212891, 31290937, 26419648, 27143136, 25855678, 26429079]
613	15635110	Statin therapy, LDL cholesterol, C-reactive protein, and coronary artery disease.	Nissen		1	10.1056/NEJMoa042000	True	[]
614	15075143	Mendelian randomization: prospects, potentials, and limitations.	Smith		1	10.1093/ije/dyh132	True	[]
615	36376295	Genome-wide association and multi-trait analyses characterize the common genetic architecture of heart failure.	Levin	2022	1	10.1038/s41467-022-34216-6	True	[23741058, 27206819, 31511439, 33663906, 26935038, 31919418, 20838612, 33020668, 34887591, 30957868, 30586722, 30643256, 30962613, 29292387, 33495596, 28008009, 30298529, 33432171, 26414676, 25642630, 32382064, 33536417, 27677939, 31217584, 29540468, 26436652, 26359501, 31628324, 16998588, 32601476, 25935138, 34016596, 27301468, 29632380, 32403949, 30307532, 31235787, 32529949, 31070942, 31631991…
616	36517512	Genetic architecture of heart failure with preserved versus reduced ejection fraction.	Joseph	2022	1	10.1038/s41467-022-35323-0	True	[31992061, 33571994, 33185990, 31475794, 32202936, 20445134, 32111823, 31919418, 33663906, 23853074, 20124441, 27854360, 29904160, 29954337, 35379504, 28836616, 16277617, 14553966, 21866188, 18349382, 22403008, 28085920, 28964969, 16998588, 24722296, 26025865, 30578418, 22144573, 35387477, 27577874, 23463857, 25688259, 28985428, 31849158, 27358439, 31926856, 26250359, 33779119, 26441289, 30305743…
617	31792462	Plasma protein patterns as comprehensive indicators of health.	Williams	2019	1	10.1038/s41591-019-0665-2	True	[29875488, 30072576, 30013029, 28440314, 29281176, 27327800, 28266614, 30297602, 25123647, 29151592, 28974520, 25291143, 21165148, 22721953, 29849057, 29079756, 26364544, 26969514, 26762161, 28052845, 27547170, 27525156, 25342952, 26871762, 24939910, 18467591, 17569110, 24977111, 24731669, 21937614, 27881567, 30459403, 20685842, 21170350, 23056237, 27334281, 22396388, 19414839]
618	33196847	Open Targets Platform: supporting systematic drug-target identification and prioritisation.	Ochoa		1	10.1093/nar/gkaa1027	True	[26928437, 24406927, 30462303, 27899665, 31830040, 26121088, 33045747, 31691826, 30395287, 26196764, 28560088, 29676732, 30398643, 30923396, 28786378, 23331230, 20200009, 30371878, 31691815, 31665515, 30293088, 25378340, 30971826, 30445434, 30104761, 31701156, 30108951, 23197038, 28216264, 21283106, 28453775, 25405742, 20574894, 30439935, 27903890, 31680165, 30496479, 30102366, 31253980, 31479437]
619	27910877	A comprehensive map of molecular drug targets.	Santos	2016	1	10.1038/nrd.2016.230	True	[10768469, 9634812, 9415870, 12209152, 12833662, 17016423, 17139284, 11752352, 16381955, 17942422, 21804595, 23756372, 23903214, 24234439, 21737530, 26673713, 24214965, 24292660, 24016069, 17728427, 25248987, 21885397, 2521552, 9158757, 22025146, 9681850, 17128289, 23647933, 23308150, 25182566, 25205296, 23997577, 12360278, 20393554, 24132290, 23539594, 24390350, 17625570, 24287764, 20075923, 232…
620	34648354	Mapping the proteo-genomic convergence of human diseases.	Pietzner	2021	1	10.1126/science.abj1541	True	[30072576, 28240269, 28369058, 29875488, 30111768, 33303764, 32860016, 32895551, 33067605, 34819519, 31818302, 22594874, 31772123, 33328453, 29122391, 31019090, 29122851, 1693616, 24030926, 25997101, 29510447, 30476243, 32913098, 32709985, 25402352, 27301672, 30617256, 33589840, 26317012, 31916038, 32983082, 30093612, 17804805, 32749219, 23095882, 18250098, 8114939, 20453842, 15661832, 34237774, …
621	36778668	Systematic single-variant and gene-based association testing of thousands of phenotypes in 394,841 UK Biobank exomes.	Karczewski	2022	1	10.1016/j.xgen.2022.100168	True	[27854360, 31491408, 12730697, 16554528, 28304224, 32369491, 30305743, 34183854, 34732801, 35177841, 34662886, 34375979, 35197637, 32461654, 32424355, 28146470, 34087167, 27899611, 10762547, 28892061, 20805107, 20354512, 32461655, 33057194, 11285309, 26903544, 17395698, 34140357, 12499390, 23922697, 29448949, 34594039, 29040602, 16902084, 32424355, 20634204, 32504056, 31981491, 35410376, 31327507]
622	32916098	The Genetic Makeup of the Electrocardiogram.	Verweij	2020	1	10.1016/j.cels.2020.08.005	True	[23882360, 24952745, 30297186, 29874175, 27832612, 30305743, 28794112, 29158215, 29306474, 27798624, 19217024, 18463377, 29540468, 27339497, 28827800, 29892013, 25642633, 26205599, 28510120, 23853074, 30061737, 25597830, 30012220, 29892015, 31605094, 25254353, 7249291, 32249995, 30239796, 20975947, 27893401, 31600170, 21632493, 29622586, 28379579, 27659466, 30046033, 29686387, 28584231, 26962151,…
623	31501611	Contribution of genetics to visceral adiposity and its relation to cardiovascular and metabolic disease.	Karlsson	2019	1	10.1038/s41591-019-0563-7	True	[29739817]
624	30108127	A Large Multiethnic Genome-Wide Association Study of Adult Body Mass Index Identifies Novel Loci.	Hoffmann	2018	1	10.1534/genetics.118.301479	True	[26278006, 28892062, 28969385, 27604177, 26092716, 28122885, 23563607, 25129328, 25164757, 22484627, 12663464, 25642630, 18454146, 25722852, 24817879, 25948564, 27918534, 23251661, 26748516, 19553259, 27571263, 22138821, 22955616, 26604143, 22253363, 24094743, 23669352, 28448500, 25954001, 26376864, 21565292, 29075003, 19557197, 20935629, 24183453, 21565264, 21903159, 27841878, 29507422, 26132169…
625	21127295	Extracellular signal-regulated kinases 1 and 2 regulate the balance between eccentric and concentric cardiac growth.	Kehat	2010	1	10.1161/CIRCRESAHA.110.231514	True	[19732607, 18367740, 155986, 10528039, 18407781, 12805233, 20201891, 11101507, 12411391, 15520807, 17112607, 17709754, 10558995, 20368360, 11783008, 16514068, 19556521, 18957419, 20161772, 16854512, 19219045, 11834716, 11387209, 18079970, 16847152, 16469744, 1638711, 16443044, 11547744, 19201998, 20733099, 19060905, 19880670]
626	18287012	Requirement of protein kinase D1 for pathological cardiac remodeling.	Fielitz	2008	1	10.1073/pnas.0712265105	True	[10490095, 12654597, 12893779, 15547168, 11231428, 15765135, 15367668, 16678093, 12202037, 18079970, 16397154, 12711221, 11081517, 11114197, 15367659, 16648482, 10888254, 17964599, 18239146, 16377259, 9268708, 9202069, 15499041, 15120833, 15727990, 12407104, 11106933, 9774466, 8119958, 16449666, 11904392, 12370307, 17322173, 15514163, 17681751, 16973724]
627	22679140	Calmodulin-dependent protein kinase II: linking heart failure and arrhythmias.	Swaminathan		1	10.1161/CIRCRESAHA.111.243956	True	[18391114, 21160056, 20177011, 3766379, 1900101, 20526319, 21742790, 10639540, 12114037, 7519621, 21998325, 22081025, 20421423, 21884935, 12769848, 1317063, 3467320, 3722161, 8385100, 18455987, 11867705, 11606777, 19747232, 19850941, 21252154, 19038865, 21478408, 21785215, 10362701, 16949361, 11226334, 20479242, 19276108, 21406683, 19325157, 20877009, 7528941, 11607837, 20194790, 21111744, 157935…
628	31038167	Reversion of cardiac dysfunction by a novel orally available calcium/calmodulin-dependent protein kinase II inhibitor, RA306, in a genetic model of dilated cardiomyopathy.	Beauverger		1	10.1093/cvr/cvz097	True	[]
629	31390500	Volanesorsen and Triglyceride Levels in Familial Chylomicronemia Syndrome.	Witztum		1	10.1056/NEJMoa1715944	True	[]
630	32753844	Volanesorsen in the Treatment of Familial Chylomicronemia Syndrome or Hypertriglyceridaemia: Design, Development and Place in Therapy.	Esan	2020	1	10.2147/DDDT.S224771	True	[21247544, 27578119, 30466821, 31035285, 27820614, 20427244, 18580438, 30352774, 31718261, 7040847, 28402248, 6833877, 27322530, 29784572, 30352774, 26868089, 26523991, 21262505, 31846520, 27998715, 31619059, 27182959, 31295146, 32332429, 9785052, 21831376, 25387803, 22458582, 29980054, 30148167, 25936310, 29452917, 9261273, 25499947, 28443263, 28797250, 22910758, 29842811, 29748148, 18191056, 24…
631	31208196	Novel Drug Targets for Ischemic Stroke Identified Through Mendelian Randomization Analysis of the Blood Proteome.	Chong	2019	1	10.1161/CIRCULATIONAHA.119.040180	True	[]
632	19349318	A novel role for tumor necrosis factor-like weak inducer of apoptosis (TWEAK) in the development of cardiac dysfunction and failure.	Jain	2009	1	10.1161/CIRCULATIONAHA.108.837286	True	[12500970, 12787557, 17981048, 11728344, 16945157, 12529173, 12840022, 18404150, 17511580, 17470337, 16110324, 17124496, 16424220, 11879548, 11839778, 10751351, 10551889, 11904358, 12496418, 17548657, 15147869, 12794080, 17918316, 8609343, 18465450, 18054361, 17485328, 18945991]
633	29727686	The Post-GWAS Era: From Association to Function.	Gallagher		1	10.1016/j.ajhg.2018.04.002	True	[4913914, 8712786, 6316146, 15817501, 10826983, 25282103, 15761122, 15761121, 15761120, 24210251, 24316577, 12029063, 22955986, 22955828, 22934649, 25363779, 25707927, 24786080, 28742084, 25569255, 25080502, 23246289, 23985325, 21810988, 25910490, 26619357, 22307276, 25411781, 27087447, 19644074, 25954001, 27259153, 22371081, 21307941, 20686566, 19732864, 26432245, 20811451, 22955616, 25693563, 2…
634	34272381	Discovery and prioritization of variants and genes for kidney function in >1.2 million individuals.	Stanzick	2021	1	10.1038/s41467-021-24491-0	True	[28919116, 20382326, 28434650, 33490111, 25589536, 31980069, 31152163, 31015700, 21150873, 22777757, 19119287, 28452372, 29727686, 28686856, 29184056, 30297969, 30305743, 31768069, 27548312, 26367797, 26432245, 30498205, 22426310, 17668372, 30371827, 30407599, 10612823, 31116939, 29165669, 11493536, 27594755, 25581748, 27899486, 31578528, 8598044, 29632380, 25597830, 31604275, 30449713, 24830394,…
635	33651746	Cross-species data integration to prioritize causal genes in lipid metabolism.	Votava		1	10.1097/MOL.0000000000000742	True	[28686856, 20935630, 24097068, 30124842, 29727686, 19139765, 20686565, 29507422, 29083408, 30275531, 26348894, 27383786, 24646999, 28753427, 26287746, 23715323, 21637794, 18462017, 32197071, 11994399, 8245716, 12730697, 3513311, 27892461, 23312289, 25651185, 27309819, 20054062, 19114008, 10802651, 33290552, 27162171, 28714975, 31920576, 23300464, 27866947]
636	30618162	Risk factors for incident heart failure in age- and sex-specific strata: a population-based cohort using linked electronic health records.	Uijl	2019	1	10.1002/ejhf.1350	True	[26330414, 27207191, 15351160, 28008698, 21636845, 24881994, 26312908, 19808311, 25895156, 20798277, 19854330, 19365001, 23220717, 11446148, 15265849, 12409541, 23645498, 22908143, 16461823, 29174292, 25466521, 25144739, 28254179, 25416721, 21784657, 28845751, 20691837, 19234309, 9236450, 17515449, 19622818, 26160366, 20078607, 21795302, 23692896]
637	19903920	Major lipids, apolipoproteins, and risk of vascular disease.			1	10.1001/jama.2009.1619	True	[10441607, 17699012, 11368702, 12119259, 18402913, 17190864, 19001625, 2642759, 17984165, 16214597, 18061058, 17148467, 17876711, 11755609, 4337382, 19622820, 12111919, 19222086, 18471454, 11757504, 17635891, 17635890, 19221140, 18779834, 18523221, 18560005, 12829554, 15557504, 19520708, 18640459, 18997196]
642	30643258	Genome-wide association analyses of risk tolerance and risky behaviors in over 1 million individuals identify hundreds of loci and shared genetic influences.	Karlsson Linnér	2019	1	10.1038/s41588-018-0309-3	True	[28082127, 21928046, 27089180, 29391395, 26414676, 27089181, 25642630, 25642630, 22426310, 29292387, 27346688, 18606306, 26395773, 24316577, 24634517, 28983511, 16623686, 27023175, 12150417, 26430803, 18852893, 28095416, 25885710, 25581432, 25597830, 12467378, 30038396, 25056061, 29700475, 19812543, 26414678, 25544881, 17218491]
643	30061737	Biobank-driven genomic discovery yields new insight into atrial fibrillation biology.	Nielsen	2018	1	10.1038/s41588-018-0171-3	True	[28991257, 27402624, 22426310, 28506277, 28388634, 28416818, 29050564, 25597830, 25807286, 27066836, 29290336, 25693563, 25886982, 25954001, 26586807, 7481775, 19712804, 15489853, 27394409, 25916567, 23608590, 23583581, 21378987, 22874472, 22955375, 11514290, 10700442, 27545043, 26531824, 21856480, 25826379, 29779563, 21076174, 22726627, 29892015, 16239150, 28637782, 22879362, 26866580, 30104761,…
644	30054458	Genome-wide association analyses identify 143 risk variants and putative regulatory mechanisms for type 2 diabetes.	Xue	2018	1	10.1038/s41467-018-04951-w	True	[27061677, 23520370, 10973253, 16415884, 22885922, 27402621, 19812666, 22251874, 27398621, 27019110, 29500431, 26092716, 23128226, 24990607, 20616382, 25642630, 26414676, 18372903, 28506277, 27604177, 22426310, 26414678, 24699409, 27416945, 22286214, 24464100, 25157153, 29632382, 25642633, 25722852, 22955828, 27019110, 28065468, 29022597, 29891976, 24830394, 25693563, 25211022, 21233399, 29412141…
645	29212778	Identification of 64 Novel Genetic Loci Provides an Expanded View on the Genetic Architecture of Coronary Artery Disease.	van der Harst	2017	1	10.1161/CIRCRESAHA.117.312086	True	[27733281, 17634449, 17478679, 17478681, 21378990, 23202125, 26343387, 28584231, 28530674, 28714975, 28286336, 25597830, 27659466, 27668658, 25357204, 26934567, 26414678, 28714974, 28622505, 28304242, 20686566, 28753427, 20493170, 14624391, 19318350, 21512573, 27959714, 25748612, 26915630]
646	34887591	The power of genetic diversity in genome-wide association studies of lipids.	Graham	2021	1	10.1038/s41586-021-04064-3	True	[32494083, 28444290, 30496103, 20686565, 24097068, 29083408, 29083407, 17903299, 18354102, 24507774, 29507422, 25961943, 30275531, 24633158, 23063622, 23160641, 17463246, 27668658, 24343240, 26690388, 25751400, 28334899, 29403010, 30901543, 30104762, 31346163, 30445434, 19407144, 27321947, 22843982, 33664403, 30992449, 33597505, 30926966, 33564748, 31217584, 30926973, 33568819, 31869403]
648	30217194	Automated cardiovascular magnetic resonance image analysis with fully convolutional networks.	Bai	2018	1	10.1186/s12968-018-0471-x	True	[27559093, 23182125, 22828712, 26819042, 28117445, 26917105, 27423113, 26830817, 28178995, 27244717, 12088775, 19393079, 28641372, 29994302]
649	31554410	Genome-Wide Analysis of Left Ventricular Image-Derived Phenotypes Identifies Fourteen Loci Associated With Cardiac Morphogenesis and Heart Failure Development.	Aung	2019	1	10.1161/CIRCULATIONAHA.119.041161	True	[30717842, 28394258, 29403010, 12088775, 2139921, 25225112, 19095132, 25826379, 28178995, 26523775, 25642633, 20061518, 12397006, 27318201, 30349118, 26430803, 19478016, 22955989, 23715323, 25581432, 16945138, 19406865, 28204860, 27798624, 14976139, 29073955, 25589632, 27869827, 25925243, 23518596, 26796036, 30442290, 21459883, 23972986, 25104355, 26829117, 18425130, 23850773, 29078393, 25889438,…
650	29149188	Orienting the causal relationship between imprecisely measured traits using GWAS summary data.	Hemani	2017	1	10.1371/journal.pgen.1007081	True	[1941017, 12493654, 15075143, 19473544, 18412962, 26300124, 21495498, 19755635, 23629520, 23314698, 22568884, 23970691, 22526092, 23386673, 12689998, 25064373, 15965475, 24479488, 23334450, 25502755, 25298321, 25710614, 26050253, 27061298, 20714329, 24642734, 26287746, 23863760, 15308962, 23045203, 24339879, 28108528, 27048375, 11782440, 24079927, 25239148, 21655321, 27019110, 28238358, 23977056,…
651	28527048	Interpreting findings from Mendelian randomization using the MR-Egger method.	Burgess	2017	1	10.1007/s10654-017-0255-x	True	[12689998, 15075143, 17715159, 10922351, 26291580, 24681576, 26050253, 26781229, 26956984, 27494321, 27044414, 26661904, 17886233, 24114802, 17466535, 25660081, 10521860, 26343387, 26781230, 27061298, 24608958, 27616674, 25673413, 27402723, 27749700, 27182965, 27487401, 22247045, 23925429, 16755261, 23549180, 23733419, 23131671, 25773750, 28114746, 24097068, 21378990, 24097064]
653	23586463	Enrichr: interactive and collaborative HTML5 gene list enrichment analysis tool.	Chen	2013	1	10.1186/1471-2105-14-128	True	[19033363, 16199517, 17644558, 21546393, 10802651, 22748121, 22824380, 20709693, 16381825, 19906716, 17142222, 22075998, 22955616, 22690667, 15652477, 22080467, 18798982, 20944595, 19505939, 19844228, 14697198, 20152038, 18651794, 9715755, 15608231, 19176546, 17965090, 21620140, 19241009, 18988627, 15174125, 18689816, 15212693, 17981841, 11911893, 18981050, 17008526, 19934259, 10612823, 18974184,…
654	27141961	Enrichr: a comprehensive gene set enrichment analysis web server 2016 update.	Kuleshov	2016	1	10.1093/nar/gkw377	True	[10802651, 14990455, 15972284, 15297299, 10592173, 21546393, 19033363, 21900207, 15941488, 19465376, 17526521, 15980575, 12734009, 23586463, 20829833, 18832364, 21620140, 23193289, 25332398, 24217912, 25355515, 26527727, 23193282, 25954001, 24870543, 24870542, 25984343, 23193258, 25971742, 24650281, 20709693, 20436461, 22743224, 23754850, 16199517, 26848405, 26415724, 26267116]
655	33780170	Gene Set Knowledge Discovery with Enrichr.	Xie		1	10.1002/cpz1.90	True	[16845052, 26077371, 22034350, 23586463, 19465376, 30395331, 19192299, 11752295, 28994825, 25971742, 23143270, 30476213, 31069376, 27141961, 31114885, 29636450, 23868073, 27098042, 27374120, 19131956, 17644558, 16199517, 23749960, 30447998, 27667448, 32709840, 15980575, 30944313]
656	21777475	GPS-Prot: a web-based visualization platform for integrating host-pathogen interaction data.	Fahey	2011	1	10.1186/1471-2105-12-298	True	[18282095, 18927109, 18974184, 18985028, 17446270, 20064372, 18467557, 10976071, 11403571, 16429126, 16554755, 19615732, 20562859, 18187620, 18854154, 18976975, 19460752, 19717417, 19286138, 20064371, 18615016, 20081832, 20027183, 18690214, 19396146, 18287243, 17494070, 19587052, 19478882, 18984154, 19001663, 20686668, 18988627, 17145710, 17135203, 18000002, 11752321, 16381839, 15608229, 19025396…
657	25642630	LD Score regression distinguishes confounding from polygenicity in genome-wide association studies.	Bulik-Sullivan	2015	1	10.1038/ng.3211	True	[11410837, 10762547, 21407268, 16151517, 11315092, 20004761, 23128226, 23667324, 15114531, 19424416, 19503599, 21833088, 17372189, 19065144, 20935629, 20881960, 20732625, 20935630, 20453842, 20418890, 21909115, 21926972, 21378990, 22504420, 23128233, 22581228, 22885922, 23453885, 22472876, 23722424, 25056061, 25056061, 17194218, 16862161, 20208533, 21892150, 22902788, 21167468, 19061986, 20811451…
660	18500243	Development of a large-scale de-identified DNA biobank to enable personalized medicine.	Roden	2008	1	10.1038/clpt.2008.89	True	[13820968, 4177776, 13110054, 13462859, 17554300, 17478681, 17293876, 17463249, 17952073, 17339863, 17116919, 17925520, 17763370, 9806453, 16143003, 17456828, 17712091, 17909389, 17960495, 17273897, 7496879, 15289216, 16290243, 16779065, 16504626, 17329722, 17291357, 17502325, 16888308, 16157604, 15492030, 17673640, 12904522, 17460642, 12463808, 16350276, 16359928, 17911920, 16616698, 15761120]
661	34557778	clusterProfiler 4.0: A universal enrichment tool for interpreting omics data.	Wu	2021	1	10.1016/j.xinn.2021.100141	True	[29028263, 25294921, 23632162, 18202032, 27575621, 25954002, 22455463, 15297299, 16199517, 25765347, 31960380, 28232861, 33534793, 32600310, 31214245, 30395331, 20179076, 29358745, 27899662, 32438915, 11839701, 33692481, 15944226, 25677125, 26661513, 29790928, 33211851, 16081474, 17526522, 30289549, 20436461, 30010713, 31980617, 26687479, 24687849, 29089522, 30655550, 18359979, 34034755, 29043067…
663	27930808	Searching the Mouse Genome Informatics (MGI) Resources for Information on Mouse Biology from Genotype to Phenotype.	Shaw	2016	1	10.1002/cpbi.18	True	[10802651, 9651497, 23110975, 25348401, 26373861, 26092688, 22961259, 24958384]
664	30108951	Approaches to target tractability assessment - a practical perspective.	Brown	2018	1	10.1039/c7md00633k	True	[24336571, 12209152, 27939283, 25348405, 25613900, 24288376, 27899562, 26582922, 26673716, 25428371, 25313161, 16381955, 25428369, 25414348, 19840866, 27899665, 27910877, 18083776, 17921997, 21210975, 23593264, 23443074, 25165489, 25847157, 28843631, 28537745, 22465153, 27210724, 28460610, 17381729, 19434839, 19486540, 22798729, 25708206, 16376828, 21315179, 19495994, 11410068, 25033415, 24436777…
665	34285415	The PROTACtable genome.	Schneider	2021	1	10.1038/s41573-021-00245-x	True	[31527835, 31885879, 32416934, 31200855, 30224312, 32795419, 11438690, 16633365, 21540891, 28375744, 30444612, 30739444, 30962579, 31715132, 30735900, 26075522, 25999370, 26035625, 31538491, 32082969, 29129716, 32198438, 32875070, 21358739, 19247303, 21790149, 17971784, 23099561, 12209152, 32198490, 31721572, 1570330, 15893725, 27885283, 31921772, 21725302, 32494016, 20223979, 25043012, 24292625,…
666	36777996	Global Biobank Meta-analysis Initiative: Powering genetic discovery across human disease.	Zhou	2022	1	10.1016/j.xgen.2022.100192	True	[27899670, 24786321, 29547983, 36388767, 26432245, 11954565, 24270849, 32461654, 33764162, 28911207, 25759460, 21983786, 31959922, 29273806, 30061609, 25646370, 21506741, 25637523, 30643251, 30078763, 27354419, 32783209, 32981348, 31578528, 33356394, 33462484, 25811787, 25597830, 36341024, 36388766, 33627673, 34493870, 30297969, 36643910, 30104761, 34017140, 20601685, 27268795, 25642630, 27321947…
667	29434331	Prevalence of Depression in the Community from 30 Countries between 1994 and 2014.	Lim	2018	1	10.1038/s41598-018-21243-x	True	[8279933, 27026236, 25440564, 24655624, 26792370, 12450639, 12813119, 20196982, 25978967, 14672796, 25655149, 27528097, 27155511, 21791035, 26561033, 26552947, 26827250, 26696912, 28480484, 27019744, 25705730, 25486985, 27703785, 26890227, 24824164, 26873545, 25705739, 27083118, 28828921, 20006386, 15756910, 25975867, 26029911, 24105788, 3584081, 10940445, 23977979, 23349294, 18524442, 11929446, …
668	28418490	Depression Is the Leading Cause of Disability Around the World.	Friedrich		1	10.1001/jama.2017.3826	True	[]
669	17267779	STAR*D: what have we learned?	Rush		1	10.1176/ajp.2007.164.2.201	True	[]
670	26132673	Choosing medications for treatment-resistant depression based on mechanism of action.	Thase		1	10.4088/JCP.14052ah2c	True	[]
671	28859997	Treatment resistant depression: A multi-scale, systems biology approach.	Akil	2017	1	10.1016/j.neubiorev.2017.08.019	True	[28030700, 15692589, 20339051, 22826341, 28469276, 26422005, 15514160, 25364280, 25952660, 27181059, 27569543, 18982002, 25349171, 17344396, 22529357, 20386568, 10431682, 16429123, 27354525, 25913401, 12869766, 20004978, 26404711, 23235832, 16230605, 21209217, 27784055, 21123555, 19859933, 23453885, 23933821, 28373689, 23633533, 19477151, 20679590, 15891777, 25363760, 24991962, 25383518, 26213687…
672	28860623	Structural and Functional View of Polypharmacology.	Moya-García	2017	1	10.1038/s41598-017-10012-x	True	[24120892, 24946140, 15060530, 18779805, 20094047, 27669965, 28067061, 26743596, 12805536, 11472996, 9309224, 10843846, 19178743, 21506615, 22252508, 23282026, 23740740, 12209152, 12432406, 7723011, 25348408, 24288371, 23514456, 23499848, 23353650, 27604469, 26139634, 24016212, 17139284, 16376820, 24214965, 24151987, 22594495, 2769748, 15808341, 21839183, 23601648, 28216264, 11333967, 27616995, 2…
674	29933956	Progress in Epigenetics of Depression.	Peña	2018	1	10.1016/bs.pmbts.2017.12.011	True	[9892254, 26404826, 13666847, 11498575, 12610534, 22094949, 22529281, 23942470, 4376439, 10589672, 9724627, 16098738, 23828890, 21874013, 22037496, 14744436, 21324879, 22692567, 23696037, 27318257, 27597321, 21799487, 22795644, 17956738, 28993631, 16469931, 26674863, 20729844, 18639864, 28074830, 28485726, 25918994, 28045465, 28645747, 16501568, 21262472, 27425886, 24908571, 21134314, 22547115, 1…
675	26050039	Genetic Differences in the Immediate Transcriptome Response to Stress Predict Risk-Related Brain Function and Psychiatric Disorders.	Arloth		1	10.1016/j.neuron.2015.05.034	True	[19923232, 20734364, 15891777, 11315092, 7233099, 21526222, 23657481, 22212596, 17641637, 21471403, 21918508, 22101006, 20861377, 18586274, 19543373, 19120092, 21258342, 23151612, 23628988, 9153675, 16390897, 15939837, 25693563, 22809392, 23933821, 10453354, 22237309, 19150053, 25254104, 20369019, 23560073, 12946880, 16110340, 17701901, 22472876, 25453756, 25056061, 17559307, 18931696, 19469025, …
676	30718901	Genome-wide meta-analysis of depression identifies 102 independent variants and highlights the importance of the prefrontal brain regions.	Howard	2019	1	10.1038/s41593-018-0326-7	True	[15939837, 11007705, 22472876, 29662059, 23290196, 26176920, 27479909, 29700475, 25642630, 29846171, 19884317, 25259918, 25885710, 29785013, 23453885, 29930110, 29255261, 27089181, 27867061, 25056061, 22864973, 23209433, 22617346, 22730494, 27382989, 23102693, 19065146, 28341444, 26971948, 20921120, 18839057, 20573900, 25989041, 12972267, 27491534, 19448623, 18029452, 27529677, 20513853, 31689377…
677	26523646	Cell type- and brain region-resolved mouse brain proteome.	Sharma	2015	1	10.1038/nn.4160	True	[17151600, 24952961, 18171944, 19013282, 19013281, 25186741, 22031440, 19477152, 24162652, 24316888, 22411467, 25349915, 20888217, 23438854, 22068331, 24870543, 24870542, 22278370, 21179022, 20029370, 18995817, 16136172, 21763137, 22549954, 17965659, 19029910, 22021278, 21654674, 22068332, 20023718, 19850042, 24942700, 22968445, 23101633, 10353778, 10840047, 7646886, 2721489, 7891157, 15265982, 9…
678	22411467	Insights into the regulation of protein abundance from proteomic and transcriptomic analyses.	Vogel	2012	1	10.1038/nrg3185	True	[20023718, 15838939, 20622844, 17187058, 21593866, 19606093, 12771378, 12118079, 15385600, 17668192, 21897427, 19213877, 20671182, 16699522, 14562106, 16916930, 21233346, 18988847, 19850042, 18820680, 21179022, 19001483, 12566399, 20739923, 21772262, 19955083, 21933953, 21772259, 18461186, 21776076, 15124029, 21131977, 21863500, 20739928, 10953085, 22056041, 19703394, 18566288, 19260763, 21089048…
679	32424284	Shared proteomic effects of cerebral atherosclerosis and Alzheimer's disease on the human brain.	Wingo	2020	1	10.1038/s41593-020-0635-5	True	[24007975, 21388893, 22048062, 27327500, 30642436, 25510382, 9111537, 17021755, 27312738, 27459937, 31042697, 25595145, 31721283, 31860001, 31888969, 30171200, 26524180, 30664784, 27068280]
680	30962425	Large-scale proteomic analysis of human brain identifies proteins associated with cognitive trajectory in advanced age.	Wingo	2019	1	10.1038/s41467-019-09613-z	True	[29691286, 20547887, 26109713, 19749406, 29244218, 1789684, 23798485, 27169802, 21487488, 14645472, 18815270, 26180209, 26170022, 17684513, 27980099, 23622064, 21170055, 27899622, 26523646, 25700174, 26060301, 12934013, 28691493, 19455133, 29045836, 28874660, 9853749, 23201973, 29348666, 20937894, 20413847, 20847408, 18332434, 27793643, 27224930, 29324989, 25264360, 29155979, 28193235, 28154077, …
683	27019110	Integration of summary data from GWAS and eQTL studies predicts complex trait gene targets.	Zhu	2016	1	10.1038/ng.3538	True	[25240858, 26854917, 19855392, 26287746, 11672546, 24278027, 2869248, 20031568, 18593758, 23505390, 25056061, 11865024, 21304890, 18654571, 24316577, 24830394, 23863760, 22359548, 24894490, 23083789, 25282103, 16513876, 11418218, 24390342, 17804836, 24159078, 26414678, 25673412, 17886233, 22596160, 25174004, 23934314, 24646999, 22426310, 26258848, 20981092, 21167468, 20453842, 25673413, 22563384,…
684	29915430	A transcriptome-wide association study of 229,000 women identifies new candidate susceptibility genes for breast cancer.	Wu	2018	1	10.1038/s41588-018-0132-x	True	[16682732, 19092772, 27595995, 11329055, 11044354, 29058716, 29059683, 23535729, 25751625, 25038754, 23535825, 21514219, 23540573, 19474294, 22955616, 25693563, 26928228, 25248036, 23374354, 26073781, 25529635, 27601076, 26075791, 26414678, 25439723, 29739930, 26258848, 26854917, 27019110, 28362817, 25168388, 26795348, 24907074, 26472073, 27600471, 22426310, 24336805, 22102578, 22585861, 2702624,…
685	31043753	A transcriptome-wide association study of high-grade serous epithelial ovarian cancer identifies new susceptibility genes and splice variants.	Gusev	2019	1	10.1038/s41588-019-0395-x	True	[29054568, 27601076, 26391404, 19648919, 20852633, 23535730, 28346442, 26075790, 27432226, 25134534, 25581431, 23535731, 20852632, 24907074, 23374354, 28238358, 26854917, 27019110, 28893853, 26258848, 29083409, 12468342, 11161856, 14668548, 17761984, 25517954, 7645635, 8980241, 15913737, 10985881, 10894872, 26079312, 21720365, 27732966, 29022597, 23535648, 25594743, 24830394, 29059683, 29892016, …
686	27479909	Identification of 15 genetic loci associated with risk of major depression in individuals of European descent.	Hyde	2016	1	10.1038/ng.3623	True	[12063145, 16731270, 21896369, 16863597, 14662550, 26176920, 22996553, 19592390, 23389741, 18599438, 19535594, 25056061, 23453885, 22472876, 24284204, 22390724, 25597830, 12499305, 25642630, 21926972, 7755112, 23111466, 19339358, 25827034]
687	29865057	Religious Orders Study and Rush Memory and Aging Project.	Bennett		1	10.3233/JAD-179939	True	[9167474, 3531918, 25964057, 23842566, 19749406, 9127971, 16917201, 7886710, 16401346, 22471867, 22471860, 11851541, 12177369, 12796530, 12815501, 14585760, 14663028, 15148141, 15118013, 15855799, 16209420, 16186530, 16254451, 16582039, 16754467, 16788082, 17023213, 16974109, 17101887, 17283291, 17143881, 17606814, 17596582, 17909133, 18391132, 18755207, 18784416, 19546415, 19657107, 20194831, 20…
688	25619230	Arizona Study of Aging and Neurodegenerative Disorders and Brain and Body Donation Program.	Beach	2015	1	10.1111/neup.12189	True	[22695622, 10406405, 10441178, 12581796, 15091311, 1608550, 9395148, 10761175, 11023020, 10323650, 20852133, 9702275, 455043, 671036, 21731734, 8515219, 7283137, 2452240, 1480765, 12694381, 2905309, 8098224, 11706078, 11733198, 14559355, 12941456, 14734628, 14960286, 18090918, 18298816, 20010301, 3357357, 8326824, 7723629, 9402561, 9848088, 10392541, 15088381, 2427740, 2084053, 1662743, 1705710, …
689	29915188	GeNets: a unified web platform for network-based genomic analyses.	Li	2018	1	10.1038/s41592-018-0039-6	True	[24892209, 27892958, 25915600, 24952909, 24390342, 17344885, 11752295, 25984343, 24995987, 17186018, 26402605, 25056061, 28135719, 19683538, 27535533, 14597658, 25352553, 23794635, 25210953, 25969450, 23851447, 23851448]
691	29700475	Genome-wide association analyses identify 44 risk variants and refine the genetic architecture of major depression.	Wray	2018	1	10.1038/s41588-018-0090-3	True	[23514317, 9366654, 16731270, 21896369, 24223526, 12063145, 21924589, 23245608, 11007705, 11848337, 26337037, 25201436, 22472876, 23290196, 26176920, 27089181, 28969442, 22243964, 25056061, 21926972, 23933821, 26414676, 21042317, 25642630, 26324100, 22426310, 27479909, 25673413, 23563607, 22484627, 20935630, 19079261, 19079260, 22730494, 21623373, 18675469, 27225731, 20410109, 27152329, 17436254,…
692	29942085	Meta-analysis of genome-wide association studies for neuroticism in 449,484 individuals identifies novel genetic loci and pathways.	Nagel	2018	1	10.1038/s41588-018-0151-7	True	[]
693	29500431	Integrative analysis of omics summary data reveals putative mechanisms underlying complex traits.	Wu	2018	1	10.1038/s41467-018-03371-0	True	[22243964, 24316577, 23505390, 25826379, 28622505, 28506277, 25363779, 26287746, 27019110, 27259153, 23328393, 26751173, 22982992, 24646999, 24210251, 24830394, 26258848, 26854917, 28528868, 25592537, 28002404, 23334450, 26095709, 24614317, 24013639, 25693563, 28157541, 22563384, 27690265, 21747404, 20686566, 25673412, 25282103, 27225129, 25056061, 24162737, 24097068, 26343387, 26192919, 22885922…
694	30911161	Gene expression imputation across multiple brain regions provides insights into schizophrenia risk.	Huckins	2019	1	10.1038/s41588-019-0364-4	True	[20369019, 18597885, 19223927, 25707927, 17611496, 20935630, 20190752, 17447842, 24830394, 27019110, 27182965, 27668389, 26258848, 26854917, 26404826, 22257669, 22471860, 22471867, 25954002, 25056061, 29805045, 24830394, 29739930, 21784246, 27668389, 29483656, 26547130, 22196331, 24763782, 17136412, 24809927, 26366103, 22902088, 24775716, 27071537, 24266366, 26877878, 20489179, 25599223, 11027216…
695	25544610	Peters plus syndrome mutations disrupt a noncanonical ER quality-control mechanism.	Vasudevan	2014	1	10.1016/j.cub.2014.11.049	True	[16464857, 16464858, 18952191, 17395589, 17395588, 17032646, 20637190, 20816219, 16899492, 12096136, 11067851, 19671700, 12119218, 18199743, 16909395, 23889335, 20837470, 19948734, 23045360, 4590173, 2428310, 22588082, 23141538, 11586351, 18677313, 15911612, 11326279, 8302866, 10742170, 16407063, 19204290, 10201374, 17509843, 15653671, 21757702, 11087730, 21924891]
696	18995817	The mystery and magic of glia: a perspective on their roles in health and disease.	Barres		1	10.1016/j.neuron.2008.10.013	True	[]
697	11896187	Specific sequences in p120ctn determine subcellular distribution of its multiple isoforms involved in cellular adhesion of normal and malignant epithelial cells.	Aho		1	10.1242/jcs.115.7.1391	True	[]
698	12453475	Glutamate-induced delta-catenin redistribution and dissociation from postsynaptic receptor complexes.	Jones		1	10.1016/s0306-4522(02)00532-8	True	[]
699	11754835	Kinase-independent requirement of EphB2 receptors in hippocampal synaptic plasticity.	Grunwald		1	10.1016/s0896-6273(01)00550-5	True	[]
700	28633291	P2X7 Receptors Drive Spine Synapse Plasticity in the Learned Helplessness Model of Depression.	Otrokocsi		1	10.1093/ijnp/pyx046	True	[18977353, 20405205, 16564580, 18996151, 21664437, 21340472, 10618023, 18591979, 16338640, 22243662, 23805233, 20723887, 17319604, 24533115, 26854424, 19006787, 17574216, 16203955, 18543274, 23419546, 26831917, 22885997, 24989856, 26821321, 26900997, 16822851, 22731961, 25340958, 14570406, 16707201, 19321774, 11826272, 15944129, 15640761, 21864549, 19265637, 26275923, 8592749, 15803159, 12900317,…
701	26015571	miRNA proxy approach reveals hidden functions of glycosylation.	Kurcon	2015	1	10.1073/pnas.1502076112	True	[23270009, 24507773, 24399302, 24253340, 21456971, 20533884, 24463102, 24591635, 21741600, 23884416, 24052309, 25069772, 18701644, 19945376, 20706219, 18376396, 18381893, 20799968, 22144583, 10592173, 18199743, 24026681, 15502825, 19421193, 17406593, 15356343, 21411626, 24061576, 20156436, 22427986, 24724053, 16380191, 22988249, 23022508, 24385630, 23050851, 18720094, 16403239, 16040723, 25544610…
702	24121060	Electroconvulsive seizure induces thrombospondin-1 in the adult rat hippocampus.	Okada-Tsuchioka	2013	1	10.1016/j.pnpbp.2013.10.001	True	[]
703	30131699	EphB2 Deficiency Induces Depression-Like Behaviors and Memory Impairment: Involvement of NMDA 2B Receptor Dependent Signaling.	Zhen	2018	1	10.3389/fphar.2018.00862	True	[10341246, 17942722, 21832177, 28381110, 21113149, 19590004, 27092247, 15634788, 3228475, 10677540, 11754835, 28719605, 11754836, 14691139, 12479863, 18624924, 28358367, 18223201, 17045658, 9294224, 25800971, 17121455, 19516250, 12478610, 19066539, 568552, 19262466, 15034556, 27881781, 24737575, 18639535, 17617388, 16171853, 19540859, 27103064]
704	24699222	CNNM2 mutations cause impaired brain development and seizures in patients with hypomagnesemia.	Arjona	2014	1	10.1371/journal.pgen.1004267	True	[23201160, 16510134, 22203997, 17729442, 20932259, 18268363, 19073827, 14576148, 21397062, 24089412, 15899945, 22399287, 12657465, 21926974, 19430483, 23568368, 17440532, 23636770, 12032570, 20519162, 22922232, 14006658, 22031603, 15804357, 23471908, 9858263, 15823540, 21832193, 22805709, 21969038, 23307071, 22203997, 17088214, 18539771, 19165332, 15100231, 18403413]
705	31336935	Magnesium Is a Key Player in Neuronal Maturation and Neuropathology.	Yamanaka	2019	1	10.3390/ijms20143439	True	[21640700, 18047467, 25540137, 11923070, 22429303, 12110898, 16708544, 24721994, 3771947, 26069819, 13848379, 5929290, 9547224, 6040073, 29920013, 17840696, 29383689, 29526461, 25678956, 28330845, 590393, 1296767, 3975484, 24067770, 19658274, 27178134, 25213836, 20152124, 20152120, 22681692, 27253451, 30828068, 24932518, 20544083, 16949548, 30528584, 26319097, 29358072, 12692459, 19940067, 253130…
706	30929901	Phenotypic Landscape of Schizophrenia-Associated Genes Defines Candidates and Their Shared Functions.	Thyme	2019	1	10.1016/j.cell.2019.01.048	True	[11861479, 23798402, 22739344, 24699222, 11062482, 28442992, 17601957, 17475807, 20832311, 19367784, 18678899, 26240518, 23453885, 25284784, 9007227, 17640820, 15713641, 23632458, 29088697, 18270536, 27668389, 29439242, 27694994, 21743468, 20060621, 25523356, 9007226, 26386135, 26833134, 17382886, 26108871, 23594742, 27157137, 27992416, 17151600, 25724760, 26186191, 15081627, 27033969, 22751931, …
707	18387370	Dolichol-phosphate mannose synthase: structure, function and regulation.	Maeda	2008	1	10.1016/j.bbagen.2008.03.005	True	[]
708	26282113	Up-regulation of PSMB4 is associated with neuronal apoptosis after neuroinflammation induced by lipopolysaccharide.	Shi	2015	1	10.1007/s10735-015-9637-0	True	[17229557, 22707992, 19526282, 23307302, 12066414, 23820636, 16596199, 23391520, 17459594, 15891419, 12421593, 21965004, 19783622, 17254021, 18650933, 23160791, 22805152, 22002632, 21389984, 15963243, 12061507, 24755469, 20205644, 25157275, 19165213, 22709487, 22145801, 9721760, 5435822, 17668415, 16317774, 12846989, 8598205, 14670989]
709	28921840	The role of cadherin genes in five major psychiatric disorders: A literature update.	Hawi	2017	1	10.1002/ajmg.b.32592	True	[]
712	22054870	A genome-wide scan for common variants affecting the rate of age-related cognitive decline.	De Jager	2011	1	10.1016/j.neurobiolaging.2011.09.033	True	[15148141, 15297300, 16801647, 16107349, 12136057, 17035694, 16103727, 19808789, 14646025, 20558387, 20336135, 21391232, 20577776, 14694201, 8669347, 19525953, 10720286, 8431135, 19737543, 11882522, 12580702, 7987151, 17943122, 11375371, 10404910, 19734902, 7475820, 21460840, 8687193, 15380068, 18974171, 9708956, 19195485, 12480082, 7168798, 19734903, 17466414, 19840553, 17362839, 10522889, 91710…
713	30084846	A multi-omic atlas of the human frontal cortex for aging and Alzheimer's disease research.	De Jager	2018	1	10.1038/sdata.2018.142	True	[]
714	17701901	PLINK: a tool set for whole-genome association and population-based linkage analyses.	Purcell	2007	1	10.1086/519795	True	[]
715	20926424	Robust relationship inference in genome-wide association studies.	Manichaikul	2010	1	10.1093/bioinformatics/btq559	True	[11524377, 11731797, 9311748, 17924335, 11443734, 19732865, 19333967, 15514890, 16255080, 20208533, 10430599, 10712219, 16862161, 17701901, 20137780, 18319743, 20562875, 20208535, 18252216]
716	23128226	An integrated map of genetic variation from 1,092 human genomes.			1	10.1038/nature11632	True	[22604720, 20981092, 19892942, 21293372, 21917140, 22604722, 22306651, 21730125, 17943122, 18949038, 21962505, 22291602, 21526222, 7901202, 12502794, 22582263, 20080753, 21152010, 22080510, 17382889, 21946919, 21720365, 19348700, 20952405, 22384356, 21829380, 22801493, 20430937, 19474294, 22628075, 21151126, 22019782, 20953190, 22223662, 20212493, 22307276, 22807667, 21317889, 21460063, 22231483,…
718	27727239	Human whole genome genotype and transcriptome data for Alzheimer's and other neurodegenerative diseases.	Allen	2016	1	10.1038/sdata.2016.89	True	[]
719	30204156	The Mount Sinai cohort of large-scale genomic, transcriptomic and proteomic data in Alzheimer's disease.	Wang	2018	1	10.1038/sdata.2018.185	True	[]
721	33046718	Large eQTL meta-analysis reveals differing patterns between cerebral cortical and cerebellar brain regions.	Sieberts	2020	1	10.1038/s41597-020-00642-8	True	[27019110, 20369022, 29058715, 28218759, 25104515, 23643380, 24830394, 26258848, 29739930, 15237224, 18462017, 18552845, 21602305, 23622250, 27540175, 28892060, 24092820, 24013639, 29891976, 29022597, 25954001, 27668389, 30545857, 31551426, 28322283, 29802388, 27727239, 32668255, 22722634, 22685416, 27066552, 28869584, 25056061, 29107053, 30136084, 17907809, 27548312, 30419947, 29499969, 29805045…
722	17344885	A human phenome-interactome network of protein complexes implicated in genetic disorders.	Lage		1	10.1038/nbt1295	True	[]
723	15697438	Finding community structure in very large networks.	Clauset	2004	1	10.1103/PhysRevE.70.066111	True	[]
724	29608179	Integrating single-cell transcriptomic data across different conditions, technologies, and species.	Butler	2018	1	10.1038/nbt.4096	True	[26000487, 27929523, 26000488, 28091601, 27565351, 28428369, 24658644, 27215581, 25867923, 25867922, 27840107, 24766814, 26487783, 25734491, 24836921, 26653891, 28263960, 28346451, 28351406, 29928470, 27230763, 25805722, 15516276, 19377034, 19171069, 18241193, 18244632, 27365425, 26627738, 15851035, 28303884, 19278419, 27667365, 18436705, 25964631, 14729979, 22951443, 26813401, 27565351, 16632515…
727	20636062	Mass spectrometry-based biomarker discovery: toward a global proteome index of individuality.	Hawkridge		1	10.1146/annurev.anchem.1.031207.112942	True	[11240971, 7423189, 11712254, 12488461, 15685197, 16040839, 15175721, 14990683, 15613702, 15057290, 2675315, 3239801, 11712249, 7498152, 6978778, 15611012, 16391615, 16052623, 12671665, 11962339, 12775769, 11721634, 11721633, 12138495, 17175521, 15314519, 17583933, 12528364, 15920295, 15749281, 16675505, 14764655, 14625853, 16120944, 16502570, 8003985, 8559255, 11231557, 2326633, 2594751, 1519087…
728	19795424	Proteomics data repositories.	Riffle		1	10.1002/pmic.200900216	True	[11805837, 11805826, 9399804, 14681429, 10592249, 16381927, 18259167, 15608220, 11125056, 17984084, 10637631, 15608167, 11752246, 15221759, 18948289, 10802651, 16041671, 16381953, 10612281, 14976030, 15529173, 16000075, 24226387, 15317041, 12643522, 16785652, 17195840, 18453551, 19169245, 16873510, 15945033, 14616009, 11180630, 15253624, 10845373, 24222034, 10197350, 16381952, 15642101, 18451766,…
729	25158685	Making proteomics data accessible and reusable: current state of proteomics databases and repositories.	Perez-Riverol		1	10.1002/pmic.201400302	True	[23207911, 23851314, 24240322, 18422305, 21538402, 19377485, 21642640, 23161681, 23467006, 22068332, 22068331, 22434838, 19587644, 23103704, 21243637, 21999834, 23142544, 25014353, 19627159, 22069307, 22803195, 24336358, 24651194, 19795424, 15595733, 24261998, 23203882, 24870543, 22301388, 22318887, 24910945, 22535208, 18948298, 24870542, 19587658, 21063945, 24727771, 21082437, 20615486, 19212957…
731	16381952	The PeptideAtlas project.	Desiere		1	10.1093/nar/gkj040	True	[24226387, 12403597, 2231712, 11667947, 15608235, 15642101, 16052627, 15529173, 14632076, 14960397, 15085804]
732	15595733	Open source system for analyzing, validating, and storing protein identification data.	Craig		1	10.1021/pr049882h	True	[]
733	22535208	PaxDb, a database of protein abundance averages across all three domains of life.	Wang	2012	1	10.1074/mcp.O111.014704	True	[19953549, 20434785, 20805795, 21863487, 20620248, 20967315, 21142170, 16900146, 19743430, 19219053, 19258533, 20615486, 19906717, 15595733, 18451766, 21063945, 22139914, 21063946, 15253663, 19068132, 15958392, 16176987, 20308095, 20403328, 18662548, 18662533, 12134150, 21663799, 19098097, 18436743, 16699522, 14562106, 18820680, 19260763, 17450130, 19563668, 19606093, 20671182, 20664636, 19965468…
735	24870543	Mass-spectrometry-based draft of the human proteome.	Wilhelm		1	10.1038/nature13319	True	[21139605, 17195840, 24364385, 22037311, 21953092, 23685481, 21245847, 22278370, 21593866, 23794183, 22535208, 23810193, 24354805, 23312004, 23511206, 22398612, 22068331, 8666937, 21890647, 22939629, 24290761, 23112131, 24309898, 22460905, 24727771, 23835437, 23161681, 10612281, 22056041, 22955620, 21718813, 22955977, 23436904, 19029910, 23868472, 19740107, 22068332, 19608599, 14532353, 22962056,…
736	21742803	The human proteome project: current state and future direction.	Legrain		1	10.1074/mcp.M111.009993	True	[20124355, 20827799, 20805795, 16332733, 18974732, 19966807, 16381952, 18669619, 21051339, 16041671, 20835799, 15595733, 21063945, 19131327, 21114295]
737	27899619	The neXtProt knowledgebase on human proteins: 2017 update.	Gaudet	2016	1	10.1093/nar/gkw1062	True	[25593349, 23205526, 22139911, 26896845, 23487185, 21139605, 24261998, 27453469, 25378336, 27115625, 27337980, 25355519, 14623100, 11256614, 17571059, 24234451, 26139527, 23955771, 25038526, 25428369, 22961259, 26467479, 27055825, 25052702, 27490519]
738	27899622	UniProt: the universal protein knowledgebase.		2016	1	10.1093/nar/gkw1099	True	[17379688, 25398609, 15044231, 25348405, 25510499, 26578572, 21556138, 16185861, 24622611, 26896845, 27344407, 15174122, 18688235, 25052702, 26875866, 1967194, 25908662, 25428371, 25348399, 19455212, 26139527, 22301388, 23242552, 26527722, 23443629, 24759409, 25741868, 24848695, 23958731]
739	22888147	Expert system for computer-assisted annotation of MS/MS spectra.	Neuhauser	2012	1	10.1074/mcp.M112.020271	True	[15340378, 17901868, 21365749, 20578722, 16196091, 20039681, 21309581, 19029910, 21254760, 17721543, 22090170, 17406544, 19828875, 22159718, 19504542, 21526838, 21642640]
740	28135259	Building ProteomeTools based on a complete synthetic human proteome.	Zolg	2017	1	10.1038/nmeth.4153	True	[23438204, 20944666, 27453469, 23334424, 17195840, 24870543, 26074081, 23685481, 22577012, 21254760, 27493588, 25987413, 22962056, 27018578, 25730263, 24727771, 24611583, 24323524, 26550773, 17195840, 24870543, 27453469, 17105172, 11074414, 26111518, 26569054, 25730263]
741	28872757	PROCAL: A Set of 40 Peptide Standards for Retention Time Indexing, Column Performance Monitoring, and Collision Energy Calibration.	Zolg	2017	1	10.1002/pmic.201700263	True	[]
743	23495751	Comparing immobilized kinase inhibitors and covalent ATP probes for proteomic profiling of kinase expression and drug selectivity.	Lemeer	2013	1	10.1021/pr301073j	True	[]
744	17721511	Quantitative chemical proteomics reveals mechanisms of action of clinical ABL kinase inhibitors.	Bantscheff	2007	1	10.1038/nbt1328	True	[]
745	25278616	Tracking cancer drugs in living cells by thermal profiling of the proteome.	Savitski	2014	1	10.1126/science.1255784	True	[]
746	18940858	STRING 8--a global view on proteins and their functional interactions in 630 organisms.	Jensen	2008	1	10.1093/nar/gkn760	True	[18282471, 17574831, 17483841, 17441550, 18371930, 10982861, 17145710, 18000002, 16381900, 17135203, 14681454, 15608229, 18077471, 17367534, 15608210, 17098935, 15692050, 18095187, 18294967, 14564010, 17142221, 16046493, 15608232, 15229555, 11752306, 14597658, 15201187, 11125040, 17942413, 18084021, 17570479, 18524799, 16569235]
747	27899662	KEGG: new perspectives on genomes, pathways, diseases and drugs.	Kanehisa	2016	1	10.1093/nar/gkw1092	True	[26476454, 19880382, 26553804, 26590407, 22139910, 24103004, 16381885, 23384306, 25348405, 26585406, 25099887, 23816707]
749	22460905	The Cancer Cell Line Encyclopedia enables predictive modelling of anticancer drug sensitivity.	Barretina	2012	1	10.1038/nature11003	True	[21358737, 20975063, 18245465, 17157791, 19451690, 20215513, 16001072, 20406975, 18077425, 16273091, 11553813, 8994024, 17293865, 20164920, 10700174, 16452222, 18287029, 17483355, 17354236, 21964526, 16267026, 10564678, 21321571, 9495809, 16317751]
750	27397505	A Landscape of Pharmacogenomic Interactions in Cancer.	Iorio	2016	1	10.1016/j.cell.2016.06.017	True	[25887147, 22460905, 23993102, 26570998, 21639808, 24071851, 24833294, 24880487, 22460902, 18413800, 10647931, 24132290, 27876821, 23770567, 24390350, 22189618, 19692680, 26121088, 20494976, 10700174, 25759023, 21889923, 26482930, 23724913, 17625570, 19360079, 22256804, 23884480, 24084849, 23476020, 27180993, 23539594, 24316979, 24071852]
751	25926053	The molecular landscape of colorectal cancer cell lines unveils clinically actionable kinase targets.	Medico	2015	1	10.1038/ncomms8002	True	[]
752	26656090	Correlating chemical sensitivity and basal gene expression reveals mechanism of action.	Rees	2015	1	10.1038/nchembio.1986	True	[21091654, 23508189, 21701501, 16199517, 10929718, 17008526, 22460905, 23993102, 22460902, 16267026, 23355484, 16990858, 24284626, 24464433, 25058389, 16645636, 23203871, 24563541, 22927417, 21348461, 17470359, 24360956, 10230772, 16322073, 22526412, 17804712, 25064833, 15338193, 10100721, 23477340, 19029917, 20079333, 22503247, 19262571, 20713713, 10903473, 9605428, 18977338, 24439385, 22140540,…
754	24707051	Exploiting polypharmacology for drug target deconvolution.	Gujral	2014	1	10.1073/pnas.1403080111	True	[23337810, 16841068, 18936753, 17917669, 22037377, 18183025, 14657486, 22661116, 20208035, 17948979, 21423176, 19238148, 20501547, 19734889, 20808728, 23919353, 19074892, 22157681, 16463386, 16741576, 23410976, 22763448, 20103628, 17872411, 20406984, 21477649, 21329883, 21194007]
755	33536417	A fast and efficient colocalization algorithm for identifying shared genetic risk factors across multiple traits.	Foley	2021	1	10.1038/s41467-020-20885-8	True	[18852201, 24830394, 25743184, 28552197, 27866706, 28278150, 26619358, 29579179, 19039033, 22403184, 18573856, 22470551, 18642345, 32310995, 26432245, 23202125, 26343387, 20081858, 28452372, 28566273, 20686565, 20418890, 27225129, 26395773, 29212778, 29875488, 28097354, 28530674, 28714975, 21966275, 21378988, 28714974, 21378990, 29292387, 21909115, 29022597, 28487391, 29617720, 23152477, 26276885…
756	27866706	Colocalization of GWAS and eQTL Signals Detects Target Genes.	Hormozdiari	2016	1	10.1016/j.ajhg.2016.10.003	True	[17554300, 22243964, 23722424, 23974872, 20369019, 25997986, 26258848, 11410837, 11083947, 11078480, 10369254, 23643380, 20369022, 24830394, 22403184, 19039033, 26854917, 25104515, 25954001, 26027500, 20081858, 21873549, 20081857, 20858683, 26624892, 19381255, 26072484, 21467568, 26773131, 18353808, 22689754, 21368279, 20981092, 23128226, 21653516, 24316577, 27292110, 20085711, 20811451, 25357204…
757	32413284	Characterizing the Causal Pathway for Genetic Variants Associated with Neurological Phenotypes Using Human Brain-Derived Proteome Data.	Kibinge	2020	1	10.1016/j.ajhg.2020.04.007	True	[28686856, 30093724, 30388398, 29727686, 29844615, 29875488, 30072576, 28369058, 31276585, 26121088, 26228753, 31830040, 28940711, 23804400, 31924771, 29891976, 29785013, 27830784, 30617256, 27455348, 30718901, 30804565, 29942086, 29906448, 29865057, 14681465, 25722852, 30305743, 25826379, 30084846, 30561657, 27616674, 29846171, 29255261, 24830394, 27866706, 29893838, 30642945, 25925497, 30820025…
758	33707768	Integrating genomics with biomarkers and therapeutic targets to invigorate cardiovascular drug development.	Holmes	2021	1	10.1038/s41569-020-00493-1	True	[28652015, 25881939, 31935033, 32125404, 27811931, 30425369, 31267067, 21321562, 28286336, 30002074, 26121088, 32895551, 28500271, 28196256, 24462370, 22607825, 27487401, 24474739, 28980665, 28846118, 28569269, 16325682, 19509388, 19324252, 31827124, 32591531, 9753069, 31647093, 32665587, 30659178, 32207040, 32760811, 25064373, 23083789, 24247616, 23916927, 27959767, 27908689, 29180351, 31761964,…
759	33476553	Proteome-wide Systems Genetics to Identify Functional Regulators of Complex Traits.	Molendijk		1	10.1016/j.cels.2020.10.005	True	[]
760	31413141	The <i>MS4A</i> gene cluster is a key modulator of soluble TREM2 and Alzheimer's disease risk.	Deming		1	10.1126/scitranslmed.aau2291	True	[23150934, 23150908, 25027412, 23870839, 23391427, 24899047, 25886450, 24355566, 25728668, 28426958, 25631124, 29889572, 24990881, 29518357, 24893973, 27091843, 27710785, 29073081, 29037207, 24078628, 28855300, 28855301, 26754172, 26754641, 27974666, 26941262, 18790823, 27121148, 19084217, 28247064, 21297262, 17474819, 23562540, 25162367, 24162737, 29880032, 25186741, 26687838, 28628103, 12913093…
761	33391794	ACE inhibition and cardiometabolic risk factors, lung <i>ACE2</i> and <i>TMPRSS2</i> gene expression, and plasma ACE2 levels: a Mendelian randomization study.	Gill	2020	1	10.1098/rsos.200958	True	[31978945, 32142651, 32132184, 32225175, 32225176, 32171076, 32109013, 32227758, 32125362, 32173574, 32125452, 16007097, 15141377, 32171062, 32233753, 32195824, 32186711, 32129518, 32196087, 25766467, 15897343, 16908757, 19004932, 28789938, 22497476, 21927577, 20854846, 22179088, 25534429, 24842388, 23131671, 32019855, 31234639, 30224653, 31122926, 30239722, 30804561, 31689377, 24097068, 30297969…
763	32628676	Linking protein to phenotype with Mendelian Randomization detects 38 proteins with causal roles in human diseases and traits.	Bretherick	2020	1	10.1371/journal.pgen.1008785	True	[19949401, 21532551, 24855243, 26121088, 28356508, 31253980, 30971826, 27899670, 12689998, 25773750, 28369058, 28240269, 29875488, 30111768, 31208196, 30571344, 29022597, 27318201, 31233103, 27019110, 26343387, 28566273, 28714975, 26192919, 25056061, 27723758, 24390342, 27455348, 28604731, 28530673, 27225129, 27329760, 29309628, 28346442, 29212778, 26362575, 25993607, 26482879, 29083406, 27863252…
764	34302145	Advancing the use of genome-wide association studies for drug repurposing.	Reay	2021	1	10.1038/s41576-021-00387-z	True	[28686856, 30310233, 21629293, 27306171, 15286734, 32076405, 31427789, 26414676, 20562874, 23555274, 30104762, 28854176, 28530675, 18348202, 26733288, 31134155, 30093612, 26192919, 17068223, 18941183, 18706417, 23075178, 28411872, 27959607, 27747495, 31462831, 25905918, 30056030, 26121088, 25775274, 31922371, 30617256, 28805827, 30598549, 17872562, 17030949, 34816263, 33828297, 29844615, 17057719…
765	34239129	Genomic atlas of the proteome from brain, CSF and plasma prioritizes proteins implicated in neurological disorders.	Yang	2021	1	10.1038/s41593-021-00886-6	True	[18988837, 22885922, 30820047, 31915397, 32913098, 29022597, 31086352, 29875488, 28240269, 28369058, 28031287, 25340798, 21165148, 28106546, 21930184, 19906259, 31233103, 18460497, 22773956, 31084338, 22595970, 31626773, 31995762, 30478440, 31320639, 32860016, 30111768, 18604267, 31978332, 22821396, 32413284, 31399126, 31701892, 30816241, 10950380, 26121088, 32504056, 29846171, 29480181, 28628103…
766	21165148	Aptamer-based multiplexed proteomic technology for biomarker discovery.	Gold	2010	1	10.1371/journal.pone.0015004	True	[18275862, 19105742, 18818332, 20174458, 20622833, 19448641, 19448640, 19561596, 17369836, 11923841, 17892372, 1697402, 2200121, 15625332, 9288965, 10943568, 17715981, 7775406, 16211069, 9667830, 15087507, 20201573, 4530290, 1182215, 15355104, 17568785, 20425065, 17537080, 18277143, 15753324, 16760447, 10711413, 3199673, 18446708, 16013991, 9685413, 7510417, 21170350, 14558131, 14632076, 12403597…
767	34009297	powerEQTL: an R package and shiny application for sample size and power calculation of bulk tissue and single-cell eQTL analysis.	Dong		1	10.1093/bioinformatics/btab385	True	[30445434, 34167583, 32041960, 24210251, 29019975, 25954001, 23715323, 30189032, 33664506, 24485249, 27899670, 23650636, 32149610, 29610479, 30886278]
768	21930184	The Parkinson Progression Marker Initiative (PPMI).		2011	1	10.1016/j.pneurobio.2011.09.005	True	[20451872, 17709706, 18474848, 20310033, 17884682, 16507759, 2276046, 18322371, 20083042, 2357151, 17761553, 16566021, 19909914, 19221310, 19127587, 19412961, 20818673, 17110281, 19127580, 19776408, 8417384, 15590952, 17881719, 20736190, 19519311, 15668415, 19691116, 15157851, 20544810, 17215369, 20451878, 20674593, 19296504, 18938247, 12374491, 20720189, 21087732, 20451871, 19129507, 20451868, 1…
769	33441155	The variant call format provides efficient and robust storage of GWAS summary statistics.	Lyon	2021	1	10.1186/s13059-020-02248-0	True	[28686856, 24367376, 26414678, 12689998, 25642630, 28854176, 17701901, 21167468, 25642633, 22706312, 22492648, 20616382, 28338968, 30445434, 27019110, 21653522, 19505943, 24681907, 15461798, 25633503, 21903627, 20644199, 20110278, 30476213, 21208982, 11125122, 26773131, 25357204, 26189819, 27663501, 25104515, 24227294, 29846171, 27663502, 31924771, 30835202]
771	34587156	A more accurate method for colocalisation analysis allowing for multiple causal variants.	Wallace	2021	1	10.1371/journal.pgen.1009440	True	[24830394, 18642345, 32310995, 23104008, 27866706, 25104515, 29500431, 31324808, 26773131, 27027514, 29399241, 26432245, 19543373, 26395773, 30371734, 22426310, 32275709]
772	12883005	Statistical significance for genomewide studies.	Storey	2003	1	10.1073/pnas.1530509100	True	[13258560, 7581446, 11309499, 7991589, 11207349, 12454645, 10694877, 12114529, 11923494, 7851788, 12399584, 8666228, 9920759, 10601320, 12112249]
773	16381955	DrugBank: a comprehensive resource for in silico drug discovery and exploration.	Wishart		1	10.1093/nar/gkj067	True	[11752352, 14681412, 15608238, 11752281, 10582822, 15608167, 9789091, 9254694, 14681416]
774	30395287	UniProt: a worldwide hub of protein knowledge.			1	10.1093/nar/gky1049	True	[27899622, 29190397, 29155950, 25510499, 27899279, 21556138, 28383659, 27043882, 22006842, 27679478, 28053164, 23125365, 27153712, 29069476, 17984083, 26467479, 29036270, 29507755, 24316715, 27281194, 27373337, 27627798, 22453911, 25313161, 27153729, 25398609, 28968638, 29220476, 23749465, 24573882, 29737976]
775	20671916	Type I IL-1 receptor (IL-1RI) as potential new therapeutic target for bronchial asthma.	Lee	2010	1	10.1155/2010/567351	True	[19575684, 19519363, 12642820, 10657668, 10806180, 19561139, 11293118, 18362170, 19302047, 17967718, 19161412, 2532153, 16286016, 15110792, 18827826, 2969618, 3160805, 2969618, 7964161, 10671496, 12606705, 7775431, 1828896, 1851964, 9620655, 9062193, 9062194, 18613828, 11067942, 12854631, 12672065, 12663678, 9927362, 16724092, 7797792, 17116976, 16210060, 19801525, 18448455, 17881510, 18250323, 1…
776	26901066	Recurring exon deletions in the HP (haptoglobin) gene contribute to lower blood cholesterol levels.	Boettger	2016	1	10.1038/ng.3510	True	[13472068, 8855140, 13321879, 6716482, 19380867, 11739174, 19805376, 13914473, 2394212, 18369884, 23747761, 19812545, 23128226, 15019547, 12194911, 18787013, 18480203, 20686565, 17824618, 19457062, 23420675, 19758344, 6325933, 3170608, 24005574, 22035192, 20981092, 16255080, 10468605, 22607059, 24352235, 22936568, 26449472, 22965354, 18850115, 17572673, 19715440, 20657582, 21441907, 22403646, 246…
777	30417018	Anti-ICOSL New Antigen Receptor Domains Inhibit T Cell Proliferation and Reduce the Development of Inflammation in the Collagen-Induced Mouse Model of Rheumatoid Arthritis.	O'Dwyer	2018	1	10.1155/2018/4089459	True	[27156434, 12110154, 15046527, 20519961, 18778114, 17636564, 23338540, 25305470, 11096166, 12528101, 22923753, 18625622, 16947627, 16162882, 12909128, 23676205, 16446445, 7877689, 16146649, 24836096, 25523873, 15319492, 15304650, 17258766, 20047035, 24667069, 25090369, 18055474, 10549624, 10617205, 10760791, 9930702, 11007762, 10779774, 16081804, 18178815, 25317561, 27099766, 29513931, 28993766, …
778	34619763	A genetic link between risk for Alzheimer's disease and severe COVID-19 outcomes via the OAS1 gene.	Magusali		1	10.1093/brain/awab337	True	[31006494, 31235932, 27196974, 31748742, 28549481, 31332445, 28714976, 28602351, 31018141, 27033548, 30617257, 32274467, 29346778, 33446504, 18575461, 31917687, 32817302, 31042697, 33257666, 32510331, 22102410, 31358977, 33187730, 26877243, 28184222, 28676934, 17804500, 23319625, 20844035, 26858407, 30078389, 33307546, 34799557, 32972995, 32972996, 30416428, 32275288, 32482845, 33376990, 32637987…
779	35804044	Human genetics evidence supports two-thirds of the 2021 FDA-approved drugs.	Ochoa		1	10.1038/d41573-022-00120-3	True	[]
780	22275870	Unraveling the regulatory mechanisms underlying tissue-dependent genetic variation of gene expression.	Fu	2012	1	10.1371/journal.pgen.1002431	True	[19223927, 20369019, 15514893, 12567189, 19671653, 20463879, 18462017, 18344981, 19128478, 17982457, 21339752, 21129726, 21304890, 21383966, 19644074, 19834560, 11904358, 21829388, 20190752, 19474294, 21378990, 20686565, 20686566, 11070098, 17611496, 21399635, 21297633, 19430480, 18587394, 19732864, 21725308, 21399633, 21102463, 19915574, 16255080, 21569359, 19829295, 19129543, 19543373, 16135132…
781	31296926	Biological characterization of expression quantitative trait loci (eQTLs) showing tissue-specific opposite directional effects.	Mizuno	2019	1	10.1038/s41431-019-0468-4	True	[28686856, 26430153, 29727686, 24670763, 24753594, 25693563, 28905911, 23715323, 29022597, 28851834, 29058715, 22275870, 27630043, 28553958, 29650998, 27899670, 26432245, 25722852, 22064851, 25954001, 15289471, 28420888, 19056973, 24973796, 25906321, 22692066, 25079323, 27140173, 28530673, 22001757, 19915575, 21292315, 28892059, 21685912, 26077951, 30478440]
782	31924771	A transcriptome-wide Mendelian randomization study to uncover tissue-dependent regulatory mechanisms across the human phenome.	Richardson	2020	1	10.1038/s41467-019-13921-9	True	[26854917, 27019110, 26258848, 29739930, 29955180, 29632383, 29069589, 25064373, 30704512, 12689998, 27866706, 29808603, 29893838, 29022597, 29771313, 26121088, 23868113, 27427429, 29500431, 11159626, 30307532, 28851834, 28981501, 25262344, 27959767, 29040597, 18083636, 18309940, 18686744, 27866947, 27269582, 20011106, 10084596, 7493032, 22290157, 3538485, 26228753, 24833294, 25970070, 30710142, …
783	31413837	Neurological manifestations related to Crohn's disease: a boon for the workforce.	Nemati	2017	1	10.1093/gastro/gox034	True	[24574797, 21122545, 15705608, 7898687, 21122494, 22552994, 21461073, 9191736, 23576624, 23255024, 23359196, 17924556, 19681018, 24370461, 26826616, 15095552, 22115385, 24741259, 18403560, 19128872, 21150450, 19940660, 18474375, 22824494, 443768, 26360973, 25608496, 24803797, 25767508, 27044499, 17273002, 19914072, 11794474, 8252324, 19023898, 10943233, 23027881, 16143121, 23293933, 22031325, 228…
784	7898687	Neurologic aspects of inflammatory bowel disease.	Lossos		1	10.1212/wnl.45.3.416	True	[]
785	25083051	Neurological disorders and inflammatory bowel diseases.	Casella		1	10.3748/wjg.v20.i27.8764	True	[957999, 19023898, 7898687, 17924556, 16143121, 11762947, 15947080, 17437605, 16339095, 15958805, 18041052, 21122494, 23802849, 22552994, 12510039, 15947082, 15947078, 16510746, 20190611, 21636356, 20116808, 21725519, 19416947, 17632266, 19364934, 17916445, 11181695, 15956528, 23762678, 10449104, 18720264, 11592357, 19109035, 19132970, 15552527, 16645971, 22115384, 17273002, 20128005, 7202168, 20…
786	32296047	Molecular principles of metastasis: a hallmark of cancer revisited.	Fares	2020	1	10.1038/s41392-020-0134-x	True	[9736035, 30850740, 26791720, 21376230, 16892035, 28187288, 29342134, 26156638, 25830880, 26183445, 27124449, 28560055, 26437589, 29414946, 27368099, 23197193, 23344542, 29670281, 29021221, 27124451, 24556840, 22000009, 26560033, 26560028, 27371787, 30988423, 30482943, 11823860, 12469122, 12721549, 28783718, 31935374, 30228179, 26912905, 27417124, 23401619, 23937437, 11902584, 25351170, 16713574,…
787	24009582	The blood-brain barrier: an engineering perspective.	Wong	2013	1	10.3389/fneng.2013.00007	True	[12162730, 19664713, 16371949, 7891269, 15892866, 17272818, 21820737, 16166562, 20944627, 1769065, 11259831, 21948649, 21068832, 11598490, 3734791, 15979864, 11899112, 15734300, 16584115, 6377340, 18265929, 18349876, 17132686, 15673560, 15269339, 14674608, 8955928, 21040844, 21931109, 15358591, 20595955, 10194205, 21349156, 2551935, 2551935, 18292687, 11145227, 6638956, 8398100, 73470, 16357150, …
788	21877216	Neurologic and psychiatric manifestations of celiac disease and gluten sensitivity.	Jackson		1	10.1007/s11126-011-9186-y	True	[11179241, 21181303, 11971034, 15489185, 19940509, 11063153, 13112324, 5900428, 18343508, 9843103, 12566288, 7496772, 11971090, 17013890, 9886447, 12771245, 19078733, 4318028, 15489401, 12585717, 9548226, 17122729, 7558773, 7842435, 19244266, 20837968, 17143894, 12650798, 19558661, 11483831, 11346203, 14716525, 12217453, 17085630, 19564647, 9408073, 19748229, 19494248, 18365905, 20533598, 1703040…
789	32772572	Association Between Mental Stress-Induced Inferior Frontal Cortex Activation and Angina in Coronary Artery Disease.	Moazzami	2020	1	10.1161/CIRCIMAGING.120.010710	True	[19001034, 31992061, 18373325, 18703470, 12422151, 20231568, 28041701, 25727240, 18694624, 9670999, 22175000, 22521375, 30412701, 28616997, 26123376, 29794945, 28002382, 24402217, 8870294, 20509987, 2782256, 7829785, 12147179, 11956119, 24647993, 17679051, 20552312, 10202567, 31103906, 18697684, 12010930, 18361636, 23636227, 29224740, 14597330, 25529840, 15979027, 22337252, 22359406, 15134840, 23…
790	32913098	The GTEx Consortium atlas of genetic regulatory effects across human tissues.			1	10.1126/science.aaz1776	True	[22955616, 25693563, 24092820, 24037378, 27918535, 23715323, 26484571, 29746160, 25954001, 29022597, 29229983, 28165122, 28475861, 30613398, 32912332, 30581192, 22532805, 24786080, 29021289, 15271856, 15802297, 21598251, 28013532, 29995440, 31092846, 25055985, 29058714, 25104515, 28278150, 27259153, 31253979, 27126046, 31048460, 21572415, 29021290, 24013639, 31043754, 20369019, 29955180, 26414678…
791	29955180	Using an atlas of gene regulation across 44 human tissues to inform complex disease- and trait-associated variation.	Gamazon	2018	1	10.1038/s41588-018-0154-4	True	[23715323, 29022597, 26708335, 21565292, 25826379, 24270849, 25282103, 20081858, 27236919, 25954001, 25517750, 20369022, 29058715, 27866706, 23202125, 29021289, 11099417, 19060906, 26657631, 24092820, 27197214, 24013639, 25642630, 29058714, 26414678, 17554300, 20479774, 12883005, 19724291, 20934599, 19903920, 21909115, 27618452, 26258848, 23303523, 20707915, 28465505, 22319020, 21502963, 27019110…
792	30837784	Primary sclerosing cholangitis and inflammatory bowel disease comorbidity: an update of the evidence.	Mertz	2019	1	10.20524/aog.2019.0344	True	[25684965, 9200295, 24696608, 15203079, 12164967, 23827861, 9391253, 12085034, 26938805, 14313190, 8566590, 15591511, 21893134, 27342213, 22072315, 23395397, 21272799, 24935270, 20656832, 28796371, 29064110, 9040206, 19295408, 22407885, 28141677, 29378311, 20740366, 29378308, 21979184, 22325171, 17571169, 7308996, 2295474, 22428605, 25518055, 26748470, 28274849, 29301479, 18609700, 10845659, 1093…
793	29686387	Detection of widespread horizontal pleiotropy in causal relationships inferred from Mendelian randomization between complex traits and diseases.	Verbanck	2018	1	10.1038/s41588-018-0099-7	True	[16702488, 18038153, 12689998, 25939054, 27749700, 25773750, 23752797, 26414676, 22077970, 27435222, 23917628, 27182965, 28347358, 28209224, 25950993, 28114746, 30561657, 26050253, 27616674, 24097064, 25632051, 27402723, 27061298, 29040600, 27899670, 16554528, 28135244, 27618452, 27618448, 24462370, 22723994, 23868113, 25515070]
794	33417599	Identifying drug targets for neurological and psychiatric disease via genetics and the brain transcriptome.	Baird	2021	1	10.1371/journal.pgen.1009224	True	[23868113, 25024750, 29930110, 29942042, 25568877, 26121088, 31830040, 29500431, 27019110, 29891976, 29893838, 32895551, 26568383, 30327483, 33046718, 29771313, 23140989, 29330883, 26350515, 27087320, 10787416, 10816588, 28669405, 21595605, 25267741, 25267761, 16862116, 29614680, 29692703, 31335937, 24792094, 23874106, 29519253, 30149180, 30824768, 25064009, 23675382, 31543842, 25174004, 24830394…
795	30185958	Facing up to the global challenges of ageing.	Partridge	2018	1	10.1038/s41586-018-0457-8	True	[]
796	28469267	Epidemiology of sarcopenia and insight into possible therapeutic targets.	Dennison	2017	1	10.1038/nrrheum.2017.60	True	[14687319, 25241753, 27470918, 20060626, 20392703, 21527165, 21640657, 24737561, 23842964, 18685451, 20219767, 26504117, 20829298, 21624928, 8126356, 10811152, 21824550, 17077199, 10904038, 19533617, 10855597, 12598481, 24450564, 25474696, 1938738, 9887130, 14555665, 22114723, 23620096, 21135071, 24101782, 20727198, 15840167, 26790455, 18431081, 25655879, 23051974, 21461721, 18797813, 20498419, 2…
797	28555657	Associating cellular epigenetic models with human phenotypes.	Lappalainen	2017	1	10.1038/nrg.2017.32	True	[25707927, 9844121, 22532803, 19329998, 22186259, 22170606, 24096405, 3476942, 23411719, 19303136, 26430152, 25554358, 22934649, 24531970, 18350319, 21747404, 25233095, 21852959, 22307276, 16613991, 24495553, 28002404, 27863251, 6314264, 24401276, 17510665, 25042786, 27295424, 26362467, 24464286, 8247133, 23071618, 11923494, 17413866, 26420232, 25327398, 16904174, 24183450, 11782440, 16362079, 25…
798	23746838	The hallmarks of aging.	López-Otín		1	10.1016/j.cell.2013.05.039	True	[18055696, 22225879, 21451522, 22025673, 21455489, 21386129, 19944403, 22965356, 16791200, 23242215, 22048312, 22618766, 17086191, 19718028, 22585399, 20074526, 17024208, 18971624, 22157190, 17876321, 9454332, 23346961, 22482727, 23375372, 21938067, 20651707, 21932319, 23540700, 22020114, 22198733, 18505478, 19546513, 17667954, 21670498, 12533509, 21741396, 19733540, 22560075, 22797518, 19590001,…
799	29643443	DNA methylation-based biomarkers and the epigenetic clock theory of ageing.	Horvath		1	10.1038/s41576-018-0004-3	True	[]
800	24304487	Genome-wide DNA methylation changes with age in disease-free human skeletal muscle.	Zykovich	2013	1	10.1111/acel.12180	True	[9850084, 23732275, 22405075, 22532803, 22041459, 9561721, 18577732, 21731603, 15532031, 21885656, 19716530, 7889563, 22164231, 21628449, 8458808, 22449189, 20876843, 20395551, 21613409, 22387027, 20523906, 23177740, 17322062, 21216877, 22689993, 22313030, 19151715, 20854887, 14769646, 12045153, 16085338, 21860412, 19319843, 20613842, 15247427, 17520024, 15079007, 23425621, 20219945, 18408153, 21…
801	24034465	Differential DNA methylation with age displays both common and dynamic features across human tissues that are influenced by CpG landscape.	Day		1	10.1186/gb-2013-14-9-r102	True	[21108946, 21941617, 3656447, 1577268, 22456710, 20364115, 21427290, 21074720, 16432200, 17334365, 19881528, 19151715, 20219944, 16369569, 22641018, 20133333, 3600770, 16009939, 18957198, 19732045, 22424224, 21874013, 16632515, 20219945, 23177740, 22305529, 19131956, 19033363, 20436464, 22373907, 16630819, 20452322, 21632746, 17277777, 21106759, 18463634, 19680444, 21216877, 21347436, 19895632, 2…
802	32067420	An epigenetic clock for human skeletal muscle.	Voisin	2020	1	10.1002/jcsm.12556	True	[26373265, 23746838, 28555657, 30140739, 25345837, 31046576, 24138928, 25637097, 24304487, 27690265, 25633388, 25313081, 26000617, 28364215, 23251491, 22961225, 29676998, 30669119, 30048243, 27717399, 30982733, 30427277, 25866088, 27304505, 28912502, 29143594, 24336642, 27924034, 30326963, 30980045, 25972926, 26424855, 27479945, 28377537, 29367468, 26457177, 28057818, 15462613, 26880971, 26783424…
803	32958812	DNA methylation across the genome in aged human skeletal muscle tissue and muscle-derived cells: the role of HOX genes and physical activity.	Turner	2020	1	10.1038/s41598-020-72730-z	True	[25866088, 25425503, 28523252, 11320101, 20392703, 21054284, 23575205, 23842964, 7552755, 19915458, 28095426, 29224698, 27102569, 24034465, 32067420, 24138928, 24304487, 26349924, 30824849, 29382913, 30862794, 23417056, 8806826, 20935518, 21082258, 26526994, 23666344, 18559630, 19457451, 21140295, 20506232, 21826704, 22882433, 23681911, 23279018, 17988214, 17381551, 17137797, 16192302, 15501025, …
804	29143594	The gene SMART study: method, study design, and preliminary findings.	Yan	2017	1	10.1186/s12864-017-4186-4	True	[10484570, 11427769, 16369817, 12816748, 22666405, 25663672, 18514313, 24128929, 25417152, 3784876, 3784881, 16358397, 21967902, 23632745, 21540342, 21183627, 20133430, 23990238, 26715623, 8594834, 9877251, 7674877, 21178401, 23978199, 23073218, 24840228, 9588623, 18091006, 2305711, 20460259, 10862534, 9710868, 11774062, 22923232, 26572168, 24884370, 25612568, 17701901, 15831533, 24023619, 206889…
805	25379859	Roux-en-Y gastric bypass versus adjustable gastric banding to reduce nonalcoholic fatty liver disease: a 5-year controlled longitudinal study.	Caiazzo		1	10.1097/SLA.0000000000000945	True	[]
806	29382913	Human Skeletal Muscle Possesses an Epigenetic Memory of Hypertrophy.	Seaborne	2018	1	10.1038/s41598-018-20287-3	True	[27102569, 21357193, 25055749, 24430439, 23117952, 12610534, 23774280, 20333349, 25670728, 14710345, 26349924, 24167222, 20713720, 22961225, 19723495, 22405075, 28821632, 26526994, 19506892, 21113614, 22703947, 27717381, 10592173, 27899662, 26476454, 24237131, 21798082, 12427740, 12399542, 9308966, 25866367, 27578179, 20863077, 10617605, 10790363, 23028138, 15335243, 10581243, 14980516, 26991744,…
807	23251491	Genome-wide analysis of DNA methylation differences in muscle and fat from monozygotic twins discordant for type 2 diabetes.	Ribel-Madsen	2012	1	10.1371/journal.pone.0051302	True	[19924209, 11793024, 20081858, 20418489, 20581827, 18711367, 15774581, 19734900, 1954451, 6345584, 11311100, 18577732, 2981636, 17072317, 18820729, 11057899, 20410232, 22961225, 22405075, 23028138, 16009939, 19716530, 18270681, 19723495, 21816445, 21104225, 22570331, 21124985, 21994764, 22293752, 7860750, 19151718, 11237011, 18955703, 20126273, 8945471, 17463246, 18296638, 19669788, 20007935, 158…
808	31519890	Dynamic changes of muscle insulin sensitivity after metabolic surgery.	Gancheva	2019	1	10.1038/s41467-019-12081-0	True	[27146012, 20556549, 27568471, 27573937, 23666972, 21614570, 23913729, 25955209, 23792186, 30078554, 26293505, 23791452, 23583180, 29767564, 30067154, 23097428, 28274652, 22641018, 28222718, 22693207, 14562105, 23873268, 18070749, 24075454, 24247219, 18331822, 24270810, 16804072, 21656330, 12086926, 29415895, 21930939, 14693694, 24979806, 23512750, 17472434, 26423389, 16123358, 27703011, 27625792…
809	31076557	Integrative analysis of gene expression, DNA methylation, physiological traits, and genetic variation in human skeletal muscle.	Taylor	2019	1	10.1073/pnas.1814263116	True	[28686856, 23737752, 17047685, 12689998, 25064373, 27353450, 29022597, 22013216, 28985495, 29771313, 27019110, 29149188, 19473544, 26619357, 17167471, 21248190, 30262495, 27717381, 23755361, 28869584, 21653693, 26668312, 28981706, 15608692]
810	27717381	Critical evaluation of the Illumina MethylationEPIC BeadChip microarray for whole-genome DNA methylation profiling.	Pidsley	2016	1	10.1186/s13059-016-1066-1	True	[17320506, 24098934, 24603685, 25347937, 24368016, 8065911, 19829295, 22122642, 21659424, 21457905, 20219945, 21839163, 25991711, 25233806, 23040499, 23314698, 24447442, 25972926, 22253290, 23598999, 25723102, 24605849, 22126295, 23631413, 23175756, 22690668, 22955617, 24670763, 25693563, 25605792, 22170606, 23925113, 22844442, 15678496, 21992608, 11850822, 20173741, 20959577, 23558784, 17406479,…
811	28129774	Controlling bias and inflation in epigenome- and transcriptome-wide association studies using the empirical null distribution.	van Iterson	2017	1	10.1186/s13059-016-1131-9	True	[21747404, 23817309, 19189975, 26490707, 23177740, 23210427, 26478754, 20838408, 11315092, 25853392, 24464286, 27040690, 21407268, 21589913, 11855950, 15514657, 23900808, 27918533, 27918535, 17907809, 22101192, 25633503, 19528084, 25150836, 21471010, 25990733, 21546449, 11836738, 21114489, 26319774, 19682117, 21877163, 20196867, 25147358, 23314698, 11395428, 25599564, 24478339, 22568884, 25605792…
812	20838408	Tackling the widespread and critical impact of batch effects in high-throughput data.	Leek	2010	1	10.1038/nrg2825	True	[17206142, 11867112, 17597765, 15613439, 16369572, 20363728, 16632515, 15173019, 17906632, 15846361, 20625178, 14632079, 17907809, 14685227, 12772088, 18772890, 15163296, 15713968, 18234562, 18309960, 15814023, 10963673, 12925520, 12538238]
813	25972926	De novo identification of differentially methylated regions in the human genome.	Peters	2015	1	10.1186/1756-8935-8-6	True	[20133333, 19881528, 23748561, 17499000, 21613409, 16809668, 20173741, 21747404, 18463664, 12042769, 21112978, 23245995, 15880101, 24368016, 19829295, 23034176, 19581485, 21839163, 22546179, 22689993, 22126295, 21593595, 23631413, 22703947, 22422453, 22954632, 25461817, 22253290, 23598999, 21306990, 24561809, 24565500, 23735126, 23658421, 24608764, 23034086, 24962134, 22879430, 23804400, 23990415…
814	28263317	Identification of methylation haplotype blocks aids in deconvolution of heterogeneous tissue samples and tumor tissue-of-origin mapping from plasma DNA.	Guo	2017	1	10.1038/ng.3805	True	[6263490, 25490447, 18427557, 20418490, 25069489, 26460349, 27984737, 27358049, 26392541, 26976580, 26030523, 22689993, 23664764, 25239471, 26813288, 26680004, 25404570, 21706001, 18463634, 19151716, 22495300, 22424224, 19151715, 23925113, 25693566, 26813288, 22955616, 12787504, 23706735, 24179143, 26771485, 21490601, 26575360, 11891299, 26346307, 24670763, 24119843, 22955617, 21278160, 23064413,…
815	23748561	Discovering high-resolution patterns of differential DNA methylation that correlate with gene expression changes.	Vanderkraats	2013	1	10.1093/nar/gkt482	True	[20133333, 12154403, 21747404, 16432200, 19881528, 22156296, 21706001, 22120008, 19829295, 20488932, 22986265, 23325432, 17072317, 23034175, 21160473, 21289626, 22242016, 12466286, 17305432, 22110038, 16818882, 16520826, 14519846, 18600261, 22955984, 16365381, 19289445, 19910308, 20196867]
816	28168293	Modeling complex patterns of differential DNA methylation that associate with gene expression changes.	Schlosberg		1	10.1093/nar/gkx078	True	[23400093, 20133333, 7849743, 11257100, 19829295, 12154403, 16444255, 11782440, 18463664, 22986265, 24555846, 26030523, 23064414, 22902559, 23157493, 23748561, 19151715, 25263941, 19329998, 24270890, 25315154, 25693563, 23175613, 12045153, 22398613, 25239471, 22577155, 26184873, 25074712, 17072317, 23034175, 26437030, 19131956, 7518564, 21576262, 23325432, 22641018, 21427290, 26053498, 23974009, …
817	25693563	Integrative analysis of 111 reference human epigenomes.			1	10.1038/nature14248	True	[24074860, 21116306, 22641018, 23400093, 19015660, 19736561, 22955617, 18516045, 21441907, 17277777, 23664764, 23333102, 22955618, 22955828, 20944595, 17603471, 17512414, 23821440, 19829295, 16224102, 16007088, 20613842, 22955616, 15680324, 21030644, 14690609, 19295514, 21160473, 21106759, 19308066, 23804401, 18798982, 25062255, 21092284, 19451168, 18599518, 22955991, 24391148, 20852635, 20657582…
818	26045254	CTCF as a multifunctional protein in genome regulation and gene expression.	Kim	2015	1	10.1038/emm.2015.33	True	[8649389, 8246978, 19563753, 11706010, 19029252, 22829947, 18555785, 12878173, 16909129, 14759373, 15479633, 10458613, 22354838, 8348617, 16951251, 23216893, 10839547, 17339341, 15678159, 16614224, 22495300, 22763441, 22955980, 19056695, 18463634, 25563301, 23199640, 21685913, 22001755, 24185899, 19886810, 20720539, 22780989, 18219272, 18237772, 18235444, 25081205, 24144318, 21895576, 19386894, 1…
819	21248841	The Polycomb complex PRC2 and its mark in life.	Margueron		1	10.1038/nature09784	True	[103000, 19820181, 16618800, 20436459, 19738629, 20471950, 18974828, 19737517, 16763550, 17825942, 20421736, 18276122, 19026781, 19716619, 19026780, 15225548, 19293275, 15563832, 17762866, 20144788, 20123894, 18285464, 18216170, 15580614, 20064375, 20064376, 20075857, 20473294, 19940157, 14690609, 19700617, 17936700, 19128795, 19503079, 17339329, 17923085, 17512414, 17603471, 18037880, 18371363, …
820	26424855	missMethyl: an R package for analyzing data from Illumina's HumanMethylation450 platform.	Phipson	2015	1	10.1093/bioinformatics/btv560	True	[]
821	27924034	Comprehensive characterization, annotation and innovative use of Infinium DNA methylation BeadChip probes.	Zhou		1	10.1093/nar/gkw967	True	[23540689, 24138928, 21839163, 23634996, 21747404, 22986265, 23990268, 24447442, 19776032, 25233806, 23452981, 23314698, 19763152, 24026178, 15860774, 25319995, 11125122, 26432245, 23476028, 8994846, 19451168, 24781529, 26039248, 26030523, 26077819, 26464490, 25599564]
822	28605766	GeneHancer: genome-wide integration of enhancers and target genes in GeneCards.	Fishilevich		1	10.1093/database/bax028	True	[23124110, 24913666, 22231485, 27256877, 9679020, 10521391, 18282519, 27259200, 23503198, 22955616, 25956793, 26446758, 24614317, 17086198, 17130149, 23512712, 26072433, 24038352, 25887522, 20485488, 20393465, 24670763, 22955621, 17101994, 23045397, 2476809, 23595227, 27064255, 26780995, 25938943, 23275551, 24599251, 21779441, 19274049, 12837695, 8036168, 27666372, 26342387, 27515742, 25693563, 2…
823	34103055	Gene set enrichment analysis for genome-wide DNA methylation data.	Maksimovic	2021	1	10.1186/s13059-021-02388-x	True	[17339880, 25605792, 24478339, 26424855, 23631413, 24336642, 25262207, 30871603, 27585881, 26384415, 17072317, 21706001, 25461817, 22422453, 25972926, 30753302, 24884391, 16199517, 23921631, 20610611, 22638577, 20132535, 30715212, 30346483, 23056249, 23974203, 25245051, 29843789, 19176553, 30726743, 30528453, 12538238, 12925520, 3656447, 25742773, 27717381, 31723427, 23792563, 23000897, 23074194,…
824	30980045	Redefine statistical significance.	Benjamin		1	10.1038/s41562-017-0189-z	True	[]
825	21789182	REVIGO summarizes and visualizes long lists of gene ontology terms.	Supek	2011	1	10.1371/journal.pone.0021800	True	[17182697, 10802651, 16168088, 17478504, 19192299, 20435677, 21310028, 19649320, 17932054, 3447015, 16776819, 20656902, 17947979, 20573777, 20585573, 21046426, 11823860, 15998470, 18957448, 15972284, 19776214, 18511468, 17848398, 20172960, 15987504]
826	26457177	A novel atlas of gene expression in human skeletal muscle reveals molecular changes associated with aging.	Su	2015	1	10.1186/s13395-015-0059-1	True	[19864405, 16647308, 24524049, 17077199, 16789832, 19189975, 16909385, 23277535, 12808457, 12832613, 11715023, 19451232, 20379172, 21182765, 21955394, 18803840, 23269463, 23193272, 21071809, 23563154, 19106121, 23715323, 20196867, 22151536, 18445752, 20220131, 22693207, 20299473, 23227140, 19490068, 23941879, 17055453, 21106861, 15800038, 23375520, 10878112, 21979051, 15644312, 20107041, 8661044,…
827	31642809	Discovery proteomics in aging human skeletal muscle finds change in spliceosome, immunity, proteostasis and mitochondria.	Ubaida-Mohien	2019	1	10.7554/eLife.49874	True	[19643178, 26179515, 28118636, 26994266, 13671378, 18429699, 15066063, 28452077, 19234215, 30071357, 25320055, 28074336, 28848135, 26390854, 26508819, 19915458, 24281265, 12882331, 28703423, 29706024, 28432116, 25474696, 19180535, 28296247, 23395166, 26687997, 27732836, 30065258, 29476074, 9216968, 20598126, 15489062, 15687482, 27447237, 25157231, 29356348, 29514713, 21668623, 27033952, 23270375,…
828	31980607	Transcriptomic profiling of skeletal muscle adaptations to exercise and inactivity.	Pillon	2020	1	10.1038/s41467-019-13869-w	True	[27304505, 28467920, 26831300, 22890825, 27699700, 30655625, 29543133, 28273480, 26643313, 11559268, 25795414, 22936731, 15985525, 28066330, 18403713, 28467922, 28035017, 21364474, 27863008, 16901967, 26154051, 29547064, 23798298, 23395166, 18650917, 14977873, 20520725, 24065705, 22282471, 27144290, 29346164, 19243572, 29153408, 27102569, 26073496, 20688976, 25516281, 25605792, 22455463, 27402675…
829	27051996	Genetic and environmental influences interact with age and sex in shaping the human methylome.	van Dongen	2016	1	10.1038/ncomms11115	True	[18600261, 23817309, 24630777, 24170695, 23334450, 25583993, 24290898, 25556184, 24183450, 22212596, 24943591, 24572595, 19774229, 23157586, 20386599, 22532803, 23034122, 24138928, 20219944, 17438668, 15262407, 11498580, 24505129, 10545949, 24887635, 22800725, 15930441, 19656776, 23716699, 16009939, 22621408, 21731603, 23697701, 25476875, 22665368, 23918660, 21552263, 23737753, 20944595, 25249537…
830	24630777	DNA methylation and body-mass index: a genome-wide analysis.	Dick	2014	1	10.1016/S0140-6736(13)62674-4	True	[]
831	29496428	DNA methylation in the pathogenesis of type 2 diabetes in humans.	Davegårdh	2018	1	10.1016/j.molmet.2018.01.022	True	[19940235, 25774817, 26369706, 21104225, 22570331, 7935793, 17938503, 18270681, 27094040, 23879380, 24725840, 22293752, 22122642, 21839163, 24603685, 27796421, 28052964, 19228405, 18372903, 18711367, 28542303, 25375650, 23462794, 27159875, 19774229, 21597963, 17072317, 17851693, 24375655, 20386599, 15928902, 24163133, 26553366, 25517766, 26690513, 21862626, 12485807, 24138928, 24034465, 17948130,…
832	31399642	The diverse roles of DNA methylation in mammalian development and disease.	Greenberg	2019	1	10.1038/s41580-019-0159-6	True	[]
833	24731660	Age-related and disease-related muscle loss: the effect of diabetes, obesity, and other diseases.	Kalyani	2014	1	10.1016/S2213-8587(14)70034-8	True	[15814855, 14555665, 9164280, 17499396, 9554417, 12028177, 14687390, 18772470, 20392703, 21527165, 21475695, 24085400, 15860469, 14687319, 14506079, 7493202, 4708452, 17077199, 19584952, 24438020, 23690769, 18090654, 22082499, 22283208, 281113, 9124308, 16912550, 19959566, 19196907, 20079729, 15716955, 19017771, 19896746, 20185736, 22596176, 19549734, 17363749, 21926282, 23617584, 19171728, 19922…
834	11041083	Lipid metabolism in the elderly.	Toth		1	10.1038/sj.ejcn.1601033	True	[]
835	15462613	Effects of aging on muscle fibre type and size.	Deschenes		1	10.2165/00007256-200434120-00002	True	[12573813, 9008659, 9952403, 8194538, 12027146, 3888498, 12028177, 1694588, 8495612, 4647858, 8550842, 8196703, 925710, 10860398, 8779942, 1922165, 12088185, 6239959, 7583797, 9670867, 281113, 7491931, 208350, 3711935, 10898247, 2342214, 11389921, 10409554, 716979, 1469429, 12582972, 2190237, 9375323, 11007571, 2335723, 4064564, 6347501, 438011, 10204778, 9815931, 9922112, 8155742, 3830138, 77212…
836	20887891	Myogenin and class II HDACs control neurogenic muscle atrophy by inducing E3 ubiquitin ligases.	Moresi		1	10.1016/j.cell.2010.09.004	True	[19069311, 16250905, 18332106, 16514182, 15706034, 11679633, 15479644, 16437161, 15367668, 18215268, 17983583, 17873280, 3690668, 14651990, 17213191, 12928036, 11717410, 15226428, 19065135, 8393145, 11944939, 10617572, 496606, 11551499, 10225962, 12839833, 15084472, 12112464, 15601779, 16407395, 2557196, 12668636, 14718385, 15489953, 17965779, 14628042, 18367868, 11081517, 7741690, 15851482, 8300…
837	12540388	A short-term, high-fat diet up-regulates lipid metabolism and gene expression in human skeletal muscle.	Cameron-Smith		1	10.1093/ajcn/77.2.313	True	[]
838	12067844	Exercise training increases lipid metabolism gene expression in human skeletal muscle.	Tunstall		1	10.1152/ajpendo.00475.2001	True	[]
839	31560163	The role of lipid metabolism in aging, lifespan regulation, and age-related disease.	Johnson	2019	1	10.1111/acel.13048	True	[28675488, 19194515, 28816722, 23105667, 27213586, 15258425, 25550465, 12403798, 16602826, 29387889, 24758278, 17898099, 14559957, 11207846, 9892227, 15328413, 17086191, 30858345, 18755260, 24667060, 11457782, 12815182, 12543978, 28141738, 29038122, 15379852, 25275323, 17156833, 25818235, 24706839, 28983319, 31273070, 12388146, 20505730, 22456698, 23431073, 30315903, 25437839, 25486354, 27564420,…
840	22185843	Lipid metabolism in skeletal muscle: generation of adaptive and maladaptive intracellular signals for cellular function.	Watt	2011	1	10.1152/ajpendo.00561.2011	True	[]
841	26676053	Myosin content of individual human muscle fibers isolated by laser capture microdissection.	Stuart	2015	1	10.1152/ajpcell.00317.2015	True	[17095927, 11986345, 2789520, 20010810, 21508135, 23625395, 9356032, 20353491, 20010125, 25472611, 19549745, 17251278, 23515448, 23669880, 16803853, 23196635, 10077619]
842	30241605	DNA Methylation Clocks in Aging: Categories, Causes, and Consequences.	Field		1	10.1016/j.molcel.2018.08.008	True	[9850084, 28259012, 26752769, 24201695, 26321660, 25678562, 3058488, 26492570, 29235933, 24240128, 22841485, 21731603, 27259204, 25158935, 27702440, 26897165, 27690265, 19680444, 26594032, 27169697, 28351383, 29691382, 22703893, 24034465, 21576262, 21628449, 28423572, 16722602, 25691127, 24367273, 25271306, 17559965, 16009939, 23061750, 3409991, 27380908, 2550354, 24008769, 27105112, 28351387, 23…
843	29504244	Distinct chromatin signatures of DNA hypomethylation in aging and cancer.	Pérez	2018	1	10.1111/acel.12744	True	[23497655, 23415915, 22120008, 20944595, 25239471, 27004597, 26958079, 28351383, 22955616, 21106759, 24270890, 24034465, 23612461, 11089982, 21118553, 22391556, 20495664, 25271306, 17460165, 17559965, 25631659, 23426267, 23755361, 25634236, 28351387, 23177740, 19270027, 22689993, 26813288, 22156296, 24138928, 27256564, 23064414, 25516281, 24670762, 28948711, 26510534, 17211412, 20944598, 20219945…
844	20219945	Human aging-associated DNA hypermethylation occurs preferentially at bivalent chromatin domains.	Rakyan	2010	1	10.1101/gr.103101.109	True	[16570078, 17512414, 16630819, 22122642, 18577732, 19774229, 19680444, 19128795, 15620360, 12850439, 19652201, 16009939, 18600261, 17457052, 17211412, 15967997, 17200670, 18756247, 17200673, 18371363]
845	25637097	Aging and DNA methylation.	Jung	2015	1	10.1186/s12915-015-0118-4	True	[23746838, 1111098, 8247133, 1369742, 7079182, 21576262, 5628601, 7225396, 3611071, 6844925, 2430819, 22689993, 18577732, 7951326, 24163245, 21731603, 24138928, 24490752, 24789080, 25010727, 24779963, 24385016, 22833016, 24973978, 24334605, 24809956, 16630819, 16625203, 16618801, 16630818, 21248841, 20471950, 15567868, 16912168, 17200670, 17211412, 17200673, 19074896, 22907430, 24196486, 22056776…
846	32348735	Promoter DNA Hypermethylation and Paradoxical Gene Activation.	Smith	2020	1	10.1016/j.trecan.2020.02.007	True	[]
847	22641018	Functions of DNA methylation: islands, start sites, gene bodies and beyond.	Jones	2012	1	10.1038/nrg3230	True	[22138693, 10647011, 17200673, 3338800, 22156206, 21941284, 21358745, 2385586, 21278727, 1697983, 20393567, 19789556, 9260521, 22083101, 21892189, 1093816, 11479229, 17002502, 3281160, 21731508, 1606615, 20133333, 20098412, 17687327, 21701563, 16007088, 11891299, 21067377, 20709945, 16824199, 21720365, 19151715, 20027182, 20852635, 15448701, 10087932, 1111098, 17322882, 18685699, 3791414, 1842383…
848	28030832	Genome-wide methylation sequencing of paired primary and metastatic cell lines identifies common DNA methylation changes and a role for EBF3 as a candidate epigenetic driver of melanoma metastasis.	Chatterjee		1	10.18632/oncotarget.14042	True	[20540720, 25651787, 25625848, 23335087, 12068308, 23539594, 18233952, 6185846, 21941284, 25990550, 21375697, 19491193, 25885555, 24014427, 26030178, 25263941, 21493656, 19330000, 24608764, 27172225, 26978482, 16243968, 22955614, 25647737, 20041153, 22615578, 26221190, 24762620, 25797573, 21529371, 19996307, 18559491, 21387304, 25609158, 22628409, 20937862, 19627984, 18799476, 23975027, 23193365,…
849	20701600	Fat tissue, aging, and cellular senescence.	Tchkonia	2010	1	10.1111/j.1474-9726.2010.00608.x	True	[11217863, 19734871, 19997628, 18511746, 16476774, 18516091, 10191831, 9892227, 16957734, 14702100, 15231300, 18710818, 19901018, 151328, 7440923, 2140108, 12543978, 11457735, 9918941, 10757076, 12543256, 14991040, 15734683, 15904868, 18389896, 15277390, 17507194, 11158926, 19372632, 17291495, 12519759, 16934250, 15289464, 10869659, 16873530, 16150820, 9367890, 7872581, 19053174, 9973318, 1714333…
850	31937688	Macrophages in skeletal muscle aging.	Cui	2020	1	10.18632/aging.102740	True	[30872492, 29662788, 19805133, 17485518, 31478346, 17200717, 26009878, 30451963]
851	26783424	The ins and outs of muscle stem cell aging.	Brack	2016	1	10.1186/s13395-016-0072-z	True	[24439814, 23698583, 25100532, 15716955, 23489470, 10911963, 20033288, 18364250, 21828092, 21828093, 24065826, 22560074, 23023126, 24522534, 24531379, 24531378, 25194569, 25194572, 25501907, 16219688, 6854204, 6353126, 17917136, 2735398, 9928422, 23807088, 18552838, 24915299, 22682250, 22915705, 26003168, 26001423, 24797481, 26003784, 24877152, 24595286, 22411934, 26053624, 13858509, 13776896, 17…
852	31661195	Ethical guidelines for publishing in the Journal of Cachexia, Sarcopenia and Muscle: update 2019.	von Haehling		1	10.1002/jcsm.12501	True	[29076661, 30311438, 30221478, 28944582, 30920776, 17206953, 20123863, 17907954, 26672494, 21475697, 29098794, 29608044]
853	19918089	Oral biofilms: emerging concepts in microbial ecology.	Filoche		1	10.1177/0022034509351812	True	[]
854	30425147	Identifying and Predicting Novelty in Microbiome Studies.	Su	2018	1	10.1128/mBio.02099-18	True	[19801464, 20383131, 22843983, 24363375, 19819907, 26828196, 29088705, 29795809, 27197692, 25170151, 21596990, 27306690, 23975157, 28079128, 22134646, 22194640]
855	16211157	The global burden of oral diseases and risks to oral health.	Petersen	2005	1		True	[]
856	29926499	Periodontal health and gingival diseases and conditions on an intact and a reduced periodontium: Consensus report of workgroup 1 of the 2017 World Workshop on the Classification of Periodontal and Peri-Implant Diseases and Conditions.	Chapple		1	10.1111/jcpe.12940	True	[]
857	26252398	Molecular aspects of the pathogenesis of periodontitis.	Meyle		1	10.1111/prd.12104	True	[]
858	19961380	Gingival transcriptome patterns during induction and resolution of experimental gingivitis in humans.	Offenbacher		1	10.1902/jop.2009.080645	True	[]
859	2405268	Periodontal disease.	Williams		1	10.1056/NEJM199002083220606	True	[]
860	30746447	<i>Porphyromonas gingivalis</i> in Alzheimer's disease brains: Evidence for disease causation and treatment with small-molecule inhibitors.	Dominy	2019	1	10.1126/sciadv.aau3333	True	[22315714, 25744023, 23349428, 27225182, 20209079, 27624303, 22772362, 20398152, 19595867, 17908844, 25491073, 19419981, 26963387, 25061055, 29134111, 23666172, 26063967, 9774572, 16677328, 23139486, 19587165, 23899607, 28326156, 20712631, 26466922, 12874356, 19473524, 15731052, 22381126, 9650874, 10708847, 17710100, 15361547, 22487856, 9759494, 10786809, 25442939, 18429320, 7890369, 23844074, 17…
861	31673077	The subgingival microbiome associated with periodontitis in type 2 diabetes mellitus.	Shi	2019	1	10.1038/s41396-019-0544-3	True	[22057194, 22935673, 25688694, 21709707, 16881798, 23627323, 28704648, 22170420, 22675498, 20336157, 23303375, 24671083, 22870235, 23341849, 25691586, 22762355, 23613868, 28534880, 22699609, 22388286, 23222524, 20624719, 16381837, 19086349, 23631911, 14681412, 15608208, 2231712, 10521349, 12970564, 28000755, 20383131, 19801464, 9495612, 25841800, 20514044, 11887478, 12429686, 20940357, 15284186, …
862	30359170	The Oral Microbiota Is Modified by Systemic Diseases.	Graves	2018	1	10.1177/0022034518805739	True	[27763707, 23827459, 28648853, 24797416, 27071815, 23631574, 15857077, 22762355, 23857867, 23627322, 29898180, 28320468, 26996070, 22018230, 18597596, 29211757, 27978598, 25968957, 20656903, 22142955, 24415114, 23784124, 28534880, 16434727, 15790737, 22170420, 20668241, 24976068, 25271284, 28948174, 10432198, 29926500, 28165872, 28805207, 12710759, 10772656, 28542929, 28177125, 27044888, 27371775…
863	27857087	The oral microbiome - an update for oral healthcare professionals.	Kilian		1	10.1038/sj.bdj.2016.865	True	[20566857, 24489772, 26662484, 9529888, 9567963, 25871419, 19892944, 26371047, 23625375, 41862, 24269668, 25964341, 25432790, 24800728, 19337286, 26372576, 26284777, 23183324, 20656903, 22736963, 19915529, 24862593, 15693823, 25387460, 18793740, 20535502, 17016449, 22458357, 22861804, 25097637, 17268501, 11932229, 20662485, 17943116, 22411464, 21902769, 3969553, 25019064, 25447398, 21431772, 2093…
864	12390566	Effectiveness of an electrically active brush in the removal of overnight plaque and treatment of gingivitis.	van der Weijden		1	10.1034/j.1600-051x.2002.290806.x	True	[]
865	24646694	Predictive modeling of gingivitis severity and susceptibility via oral microbiota.	Huang	2014	1	10.1038/ismej.2014.32	True	[21624126, 22371122, 21596954, 19918089, 20662485, 22170420, 18402605, 19710709, 18296603, 21335384, 22152152, 22222990, 12558939, 21490234, 23967169, 22018228, 20937873, 23326225, 18673011, 21563952, 20850455, 14296927, 17561079, 22972295, 10863371, 3475328, 21596990, 19961380, 2066519, 9526927, 16211157, 23023125, 19254128, 9045823, 6231362, 15127875, 9643228, 18278296, 9495612, 9495607, 165675…
866	22152152	Preliminary characterization of the oral microbiota of Chinese adults with and without gingivitis.	Huang	2011	1	10.1186/1472-6831-11-33	True	[19892944, 16272510, 18946007, 19796657, 20003481, 20656903, 7865085, 18063722, 3475328, 18296603, 19961380, 276916, 6231362, 10588742, 11371542, 16332745, 18723574, 19264858, 19562079, 19710709, 21544197, 17243995, 19689803, 20920195, 21371338, 19251737, 7936718, 18539056, 14871191, 6480100, 129552, 2405009, 20831580, 19722792, 14527284, 17620602, 21701585, 17293459, 20336157, 15831718, 12620860…
867	23967169	Bacterial community development in experimental gingivitis.	Kistler	2013	1	10.1371/journal.pone.0071227	True	[14710769, 15888102, 19710082, 20621241, 23574465, 14296927, 4224181, 711337, 7141708, 9015565, 15251277, 16930307, 16272510, 9495612, 20336157, 12709498, 18846085, 22170420, 23303375, 22152152, 16597990, 22520388, 10588742, 9118264, 14158464, 18296538, 2413450, 19004758, 19801464, 22194782, 21276213, 17947321, 21700674, 20624719, 22442329, 21121040, 16752216, 18435746, 1644282, 2227384, 23013615…
868	27094556	Microbiota-based Signature of Gingivitis Treatments: A Randomized Study.	Huang	2016	1	10.1038/srep24705	True	[14717852, 9643228, 17561079, 19254128, 23408963, 16441731, 20129893, 24646694, 23967169, 21269041, 24024983, 25646169, 25208357, 19591335, 2005233, 2762015, 21856966, 9163447, 25506144, 6822410, 5360478, 23710672, 10963327, 10906433, 23039819, 25535390, 11153927, 22254083, 22170420, 24671083, 24646638, 25691586, 19508246, 8041472, 5267746, 22152152, 21716312, 19801464, 21544197]
869	27680288	Cetylpyridinium chloride mouth rinses alleviate experimental gingivitis by inhibiting dental plaque maturation.	Teng	2016	1	10.1038/ijos.2016.18	True	[15015736, 19254128, 23408963, 16441731, 12013351, 21269041, 24024983, 9567948, 19838557, 19138180, 20621242, 20129893, 23967169, 12013340, 24800728, 11823550, 24646694, 20621239, 10230103, 23039819, 21831254, 22152152, 21716312, 22194782, 19801464, 22807668, 14597658, 19801230, 19572891, 22170420, 21134226, 12624191, 24671083, 25147055, 16272510, 22092913, 23303375, 9495612, 26293609, 23368885, …
870	23673380	Metagenomic sequencing reveals microbiota and its functional potential associated with periodontal disease.	Wang		1	10.1038/srep01843	True	[22699609, 22699610, 20656903, 20336157, 21716308, 6111541, 6583243, 2777378, 3624445, 16081935, 19722792, 22036469, 22018230, 8845187, 9826397, 20940357, 21533118, 21040513, 19796657, 17439635, 18724862, 9501057, 15037750, 1317840, 19633680, 19880367, 21508958, 20003481, 22170420, 4950180, 19805210, 17848519, 19451168, 19004872, 17255551, 22941634, 18077471, 19864254, 20019144, 20403810]
871	29666288	Microbiota and Metatranscriptome Changes Accompanying the Onset of Gingivitis.	Nowicki	2018	1	10.1128/mBio.00575-18	True	[16930307, 16214341, 20514044, 12209001, 11018133, 27094556, 3475328, 24646694, 23967169, 9643228, 26779473, 23303375, 28198672, 27991530, 24599074, 24692635, 24671083, 25691586, 25452281, 23673380, 25918553, 28721234, 22152152, 28476771, 28261520, 23823491, 25516281, 11445159, 12857778, 20233935, 25746683, 15002890, 12650638, 3462381, 7251132, 25688865, 25266723, 26302843, 24771855, 22972332, 94…
872	31227588	Tracing the accumulation of in vivo human oral microbiota elucidates microbial community dynamics at the gateway to the GI tract.	Wang	2019	1	10.1136/gutjnl-2019-318977	True	[30872392, 29934439, 28988196, 30747106, 30936548, 29051379, 21994333, 29760169, 27742762, 20383131]
873	24671083	Phylogenetic and functional gene structure shifts of the oral microbiomes in periodontitis patients.	Li	2014	1	10.1038/ismej.2014.28	True	[22466881, 23303375, 17559796, 20017793, 10863370, 14717858, 21825062, 19767584, 21856966, 1930675, 22834967, 19722792, 22324467, 10805759, 20514045, 14871861, 18362228, 20709691, 12656998, 23743616, 23867843, 12656999, 11964791, 22170420, 23134607, 20687296, 22100036, 22226464, 15853938, 19454014, 16081935, 17021095, 3888161, 21470960, 22675498, 19087639, 12401315, 18931137, 22053964, 12949112, …
874	23303375	The subgingival microbiome in health and periodontitis and its relationship with community biomass and inflammation.	Abusleme	2013	1	10.1038/ismej.2012.174	True	[6957592, 9567929, 20656903, 22142955, 22520388, 1644282, 6973623, 1333450, 22170420, 22036469, 21471325, 22699609, 16930306, 6642647, 21134226, 9673163, 19251737, 17608611, 19801464, 22194782, 21702898, 20739702, 1661305, 9495612, 15853940, 17877747, 20059421, 21219646, 20195365]
875	22170420	Distinct and complex bacterial profiles in human periodontitis and health revealed by 16S pyrosequencing.	Griffen	2011	1	10.1038/ismej.2011.191	True	[2231712, 19004872, 20656903, 21544197, 20826648, 19710709, 18946007, 12709498, 16081935, 17021095, 17050570, 12624191, 11371542, 21205002, 20103479, 9495612, 21323699, 1987160, 20003481]
876	27991530	Comparative metagenomics reveals taxonomically idiosyncratic yet functionally congruent communities in periodontitis.	Dabdoub	2016	1	10.1038/srep38993	True	[25261053, 12102710, 12956651, 17716290, 6960023, 12097235, 11371542, 16081935, 12709498, 23303375, 22170420, 25691586, 23673380, 24671083, 22870235, 10914802, 15067114, 24487378, 23284876, 26656948, 25569221, 10592173, 24293654, 25516281, 22720753, 11932250, 23193283, 20624719, 25012901, 22388286, 16907983, 16398926, 22675498, 24599074, 24123672, 24833223, 10858329, 11751763, 21707670, 16861633,…
877	25691586	Dynamic changes in the subgingival microbiome and their potential for diagnosis and prognosis of periodontitis.	Shi	2015	1	10.1128/mBio.01926-14	True	[22411464, 21910623, 24018484, 23023125, 24646694, 22935673, 23245607, 20514044, 23627336, 9062856, 2002432, 8832476, 9495612, 22170420, 22675498, 23303375, 24671083, 22870235, 23341849, 16184158, 23193283, 20624719, 21544197, 23222524, 20336157, 20203603, 8727911, 18173797, 22018230, 12429686, 20940357, 15284186, 11553571, 10521349, 12970564, 22699609, 786250, 19261174, 20383131, 19801464, 14871…
878	24599074	Community-wide transcriptome of the oral microbiome in subjects with and without periodontitis.	Duran-Pinedo	2014	1	10.1038/ismej.2014.23	True	[21716308, 16776657, 21134227, 20562280, 6980897, 12620860, 11240860, 3487973, 20003454, 22043294, 6969281, 23075094, 22762355, 23512964, 22067448, 20624719, 19722792, 12480337, 20656903, 22935673, 23667717, 10522226, 23519157, 18316740, 22455878, 18445632, 9784537, 22170420, 20826648, 18402605, 15327642, 15166825, 9858927, 19956607, 21720315, 15853938, 21078857, 12593605, 16926393, 20712633, 113…
879	25918553	Functional signatures of oral dysbiosis during periodontitis progression revealed by microbial metatranscriptome analysis.	Yost	2015	1	10.1186/s13073-015-0153-3	True	[24599074, 24976068, 25261053, 12102710, 22935673, 17716290, 9495612, 15853938, 15853940, 23303375, 22170420, 6960023, 16128838, 21846573, 8841902, 8884632, 24680479, 15643745, 24028586, 19832799, 3522651, 1831856, 3292595, 23961961, 19505943, 24225323, 20110278, 22941661, 21702898, 23497356, 21903743, 18445632, 20132535, 21789182, 19956607, 22067448, 23148523, 23216942, 21149340, 20403107, 22158…
880	29881379	Betaine in Inflammation: Mechanistic Aspects and Applications.	Zhao	2018	1	10.3389/fimmu.2018.01070	True	[15321791, 12730414, 23072856, 3240600, 23449672, 24429813, 22835135, 27144395, 20724529, 23994088, 28499186, 11223388, 11691612, 14972639, 20205750, 28918494, 26850693, 16043587, 15709969, 24795654, 28207877, 10444077, 2035649, 28771380, 27535954, 11239020, 28468239, 17237303, 2681479, 8836329, 9482793, 12091487, 14534352, 8878826, 12631708, 25187371, 11041866, 12908607, 23410631, 24760587, 1654…
881	28079128	Parallel-META 3: Comprehensive taxonomical and functional analysis platform for efficient comparison of microbial communities.	Jing	2017	1	10.1038/srep40371	True	[23670539, 19491241, 25999513, 27197692, 24141494, 19801464, 20383131, 23046922, 24595159, 22699610, 22699611, 19505943, 23975157, 22080510, 22843983, 22699609, 17947321, 22039361, 22388286, 16820507, 20224823, 22194640, 23326225, 22807668]
883	27501490	The subgingival periodontal microbiota of the aging mouth.	Feres		1	10.1111/prd.12136	True	[3462202, 23303375, 25970460, 10863370, 18362314, 24926214, 21402177, 23079287, 20498852, 16137283, 8195975, 21624126, 22504318, 22998923, 25447398, 21397893, 25601790, 25146375, 20566857, 8381866, 22163302, 25688694, 19637996, 18279178, 23826648, 25494600, 11422580, 17942658, 10911963, 24833586, 8739171, 10412850, 18502971, 19595867, 8910821, 22612405, 11964791, 22170420, 15491316, 16922925, 169…
884	29476652	Ageing effects on humoral immune responses in chronic periodontitis.	Ebersole	2018	1	10.1111/jcpe.12881	True	[17539718, 16104962, 23574463, 15893320, 24219599, 21447699, 23762091, 16268994, 19335084, 12657000, 23574466, 27501491, 27486459, 19485826, 8263728, 18565132, 24283398, 10870468, 25688694, 22935673, 27367420, 27367420, 27501490, 24833586, 19540811, 24862019, 15489051, 20739705, 20642629, 23574464, 9150643, 26739959, 9210092, 24370374, 16930302, 20305805, 24707191, 23134607, 21303363, 15853938, 1…
885	26355216	Prediction of Early Childhood Caries via Spatial-Temporal Variations of Oral Microbiota.	Teng		1	10.1016/j.chom.2015.08.005	True	[]
886	32047061	Human Skin, Oral, and Gut Microbiomes Predict Chronological Age.	Huang	2020	1	10.1128/mSystems.00630-19	True	[22699611, 31098397, 29795809, 27126039, 27126040, 24137541, 26657285, 21624126, 25517225, 25979893, 26229982, 26828196, 30150716, 25146375, 28289731, 30275573, 31239397, 31341288, 19478181, 25825778, 30594464, 25539086, 19966777]
887	12761586	Effects of a betaine-containing toothpaste on subjective symptoms of dry mouth: a randomized clinical trial.	Rantanen	2003	1		True	[]
888	24320956	Inflammatory and immune pathways in the pathogenesis of periodontal disease.	Cekici		1	10.1111/prd.12002	True	[11607032, 9367155, 10679407, 18785267, 19515019, 11853236, 10992496, 8717528, 8216925, 15778399, 7533213, 19050291, 19302048, 8790778, 12919697, 16128832, 19998666, 8315570, 19927302, 9419219, 11880150, 3917554, 11104797, 15043192, 1673985, 17142724, 8450121, 9537322, 18451325, 16539848, 8898374, 18725394, 2957490, 15454920, 81468, 9820476, 12709721, 7902377, 7684412, 1178904, 10936147, 11350637…
889	29339824	Oral microbiota of periodontal health and disease and their changes after nonsurgical periodontal therapy.	Chen	2018	1	10.1038/s41396-017-0037-1	True	[22036469, 22941505, 22772362, 25733885, 22580365, 24006468, 23739053, 25983725, 23462114, 24550501, 23303375, 22170420, 11371542, 16930307, 21716312, 9002880, 9444590, 16620753, 26084274, 17586664, 20130030, 25061070, 24076764, 27264635, 20941329, 21791581, 22646978, 14597658, 18678590, 9495612, 29021219, 18946007, 25398868, 20920195, 23064750, 21371338, 25691586, 23341849, 24489772, 17092991, 1…
891	31222023	Establishing microbial composition measurement standards with reference frames.	Morton	2019	1	10.1038/s41467-019-10656-5	True	[26587359, 25516281, 24076764, 28968702, 24910773, 27143475, 29187837, 30400812, 29143816, 26028277, 28144630, 29921326, 11782518, 25257543, 25741335, 22457796, 30419949, 28968799, 24128059, 26811460, 26239555, 28679656, 30787169, 15848985, 25274366, 28289558, 19201974, 21460138, 18768632, 26829039, 30365027, 30275573, 21121042, 27508062, 23028285, 30035234, 28065879, 28198697, 18460678, 27612291…
892	21716312	Saliva microbiomes distinguish caries-active from healthy human populations.	Yang	2011	1	10.1038/ismej.2011.71	True	[18216213, 16272510, 6583041, 16332745, 11880430, 16008631, 20880993, 10777137, 19004872, 16272513, 19892944, 19572891, 19383763, 19710709, 10497279, 20164496, 8594087, 18946007, 19796657, 15914595, 20614117, 18723574, 3540569, 16332807, 19864254, 7865085, 12624191, 16965527, 16934115, 19956731, 3095488, 3281900, 10383868, 19251737, 19264858, 19801230, 18043639, 20225475, 19839485, 21121044, 1933…
894	21544197	CORE: a phylogenetically-curated 16S rDNA database of the core oral microbiome.	Griffen	2011	1	10.1371/journal.pone.0019051	True	[19801464, 16731699, 20383131, 2231712, 11932250, 15608200, 17586664, 16332745, 16957188, 12656186, 18435746, 18216213, 16272510, 12574246, 15583276, 8904410, 16081935, 17021095, 15243054, 11371542, 17846036, 16928733, 18853362, 18034891, 17050570, 11301314, 20624719, 17391789, 20656903, 15746353]
895	18663014	Propagation of bovine spermatogonial stem cells in vitro.	Aponte	2008	1	10.1530/REP-07-0419	True	[]
896	26154310	Glial cell line-derived neurotrophic factor in combination with insulin-like growth factor 1 and basic fibroblast growth factor promote in vitro culture of goat spermatogonial stem cells.	Bahadorani	2015	1	10.3109/08977194.2015.1062758	True	[]
897	25030765	Ubiquitin-proteasome system in spermatogenesis.	Bose		1	10.1007/978-1-4939-0817-2_9	True	[]
898	908367	Energy metabolism in primordial germ cells of the mouse.	Brinster		1	10.1016/0014-4827(77)90050-7	True	[]
899	24939937	Functional and molecular features of the Id4+ germline stem cell population in mouse testes.	Chan		1	10.1101/gad.240465.114	True	[21982232, 17934449, 20961307, 12077400, 17446391, 7972054, 10366284, 7972053, 11566741, 14611641, 9709376, 11105904, 21521798, 21145943, 23326552, 23074087, 476239, 5550532, 24256919, 18676808, 22378757, 15520394, 20539761, 23044825, 6825154, 12700185, 17276338, 20299552, 13402729, 5550531, 18588486, 22535892, 16740658, 19270176, 21543770, 21084712, 8575334, 19818747, 7694110, 22383036, 18390688…
900	16107850	ERM is required for transcriptional control of the spermatogonial stem cell niche.	Chen		1	10.1038/nature03894	True	[12738887, 9813187, 10688798, 8152800, 1633115, 9285689, 10850491, 12372283, 8896602, 12077401, 15156142, 7992888, 11520667, 11290325, 11048722, 11048723, 15156143, 15024423, 15036238, 12900445, 8757135, 9634237, 12062105, 15035980, 10097133, 2087196]
901	23843237	Gonocytes, from the fifties to the present: is there a reason to change the name?	Culty	2013	1	10.1095/biolreprod.113.110544	True	[]
902	21521798	Spermatogonial morphology and kinetics during testis development in mice: a high-resolution light microscopy approach.	Drumond	2011	1	10.1530/REP-10-0431	True	[]
903	29335530	Segregation of mitochondrial DNA heteroplasmy through a developmental genetic bottleneck in human embryos.	Floros	2018	1	10.1038/s41556-017-0017-8	True	[23151580, 26281784, 20445102, 23077218, 10704874, 18088417, 25543152, 25348406, 24086148, 24780559, 18695671, 23042113, 17408359, 25973765, 20393463, 18223651, 18583473, 19029901, 17293866, 20362273, 28607482, 26450961, 18232733, 24614071, 24614072, 23620051, 20126261, 24952591, 14195748, 884736, 11074292, 24093673, 816077, 16762053, 26584541, 6737468, 19451168, 19505943, 19542151, 20601685]
904	26846984	The Sertoli cell: one hundred fifty years of beauty and plasticity.	França	2016	1	10.1111/andr.12165	True	[19770126, 17881768, 18663014, 12684531, 195777, 26077926, 20017699, 345773, 25962053, 10084982, 24719879, 16399799, 2690397, 16281455, 14015736, 23155292, 13242594, 5534596, 23514745, 22147017, 12930714, 412409, 9661298, 24825397, 16107850, 23360837, 2446671, 1692734, 12270945, 19622063, 20571538, 22039149, 22319658, 19682538, 11566741, 14611641, 23677978, 26296907, 369842, 3328532, 13251243, 25…
905	32529047	Fertility preservation in boys: recent developments and new insights <sup>†</sup>.	Goossens	2020	1	10.1093/hropen/hoaa016	True	[29779447, 19962749, 29281008, 25873571, 18663014, 25714609, 28734133, 23242649, 23569082, 1222356, 31798308, 17446391, 7972053, 19633133, 22147017, 28917444, 7721664, 24738045, 21300331, 25527232, 29538744, 30356879, 10331452, 31607938, 23549087, 26868991, 28583375, 28040413, 23850302, 30898927, 27156003, 11059058, 27412247, 19861330, 24777742, 20393168, 19525299, 20488806, 18439593, 25239573, 3…
906	30315278	The adult human testis transcriptional cell atlas.	Guo	2018	1	10.1038/s41422-018-0099-2	True	[5920556, 26537427, 7972053, 24099084, 4621362, 21349855, 24890267, 28301747, 28575695, 28985528, 30089906, 25867923, 27422223, 26257171, 23239029, 19270176, 12050120, 23139753, 11574147, 29914354, 17329371, 1345169, 22366765, 20051984, 8527502, 28774758, 28118982, 29247201, 30061742, 24835570, 20139965, 27764670, 29239848, 28827392, 27276068, 10688798, 29337115, 15143218, 19664993, 20299552, 247…
907	28985528	Chromatin and Single-Cell RNA-Seq Profiling Reveal Dynamic Signaling and Metabolic Transitions during Human Spermatogonial Stem Cell Development.	Guo		1	10.1016/j.stem.2017.09.003	True	[26957475, 7972053, 24097267, 24939937, 23770822, 23664763, 26004067, 19855393, 16565704, 25079557, 24114612, 26046443, 25280218, 19525931, 24835570, 26545815, 24792118, 20513432, 28459457, 25568304, 19131956, 24651542, 21349855, 11809764, 24099084, 12700182, 15620358, 23040482, 21551455, 20682447, 20007774, 24043772, 19505943, 22879958, 27276068, 25516281, 27259149, 26858415, 27490045, 20828407,…
908	31928944	The Dynamic Transcriptional Cell Atlas of Testis Development during Human Puberty.	Guo	2020	1	10.1016/j.stem.2019.12.005	True	[874003, 12414880, 30192636, 17699749, 29608179, 11168644, 19481681, 5920556, 12493700, 21255566, 29462262, 28985528, 30315278, 27199290, 30404016, 19131956, 28935708, 5527187, 24099084, 7298230, 27855957, 28248755, 30375389, 27276068, 27909575, 8727359, 11297623, 6490534, 25913220, 28825705, 28914501, 12773099, 30726734, 24240231, 29309804, 31023878, 8107030, 22319659, 30174296, 9496230, 2696893…
909	33453151	Single-cell analysis of the developing human testis reveals somatic niche cell specification and fetal germline stem cell establishment.	Guo	2021	1	10.1016/j.stem.2020.12.004	True	[28171660, 29608179, 31875561, 23242216, 26004067, 26046443, 28985528, 30315278, 31928944, 10704874, 9078392, 30404016, 23874227, 19131956, 24099084, 28607482, 19114008, 28457750, 27621062, 27909575, 8187173, 19730684, 29162857, 31477170, 6490534, 25503965, 28825705, 23125014, 27720607, 32504559, 23125070, 26402718, 30726734, 30893600, 24240231, 31964773, 26046444, 27573372, 30174296, 28036337, 1…
910	34062119	Integrated analysis of multimodal single-cell data.	Hao	2021	1	10.1016/j.cell.2021.04.048	True	[30150991, 33459785, 306108, 30590489, 32393329, 21551058, 22902532, 17382342, 30166440, 30787437, 30796351, 31611697, 29472610, 30158938, 30078704, 11173659, 25979346, 32341560, 31907463, 30235286, 18813320, 23512433, 31092926, 31645299, 24322275, 31870423, 27571553, 29608177, 23007739, 24925805, 32536923, 30992377, 16990136, 24531970, 26330804, 29608555, 32094927, 25786175, 26095251, 28931520, …
911	28716939	Distinct requirements for energy metabolism in mouse primordial germ cells and their reprogramming to embryonic germ cells.	Hayashi	2017	1	10.1073/pnas.1620915114	True	[2133553, 10049358, 15937476, 18622394, 19776388, 15680362, 23219530, 23352811, 15486564, 18395706, 23553930, 18097409, 1381289, 1383830, 25487152, 23122286, 27428307, 26059508, 21803296, 21820164, 24052943, 23241950, 908367, 23102846, 19712268, 24123565, 24656769, 26637942, 26806111]
912	28392219	Glycolysis-Optimized Conditions Enhance Maintenance of Regenerative Integrity in Mouse Spermatogonial Stem Cells during Long-Term Culture.	Helsel	2017	1	10.1016/j.stemcr.2017.03.004	True	[7972054, 7972053, 24939937, 15965101, 19861330, 27734355, 23122294, 23733376, 3278928, 24651542, 12700182, 16107472, 16598026, 20844279, 25210127, 28007786, 22378757, 16932264, 15115718, 15520394, 27068105, 3770101, 23746981, 25947060, 8642256, 10330102, 12477516, 17141059, 18588486, 22535892, 16740658, 17597063, 19270176, 20505165, 21543770, 27251094, 15700537, 24794432, 26456624, 19920237, 216…
913	30404016	The Mammalian Spermatogenesis Single-Cell Transcriptome, from Spermatogonial Stem Cells to Spermatids.	Hermann		1	10.1016/j.celrep.2018.10.026	True	[28285998, 874003, 893996, 21750041, 25446031, 29608179, 22812510, 24939937, 30061742, 23549087, 28601348, 1653172, 21464117, 22961688, 16169926, 28985528, 25432462, 20051984, 27734355, 28087628, 15817654, 17585169, 19336441, 25568304, 12704725, 28241143, 27734359, 7417656, 12242241, 23613874, 10852913, 27068105, 29695820, 1426623, 16887924, 27733379, 16581510, 28093458, 17141059, 9074943, 107166…
914	20691905	Plzf regulates germline progenitor self-renewal by opposing mTORC1.	Hobbs		1	10.1016/j.cell.2010.06.041	True	[20197621, 15260986, 12408802, 16915281, 8008069, 15545625, 15156142, 19733540, 18809716, 8384553, 15632201, 15156143, 18246121, 9627120, 11105904, 19723763, 12453409, 11222636, 19176518, 17664282, 12080086, 18611983, 19270523, 19052232, 17379067, 18463637, 17098736, 15249583, 15653324, 19587680, 11106752, 11000521, 18466115, 18469801, 19216069, 15620358, 12700182, 12954725, 12738887, 15520394, 1…
915	11423741	Hormonal therapy for the subfertility of cryptorchidism.	Huff		1	10.1159/000049962	True	[]
916	28007786	Myc/Mycn-mediated glycolysis enhances mouse spermatogonial stem cell self-renewal.	Kanatsu-Shinohara		1	10.1101/gad.287045.116	True	[24204931, 17113751, 7972053, 12244163, 23870119, 24811379, 11105904, 18923074, 17551945, 22123844, 21865646, 26277543, 22491947, 24099084, 12700182, 15620358, 16598026, 19926938, 24879440, 19001505, 26059508, 12620992, 12381668, 15520394, 21525489, 19041778, 19836223, 17428826, 19570516, 17220891, 23021215, 23612295, 25288119, 22357549, 8642256, 10330102, 23021216, 17597063, 9074943, 25564647, 1…
917	31358627	Aging of spermatogonial stem cells by Jnk-mediated glycolysis activation.	Kanatsu-Shinohara	2019	1	10.1073/pnas.1904980116	True	[24651542, 21900249, 11105904, 28007786, 16177220, 16456131, 12700182, 24099084, 7972053, 26290333, 28525751, 11452000, 21811412, 24835570, 26545815, 21248841, 26646498, 23746981, 23277535, 19282648, 8243304, 10330102, 23687614, 26046761, 18385154, 24218140, 25228648, 15665504, 20010931]
918	24813884	Serine, but not glycine, supports one-carbon metabolism and proliferation of cancer cells.	Labuschagne	2014	1	10.1016/j.celrep.2014.04.045	True	[]
920	17453416	The involvement of lipid rafts in epidermal growth factor-induced chemotaxis of breast cancer cells.	Liu		1	10.1080/10929080600990500	True	[]
921	23822983	Serine, glycine and one-carbon units: cancer metabolism in full circle.	Locasale	2013	1	10.1038/nrc3557	True	[18177721, 19460998, 21982705, 21258394, 22439925, 23151579, 12534373, 22566694, 3927946, 15189131, 15298442, 17831847, 18860765, 15630416, 9551206, 47611, 124015, 21127243, 19881548, 22920571, 21508971, 21907134, 22772555, 21157483, 23449594, 20424322, 21990300, 19589965, 22262476, 18387799, 15539209, 19201187, 5806393, 7275965, 3906008, 6875386, 16665410, 21900497, 4704474, 19561621, 18714298, …
922	32097651	Metabolic Changes Accompanying Spermatogonial Stem Cell Differentiation.	Lord		1	10.1016/j.devcel.2020.01.014	True	[]
923	30275267	Alpha-ketoglutarate: a "magic" metabolite in early germ cell development.	Lu	2018	1	10.15252/embj.2018100615	True	[25487152, 24828042, 21820164, 28716939, 24679529, 25420025, 27476977, 28607484, 28273477, 27476976, 30257965, 29414683]
924	31247585	Molecular regulation of spermatogonial stem cell renewal and differentiation.	Mäkelä		1	10.1530/REP-18-0476	True	[]
925	22592496	Expression of the ubiquitin proteasome system in neonatal rat gonocytes and spermatogonia: role in gonocyte differentiation.	Manku	2012	1	10.1095/biolreprod.112.099143	True	[]
926	23770237	Insulin/IGF-1 signaling regulates proteasome activity through the deubiquitinating enzyme UBH-4.	Matilainen	2013	1	10.1016/j.celrep.2013.05.012	True	[]
927	12606373	Maintenance of mouse male germ line stem cells in vitro.	Nagano	2003	1	10.1095/biolreprod.102.014050	True	[]
928	22535892	The germline stem cell niche unit in mammalian testes.	Oatley		1	10.1152/physrev.00025.2011	True	[3347705, 16321433, 12684531, 8845169, 17934449, 874003, 2649665, 15143218, 17222400, 7972054, 7972053, 12077400, 17446391, 891473, 14574413, 17381551, 4440635, 10077647, 11566741, 14611641, 11724967, 4621362, 5917196, 5920556, 4982042, 15716955, 2364430, 19306346, 7341622, 11105904, 10380923, 16010662, 9488650, 5442326, 2133553, 1715517, 2351075, 16314867, 19711452, 3327543, 17098736, 16293688, …
929	27251094	Conditions for Long-Term Culture of Cattle Undifferentiated Spermatogonia.	Oatley	2016	1	10.1095/biolreprod.116.139832	True	[]
930	17238130	Changes in cholesterol levels in the plasma membrane modulate cell signaling and regulate cell adhesion and migration on fibronectin.	Ramprasad		1	10.1002/cm.20176	True	[]
931	23012458	Retinoic acid induces Sertoli cell paracrine signals for spermatogonia differentiation but cell autonomously drives spermatocyte meiosis.	Raverdeau	2012	1	10.1073/pnas.1214936109	True	[20299552, 11105904, 20364093, 17715177, 22075477, 21224842, 18805086, 15914711, 16210368, 22045663, 14623956, 16207763, 16496350, 12124943, 10579355, 22328502, 15156142, 15110712, 17035642, 18089289, 17664282, 9203140, 17124491, 16586441, 16540512, 1331774, 19733531, 14578908, 14513037, 16847325, 8001130, 9256349, 18799790, 3104022, 20881313, 18321981, 19218284, 20009537, 21621532, 22071108, 219…
932	31633676	Generation of Porcine Testicular Organoids with Testis Specific Architecture using Microwell Culture.	Sakib	2019	1	10.3791/60387	True	[]
933	32504559	Single-Cell RNA Sequencing of Human, Macaque, and Mouse Testes Uncovers Conserved and Divergent Features of Mammalian Spermatogenesis.	Shami	2020	1	10.1016/j.devcel.2020.05.010	True	[22413766, 28991892, 29529018, 15980003, 29463736, 16285, 22012392, 7972053, 31518518, 17395546, 28461596, 24939937, 21181888, 5917196, 5920556, 4982042, 4621362, 4684877, 13810669, 8632797, 22020280, 4735543, 3790660, 22355370, 23104886, 23549087, 26130332, 19617889, 29730571, 25645811, 30146481, 30315278, 21495113, 24835570, 13953583, 30404016, 17585169, 20203337, 21693773, 5550532, 736272, 282…
934	12773099	Proliferation and functional maturation of Sertoli cells, and their relevance to disorders of testis function in adulthood.	Sharpe		1	10.1530/rep.0.1250769	True	[]
935	11371640	Remodeling of the postnatal mouse testis is accompanied by dramatic changes in stem cell number and niche accessibility.	Shinohara		1	10.1073/pnas.111158198	True	[6985804, 13776896, 7972054, 7972053, 747780, 11030649, 11048723, 11048722, 1415475, 9915700, 301143, 3318881, 13435229, 9524561, 10613820, 10331452, 10330102, 8050362, 9108056, 10753526, 874003, 9074943, 2458842, 10318913, 3719049, 10900001, 7694110, 7479772, 8107030, 14081991, 4905275, 5665153, 9603260, 7298230, 9709376, 6607968, 7889417, 9192641]
936	30726734	The Neonatal and Adult Human Testis Defined at the Single-Cell Level.	Sohni		1	10.1016/j.celrep.2019.01.045	True	[16480445, 16207837, 12414880, 8805249, 29608179, 15356051, 7637086, 19306346, 28851723, 28827392, 16769760, 19306345, 26780092, 29730571, 1149138, 29337115, 15317684, 19641124, 26046443, 28985528, 30315278, 21412036, 24792118, 22656305, 19846602, 22144235, 28087628, 30404016, 24099084, 24001715, 26430063, 29617903, 24211713, 16406039, 20299552, 24864010, 25737569, 5550531, 22535892, 6490534, 288…
937	24481215	BoxPlotR: a web tool for generation of box plots.	Spitzer		1	10.1038/nmeth.2811	True	[21878926]
938	31178118	Comprehensive Integration of Single-Cell Data.	Stuart	2019	1	10.1016/j.cell.2019.05.031	True	[25867922, 29590089, 27667365, 24766814, 29608179, 30166440, 30377364, 27526324, 30078704, 25185711, 27984732, 23104886, 17098774, 3118049, 28983045, 30078711, 27345837, 31870423, 29608177, 27008022, 28166538, 20513432, 28860209, 30193111, 29608555, 30089906, 29227469, 19114008, 19261174, 25103404, 27864352, 26095251, 19505943, 20019144, 30504886, 25516281, 27909575, 30237449, 29513653, 30385464,…
939	11900972	Homeostatic regulation of germinal stem cell proliferation by the GDNF/FSH pathway.	Tadokoro		1	10.1016/s0925-4773(02)00004-7	True	[]
940	30257965	Metabolic regulation of pluripotency and germ cell fate through α-ketoglutarate.	Tischler	2018	1	10.15252/embj.201899518	True	[24331926, 26940217, 25607992, 24905168, 22962491, 23673969, 25487152, 18555785, 23395962, 23352810, 23122287, 23670199, 23166392, 25280218, 21820164, 23845963, 28716939, 27397506, 27476977, 22089927, 28174249, 23618408, 16983801, 16988490, 25800778, 19505943, 17938240, 24412311, 23630074, 21183938, 18692474, 25738455, 26751055, 21540844, 19491843, 15937476, 22820318, 27318198, 23193167, 14511483…
941	34132770	Metabolo-epigenetics: the interplay of metabolism and epigenetics during early germ cells development.	Verdikt		1	10.1093/biolre/ioab118	True	[23125014, 26635880, 20646024, 23587241, 23868517, 27573372, 28716939, 30695696, 26637942, 28196802, 29414683, 23122287, 29463682, 31191682, 30283496, 28086092, 30257965, 21985671, 21982705, 22528680, 26860365, 19497275, 25280218, 26399828, 22446391, 25738455, 26778478, 24381195, 27300174, 31155363, 29908427, 12204247, 22357612, 23219530, 23223451, 26004067, 27642137, 27728778, 16699504, 17567665…
942	33811704	Unique metabolic phenotype and its transition during maturation of juvenile male germ cells.	Voigt		1	10.1096/fj.202002799R	True	[13138919, 19306346, 25670871, 15349828, 17141059, 20018717, 6490534, 7972053, 7972054, 28444255, 20458029, 15811616, 30052981, 28270690, 32272995, 16932264, 12700182, 23122294, 10613820, 12801978, 32529047, 10366284, 15355795, 15520394, 19621088, 20844279, 28392219, 28007786, 15115718, 10688798, 30315278, 30404016, 30726734, 20804973, 1977160, 17230217, 17184172, 18218821, 25768019, 21615273, 28…
943	27728778	Comparative Principles of DNA Methylation Reprogramming during Human and Mouse In Vitro Primordial Germ Cell Specification.	von Meyenn		1	10.1016/j.devcel.2016.09.015	True	[17975059, 25607372, 15318244, 22579280, 19844787, 17395546, 25238487, 14993289, 26451496, 24402520, 17446394, 23850245, 26393776, 23242216, 26004067, 25079557, 26046443, 26947977, 23223451, 25342065, 21820164, 23042295, 25298745, 25543152, 25747396, 17967883, 23410886, 21493656, 14736746, 25800778, 11237011, 23523368, 25228647, 22649061, 25030694, 12466850, 24811060, 22855723, 25501653, 26853856…
944	27605345	mTORC1 Activation Promotes Spermatogonial Differentiation and Causes Subfertility in Mice.	Wang	2016	1	10.1095/biolreprod.116.140947	True	[]
945	25356638	IGF-1R signaling is essential for the proliferation of cultured mouse spermatogonial stem cells by promoting the G2/M progression of the cell cycle.	Wang	2014	1	10.1089/scd.2014.0376	True	[18588486, 20299552, 11689954, 16810242, 21693582, 17823316, 10688798, 12700182, 15520394, 19270176, 19688838, 19419993, 22290421, 17962702, 14668044, 21042815, 8402902, 2157618, 14710353, 9823588, 15646411, 16945824, 6387447, 9334212, 10077676, 17259557, 14729630, 16166596, 20699134, 18442644, 7972053, 9074943, 10330102, 23707421, 22762887, 22940132, 21919034, 22583829, 10766740, 10781947, 92889…
946	17687116	Establishment of a short-term in vitro assay for mouse spermatogonial stem cells.	Yeh	2007	1	10.1095/biolreprod.107.063057	True	[]
947	19940157	In vivo residue-specific histone methylation dynamics.	Zee	2009	1	10.1074/jbc.M109.063784	True	[17320507, 16261189, 14690610, 16603237, 16732292, 11498594, 11387442, 19270702, 17218267, 8444870, 5063076, 1149743, 17967882, 16373353, 19541851, 15949446, 17540172, 17529979, 17446892, 19567367, 12397363, 1883210, 103629, 7604008, 11130729, 6412752, 10359756, 16738407, 15485804, 12372303, 16519522, 17512414, 15145825, 12649488, 14690609, 16630819, 19623574, 15186774, 14523437, 17347439, 169878…
948	28474535	Long-Term Propagation of Porcine Undifferentiated Spermatogonia.	Zhang	2017	1	10.1089/scd.2017.0018	True	[27596369, 13435229, 24357661, 23843237, 20018717, 7972053, 12077400, 12185252, 16598026, 27240817, 25475058, 17141064, 23779100, 10688798, 12477516, 12700182, 15520394, 19246485, 19270176, 20844279, 25210127, 15601913, 18094355, 19299316, 21525489, 28008926, 26178641, 18663014, 21289464, 24041805, 26880974, 19633132, 18167543, 9916022, 21441112, 15620358, 16565704, 18849962, 18502893, 18927477, …
949	26669439	mTOR inhibition activates overall protein degradation by the ubiquitin proteasome system as well as by autophagy.	Zhao	2015	1	10.1073/pnas.1521919112	True	[786161, 19339977, 25759175, 25815986, 24556838, 26159692, 19150980, 22552098, 19383975, 19390566, 19587680, 25991442, 8087844, 18054316, 11917093, 17212580, 25043031, 26791731, 11514224, 20670887, 21876130, 18070882, 23314748, 21969368, 19798103, 1967820, 21816276, 18762023, 21551945, 21042709, 19372580, 19393168, 24091795, 18729150, 21593866, 25613890, 26327695, 23804751, 21659604, 21659605, 19…
951	33567277	Specification and epigenomic resetting of the pig germline exhibit conservation with the human lineage.	Zhu		1	10.1016/j.celrep.2021.108735	True	[5664085, 23104054, 25894527, 12525434, 16155081, 29101321, 15772666, 18266475, 22728672, 28182018, 31485074, 23587058, 29335530, 23463008, 32059791, 23242216, 26004067, 29528446, 23151582, 22357612, 26046443, 23223451, 12204247, 20595612, 21820164, 28716939, 31367016, 29513657, 21352525, 21293033, 26887813, 25543152, 24925680, 26286941, 18625719, 23241950, 24836921, 25751142, 21896636, 30037844,…
952	26097469	Archaeal viruses at the cell envelope: entry and egress.	Quemin	2015	1	10.3389/fmicb.2015.00552	True	[21572458, 10662621, 15994804, 9765495, 2755508, 11078734, 11423662, 22904283, 14592760, 15967821, 19549825, 18565736, 2306088, 19357174, 23043507, 22936928, 24567401, 10764646, 24965447, 15043007, 21725003, 21982819, 24509785, 21134637, 11967303, 21613567, 15193919, 16014951, 15901711, 16121167, 11095724, 23078543, 22357274, 14718626, 16357204, 24335300, 22420850, 23765723, 23146836, 18987308, 1…
953	30635077	Phage Lysis: Multiple Genes for Multiple Barriers.	Cahill	2018	1	10.1016/bs.aivir.2018.09.003	True	[24196124, 11526028, 10361276, 12446901, 387256, 11423662, 12100551, 18713319, 20734329, 22904283, 23387988, 6448076, 2531079, 2138979, 2019562, 1371112, 17697255, 28468876, 28040784, 20545844, 21441511, 23043507, 28894177, 27381920, 25532427, 15215521, 21518884, 8550511, 20080651, 27825035, 16125935, 20452280, 6217351, 3292521, 10417647, 11029428, 11459934, 29305511, 9025292, 29298884, 9529891, …
954	28807909	Development and Use of Personalized Bacteriophage-Based Therapeutic Cocktails To Treat a Patient with a Disseminated Resistant Acinetobacter baumannii Infection.	Schooley	2017	1	10.1128/AAC.00954-17	True	[25859123, 18347888, 19179312, 18625687, 23458769, 26791724, 23343059, 27431214, 11748184, 8622911, 19661847, 6355391, 7042903, 19673983, 27750388, 26981577, 28007922, 23275867, 27738555, 28007923, 23000091, 25679516, 28329379, 27896482, 25517120, 27547567]
955	26874016	The microviridae: Diversity, assembly, and experimental evolution.	Doore	2016	1	10.1016/j.virol.2016.01.020	True	[]
956	870828	Nucleotide sequence of bacteriophage phi X174 DNA.	Sanger		1	10.1038/265687a0	True	[]
957	14657399	Generating a synthetic genome by whole genome assembly: phiX174 bacteriophage from synthetic oligonucleotides.	Smith	2003	1	10.1073/pnas.2237126100	True	[221481, 14322545, 10591650, 10617419, 12114528, 4873588, 10850972, 731693, 7590320, 9409816]
958	8300625	slyD, a host gene required for phi X174 lysis, is related to the FK506-binding protein family of peptidyl-prolyl cis-trans-isomerases.	Roof		1		True	[]
959	10760296	Genetic evidence that the bacteriophage phi X174 lysis protein inhibits cell wall synthesis.	Bernhardt		1	10.1073/pnas.97.8.4297	True	[1406491, 870828, 6294347, 6285147, 6350274, 3018438, 3159846, 4186350, 13390975, 8509344, 6234300, 2141836, 2936651, 8300625, 10458167, 9670013, 8878048, 9159399, 9572396, 9350861, 4568765, 2540407, 8219279, 1547951, 3549457, 7608087, 149110, 1658561, 2852134, 9783223, 9294438, 9721276, 2143087, 9829961, 1846850, 7734839, 8631795, 10564498, 9162053, 8940049, 2498274, 9383158, 9732440, 9139895]
960	19379010	Purification and functional characterization of phiX174 lysis protein E.	Zheng		1	10.1021/bi900469g	True	[870828, 3156254, 10760296, 11078734, 10194817, 12480307, 2936651, 3018438, 4208473, 7669348, 12100551, 18791230, 17005977, 18524925, 9092630, 8563639, 849930, 2611960, 1122033, 838693, 8807054, 1730666, 702655, 1938964, 18672909, 15131133, 8631795, 5968177, 681366, 2143087, 2141836, 2522390, 16814929, 17459787, 10564498, 9368657, 12629965, 14996806, 5781013]
961	2936651	Deletion and fusion analysis of the phage phi X174 lysis gene E.	Maratea		1	10.1016/0378-1119(85)90022-8	True	[]
962	3159815	Purification of hybrid beta-galactosidase proteins encoded by phi X174 E phi lacZ and Escherichia coli prlA phi lacZ: a general method for the isolation of lacZ fusion polypeptides produced in low amounts.	Struck		1		True	[]
963	28396351	MS2 Lysis of Escherichia coli Depends on Host Chaperone DnaJ.	Chamakura	2017	1	10.1128/JB.00058-17	True	[12100551, 498271, 3912168, 10760296, 11423662, 11078734, 8300625, 12437210, 2936651, 2840287, 2656650, 3053640, 3100913, 3003085, 3279025, 2201866, 6236279, 15849180, 22378785, 3656423, 2193163, 9572396, 20734329, 22389108, 6271456, 12787347, 16738554, 7608087]
964	22742425	Minimal requirements for inhibition of MraY by lysis protein E from bacteriophage ΦX174.	Tanaka	2012	1	10.1111/j.1365-2958.2012.08153.x	True	[1346135, 2755508, 10760296, 12100551, 11078734, 12437210, 3159846, 10564498, 3018438, 16789873, 21687533, 18463136, 12417206, 2471267, 16305528, 6285147, 18075582, 5968177, 14996806, 2936651, 17005977, 21377772, 19416364, 1991123, 1287665, 9350861, 8300625, 870828, 22337656, 22085339, 17949750, 11699883, 18796603, 11018145, 9618454, 9383158, 14732697, 6294347, 1406491, 7669346, 10707065, 2154893…
965	18791230	Genetic analysis of MraY inhibition by the phiX174 protein E.	Zheng	2008	1	10.1534/genetics.108.093443	True	[18672909, 6224771, 10760296, 11078734, 11423662, 12100551, 12437210, 10564498, 18081839, 3018438, 16789873, 6337118, 7608087, 8486239, 1068463, 6285147, 681366, 11892805, 11932248, 7734839, 9335267, 14996806, 3100913, 2936651, 17005977, 9301333, 11361346, 8300625, 870828, 18545655, 16166524, 6871998, 6294347, 18524925]
966	4186350	Structural changes in Escherichia coli infected with a phi X174 type bacteriophage.	Bradley		1	10.1099/0022-1317-5-1-113	True	[]
967	10729119	Molecular characterization of a bacteriophage (Chp2) from Chlamydia psittaci.	Liu		1	10.1128/jvi.74.8.3464-3469.2000	True	[3161888, 3544465, 6845606, 8907538, 9519405, 10329166, 9305849, 8375644, 19870779, 9420176, 714153, 193184, 10192388, 1532908, 6086526, 3162770, 731693, 4905529, 15418751, 9784136, 2607341, 2732718, 8076253, 8870190]
968	11807069	Microviridae, a family divided: isolation, characterization, and genome sequence of phiMH2K, a bacteriophage of the obligate intracellular parasitic bacterium Bdellovibrio bacteriovorus.	Brentlinger		1	10.1128/jb.184.4.1089-1094.2002	True	[11448025, 4116140, 9409816, 10792987, 9931252, 9519405, 2960819, 9305849, 10329166, 1833267, 714153, 11121760, 10051617, 10878129, 1532908, 10729119, 8642594, 8158636, 1370343, 10684935, 2822658, 731693, 2607341, 6445011, 11114936, 7984417, 4552554, 10464188]
969	2822658	Spiroplasma virus 4: nucleotide sequence of the viral DNA, regulatory signals, and proposed genome organization.	Renaudin		1	10.1128/jb.169.11.4950-4961.1987	True	[6201097, 6345791, 2579388, 3887399, 2581748, 3899644, 2999069, 3936407, 3960741, 3010560, 3519581, 164022, 556805, 881736, 271968, 714153, 6928642, 94251, 7263636, 6793593, 7108955, 6181373, 6184674, 6295880, 6572363, 6305233, 6208458]
970	10508003	Lack of cell wall peptidoglycan versus penicillin sensitivity: new insights into the chlamydial anomaly.	Ghuysen		1	10.1128/AAC.43.10.2339	True	[9324244, 9254694, 8398594, 7085567, 9218774, 9802008, 8553065, 8509333, 9721304, 8564355, 4884715, 1741619, 5677833, 8808928, 9841666, 8605892, 9864327, 8550401, 8641784, 9676266, 9812365, 7030331, 6297485, 9864306, 9428770, 1279430, 9242903, 2030670, 8162358, 9468335, 9529889, 9628483, 8605631, 1778435, 16591529, 8830253, 9784136, 10564478, 7781608, 9829960, 7455666]
971	10571027	Chlamydial lipopolysaccharide.	Kosma		1	10.1016/s0925-4439(99)00061-7	True	[]
972	26850442	Single-stranded DNA phages: from early molecular biology tools to recent revolutions in environmental microbiology.	Székely	2016	1	10.1093/femsle/fnw027	True	[]
973	28003936	Towards quantitative viromics for both double-stranded and single-stranded DNA viruses.	Roux	2016	1	10.7717/peerj.2777	True	[27297323, 17090214, 20011103, 22506599, 24695404, 26083755, 25639680, 23979677, 25710369, 26873065, 18428693, 22515485, 22713159, 20613791, 15886693, 18497287, 23062738, 10376593, 21795473, 22138992, 23858439, 27572647, 21572525, 21926223, 18708511, 21948823, 25452289, 19460138, 24399999, 23842650, 22388286, 19892985, 26873064, 24475755, 22826255, 22440968, 19116258, 26972871, 9115194, 26029378,…
974	21948823	Diversity and abundance of single-stranded DNA viruses in human feces.	Kim	2011	1	10.1128/AEM.06331-11	True	[17090214, 12514006, 14607398, 18541415, 14526037, 15936660, 12941415, 19004872, 11872504, 10788350, 20679230, 18311127, 19018661, 18337718, 15886693, 17699621, 19587772, 20376150, 16820470, 17255551, 18708511, 19942437, 20140211, 18268057, 16497592, 19892985, 18806222, 19865172, 21191099, 20489017, 20388221, 21183634, 17406585, 9758791, 20203603, 20631792, 18778731, 19878268, 21200397, 19555373,…
975	30065169	Unprecedented Diversity of ssDNA Phages from the Family <i>Microviridae</i> Detected within the Gut of a Protochordate Model Organism (<i>Ciona robusta</i>).	Creasy	2018	1	10.3390/v10080404	True	[27822520, 26284777, 22674330, 17943116, 14526037, 20631792, 21880779, 28461690, 28594392, 27573828, 29133882, 21948823, 17853907, 24617569, 19924159, 19444207, 22457982, 26257129, 28090075, 24695540, 26393325, 26960390, 22853934, 29575552, 26441861, 28869283, 26366711, 23022738, 29570694, 29909042, 22699611, 26785481, 26351661, 28003936, 28466442, 21572966, 22808158, 24621522, 24259713, 28570584…
976	31191981	Gut virome of mammals and birds reveals high genetic diversity of the family <i>Microviridae</i>.	Wang	2019	1	10.1093/ve/vez013	True	[27424026, 29311716, 28978706, 11807069, 25640518, 30065169, 25586223, 18311127, 26874016, 20180275, 21593126, 28466442, 24694711, 20718988, 21572966, 24399999, 27411548, 1370343, 29457297, 21054700, 10834969, 25972855, 22864264, 22808158, 26548913, 26257129, 25140992, 21124487, 29635866, 8444789, 25078300, 27306718]
977	21572966	Microviridae goes temperate: microvirus-related proviruses reside in the genomes of Bacteroidetes.	Krupovic	2011	1	10.1371/journal.pone.0019893	True	[18565737, 10704475, 19444207, 17853907, 17090214, 18311127, 18708511, 19892985, 21124487, 11807069, 1370343, 15516569, 13677050, 12682364, 21265751, 20926569, 17634101, 18308362, 1630899, 6448250, 21227478, 19640994, 10729119, 14976421, 2467253, 12050668, 15522078, 16109379, 21262799, 19727445, 20975945, 17376071, 14633998, 16553881, 12799321, 11866123, 11772628, 20489017, 16514036, 17916580, 17…
978	7608087	Tight regulation, modulation, and high-level expression by vectors containing the arabinose PBAD promoter.	Guzman		1	10.1128/jb.177.14.4121-4130.1995	True	[3030754, 3100913, 3317413, 2962192, 3278319, 4935332, 4598299, 4604623, 149110, 6263857, 7048258, 6337371, 6343825, 6327466, 6329915, 6377308, 2579077, 2834323, 3050360, 2661528, 2670683, 2670907, 2551889, 2139621, 2199794, 2170339, 2237403, 2007547, 1937005, 1347427, 1798708, 1497310, 1331806, 1332942, 8428590, 8232335, 8294027, 8313900, 8146153, 8068348, 7883706, 13890280, 3156376, 2985470, 40…
979	11231891	Phylogeny, genome evolution, and host specificity of single-stranded RNA bacteriophage (family Leviviridae).	Bollback		1	10.1007/s002390010140	True	[]
980	27992877	In situ structures of the genome and genome-delivery apparatus in a single-stranded RNA virus.	Dai	2016	1	10.1038/nature20589	True	[16452981, 16709746, 19913556, 20060706, 25532951, 10212932, 14263773, 1264203, 3656423, 9294171, 7523953, 9461079, 9808042, 23019360, 25646435, 26608810, 2330049, 23810697, 8254664, 23763992, 2031083, 18662904, 21376055, 4908731, 19004777, 4551992, 4942983, 4975637, 1090846]
981	27671640	Asymmetric cryo-EM structure of the canonical Allolevivirus Qβ reveals a single maturation protein and the genomic ssRNA in situ.	Gorzelnik	2016	1	10.1073/pnas.1609482113	True	[25771806, 14976262, 25102029, 25780183, 14263773, 26608810, 23329676, 4914647, 13978804, 22934834, 4611493, 21805520, 16709746, 16452981, 21220301, 26929357, 27144089, 12856917, 8736553, 8254664, 8609616, 7723040, 24035813, 7523953, 6974569, 12948491, 18048058, 23810697, 23644547, 17090672, 21843467, 11423662, 24706827, 22593159, 21354423, 9701286, 20684044, 16182563, 26023829, 26278980, 1060056…
982	31311931	Structural basis for the adsorption of a single-stranded RNA bacteriophage.	Meng	2019	1	10.1038/s41467-019-11126-8	True	[27992877, 27671640, 12029168, 21325422, 10873776, 19004777, 30420429, 37080, 6138392, 12142488, 2891681, 25333461, 11849547, 2906110, 23810697, 22309233, 27829245, 27709908, 27561669, 24389247, 12855161, 4108185, 27610568, 28580911, 28671674, 28931821, 5863853, 29856314, 22100448, 4551992, 2877970, 17710644, 26247859, 13978804, 16182563, 28250466, 16859925, 26592709, 15572765, 20124702, 18462672…
983	5318447	RNA phages.	Zinder		1	10.1146/annurev.mi.19.100165.002323	True	[]
984	28771128	A carrier state is established in Pseudomonas aeruginosa by phage LeviOr01, a newly isolated ssRNA levivirus.	Pourcel	2017	1	10.1099/jgv.0.000883	True	[]
985	22821966	Rethinking the evolution of single-stranded RNA (ssRNA) bacteriophages based on genomic sequences and characterizations of two R-plasmid-dependent ssRNA phages, C-1 and Hgal1.	Kannoly	2012	1	10.1128/JB.00929-12	True	[2207135, 16845081, 498271, 8609616, 7723040, 387256, 12437210, 11423662, 11231891, 6121840, 12108735, 4628744, 2862220, 6130121, 6138392, 2887628, 2870129, 3054468, 5002028, 18424797, 21558174, 15034147, 1264203, 19710143, 2906110, 7259154, 677886, 6888291, 20525638, 22324376, 9657003, 11524383, 3711059, 1633570, 21325422, 12029168, 9092630, 11849547, 4632321, 4128383, 7831817, 7235709, 7224619,…
986	9343347	RNA virus mutations and fitness for survival.	Domingo		1	10.1146/annurev.micro.51.1.151	True	[]
987	11423662	A protein antibiotic in the phage Qbeta virion: diversity in lysis targets.	Bernhardt		1	10.1126/science.1058289	True	[]
988	22934834	Inhibitory mechanism of the Qβ lysis protein A2.	Reed	2012	1	10.1111/mmi.12021	True	[11078734, 11423662, 13129913, 10625606, 5699062, 11423642, 9670025, 8664284, 1512209, 15751977, 11327813, 10694381, 9654090, 9485407, 8994972, 13978804, 9192997, 19379010, 22378791]
989	29078304	Structures of Qβ virions, virus-like particles, and the Qβ-MurA complex reveal internal coat proteins and the mechanism of host lysis.	Cui	2017	1	10.1073/pnas.1707102114	True	[25771806, 12941413, 25780183, 24162027, 8288550, 9294171, 7934914, 9701286, 8876174, 26578560, 26608810, 23704797, 9180688, 16531233, 27671640, 27992877, 27561669, 27709908, 22934834, 4897212, 382992, 21805520, 4611493, 4865117, 7066091, 11423662, 7608103, 23329676, 23644547, 28111107, 8994972, 9654090, 22378791, 9485407, 24035813, 5506090, 1095422, 22308402, 4982049, 1247542, 23810697, 13978804…
990	28894177	A viral protein antibiotic inhibits lipid II flippase activity.	Chamakura	2017	1	10.1038/s41564-017-0023-4	True	[18824123, 12437210, 10760296, 11423662, 23176223, 25013077, 18832143, 21386816, 27537185, 23935042, 28024149, 25225268, 25918422, 16777846, 11078734, 27671640, 27010970, 27880757, 7224619, 657273, 9343347, 16738554, 26507882, 25480295, 15264254, 20360767]
991	3912168	The amino terminal half of the MS2-coded lysis protein is dispensable for function: implications for our understanding of coding region overlaps.	Berkhout		1	10.1002/j.1460-2075.1985.tb04082.x	True	[11892805, 6401118, 5360547, 4555447, 4819414, 1264203, 1004533, 714153, 364941, 374745, 477664, 384144, 498270, 498271, 387256, 388356, 388439, 6997231, 6167991, 6271633, 6276683, 7066091, 6285147, 6294347, 6295880, 6337118, 6760130, 6298187, 6871998, 6224771, 6352670, 6319368, 6234300, 6389120, 5231757]
[truncated: 3,217 more rows]
