# Supplementary material for: Microbiome modeling: a beginner's guide
Source: Front Microbiol. 2024 Jun 19;15:1368377. doi: 10.3389/fmicb.2024.1368377 (PMC11220171; doi:10.3389/fmicb.2024.1368377)
Supplement: Supplementary file 1 [file Data_Sheet_1.zip › 07_11_23_microbiome_or_microbial_community_100_list.xlsx]

## Sheet: Sheet1
	pmid	title	first author	year	degree	doi	is reference	references
575	22699609	Structure, function and diversity of the healthy human microbiome.		2012	13	10.1038/nature11234	True	[19043404, 20203603, 16267321, 19892944, 22719824, 22719823, 19478181, 20534435, 22698087, 22688413, 21896772, 21283775, 22719826, 18936492, 16272510, 18475305, 18509436, 19748469, 16362880, 22807668, 22719234, 20383131, 19880382, 20080505, 22455878, 19151094]
945	20203603	A human gut microbial gene catalogue established by metagenomic sequencing.	Qin		8	10.1038/nature08821	True	[16497592, 15790844, 12055347, 17183309, 17183312, 16033867, 19164560, 19043404, 9758810, 15831718, 18794915, 17594176, 15568985, 17272687, 16304596, 16741115, 17916580, 10543789, 20019144, 17028096, 16188921, 12911699, 14681412, 12969510, 17942413, 12682299, 16738554, 10742206, 1938669, 16633129, 17973645, 19156481, 10867063, 19601958, 11932250, 9254694, 18276143, 17098935]
131	24336217	Diet rapidly and reproducibly alters the human gut microbiome.	David	2013	6	10.1038/nature12820	True	[21885731, 21596990, 17189447, 17183309, 20686513, 22722865, 20368178, 17183312, 21596954, 21389180, 10702160, 21508958, 20679230, 6266664, 8810056, 7553619, 10592173, 5326114, 1685582, 2119063, 18929604, 16336043, 23803760, 16299351, 21839040, 23332745, 20383131]
1647	21765408	Bayesian community-wide culture-independent microbial source tracking.	Knights	2011	6	10.1038/nmeth.1650	True	[16332901, 19668203, 9687486, 12521151, 20585654, 20156631, 20566209, 19892944, 19502440, 16332807, 14872004, 19004758, 20673359, 20383131, 20805793, 20709691, 17586664, 21212162, 19377059]
322	17183312	An obesity-associated gut microbiome with increased capacity for energy harvest.	Turnbaugh		5	10.1038/nature05414	True	[]
326	21475195	Gut flora metabolism of phosphatidylcholine promotes cardiovascular disease.	Wang		5	10.1038/nature09922	True	[8918522, 7549683, 9259669, 2902492, 13129985, 15843667, 15928286, 10770809, 15790844, 17183312, 16895997, 12678693, 1736035, 12730414, 9776311, 10456680, 11259343, 15965475, 9398858, 17641228, 11976353, 11415938, 11507102, 16401621, 12163701, 15623824, 14496441, 17553478, 19699337, 17629908, 15831718, 17183309, 18252821, 19513118, 18197175, 15260992, 16462940, 17085806, 13428781, 20688754, 19137…
943	29634682	Current understanding of the human microbiome.	Gilbert		5	10.1038/nm.4517	True	[26824647, 17943116, 27140646, 17699621, 24629344, 29141885, 23954159, 25882912, 27067014, 27383984, 27922044, 27760558, 25211071, 25170151, 25417156, 24009397, 20363958, 19043404, 25284151, 25019177, 27984736, 22972295, 22647048, 20668239, 24353893, 22972296, 25299329, 23066529, 21407241, 19478181, 21624126, 25408893, 20920195, 25146375, 24336217, 29042495, 26489866, 29143816, 26069274, 22746335…
1162	23332745	Xenobiotics shape the physiology and gene expression of the active human gut microbiome.	Maurice		5	10.1016/j.cell.2012.10.052	True	[16085863, 17635549, 21556883, 20383131, 22402401, 20534432, 22699609, 12638660, 20847294, 10508078, 21408168, 20817799, 22674325, 20705661, 11099939, 17803904, 19696045, 17718835, 22173343, 16778840, 7266632, 7104181, 21645016, 22030749, 10681337, 10722477, 21829462, 20203603, 1233222, 22174245, 20444704, 21702898, 11000426, 4418213, 7724478, 18682282, 10592175, 19043404, 20363958, 20368178, 216…
1378	23391737	Animals in a bacterial world, a new imperative for the life sciences.	McFall-Ngai	2013	5	10.1073/pnas.1218525110	True	[22308526, 20033048, 23397797, 21602372, 20124339, 18922774, 22842661, 21993395, 20520651, 21471101, 18794915, 19729845, 20530908, 9206017, 16309386, 18820252, 18591983, 18197168, 19168257, 16153167, 18267943, 18794911, 21177950, 22215131, 21596990, 22699611, 20376150, 22037308, 22064560, 21791478, 18996345, 21507958, 15505215, 20921390, 17264211, 2781297, 22664121, 22193955, 8703071, 7924980, 22…
1440	25170151	Longitudinal analysis of microbial interaction between humans and the indoor environment.	Lax		5	10.1126/science.1254529	True	[9780844, 7889431, 16278439, 17293459, 18502944, 19478181, 21407241, 18382653, 17381737, 24344318, 17220247, 21765408, 15910530, 19241524, 19903773, 16914034, 22402401, 20383131, 16332807, 18803844, 22495754, 18261238, 24846174, 22684630, 18832362, 23568836]
2343	23630581	phyloseq: an R package for reproducible interactive analysis and graphics of microbiome census data.	McMurdie	2013	5	10.1371/journal.pone.0061217	True	[19997069, 18264105, 9115194, 18723574, 16845035, 16820507, 19004872, 17947321, 16731699, 20053844, 20383131, 19801464, 20182525, 21878105, 23320832, 18803844, 9644018, 7542800, 15001713, 21283775, 21169378, 20395285, 22174279, 15461798, 21498398, 23587224, 16706913, 19710709, 17220268, 16332807, 20534432, 15178200, 20096121, 22905208, 21121042, 16369572, 16060722, 20944712, 22144613, 22358837, 2…
275	23563705	Intestinal microbiota metabolism of L-carnitine, a nutrient in red meat, promotes atherosclerosis.	Koeth	2013	4	10.1038/nm.3145	True	[20713902, 20479151, 20071648, 20089957, 2233824, 19043404, 17183312, 20674856, 21475195, 6361812, 9706218, 15591002, 22062286, 18497261, 21596990, 21811294, 21885731, 15260992, 16033867, 10772649, 9069289, 9150132, 23021221, 12957326, 20809793, 9741696, 11001949, 2007906, 6529558, 10456680, 12730414, 19321569, 10479225, 29897867, 4366052, 21918722, 9865454, 19932478, 11788471, 12649089, 22302708…
298	33093662	The gut microbiota-brain axis in behaviour and brain disorders.	Morais	2020	4	10.1038/s41579-020-00460-0	True	[31460832, 26030851, 22688187, 24997027, 31150625, 30023410, 32433595, 31573550, 24329946, 31098397, 24336217, 31953381, 26824647, 31415755, 25447847, 31123355, 16945350, 15133062, 30997526, 15505215, 24237703, 32425756, 30531975, 22612585, 25860609, 24205344, 27349436, 32641826, 28636959, 29866843, 25578362, 32515657, 32025031, 23403566, 28965876, 30897366, 17453246, 30340046, 30237325, 32322067…
323	20368178	The effect of diet on the human gut microbiome: a metagenomic analysis in humanized gnotobiotic mice.	Turnbaugh		4	10.1126/scitranslmed.3000322	True	[19004758, 17943116, 19478181, 17594176, 19043404, 16033867, 18264105, 19383763, 16332807, 6066182, 14681412, 17183312, 18407065, 18261238, 18838391, 11395427, 7014548, 18043625, 2820914, 10591000, 15933018, 12659715, 18794915, 17055441, 19403529, 19321416, 15608200]
587	22411464	The human microbiome: at the interface of health and disease.	Cho	2012	4	10.1038/nrg3182	True	[9296262, 17943116, 21103409, 20937875, 18419567, 17016449, 15845853, 18033299, 20489017, 22179717, 15831718, 21386965, 21885731, 20441597, 19018661, 19023400, 16033867, 17287725, 18942596, 17634300, 18252821, 22030749, 19043404, 19004758, 13679325, 21866137, 782050, 21596990, 12050662, 11258382, 11571051, 16623729, 16407106, 20927139, 16109988, 9890463, 28565664, 10937266, 15504269, 15051885, 21…
819	31142855	Multi-omics of the gut microbial ecosystem in inflammatory bowel diseases.	Lloyd-Price	2019	4	10.1038/s41586-019-1237-9	True	[26323879, 11385576, 28658209, 23013615, 24629344, 24560869, 25204669, 25587358, 28191884, 28953883, 26069274, 26418823, 8359072, 16765926, 28341703, 3243933, 9771402, 17699621, 29183332, 3817328, 22993202, 25787873, 24192039, 29335555, 25887922, 18443119, 21067563, 15591162, 19834550, 24214961, 25003194, 28259484, 29144501, 512040, 24831561, 19759286, 22973274, 30661755, 3911023, 18936492, 25248…
946	17943116	The human microbiome project.	Turnbaugh		4	10.1038/nature06244	True	[16741115, 21678629, 6717592, 16033867, 17055441, 14985472, 15608200, 15746353, 16845035, 16893466, 17293459, 15016918, 16407106, 15831718, 17183309, 15911771, 16869413, 17183312, 15845853, 15001713, 14681412, 17579514, 17369337, 12438682, 15507136, 17179938, 17272687, 16255080, 16332807, 17220268, 11722935, 16897303, 17098911, 16000831, 16391035, 15879173, 17202168, 14871861, 15180930, 15505215,…
1096	24843156	Relating the metatranscriptome and metagenome of the human gut.	Franzosa	2014	4	10.1073/pnas.1319284111	True	[23300406, 23332745, 23363771, 18725995, 19444216, 18316740, 20562280, 21408168, 20363958, 22030749, 23906180, 23764387, 23140990, 22699610, 21508958, 22688413, 22719234, 8011357, 22699609, 22698087, 14657126, 21887641, 17563350, 7747937, 14572537, 19528959, 18194336, 22203377, 19043404, 22080510, 10081087, 16782812, 19892944, 22455878, 18987734, 21205303, 20709691]
1477	27822520	Getting the Hologenome Concept Right: an Eco-Evolutionary Framework for Hosts and Their Microbiomes.	Theis	2016	4	10.1128/mSystems.00028-16	True	[26284777, 11538111, 1391691, 25385796, 26636661, 25655016, 23391737, 21737250, 26422463, 26300848, 26555246, 25170144, 24605109, 23868918, 17664430, 22276533, 22541872, 24003149, 23437795, 16778835, 16817539, 26359393, 16958871, 21444314, 18549407, 23766221, 21425442, 19573132, 26026593]
1497	20383131	QIIME allows analysis of high-throughput community sequencing data.	Caporaso	2010	4	10.1038/nmeth.f.303	True	[19819907, 17122828, 18264105, 19004872, 19801464, 17708774]
1505	27214047	DADA2: High-resolution sample inference from Illumina amplicon data.	Callahan	2016	4	10.1038/nmeth.3869	True	[22699609, 26023139, 20805793, 21276213, 23113967, 22543370, 19801464, 20383131, 23955772, 24965363, 25325381, 25012900, 17600086, 23879730, 25201043, 25586220, 23793624, 26139637, 25758319, 20534435]
1506	22402401	Ultra-high-throughput microbial community analysis on the Illumina HiSeq and MiSeq platforms.	Caporaso	2012	4	10.1038/ismej.2012.8	True	[21460107, 20534432, 19892944, 21304728, 20818378, 18794915, 18817891, 20962877]
2455	29088705	A communal catalogue reveals Earth's multiscale microbial diversity.	Thompson	2017	4	10.1038/nature24621	True	[17592124, 18794915, 16407148, 21430787, 24056930, 25999517, 21304727, 25184604, 23575374, 21552244, 24330602, 2430518, 20534432, 27572438, 27572647, 26271760, 27822518, 16880384, 28289731, 28731476, 20236171, 25387460, 22134646, 23193283, 26565722, 28289729, 10742207, 14970922, 18509059, 23514781, 26750451, 20561020, 28051171, 27377774, 28380683, 26762459, 28313653, 27562268, 24744374, 27620683,…
106	19819907	The NIH Human Microbiome Project.		2009	3	10.1101/gr.096651.109	True	[16272510, 16407106, 11269298, 8904410, 15831718, 18279178, 17293459, 2330053, 15590779, 9818143, 15911771, 11237011, 17183309, 18043628, 17594176, 15016918, 12424706, 11336835, 334036, 2066334, 17741220, 19741685, 16304596, 14961025, 11181995, 15102329, 270744, 11542063, 15289553]
252	32887946	Gut microbiota in human metabolic health and disease.	Fan	2020	3	10.1038/s41579-020-0433-9	True	[27974040, 30704950, 26707365, 29219149, 9494031, 12460094, 16076825, 23023125, 25079328, 23563705, 29379988, 15505215, 20203603, 27409811, 30382244, 26229116, 30918406, 29489753, 29693658, 23926244, 25651996, 22945443, 24618403, 26229982, 28839072, 23985870, 25488483, 30349083, 20161775, 26562532, 27411009, 27775551, 22699611, 23985875, 19960394, 17183312, 23190729, 28028921, 6798932, 28628112, …
346	27122046	The healthy human microbiome.	Lloyd-Price	2016	3	10.1186/s13073-016-0307-y	True	[24798552, 23159051, 24390308, 24315484, 25838377, 24618403, 22699609, 23828941, 20203603, 23165986, 17943116, 21747797, 22972295, 24861948, 4598229, 338249, 2413450, 9726880, 11864374, 10543789, 19709182, 15831718, 15845853, 25440055, 19043404, 19491241, 23023125, 24997786, 23985870, 23209564, 27541692, 23201354, 19478181, 20534435, 26283357, 25073854, 21680950, 23491408, 20052417, 21695057, 252…
413	29555994	Extensive impact of non-antibiotic drugs on human gut bacteria.	Maier	2018	3	10.1038/nature25979	True	[27383978, 26633628, 26657899, 26719299, 26482265, 28035686, 27126039, 29556107, 21516114, 3325794, 27126037, 24032508, 25831516, 26283394, 27400279, 27259147, 21508958, 26499895, 26505884, 18528677, 23222524, 26481350, 2416271, 19149515, 22014039, 25506936, 25788514, 20456453, 32715163, 9661020, 11257026, 21185072, 23042996, 7896685, 9440525, 18355273, 17920, 26229982, 26972811, 28211844, 251634…
688	21051639	Alleviating cancer drug toxicity by inhibiting a bacterial enzyme.	Wallace		3	10.1126/science.1191175	True	[2997227, 10047584, 12842380, 16990856, 16271446, 11489791, 12570720, 16877259, 14534729, 21789126, 19579024, 17015070, 17998785, 9406136, 12583961, 15577930, 6372482, 8971278, 10570349, 15288388, 17106919, 20307191, 15323223, 11848369, 8599764, 15160289, 11229918, 5069747, 8008071, 18984618, 10838414, 9987917, 17943116, 16701579, 7767225, 7214343, 11123368]
713	26541606	Commensal Bifidobacterium promotes antitumor immunity and facilitates anti-PD-L1 efficacy.	Sivan	2015	3	10.1126/science.aac4255	True	[20525992, 23724846, 25428505, 23986400, 22146893, 20693853, 22674334, 23084918, 22840839, 24264989, 24264990, 19836068, 20071048, 18083875, 20106610, 25400245, 24226773, 23828891, 21205640, 9725199, 18275834, 22798683, 15234546, 9378953, 22566920, 17351642, 17620357, 17823289, 16525992, 12529460, 21930765, 25517615]
771	25279917	Biogeography and individuality shape function in the human skin metagenome.	Oh		3	10.1038/nature13786	True	[21407241, 19478181, 19892944, 23698366, 23545303, 21508958, 24267896, 23063120, 23023125, 23719380, 18502944, 22699609, 16172379, 11136954, 24170601, 19713526, 22936781, 22310478, 22720093, 24632729, 19801464, 21034504, 22388286, 23843222, 20110278, 22688413, 10592173, 22719234, 20709691, 18832362, 23222524, 20525638, 12034836, 22821567, 20403810, 16469098]
785	20534435	Vaginal microbiome of reproductive-age women.	Ravel	2010	3	10.1073/pnas.1002611107	True	[19892944, 10764465, 9697725, 10602662, 12884154, 10558942, 11095812, 15747249, 12594649, 19692470, 9764791, 11527880, 16965354, 1647428, 16931064, 18043622, 19912342, 16267321, 19282975, 15018635, 17202272, 15102329, 15507931, 1706728, 16888612, 20200290, 18264105, 17586664, 9203662, 9879923, 19657372, 19239805]
803	21205640	Induction of colonic regulatory T cells by indigenous Clostridium species.	Atarashi	2010	3	10.1126/science.1198469	True	[15173836, 19343057, 19836068, 19833089, 20620945, 18835196, 15749854, 19029003, 20067483, 20566854, 20303876, 18854238, 17549737, 19614852, 17699621, 19235886, 3889493, 20181882, 10377132, 11145962, 20427394, 19766083, 18387831, 17137799, 17694059, 9815270]
826	19043404	A core gut microbiome in obese and lean twins.	Turnbaugh	2008	3	10.1038/nature07540	True	[17943116, 16033867, 17183312, 18407065, 15505215, 17183309, 15831718, 17699621, 18304490, 2336074, 9519560, 11931688, 18264105, 16880384, 16893466, 14681412, 17098935, 14871861, 16741115, 17916580, 18337718, 16549025, 17594176, 16278440]
850	22310478	Temporal shifts in the skin microbiome associated with disease flares and treatment in children with atopic dermatitis.	Kong	2012	3	10.1101/gr.131029.111	True	[11136962, 7789502, 16935684, 20222931, 16908356, 12100185, 11496245, 20052280, 19710683, 19004872, 19892944, 20513523, 17293459, 7044853, 16965415, 19478181, 18947320, 10321941, 1583324, 19403473, 17225720, 20236171, 20485435, 21278255, 19284449, 9267730, 17176256, 20463690, 3139019, 4601016, 17517597, 16297199, 10878118, 9596732, 12374875, 17714568, 16550169, 11342591, 12786834, 17417636, 17021…
856	22726443	Gut immune maturation depends on colonization with a host-specific microbiota.	Chung		3	10.1016/j.cell.2012.04.037	True	[21508958, 21205640, 2141628, 20951969, 20656465, 19380465, 20847294, 17943117, 20159619, 20580214, 14691482, 15831718, 21633507, 20231436, 19833089, 9674429, 20171861, 10720527, 15012802, 16990136, 19836068, 21998374, 15496943, 8501895, 15539604, 12851648, 11911821, 16033867, 18497261, 18794915, 16009137, 18509436, 12840763, 12669023, 20360558, 21103409, 22442383, 18689507, 17594176, 21925114, 2…
894	28953883	Strains, functions and dynamics in the expanded Human Microbiome Project.	Lloyd-Price	2017	3	10.1038/nature23889	True	[22699609, 27122046, 27126036, 27383982, 20203603, 24997786, 27666579, 27126039, 27126040, 28017660, 27822557, 25279917, 22699610, 28167665, 23222524, 26344404, 7463489, 25964341, 21062823, 26418763, 23799070, 19498350, 22158393, 22719234, 24225315, 15893380, 20058644, 17990953, 16870803, 20307293, 22572875, 23828941, 25517225, 24739969, 17943116, 24618403, 22553250, 22495754, 26673716, 23165986,…
895	22699610	A framework for human microbiome research.		2012	3	10.1038/nature11209	True	[21329209, 19819907, 20489017, 20203603, 22720093, 19725865, 17659080, 22194782, 19801464, 20383131, 22965653, 22719831, 22719234, 10802651, 23284876, 22719821, 19900971, 20709691]
942	27541692	Revised Estimates for the Number of Human and Bacteria Cells in the Body.	Sender	2016	3	10.1371/journal.pbio.1002533	True	[23829164, 334036, 4639749, 26824647, 20203603, 22699611, 8950812, 3102625, 1540367, 5331053, 16268972, 24131490, 26054979, 26598050, 1333426, 19488763, 5296851, 7359576, 15767013, 9726880, 6508285, 19226510, 1989937, 13215088, 9740244, 12867579, 12930296, 15761163, 14532167, 14506981, 20829292, 16329974, 26218283, 23303873, 8063668, 5779153, 19267313, 24522631, 3170646, 25554788]
1035	30745586	A new genomic blueprint of the human gut microbiota.	Almeida	2019	3	10.1038/s41586-019-0965-1	True	[29209090, 17183312, 28898207, 20489017, 22699609, 27144353, 29674608, 30718869, 27819657, 27363992, 26311042, 24997787, 27774985, 30266101, 26336640, 28894102, 29891866, 29491419, 30001516, 22506599, 28298430, 25977477, 28787424, 25609793, 30219103, 26150420, 30504855, 24861948, 27899622, 23942190, 18851752, 23892899, 16159757, 30148503, 28460038, 24451626, 23197656, 30364992, 10802651, 27899567…
1136	23719380	Gut metagenome in European women with normal, impaired and diabetic glucose control.	Karlsson	2013	3	10.1038/nature12198	True	[16731699, 21273488, 15710883, 20203603, 15891914, 22699611, 18349386, 21198995, 15053896, 10497624, 9686693, 16443888, 19807780, 19679682, 20498852, 22123912, 17183312, 8857659, 15755822, 19261174, 22728514, 20876719, 21039646, 19043404, 23023125, 20403810, 23212374, 20679230, 12716742, 20171997, 20140211, 18261202, 20571116, 16461645]
1185	30661755	Extensive Unexplored Human Microbiome Diversity Revealed by Over 150,000 Genomes from Metagenomes Spanning Age, Geography, and Lifestyle.	Pasolli	2019	3	10.1016/j.cell.2019.01.001	True	[25218180, 2231712, 26157614, 28144631, 26308884, 28837129, 28787424, 12620860, 25428358, 27409808, 29180750, 28327976, 27144353, 25402007, 19505945, 24288368, 29242367, 20679230, 22039361, 26500826, 30001516, 29953874, 30377376, 29040632, 25535390, 17704269, 26582926, 28460117, 22699609, 30504855, 26336640, 23329690, 26655498, 22388286, 19451168, 25609793, 27708392, 30424799, 12520028, 22036470,…
1219	23828891	The microbial metabolites, short-chain fatty acids, regulate colonic Treg cell homeostasis.	Smith	2013	3	10.1126/science.1241165	True	[21205662, 22674334, 19865172, 21292500, 21596591, 20566854, 21205640, 16497592, 3678950, 3761032, 20181882, 21099116, 21270894, 22254083, 23661644, 12684041, 12711604, 18061431, 17922010, 22715468, 7903159, 22972295, 20679230, 22699609, 20203603, 18387831, 20959533, 17923086]
1273	27409808	Mobile genes in the human microbiome are structured from global to individual scales.	Brito	2016	3	10.1038/nature18927	True	[17183312, 20613793, 23023125, 24192039, 23844187, 25977477, 22037308, 20705517, 20679230, 22699611, 23680304, 19375326, 20376150, 8280208, 22936781, 23568836, 24939888, 22699609, 20085629, 22431592, 23407308, 14526037, 20631792, 20489017, 22719820, 26229982, 22491847, 25058116, 23828941, 25146375, 11381035, 24288368, 22506599, 22332237, 25977477, 17452365, 24008419, 20224823, 20211023, 20709691,…
1377	21871249	Treating Clostridium difficile infection with fecal microbiota transplantation.	Bakken	2011	3	10.1016/j.cgh.2011.08.014	True	[16704777, 17638799, 17918075, 19114771, 20610822, 20153547, 18971494, 19528959, 17599306, 8201735, 12135033, 12843107, 20979491, 19186089, 11049785, 16091446, 12953945, 15220681, 13592638, 6137662, 11095355, 20485184, 20463588, 12594638, 19726581, 20117243, 19778623, 15790844, 18199029, 20048681, 20307191]
1417	22519571	Microbiome analysis among bats describes influences of host phylogeny, life history, physiology and geography.	Phillips	2012	3	10.1111/j.1365-294X.2012.05568.x	True	[]
1496	16332807	UniFrac: a new phylogenetic method for comparing microbial communities.	Lozupone		3	10.1128/AEM.71.12.8228-8235.2005	True	[15282603, 11823184, 9251193, 12732510, 12732511, 14602620, 11311437, 10877804, 6696422, 7685997, 11055963, 11864374, 11571135, 15357285, 12037610, 12086193, 16233530, 11248393, 16033867, 10489418, 14985472, 11125082, 12147459, 8979338, 9925563, 9115194, 14527284, 10473405, 15345436, 11526051, 15671178, 10547690, 9451814, 9924823]
1519	23869020	Predicting and manipulating cardiac drug inactivation by the human gut bacterium Eggerthella lenta.	Haiser		3	10.1126/science.1235872	True	[22674325, 21051639, 7266632, 11802712, 6836275, 182668, 21304654, 20489017, 2759492, 9171062, 23332745, 11591649, 15327980, 22730293, 14759262, 18506428, 4264139, 6054009, 10965891, 11525233, 20946265]
1540	22134646	An improved Greengenes taxonomy with explicit ranks for ecological and evolutionary analyses of bacteria and archaea.	McDonald	2011	3	10.1038/ismej.2011.139	True	[11869452, 19914921, 17911292, 16513982, 19004872, 17949484, 16820507, 9758812, 21212162, 9440526, 11248393, 17708774, 16672518, 18723574, 14985472, 19145256, 19307242, 18786793, 19819907, 20224823, 17947321, 21097890, 18817891, 17943116, 17586664, 21716311, 20033048]
1550	23023125	A metagenome-wide association study of gut microbiota in type 2 diabetes.	Qin	2012	3	10.1038/nature11450	True	[7869351, 17183312, 17210919, 17463248, 19020324, 7948510, 19164560, 19043404, 9212428, 21850056, 16033867, 21209126, 15583350, 15365052, 20140211, 15831718, 20203013, 22184244, 20498852, 22699609, 15505215, 22699610, 20406503, 20203603, 19032965, 21226616, 21885731, 16188921, 21226884, 17554300, 18285365, 16862161, 15864338, 21508958]
1666	22674330	Host-gut microbiota metabolic interactions.	Nicholson	2012	3	10.1126/science.1223813	True	[]
1779	27893703	Generation of genome-scale metabolic reconstructions for 773 members of the human gut microbiota.	Magnúsdóttir	2016	3	10.1038/nbt.3703	True	[]
1832	26687352	Non-lethal Inhibition of Gut Microbial Trimethylamine Production for the Treatment of Atherosclerosis.	Wang		3	10.1016/j.cell.2015.11.055	True	[17085806, 15975041, 3899120, 23312283, 25587655, 14904746, 12678693, 22411464, 25126780, 23151509, 16895997, 25550161, 25440057, 23563705, 20937873, 25493436, 26239008, 25849138, 3753143, 24266656, 25784704, 3536045, 25378658, 7032741, 25444145, 23614584, 25382824, 21475195, 24704102, 17828273, 24497336, 25600868, 21885731, 24591617]
1924	30082863	Development of a gut microbe-targeted nonlethal therapeutic to inhibit thrombosis potential.	Roberts	2018	3	10.1038/s41591-018-0128-1	True	[21677749, 25271724, 26967294, 26616538, 27711063, 27676197, 21475195, 23614584, 23563705, 24497336, 25444145, 25599331, 25459686, 26699388, 26972052, 27287696, 25600868, 26903003, 28611682, 28629999, 25860609, 27732556, 28572286, 28438808, 28663251, 29020409, 28782886, 28389555, 9398858, 23312283, 14432614, 24854437, 25784704, 25873372, 26687352, 18753650, 26830177, 27751237, 19652875, 23615893,…
2242	23193283	The SILVA ribosomal RNA gene database project: improved data processing and web-based tools.	Quast	2012	3	10.1093/nar/gks1219	True	[21106499, 17090583, 19004872, 16820507, 14985472, 19801464, 20383131, 18803844, 17452365, 22556368, 9103655, 11722932, 18279348, 16248873, 18692976, 21497273, 19858098, 20709691, 17099228]
2294	22796884	Microbial interactions: from networks to models.	Faust	2012	3	10.1038/nrmicro2832	True	[16980956, 20458099, 20668239, 19004872, 21325608, 17462086, 21677746, 20173072, 21561679, 21149340, 16845430, 5372787, 20599610, 17936679, 22699609, 21885773, 9623998, 18587409, 17601127, 19383763, 21881616, 16723010, 16882654, 17778629, 22699610, 19465394, 20562281, 20882517, 18524799, 20805835, 18160043, 20715607, 15697438, 20717565, 12004133, 20203603, 15988524, 17683609, 20174676, 17559407, …
2296	26296066	Contribution of neutral processes to the assembly of gut microbial communities in the zebrafish over host development.	Burns	2015	3	10.1038/ismej.2015.142	True	[16542252, 16781702, 20937875, 21402914, 16649154, 21768151, 19892944, 22674335, 23922635, 16820245, 25733885, 20566857, 20544735, 23976878, 25417156, 16922306, 25816742, 22615407, 20395285, 12110887, 20668239, 17916580, 12962979, 22369350, 23858463, 21998714, 16332807, 25711418, 23284280, 20705897, 19968693, 17594176, 17055441, 20805407, 21472014, 21561679, 16584484, 17165121, 23435359, 20529254…
2365	30510004	Microbiome interactions shape host fitness.	Gould	2018	3	10.1073/pnas.1809349115	True	[26321641, 28826469, 26482533, 17305809, 22411464, 25440056, 25071756, 26567512, 18218863, 21631690, 21966276, 24194543, 29975680, 28625783, 23967097, 29358735, 24242251, 26284777, 23719154, 22036568, 21006835, 29735646, 28068220, 25683709, 16627742, 27068000, 28746307, 29317508, 29915049, 19672878, 15322271]
2545	26633631	Functional overlap of the Arabidopsis leaf and root microbiota.	Bai	2015	3	10.1038/nature16192	True	[25732064, 21988835, 26184915, 16820507, 22859206, 10592173, 16669762, 20224823, 24642063, 23955772, 9618454, 25805735, 21407244, 22564542, 25382143, 22018401, 24695404, 18851752, 16269768, 11391463, 10556321, 19914921, 20383131, 22978611, 24379374, 21436049, 24743269, 25388150, 22039361, 25266034, 19805315, 23154261, 22859207, 16214803, 25815983, 23457551, 24449749, 25605935, 23028432, 24214961,…
2557	29358405	Assembly and ecological function of the root microbiome across angiosperm plant species.	Fitzpatrick	2018	3	10.1073/pnas.1717617115	True	[23391737, 25974302, 22726443, 28297714, 26111583, 23373698, 22564542, 22859206, 22859207, 25605935, 24379374, 24588973, 27864511, 20557974, 16925657, 11986666, 21618909, 14973484, 23172141, 28254943, 17075077, 26284083, 10550893, 22891306, 28753209, 28720730, 27214047, 25516281, 21663438, 27453351, 23892542, 28790312, 25225376, 26184915, 28645232, 26832948, 22726216, 27306148, 27359365, 27466448…
2571	26184915	PLANT MICROBIOME. Salicylic acid modulates colonization of the root microbiome by specific bacterial taxa.	Lebeis	2015	3	10.1126/science.aaa8764	True	[]
2698	19360128	Statistical methods for detecting differentially abundant features in clinical metagenomic samples.	White	2009	3	10.1371/journal.pcbi.1000352	True	[16086859, 16407106, 11779843, 17594176, 16880384, 18337718, 16741115, 17183312, 15746353, 11526051, 15345436, 17021230, 17255551, 16332807, 16597933, 16549025, 17943116, 7570003, 15987513, 17881408, 12883005, 12424116, 11309499, 12407185, 17586664, 16820507, 18285365, 18803844, 17916580, 17183309, 15831718, 7361692]
3005	19801464	Introducing mothur: open-source, platform-independent, community-supported software for describing and comparing microbial communities.	Schloss	2009	3	10.1128/AEM.01541-09	True	[19307217, 10427025, 19004872, 16820507, 16845035, 18539788, 17041161, 16731699, 16893466, 16332807, 14985472, 28564173, 12147459, 10103273, 17947321, 18239608, 15746353, 17021230, 16597933, 15345436, 11526051, 16880384, 19043404, 17943116]
3006	24003149	Distinct antimicrobial peptide expression determines host species-specific bacterial associations.	Franzenburg	2013	3	10.1073/pnas.1304960110	True	[17664430, 18497261, 18794915, 23391737, 11136620, 12770256, 22699611, 1386544, 16009137, 22368278, 15070763, 18280160, 22053049, 10896901, 15082587, 16497592, 21968920, 17055441, 22726443, 21109593, 16931762, 18806780, 21421666, 21512004, 19855381, 19196278, 20921390, 19770277, 17174108, 12543122, 19013190, 19573132, 23868918, 16269686, 22276533, 21103409, 22826298, 19075245, 14673153, 22021855,…
3142	28790312	Evolutionary conservation of a core root microbiome across plant phyla along a tropical soil chronosequence.	Yeoh	2017	3	10.1038/s41467-017-00262-8	True	[22859207, 22859206, 23576752, 23766079, 25732064, 25605935, 24782839, 26032777, 26085172, 23373698, 24588973, 24379374, 27064484, 27302652, 15205475, 24196324, 24708850, 19502440, 27195106, 18558444, 20370828, 25974302, 26729479, 25061070, 29099853, 2643474, 7708010, 18422616, 16627647, 24009356, 11375196, 15467782, 21908626, 10541789, 24350979, 17256117, 24695055, 25205798, 26026797, 23687055, …
11	32526207	Personalized Mapping of Drug Metabolism by the Human Gut Microbiome.	Javdan	2020	2	10.1016/j.cell.2020.05.001	False	[30745586, 6121576, 16738554, 15790844, 22506599, 29773078, 12188643, 27409808, 9646007, 27214047, 22402401, 19667173, 28111727, 26283367, 10829079, 28314858, 31209107, 6506755, 27126039, 2723123, 27694800, 12200279, 21436049, 23869020, 22699609, 24264989, 2181492, 10583021, 23909393, 22543367, 11256837, 8205133, 29761785, 28642381, 4087153, 3806366, 10499595, 22388286, 26428513, 23933971, 724658…
20	27907842	Making a microbiome: the many determinants of host-associated microbial community composition.	Adair	2016	2	10.1016/j.mib.2016.11.002	False	[]
36	25915636	Sequencing and beyond: integrating molecular 'omics' for microbial community profiling.	Franzosa	2015	2	10.1038/nrmicro3451	False	[9818143, 14961025, 15001713, 10831436, 22278670, 20203603, 22699609, 17183312, 19043404, 19901833, 16188921, 23013615, 23768552, 21647227, 22009990, 22728587, 15831718, 16238016, 24358444, 22046340, 23438335, 23828941, 22688413, 24192039, 24843156, 23222524, 23019650, 23707974, 23979677, 24137540, 25170151, 21624126, 9890463, 22936250, 22310478, 20048681, 20368178, 21129376, 20147985, 22455878, …
102	15790844	Host-bacterial mutualism in the human intestine.	Bäckhed		2	10.1126/science.1104816	True	[]
113	28532414	Association between body mass index and Firmicutes/Bacteroidetes ratio in an adult Ukrainian population.	Koliada	2017	2	10.1186/s12866-017-1027-1	True	[22753534, 26760089, 26447957, 26459447, 17183312, 22367888, 27187452, 23821742, 25473159, 26749135, 23814609, 19491241, 27383980, 15831718, 16033867, 23571517, 26082274, 26452391, 22295035, 19164560, 18779823, 26230509, 23459324, 22546742, 26551842, 19498350, 26759600, 19043404, 17094033, 21704084, 26261039, 24936169, 25988109]
114	29951588	Gut microbiome and aging: Physiological and mechanistic insights.	Nagpal	2018	2	10.3233/NHA-170030	True	[20336132, 23746838, 20388071, 21347607, 24267604, 25851728, 28709450, 28622510, 19836146, 22353384, 16187156, 20192887, 24848255, 27001291, 28018325, 28855672, 28504574, 28785253, 17594176, 22683836, 26308884, 27306664, 27220822, 16882802, 20566857, 9890463, 11772630, 20679230, 24336217, 15184159, 20571116, 26785481, 22797518, 23483888, 28346561, 11688800, 11990498, 19703328, 22162545, 2547333, …
120	27928878	Formation of propionate and butyrate by the human colonic microbiota.	Louis	2016	2	10.1111/1462-2920.13589	True	[]
127	25860609	Indigenous bacteria from the gut microbiota regulate host serotonin biosynthesis.	Yano		2	10.1016/j.cell.2015.02.047	True	[23041323, 23336045, 24898156, 23842501, 23336044, 21512572, 10385606, 22308416, 22688187, 8942751, 17182745, 14597720, 17645794, 10427008, 20921133, 12676748, 17241888, 22226658, 21677183, 20144659, 10802134, 22369263, 23797870, 23181420, 24077408, 25036630, 17152920, 25078296, 13730268, 9702725, 15508016, 21602990, 19086344, 26589213, 18923670, 23395169, 12829454, 22407806, 24425100, 25157157, …
133	20679230	Impact of diet in shaping gut microbiota revealed by a comparative study in children from Europe and rural Africa.	De Filippo	2010	2	10.1073/pnas.1005963107	True	[16741115, 15790844, 18497261, 15699220, 17016449, 16569502, 2513902, 18541218, 17183309, 19043404, 20203603, 20368178, 17596738, 19664674, 18174328, 19508720, 4211989, 18180751, 15295277, 18936492, 8125387, 2000822, 2773895, 3678950, 20376150, 19648494, 15710972, 17406329, 17586664, 15034147, 19801464]
139	30759766	The Impact of Low-FODMAPs, Gluten-Free, and Ketogenic Diets on Gut Microbiota Modulation in Pathological Conditions.	Reddel	2019	2	10.3390/nu11020373	True	[23618829, 24892638, 18191570, 23833275, 23473028, 24336217, 27960648, 28806407, 22509165, 27334430, 27383980, 27130534, 18679389, 16678561, 27159638, 25623659, 29302878, 22778791, 20102355, 27746233, 20659225, 16416228, 24445613, 28625832, 26255043, 22730468, 22739368, 25016597, 26976734, 24637601, 26104013, 29653862, 26908093, 25956012, 22898420, 19766641, 21219178, 14600421, 9029093, 9862821, …
172	21508958	Enterotypes of the human gut microbiome.	Arumugam	2011	2	10.1038/nature09944	True	[15831718, 12363017, 16000838, 16741115, 19043404, 17916580, 18941009, 20203603, 18587409, 20489017, 19900971, 17594176, 19601958, 18940858, 19018661, 17633442, 1681580, 20171997, 19508560, 19712312, 10831441, 12524406, 19892944, 19553672, 10981693, 15388697, 17183309, 19498350, 17448153, 12228259, 19540811, 17183312, 17224063, 2379871, 9212428, 20959381, 17586664, 19164758]
195	30857316	Prebiotics: Definition, Types, Sources, Mechanisms, and Clinical Applications.	Davani-Davari	2019	2	10.3390/foods8030092	True	[27571098, 27161355, 20686513, 7782892, 19079930, 15585783, 22945443, 23516017, 9361846, 28293865, 27931152, 24390308, 19199596, 24113693, 20081863, 17973645, 23821742, 21052531, 23609775, 25824997, 23147033, 26431716, 23909466, 18215222, 23680358, 22343308, 22099384, 24009823, 21068351, 22985065, 12876801, 20213526, 18612595, 12467463, 11935179, 12706980, 10600700, 18565714, 9743118, 11502265, 1…
220	25211071	The Integrative Human Microbiome Project: dynamic analysis of microbiome-host omics profiles during periods of human health and disease.			2	10.1016/j.chom.2014.08.014	True	[22719832, 19923578, 22719234, 23597390, 18027373, 18308683, 24419484, 22914295, 22132090, 22424236, 6668417, 22047562, 23941920, 16820245, 18401439, 23209564, 24798950, 23282177, 17699621, 24843156, 22718433, 22728527, 22904687, 24629344, 10816189, 15076800, 23281612, 11352068, 17954908, 22699610, 22699609, 21209126, 21677747, 22863002, 22398614, 15168363, 19850042, 16188921, 22719831, 23332745,…
221	26590418	Personalized Nutrition by Prediction of Glycemic Responses.	Zeevi		2	10.1016/j.cell.2015.11.001	True	[]
224	32690973	A unified catalog of 204,938 reference genomes from the human gut microbiome.	Almeida	2020	2	10.1038/s41587-020-0603-3	True	[23023125, 25758642, 31189463, 22699609, 24997786, 20203603, 26104745, 28530702, 28628112, 31098399, 27144353, 27819657, 28894102, 31375809, 27774985, 30867587, 32188701, 30745586, 30718869, 30661755, 30718868, 26578580, 27899627, 30289528, 20489017, 27323842, 30504855, 28787424, 31730192, 30148503, 28298430, 31388474, 25609793, 26515820, 25218180, 29807988, 26619944, 31779668, 30658995, 24137540…
231	30670819	Gut microbial metabolites in obesity, NAFLD and T2DM.	Canfora		2	10.1038/s41574-019-0156-z	True	[26707365, 29219149, 25787932, 28422077, 19207879, 25229917, 28799554, 26179344, 15505215, 17183309, 23985870, 26100928, 17456850, 18305141, 22297845, 26552345, 24412651, 16340949, 27259147, 24781306, 27892486, 27411015, 28223285, 29101261, 28539646, 16155268, 25500202, 29134744, 29799027, 22121108, 21389180, 27320064, 27383980, 22572877, 29634682, 29555994, 29522742, 28628112, 20203603, 16633129…
232	32005980	Host-microbiota interactions in inflammatory bowel disease.	Caruso	2020	2	10.1038/s41577-019-0268-7	True	[26323879, 17653185, 26192919, 26255561, 28856738, 19343057, 15831718, 22674334, 22018232, 22972295, 22224764, 19707762, 24679531, 28122822, 18806221, 20615996, 21407243, 11248802, 19075245, 21998396, 31004013, 24378801, 22674331, 23954130, 25274297, 25214634, 25263220, 30134201, 27818504, 30819965, 25620548, 25171403, 26320660, 29724905, 21515549, 8076751, 26944199, 19079213, 15630445, 20705860,…
243	26218677	Microbiota and host determinants of behavioural phenotype in maternally separated mice.	De Palma	2015	2	10.1038/ncomms8735	True	[12140784, 19520896, 18723164, 22102981, 3189918, 24091507, 9811366, 17234701, 17938427, 17622962, 19360128, 17510196, 16326990, 16697738, 16950513, 11804852, 15994424, 22001941, 23064760, 17307298, 17339238, 18953148, 15746211, 17561822, 20886335, 10618239, 23000955, 15322043, 21988661, 22326388, 18537635, 2692462, 23154927, 22333067, 18451995, 24315484, 23623774, 20383131, 23630581, 24601676, 2…
257	32500037	Gut Microbiota and Gestational Diabetes Mellitus: A Review of Host-Gut Microbiota Interactions and Their Therapeutic Potential.	Hasain	2020	2	10.3389/fcimb.2020.00188	True	[24719785, 15229469, 27338739, 21735552, 29018271, 24112053, 15790844, 28968517, 18847460, 19465232, 21163418, 25518735, 19523724, 22751341, 26260141, 17456850, 18305141, 22572877, 23482058, 22357187, 16389163, 8549946, 17897389, 30421135, 29764499, 7547838, 30641999, 25695945, 24136789, 24405164, 26283357, 26825666, 25643857, 21606742, 24132573, 23768554, 24979150, 30111822, 18180751, 22572875, …
267	29018189	The gut microbiome in atherosclerotic cardiovascular disease.	Jie	2017	2	10.1038/s41467-017-00900-1	True	[26616538, 22424233, 27396567, 23023125, 23719380, 26633628, 23985875, 23985870, 26590418, 23212374, 21475195, 23614584, 23563705, 26687352, 16490835, 20937873, 24917599, 24997786, 24997787, 15626901, 20816835, 21209126, 7182977, 23869020, 26214836, 26999001, 22067448, 16096064, 25299601, 27523583, 22080510, 23530199, 27126040, 28530702, 25258407, 26657899, 26719299, 11088087, 25445821, 26972052,…
271	25865369	Crosstalk between Microbiota-Derived Short-Chain Fatty Acids and Intestinal Epithelial HIF Augments Tissue Barrier Function.	Kelly	2015	2	10.1016/j.chom.2015.03.005	True	[25046162, 7547236, 23872498, 20715114, 24412613, 20368740, 23630018, 21987487, 21531334, 23063526, 23263527, 10321503, 24132573, 23274086, 11342587, 21530741, 24248342, 17973645, 2909876, 10200306, 20943999, 19051017, 15489957, 23695513, 23462909, 8965704, 19459851, 22906779, 16823775, 22972295, 24021287, 15502362, 22731715, 11121211, 18166352, 7429343, 3099821, 16373502, 8563793, 21830968, 1923…
277	28873967	Connections between the human gut microbiome and gestational diabetes mellitus.	Kuang		2	10.1093/gigascience/gix058	True	[17596462, 22105269, 12351492, 27338739, 23985870, 23719380, 24065795, 17823788, 17416786, 18068138, 27409811, 18842773, 22728514, 17183312, 18691691, 22863002, 27217482, 27396567, 20159050, 20833380, 26025761, 23235292, 23023125, 25079328, 24629344, 24021287, 19625695, 18820210, 20530747, 24347174, 20592272, 20098461, 17023554, 17982337, 20367629, 21986512, 28321694, 23704684, 21193625, 24447346…
279	32076145	Gut microbiota-derived metabolites as key actors in inflammatory bowel disease.	Lavelle	2020	2	10.1038/s41575-019-0258-z	True	[25337874, 27591027, 23842501, 17183312, 15699220, 24336217, 25731162, 23614584, 29050646, 23395397, 24037875, 21684749, 29694888, 19234110, 18854818, 18698804, 21591676, 29168502, 29808030, 29795328, 30858494, 28179361, 23013615, 29311644, 30531976, 22102985, 28628333, 24523261, 29381867, 17202168, 30292286, 29413746, 19636438, 21761941, 24811995, 28842640, 17269711, 25598765, 27609529, 28174747…
285	28143587	Gut microbiota dysbiosis contributes to the development of hypertension.	Li	2017	2	10.1186/s40168-016-0222-x	True	[23212374, 23023125, 24192039, 25079328, 25432777, 23235292, 26102296, 27067014, 25887379, 23197411, 26642859, 23563705, 26687352, 10889132, 19498342, 21572416, 25643846, 25870193, 25829393, 25047574, 26255877, 26711739, 24341872, 26633628, 18524268, 9767057, 6564087, 8524787, 24021287, 18936492, 13345769, 22848224, 22184244, 24997787, 15358827, 24629344, 18077471, 25758642, 26214836, 20228668, 1…
286	28077467	Gut microbiota-dependent trimethylamine N-oxide in acute coronary syndromes: a prognostic marker for incident cardiovascular events beyond traditional risk factors.	Li		2	10.1093/eurheartj/ehw582	True	[21475195, 23614584, 23563705, 25550161, 26972052, 23312283, 24497336, 25444145, 25459686, 25599331, 26239008, 26229137, 26676906, 26869641, 26751065, 27228955, 27123785, 27083288, 27256833, 27287696, 2336086, 25135796, 26903003, 19414839, 24704102, 14573731, 17569110, 24592497, 26306399, 24902978, 26906146, 26212124, 26071662, 27436853, 26554714, 25802017, 27513517, 26687352, 25849138, 25378658,…
302	32142679	A Cardiovascular Disease-Linked Gut Microbial Metabolite Acts via Adrenergic Receptors.	Nemet		2	10.1016/j.cell.2020.02.016	True	[18539917, 28950943, 8796362, 26616538, 21214938, 2871708, 26241311, 6191142, 21035578, 29748461, 29307889, 6243418, 28087688, 29724818, 30262890, 24106479, 2155904, 26430243, 27916477, 11967068, 29168502, 19092145, 25925681, 1275638, 11125021, 28256297, 11466120, 24986061, 31831639, 26471267, 14691423, 16896948, 21235877, 27905479, 30530985, 23563705, 30401435, 27676197, 22938397, 10758041, 2156…
321	28126350	Peptostreptococcus anaerobius Induces Intracellular Cholesterol Biosynthesis in Colon Cells to Induce Proliferation and Causes Dysplasia in Mice.	Tsoi	2017	2	10.1053/j.gastro.2017.01.009	True	[]
329	28823860	Gavage of Fecal Samples From Patients With Colorectal Cancer Promotes Intestinal Carcinogenesis in Germ-Free and Conventional Mice.	Wong	2017	2	10.1053/j.gastro.2017.08.022	True	[]
333	28884091	Alterations of the Gut Microbiome in Hypertension.	Yan	2017	2	10.3389/fcimb.2017.00381	True	[28011881, 20159050, 15708829, 16648155, 23151509, 21531334, 26711739, 16941202, 23861760, 20709691, 19553258, 23980072, 23232644, 25758642, 26633628, 11358935, 28404738, 20833380, 24629344, 19396958, 26187464, 24214961, 17046432, 23563705, 27259147, 20937873, 20706196, 15702616, 19541818, 23985870, 24997786, 28143587, 19497933, 23245609, 27618448, 19807780, 24021287, 25829393, 26034203, 27502908…
334	25870193	Gut dysbiosis is linked to hypertension.	Yang	2015	2	10.1161/HYPERTENSIONAHA.115.05315	True	[23573411, 2759678, 14610101, 25125726, 24847766, 21034976, 24329495, 19508720, 20664075, 25335085, 23614584, 21633181, 23768554, 22869188, 17943116, 24997040, 25047574, 20383131, 17941914, 22135408, 23386831, 21829158, 19366864, 24226770, 15182395, 24059465, 20547972, 24160325, 15260992, 21445311, 23452229, 24939885, 24430437, 23391125, 25288760, 24952588, 23690854, 23023125, 9792994, 24994607, …
357	27822547	What Have We Learned about the Microbiomes of Indoor Environments?	Stephens	2016	2	10.1128/mSystems.00083-16	True	[23514020, 26459172, 16284155, 16304596, 20195499, 15910532, 810086, 17411442, 25170151, 26653310, 26694197, 26225354, 25398865, 18397514, 22666400, 26417541, 20616017, 26311665, 23426013, 25643125, 24785990, 17209066, 17185280, 18382653, 23171378, 22132229, 23717552, 22529946, 24602274, 23743600, 21765408, 23372757, 25403276, 22257156, 25704637, 22278670, 24489843, 23621155, 26024222, 25833176, …
421	32968241	Gut microbial metabolites as multi-kingdom intermediates.	Krautkramer	2020	2	10.1038/s41579-020-0438-4	True	[26824647, 31415755, 19234110, 29168502, 19281268, 18854818, 14747692, 23063526, 27320064, 30340040, 27916477, 30150717, 25892234, 21151493, 30439937, 30388453, 28839072, 21966454, 27863247, 27259147, 29902436, 23748339, 26544883, 6320630, 3678950, 16887608, 18996345, 15790854, 1938669, 14308797, 15981077, 23849454, 25845659, 31922003, 22343308, 32004499, 8703071, 24336217, 20368178, 21885731, 48…
480	29332945	The human skin microbiome.	Byrd	2018	2	10.1038/nrmicro.2017.157	True	[24273587, 25561178, 25880246, 10097914, 126263, 23153041, 26482879, 8409917, 15286373, 23828941, 22189793, 26539826, 23624095, 25262465, 4601016, 23337890, 27126035, 19478181, 7035615, 22837383, 16670755, 18341488, 22923434, 22457796, 19801464, 20206987, 1834437, 25554785, 27231051, 4232220, 20808860, 28109256, 20566857, 25539086, 18202256, 20054045, 26922981, 22699611, 25414304, 27562258, 16797…
490	33384669	Skin and Gut Microbiome in Psoriasis: Gaining Insight Into the Pathophysiology of It and Finding Novel Therapeutic Strategies.	Chen	2020	2	10.3389/fmicb.2020.589726	True	[28526915, 26689997, 24451201, 30519847, 31301451, 29199351, 32852562, 30223002, 25379773, 25414304, 32132244, 8950812, 31277701, 29209439, 26320660, 30506967, 29332945, 31076401, 28109256, 30185226, 15307184, 29364286, 28911642, 30238519, 29670255, 24322878, 25926936, 20880993, 29491401, 31649166, 29656791, 29992631, 31147381, 30972640, 26811697, 29209090, 30670241, 26971052, 22065152, 24979150,…
493	7782892	Dietary modulation of the human colonic microbiota: introducing the concept of prebiotics.	Gibson		2	10.1093/jn/125.6.1401	True	[]
511	33105830	Probiotics in Treatment of Viral Respiratory Infections and Neuroinflammatory Disorders.	Shahbazi	2020	2	10.3390/molecules25214891	True	[30634578, 25749935, 28512250, 24798552, 25651997, 25234148, 29674267, 23618829, 24679531, 24891972, 22527722, 30283410, 24778631, 27706084, 29467962, 30109920, 28653751, 24912386, 30973451, 29214770, 23037511, 28408780, 24094077, 26340622, 30721959, 26774011, 26844491, 28294322, 27694885, 22089028, 32574290, 27231050, 32433595, 29075294, 24390308, 26595731, 28408909, 22001966, 30976087, 22705104…
586	29937540	Culturing the human microbiota and culturomics.	Lagier	2018	2	10.1038/s41579-018-0041-0	True	[]
601	29196415	Oral Microbiome Composition Reflects Prospective Risk for Esophageal Cancers.	Peters		2	10.1158/0008-5472.CAN-17-1296	True	[25220842, 27014938, 25957861, 13130116, 24855009, 24847326, 23600758, 19394334, 23496929, 17554697, 26841926, 24700175, 26641451, 26811350, 15016918, 20532707, 11189687, 12015775, 22332062, 26799067, 23316946, 19892944, 20383131, 20624719, 19377059, 17220268, 24910773, 9495612, 23975157, 22080510, 25950956, 22838219, 9986879, 18483345, 11714113, 17761691, 26788120, 25814039, 27015003, 23491408, …
602	30558669	Signatures within the esophageal microbiome are associated with host genetics, age, and disease.	Deshpande	2018	2	10.1186/s40168-018-0611-4	True	[19672254, 15657344, 25937501, 21995385, 29019984, 20104216, 23982683, 22344232, 15016918, 19394334, 24112768, 23600758, 17554697, 21508958, 29255284, 20534435, 26828918, 27572644, 20571116, 27501490, 27220822, 26719299, 29162924, 28988196, 29051379, 27993896, 26616407, 25336651, 22804687, 25512380, 23619718, 24529162, 23793624, 19801464, 23975157, 16820507, 21408061, 26418763, 29183332, 27327495…
633	29798856	Gut microbiome-mediated bile acid metabolism regulates liver cancer via NKT cells.	Ma		2	10.1126/science.aan5931	True	[24264990, 26541610, 24264989, 29097494, 29302014, 29097493, 23803760, 22516259, 18517275, 26934227, 27728804, 23728179, 15799695, 11238560, 24097110, 25848867, 21205640, 22437937, 19055947, 12847141, 10544194, 10684858, 15229479, 11060282, 23395169, 20671298, 27888332, 22442383, 27239562, 16299351, 25337874, 26650892, 28648284, 27588203, 15630427, 23077247, 11100119]
653	32106218	Mutational signature in colorectal cancer caused by genotoxic pks<sup>+</sup> E. coli.	Pleguezuelos-Manzano	2020	2	10.1038/s41586-020-2080-8	True	[30803449, 28045107, 16902142, 30765538, 31395743, 29420293, 29170280, 23954159, 30936547, 23457644, 22903521, 29559578, 32025018, 23945592, 22608084, 28912133, 21889923, 31171691, 30982602, 29215633, 24658599, 25307862, 27547923, 31645765, 24037244, 31645730, 27692880, 28030924, 28642609, 24971581, 22895085, 27995179]
658	31171880	Metagenomic and metabolomic analyses reveal distinct stage-specific phenotypes of the gut microbiota in colorectal cancer.	Yachida	2019	2	10.1038/s41591-019-0458-7	True	[3572204, 3458949]
671	27742762	Human oral microbiome and prospective risk for pancreatic cancer: a population-based nested case-control study.	Fan	2016	2	10.1136/gutjnl-2016-312580	True	[23622135, 18193270, 18061176, 12888824, 20656903, 26791914, 10753201, 25317251, 22367402, 17228001, 18483345, 12816788, 12821269, 22990306, 20514045, 12015775, 17507632, 11189687, 27015003, 22271008, 20806429, 20383131, 21212162, 20624719, 16332807, 20808728, 26633628, 21994333, 25447398, 15710988, 20937873, 19679682, 15016918, 11929559, 24848255, 19426179, 18541739, 19121064, 15120158, 26481685…
686	24264990	The intestinal microbiota modulates the anticancer immune effects of cyclophosphamide.	Viaud		2	10.1126/science.1240537	True	[22674334, 23034650, 19701202, 20523891, 21099116, 23157435, 21611872, 21156650, 14768038, 21148486, 23791611, 22194876, 20620945, 20660719, 18806780, 16813977, 22961052, 20962846, 17704786, 22308361, 21087444, 21937990, 21596591]
690	33298472	Gut Microbiome Components Predict Response to Neoadjuvant Chemoradiotherapy in Patients with Locally Advanced Rectal Cancer: A Prospective, Longitudinal Study.	Yi	2020	2	10.1158/1078-0432.CCR-20-3445	True	[]
702	22699611	Human gut microbiome viewed across age and geography.	Yatsunenko	2012	2	10.1038/nature11053	True	[16461645, 20203603, 18252821, 17916580, 20668239, 11772630, 17035042, 20566857, 19898491, 20383131, 20679230, 4599664, 10232646, 17594176, 16882802, 16332807, 21039646, 21508958, 21885731, 19696045, 16042603, 14633879, 18996345, 10449780, 6147084, 10584050, 10953675, 8777827, 1311657, 14678176, 21596990, 19043404, 21624126, 20360363]
718	26541610	Anticancer immunotherapy by CTLA-4 blockade relies on the gut microbiota.	Vétizou	2015	2	10.1126/science.aad1329	True	[16464564, 20525992, 16710025, 21090563, 24264990, 25841547, 24721570, 16009137, 14734725, 1517250, 21664470, 21508958, 20203603, 23624374, 17132046, 20720216, 24919149, 26918244]
719	31875848	Microbial bile acid metabolites modulate gut RORγ<sup>+</sup> regulatory T cell homeostasis.	Song	2019	2	10.1038/s41586-019-1865-0	True	[28625867, 16299351, 27320064, 26481828, 23778795, 27087661, 27168246, 26272906, 26160380, 28215708, 29414937, 28262351, 26822607, 23395169, 30014852, 26192599, 28440278, 2165473, 12016314, 10334992, 30217811, 26307665, 30650377, 27888332, 22467262, 21947295, 17062898, 24039616, 26320657, 17406617, 21205640, 29144463, 22383036, 9275211]
739	31578522	The fungal mycobiome promotes pancreatic oncogenesis via activation of MBL.	Aykut	2019	2	10.1038/s41586-019-1608-2	True	[29567829, 14706336, 15894267, 19094203, 23601109, 28248200, 24613353, 28165395, 26481685, 21445311, 30235351, 11342768, 27049944, 27822518, 24060131, 20383131]
746	32440552	Bioinorganic hybrid bacteriophage for modulation of intestinal microbiota to remodel tumor-immune microenvironment against colorectal cancer.	Dong	2020	2	10.1126/sciadv.aba1590	True	[24132111, 25609166, 27332730, 26541610, 29634945, 27717798, 26541606, 19701202, 28215708, 29657127, 25198138, 23954159, 30121899, 29686425, 29572968, 29610527, 27491926, 26167765, 26973885, 31068712, 30322741, 26044909, 24859530, 29955439, 30730145, 23255416, 24448217, 20228788, 19234207, 26408641, 30854250, 15311274, 22983492, 27264309, 26994592, 29981801, 29700283, 31246413]
747	32569776	Altered Gut Archaea Composition and Interaction With Bacteria Are Associated With Colorectal Cancer.	Coker	2020	2	10.1053/j.gastro.2020.06.042	True	[]
750	24997786	An integrated catalog of reference genes in the human gut microbiome.	Li	2014	2	10.1038/nbt.2942	True	[22848458, 24141494, 23748443, 20489017, 20019144, 11932250, 19302550, 12883005, 11591649, 16731699, 23568836, 23828941, 23082188, 23877117, 22424233, 23892899, 19801464, 3427163, 18670396, 22699610, 20602987, 23320936, 19497933, 17947550, 21808637, 20203603, 24165883, 17586664, 24336217, 14676412, 19043404, 10578203, 23023125, 17916580, 20403810, 22558305, 20631792, 23985870, 16513982, 21880779,…
752	20624719	The Human Oral Microbiome Database: a web accessible resource for investigating oral microbe taxonomic and genomic information.	Chen	2010	2	10.1093/database/baq013	True	[16272510, 17943116, 18971961, 17916580, 16741115, 19819907, 11371542, 12949112, 19406777, 3292595, 3863838, 9673160, 294457, 9495607, 6642641, 7152665, 9673163, 15980574, 17975090, 9254694, 12520024, 11590104, 10592255, 12654719, 12539951, 10802651, 16371982, 15907465, 15907463, 12384707, 15614502, 15765093, 12869579, 16260186, 15201187, 15788106, 15572471, 16381837, 16381823, 16381940, 14681461…
759	28112736	Maturation of the infant microbiome community structure and function across multiple body sites and in relation to mode of delivery.	Chu	2017	2	10.1038/nm.4272	True	[22699609, 21508958, 22719832, 19892944, 17183312, 20534435, 24009397, 23023125, 23013615, 25174708, 4945725, 22442383, 23965619, 26989247, 19836068, 23828891, 21205640, 24169577, 22271962, 25383560, 22925323, 26978456, 24565430, 20566857, 20133091, 20479681, 23401405, 21646928, 24336217, 20668239, 24033881, 26412384, 25186175, 22863002, 25114261, 24848255, 25557210, 27001291, 26308884, 21765408,…
767	29855335	Early-life skin microbiota in hospitalized preterm and full-term infants.	Younge	2018	2	10.1186/s40168-018-0486-4	True	[26487977, 12165580, 22837383, 26588783, 27609659, 22402401, 23184592, 24076764, 23630581, 22711789, 21765408, 23840569, 25279917, 19892944, 24169577, 28112736, 20566857, 28448623, 28073918, 28361981, 28492938, 27306664, 20133091, 28095889, 28156021]
770	21407241	The skin microbiome.	Grice		2	10.1038/nrmicro2537	True	[11924823, 11924822, 3144238, 6229637, 2645319, 18275522, 19099543, 19043850, 17621950, 16670755, 11972157, 6234376, 8053704, 18515361, 14698214, 19710689, 12468539, 15286373, 4997367, 7035615, 8409917, 1980979, 31403, 8324114, 7259157, 1176788, 5778713, 20566857, 4966873, 17594176, 7165340, 19004758, 19574028, 20847294, 19307217, 19018661, 16345214, 2436418, 17293459, 18502944, 15831718, 2065690…
776	23050952	Shifts in human skin and nares microbiota of healthy children and adults.	Oh	2012	2	10.1186/gm378	True	[22018232, 19478181, 19892944, 5778713, 4904210, 20566857, 21697884, 6618891, 6618890, 7789502, 22310478, 5440182, 5785179, 19801464, 16820507, 16845035, 21700674, 17586664, 16982706, 1644282, 11136954, 5077864, 5414607, 3144238, 623473, 8409917, 8324114, 19574028, 7165340, 22699609]
813	29934437	Human gut microbiome: hopes, threats and promises.	Cani	2018	2	10.1136/gutjnl-2018-316723	True	[23778794, 28341747, 29362469, 29198451, 29118049, 29657127, 28153961, 29636538, 28663354, 29437871, 29102920, 29437869, 28539351, 28743462, 28856733, 29266197, 24656964, 29631623, 23681101, 25234148, 20182457, 17456850, 25476696, 27196572, 18469242, 21636801, 21270197, 22088821, 20303729, 26745497, 28183445, 21852815, 24347174, 24236770, 20203013, 25172014, 25666722, 27763627, 27908847, 26094890…
814	25974306	Dynamics and Stabilization of the Human Gut Microbiome during the First Year of Life.	Bäckhed		2	10.1016/j.chom.2015.04.004	True	[]
825	22728514	Transfer of intestinal microbiota from lean donors increases insulin sensitivity in individuals with metabolic syndrome.	Vrieze	2012	2	10.1053/j.gastro.2012.06.031	True	[]
843	28077947	Asthma and the microbiome: <i>defining the critical window in early life</i>.	Stiemsma	2017	2	10.1186/s13223-016-0173-6	True	[20067483, 23333861, 25145536, 26424567, 27634868, 27618652, 22561831, 22771150, 18259995, 9643741, 19912154, 23992594, 12568822, 19752106, 10903222, 8038667, 22929093, 27471720, 12239261, 22158296, 21825085, 23641164, 27215491, 26933683, 22925323, 14998382, 24299467, 17200248, 17063187, 25452656, 23401405, 23607879, 17413050, 2513902, 8669958, 18841708, 26497259, 16557807, 22442383, 21937990, 16…
845	21364979	Analysis of the lung microbiome in the "healthy" smoker and in COPD.	Erb-Downward	2011	2	10.1371/journal.pone.0016384	True	[8966556, 16452599, 19716966, 744819, 16636093, 16441213, 3802934, 3559290, 3559289, 18077362, 20052417, 20141328, 15528712, 19449045, 9872837, 11502648, 17507545, 12475825, 18652685, 20145094, 18723574, 19801464, 17586664, 20802827, 16033867, 15590780, 15082587, 17699621, 18948599, 16188921, 10421823, 19532029, 19478181, 15067114]
853	23337890	Propionibacterium acnes strain populations in the human skin microbiome associated with acne.	Fitz-Gibbon	2013	2	10.1038/jid.2013.21	True	[2231712, 18716234, 20336157, 15556721, 8374073, 368799, 15286373, 19914921, 20383131, 19680247, 19008890, 21203439, 11751217, 12000382, 18275522, 19004872, 19892944, 12037442, 20566857, 20456560, 11701406, 20709691, 9843981, 9521922, 9521921, 21565059, 19004758, 12228303, 17293459, 18428695, 9521923, 19478181, 17537822, 21212162, 21410616, 7934868, 20056882, 11809255, 11029439, 14759262, 1159466…
857	27231050	Gut microbiota, metabolites and host immunity.	Rooks		2	10.1038/nri.2016.42	True	[24739969, 22699609, 15831718, 26499895, 26824647, 25915636, 26374288, 24486053, 9006326, 9784526, 10825583, 15133062, 16954804, 18806780, 20620945, 20833380, 22031325, 20660719, 17057712, 23791525, 26323480, 23982161, 23739052, 25411059, 23707234, 25914197, 25091868, 26368049, 26344404, 26097471, 26439864, 26280120, 12055347, 3678950, 19083427, 21167700, 20232292, 24390544, 20601425, 24390308, 1…
877	31460832	The Microbiota-Gut-Brain Axis.	Cryan		2	10.1152/physrev.00018.2018	True	[]
909	28807017	The urinary microbiota of men and women and its changes in women during bacterial vaginosis and antibiotic treatment.	Gottschick	2017	2	10.1186/s40168-017-0305-3	True	[27182288, 22047020, 22929533, 22974186, 25006228, 22278835, 25148517, 25600098, 27512653, 24371246, 26210757, 26811114, 21603636, 22606251, 21124791, 23967406, 17197596, 16652274, 26834706, 27090518, 23221767, 27111438, 28903767, 26962083, 25486068, 26003055, 24354520, 23282177, 25387460, 27107961, 20819230, 18487399, 26864580, 21976983, 27914761, 20534435, 24451163, 28087949, 18775597]
917	24172157	Rapid whole-genome sequencing for detection and characterization of microorganisms directly from clinical samples.	Hasman	2013	2	10.1128/JCM.02452-13	True	[23092707, 22868263, 22876174, 23158674, 22354957, 22393007, 21862630, 21799941, 23158499, 23233485, 22674929, 22693998, 23175259, 20519461, 22092265, 23525359, 23647919, 23571589, 22238442, 22782487, 23281601, 3260242, 14662931, 16269223, 10747177, 18336452, 22047020]
936	24226770	Commensal microbe-derived butyrate induces the differentiation of colonic regulatory T cells.	Furusawa	2013	2	10.1038/nature12721	True	[18387831, 17468106, 17922010, 667927, 12496283, 3889493, 12840228, 17050570, 22966001, 15260992, 2909876, 20064450, 20121204, 19836068, 20128615, 22966003, 22224781, 18536647, 17613255, 19879272, 17846036, 21596591, 7903159, 19287504, 18987631, 23571675, 20072126, 18054563, 22279105, 19032166, 1612357, 20566854, 22726443, 19865172, 21205640, 18027910, 18509436, 21270894, 22326580, 20541122, 2185…
992	22553250	Temporal dynamics of the human vaginal microbiota.	Gajer		2	10.1126/scitranslmed.3003605	True	[11095812, 17215167, 20534435, 19232297, 17168028, 21524714, 15963878, 10558942, 7491137, 6600371, 1706728, 21068695, 18043622, 16225785, 20200290, 16267321, 19282975, 20660593, 10515826, 7905432, 18295180, 20660593, 20383131, 20709691, 21700674, 17586664, 8520220]
1014	25053998	Characterization of the vaginal microbiota of healthy Canadian women through the menstrual cycle.	Chaban	2014	2	10.1186/2049-2618-2-23	True	[22746335, 20224146, 19925874, 16965352, 21771337, 8871112, 17644631, 18043622, 19232297, 19912342, 20534435, 22553250, 23372716, 6422061, 6283189, 6807162, 164819, 894079, 7381013, 3669056, 9155551, 10852812, 20419168, 23398859, 20435766, 23189159, 16150261, 19270139, 21531840, 22900080, 9259496, 20709584, 20660593, 16028163, 15923286, 23844261, 18513147, 19794034, 8434934, 1699897, 16584485, 21…
1015	31194939	Daily Sampling Reveals Personalized Diet-Microbiome Associations in Humans.	Johnson		2	10.1016/j.chom.2019.05.005	True	[]
1024	29209090	Meta-analysis of gut microbiome studies identifies disease-specific and shared responses.	Duvallet	2017	2	10.1038/s41467-017-01973-8	True	[23055155, 23844187, 17183312, 24315484, 22968153, 24205344, 26427004, 21850056, 25476529, 27886190, 28836573, 25307765, 27555308, 24416266, 24009397, 17586664, 24762631, 22768065, 27056827, 25432777, 22761885, 25576662, 27303740, 24629344, 23013615, 20816835, 19807780, 22945443, 23831042, 22890996, 24803517, 24450844, 26395244, 16633129, 26499895, 7038488, 27077120, 24034618, 25057045, 19043404,…
1027	27760558	Tiny microbes, enormous impacts: what matters in gut microbiome studies?	Debelius	2016	2	10.1186/s13059-016-1086-x	True	[16741115, 24009397, 25417156, 23201093, 25662751, 26214836, 25417597, 23274889, 20613793, 22170749, 25448230, 25415497, 26428446, 26336637, 26179554, 24982633, 26097896, 21475195, 23614584, 22241860, 21276213, 25525895, 19725865, 23955772, 27214047, 26829716, 18723574, 21873488, 25519450, 17183309, 25307765, 22325006, 23861384, 17944619, 12133733, 27383984, 22519571, 21103409, 24285224, 18794915…
1034	29335555	Metatranscriptome of human faecal microbial communities in a cohort of adult men.	Abu-Ali	2018	2	10.1038/s41564-017-0084-4	True	[26794165, 25394236, 22699609, 27259157, 23985870, 26811868, 25024226, 20363958, 24843156, 23670539, 23869020, 26996076, 18005960, 26418763, 22719234, 26527732, 20203603, 22797518, 20571116, 24679532, 22382038, 19925456, 25853779, 19514844, 22807668, 23858463, 28953883, 28167665, 21408168, 24311680, 24285359, 27814362, 23013615, 24997786, 5732485, 26785481, 24695404, 22699610, 22388286, 17379688,…
1045	25180891	Oral microbiome link to neurodegeneration in glaucoma.	Astafurov	2014	2	10.1371/journal.pone.0104416	True	[16488940, 17095090, 21562585, 16505037, 21246546, 20688732, 22315714, 22166438, 15942327, 12754353, 18504291, 2722239, 14638711, 9579474, 16332275, 11743578, 18421233, 20702815, 20561356, 20538986, 22831837, 21383504, 18599265, 18515588, 18427613, 1977769, 11274064, 22426214, 23311642, 23225871, 21455852, 17214843, 15963684, 15148142, 17493190, 20811063, 14576945, 22497902, 18586872, 18662331, 4…
1050	28893994	Gut microbiota from multiple sclerosis patients enables spontaneous autoimmune encephalomyelitis in mice.	Berer	2017	2	10.1073/pnas.1711233114	True	[26430854, 24852507, 21975017, 24746689, 19487416, 22031325, 25417156, 27126034, 25974299, 21387374, 24871874, 25284151, 20368178, 22726443, 26493766, 26475926, 26030851, 27912057, 27158906, 23618829, 24009397, 26214836, 23274889, 25476529, 26367776, 27352007, 28893978, 21682646, 17099776, 18200504, 25972006, 20566854, 25043484, 24060131, 27822515, 19455206, 16332807, 25516281]
1062	29197424	MetaLab: an automated pipeline for metaproteomic data analysis.	Cheng	2017	2	10.1186/s40168-017-0375-2	True	[21677749, 24132111, 24056930, 24675436, 25915636, 27376173, 27396978, 27824341, 25660940, 26058579, 24942700, 27343061, 12838544, 27102203, 12176931, 25477242, 15253663, 14674459, 21548781, 23587224, 24997786, 26414350, 21254760, 19029910, 23361086, 23153116, 27327495, 28184370, 26141507, 27493588, 14558131, 14976030, 18606607, 25897128]
1095	26633628	Disentangling type 2 diabetes and metformin treatment signatures in the human gut microbiota.	Forslund	2015	2	10.1038/nature15766	True	[25394236, 22411464, 23023125, 23719380, 24126648, 20140211, 24013136, 23719383, 24393785, 23804561, 24988476, 23985870, 24824547, 23540700, 24480908, 16701516, 23021862, 4233287, 23393266, 23671105, 25038099, 24412651, 11289037]
1099	30100563	Intestinal Metaproteomics Reveals Host-Microbiota Interactions in Subjects at Risk for Type 1 Diabetes.	Gavin	2018	2	10.2337/dc18-0777	True	[22875196, 29454391, 21885731, 27302273, 17028899, 12941768, 28324102, 26057846, 26068542, 27343061, 29099853, 26623543, 23153116, 21693065, 21822421, 18936492, 26449569, 17620361, 17030689, 26142116, 25095870, 21646390, 28393441, 29211757, 23274889, 25171403, 25662751, 15277440, 24947367, 24725409, 24942678, 24226770, 29126267, 25540641, 23433344, 28542929, 26404926, 28270263, 27723761]
1104	18055811	Ocular pathogen or commensal: a PCR-based study of surface bacterial flora in normal and dry eyes.	Graham		2	10.1167/iovs.07-0588	True	[]
1114	27723761	Integrated multi-omics of the human gut microbiome in a case study of familial type 1 diabetes.	Heintz-Buschart	2016	2	10.1038/nmicrobiol.2016.180	True	[]
1119	26287682	Microbiota-Dependent Activation of an Autoreactive T Cell Receptor Provokes Autoimmunity in an Immunologically Privileged Site.	Horai		2	10.1016/j.immuni.2015.07.014	True	[21205640, 22031325, 20811163, 20865020, 23809163, 18579762, 15258410, 18837785, 20833380, 7916695, 24684957, 15019324, 7530361, 11812989, 22674334, 23810578, 19836068, 16186361, 20660719, 9614228, 18391061, 23328391, 1359428, 21606508, 24753589, 19393196, 15260992, 25088769, 19343057, 18432874, 19491241, 22669715, 18806780, 20620945, 24739972, 15781585, 22238462]
1122	31175044	Dynamic Modulation of the Gut Microbiota and Metabolome by Bacteriophages in a Mouse Model.	Hsu	2019	2	10.1016/j.chom.2019.05.001	True	[24330256, 1122429, 21386800, 22343894, 21282433, 23690590, 24679531, 14151064, 29902441, 21782228, 26912898, 23778795, 22171085, 27259475, 25337874, 27214047, 26527732, 18199029, 15215109, 12089039, 19339031, 21327032, 24957513, 24950202, 21764740, 30096310, 17699621, 26971586, 22876171, 27572443, 29187837, 16151111, 19946288, 24315484, 29909042, 24617569, 23793624, 19066818, 23197411, 23955152,…
1127	26058579	Metaproteomic analysis using the Galaxy framework.	Jagtap	2015	2	10.1002/pmic.201500074	True	[]
1135	23618829	Role of the gut microbiota in immunity and inflammatory disease.	Kamada		2	10.1038/nri3430	True	[22447074, 16879997, 18516037, 9784526, 20182457, 20485566, 18854238, 19805227, 19833089, 21036098, 18191686, 18849966, 10338507, 22749822, 18264109, 21596591, 21113163, 17110582, 7903159, 23292121, 11769541, 3417356, 19074871, 22177117, 18497880, 15479689, 20705507, 17923086, 22837383, 19683684, 22826298, 21937990, 22923434, 11385577, 20531465, 19841183, 20694027, 21998396, 17873879, 20660719, 2…
1142	17264481	Anatomy and immunology of the ocular surface.	Knop		2	10.1159/000099252	True	[]
1150	22836761	Comparative ocular microbial communities in humans with and without blepharitis.	Lee	2012	2	10.1167/iovs.12-9922	True	[]
1163	28052195	Quantitative Metaproteomics and Activity-Based Probe Enrichment Reveals Significant Alterations in Protein Expression from a Mouse Model of Inflammatory Bowel Disease.	Mayers	2017	2	10.1021/acs.jproteome.6b00938	True	[18971961, 23209564, 22279554, 23707234, 25914197, 16269421, 16873463, 22034872, 16408053, 17375949, 21283754, 23523555, 21909926, 19915716, 23993091, 25350865, 27559751, 27528457, 27343061, 25357241, 25739499, 18366325, 15356343, 12471262, 15556003, 19033538, 15373428, 11774908, 24791985, 16199517, 6603392, 3495470, 11502863, 23835442, 17982090, 22582090, 12626582, 21487906, 20648002, 24040367, …
1167	19620859	The role of microbial flora on the ocular surface.	Miller		2	10.1097/ACI.0b013e3283303e1b	True	[]
1172	29215871	MPA Portable: A Stand-Alone Software Package for Analyzing Metaproteome Samples on the Go.	Muth	2017	2	10.1021/acs.analchem.7b03544	True	[19343057, 20140211, 22869188, 25003194, 23013615, 17183309, 26255997, 27148170, 28709472, 23469896, 16406790, 19219053, 21288677, 24478485, 27672500, 28749657, 27376173, 26819472, 24931978, 27343061, 25660940, 25658277, 14976030, 23148064, 25358478, 23412978, 25778831, 28515314, 16041671, 24349410, 28661493, 24285552, 14681372, 26058579, 28379341]
1178	32467386	The human tumor microbiome is composed of tumor type-specific intracellular bacteria.	Nejman		2	10.1126/science.aay9189	True	[22575588, 24421902, 29190829, 29867857, 30442969, 30143034, 30733306, 21999143, 28410234, 25699023, 22009989, 22009990, 18163428, 27342554, 24610844, 28912244, 29567829, 27468850, 32214244, 29377130, 28823860, 23954159, 29097493, 29302014, 29097494, 24264990, 24264989, 30842679, 25533336, 25387460, 30497919, 30558668, 31367035, 16880384, 12045108, 2200342, 10352299, 3531524, 29138318, 18147756, …
1181	24939571	The HLA-DQ2 genotype selects for early intestinal microbiota composition in infants at high risk of developing coeliac disease.	Olivares	2014	2	10.1136/gutjnl-2014-306931	True	[]
1200	30398151	A bacterial immunomodulatory protein with lipocalin-like domains facilitates host-bacteria mutualism in larval zebrafish.	Rolig	2018	2	10.7554/eLife.37172	True	[20124702, 8633182, 16781702, 18078689, 21460445, 10592235, 11058749, 17211069, 20382996, 23254654, 28618368, 28973938, 26635366, 20829422, 23971882, 22957064, 20921418, 15299374, 9761844, 16929101, 21960820, 28292982, 15572765, 23793146, 8761444, 12453412, 9864188, 12209146, 25717145, 23894568, 27960075, 24950204, 25516613, 24373309, 22628654, 23413188, 22346773, 15572779, 26263546, 22115825, 21…
1236	31978342	Establishing or Exaggerating Causality for the Gut Microbiome: Lessons from Human Microbiota-Associated Rodents.	Walter		2	10.1016/j.cell.2019.12.025	True	[]
1237	26036920	Phage-bacteria interaction network in human oral microbiome.	Wang	2015	2	10.1111/1462-2920.12923	True	[]
1242	12789534	Molecular analysis of the pediatric ocular surface for fungi.	Wu		2	10.1076/ceyr.26.1.33.14253	True	[]
1254	30030445	Metaproteomics reveals associations between microbiome and intestinal extracellular vesicle proteins in pediatric inflammatory bowel disease.	Zhang	2018	2	10.1038/s41467-018-05357-4	True	[21677747, 29050646, 20564651, 24345891, 18854185, 24629344, 26843508, 25619688, 27876802, 28174738, 22450307, 18971961, 28749657, 23209564, 27343061, 19913205, 18692056, 25902369, 25819674, 20621065, 17379808, 21048762, 19709217, 20413556, 26921254, 26468751, 21702898, 23044767, 27271491, 18936492, 26431583, 27924014, 25388151, 24009883, 11848931, 25536934, 28259484, 29311644, 23420871, 23144171…
1262	23416520	Sequencing ancient calcified dental plaque shows changes in oral microbiota with dietary shifts of the Neolithic and Industrial revolutions.	Adler	2013	2	10.1038/ng.2536	True	[18216213, 16272510, 18302669, 9722690, 22699609, 17754651, 15699220, 334036, 12013340, 12393761, 9467371, 8246259, 18279178, 2196866, 1775479, 12624191, 19587153, 20630188, 16211157, 11453241, 19668203, 20656903, 20920195, 14749906, 21881561, 18024682, 16848637, 12788719, 11282645, 18606799, 15845853, 20729324, 9651874, 10052767, 20145094, 19564382, 22972295, 21085689, 20383131, 20805793, 207096…
1281	19892944	Bacterial community variation in human body habitats across space and time.	Costello	2009	2	10.1126/science.1177486	True	[334036, 17943117, 10777411, 17943116, 15831718, 19043404, 17293459, 19004758, 19478181, 16272510, 19251737, 18264105, 16332807, 17220268, 16415926, 17055441]
1286	20656903	The human oral microbiome.	Dewhirst	2010	2	10.1128/JB.00542-10	True	[17309593, 16272510, 16957188, 18362314, 17301280, 16277581, 11880430, 12177325, 20624719, 8168954, 19004872, 10826824, 7981107, 18179393, 16390343, 16820507, 11594611, 11154403, 19406777, 3292595, 3863838, 18279178, 16332866, 18296538, 16277579, 15040259, 14766563, 9733676, 11133473, 16214341, 12511749, 8952614, 18048718, 19406787, 12574246, 12834503, 14996292, 19494490, 6642641, 7152665, 967316…
1287	24739969	Dynamics and associations of microbial community types across the human body.	Ding	2014	2	10.1038/nature13178	True	[19819907, 22699610, 22699609, 22319561, 23165986, 19043404, 19892944, 23326225, 21508958, 21885731, 23297005, 23007708, 22553250, 20534435, 24018484, 23149725, 17594176, 20668239, 23535917, 19004758, 23328391, 22746335, 19801464, 22194782, 22720093, 21276213, 20011594, 23018771, 17947321, 21700674, 17586664]
1308	27026576	Changes in the salivary microbiota of oral leukoplakia and oral cancer.	Hu	2016	2	10.1016/j.oraloncology.2016.03.007	True	[]
1314	21677747	Genetics and pathogenesis of inflammatory bowel disease.	Khor	2011	2	10.1038/nature10209	True	[21102463, 21297633, 18253950, 20371648, 20921532, 21151126, 20176734, 21425313, 20018961, 21187399, 20647424, 19890111, 21364948, 21076058, 16492792, 21278745, 19571010, 19398441, 18285450, 19818778, 20111595, 19898610, 19805521, 10207146, 19564350, 21383503, 18849966, 20679225, 18775308, 19202076, 20876114, 20660763, 21034972, 21045126, 19652016, 19729616, 20399121, 16829963, 19644120, 21336274…
1322	11877368	Inflammation and atherosclerosis.	Libby		2	10.1161/hc0902.104353	True	[]
1368	24562188	Pathogens and host immunity in the ancient human oral cavity.	Warinner	2014	2	10.1038/ng.2906	True	[12624191, 16298220, 22699609, 20656903, 19587153, 18028967, 21523220, 12393761, 21187393, 23416520, 9854852, 23673380, 17601128, 14735645, 11941548, 19121072, 21896772, 20547834, 15853940, 20676376, 22700700, 12954563, 21304694, 24320954, 15107060, 15009522, 19713526, 21040513, 21881561, 16930308, 20712636, 23357386, 16488557, 19878474, 21045058, 10510082, 20403109, 22945932, 23083402, 16104844,…
1376	28375652	The Microbiome and Human Biology.	Knight	2017	2	10.1146/annurev-genom-083115-022438	True	[]
1380	12089021	Mucosa-associated bacteria in the human gastrointestinal tract are uniformly distributed along the colon and differ from the community recovered from feces.	Zoetendal		2	10.1128/AEM.68.7.3401-3407.2002	True	[9172443, 9872808, 8703071, 11115835, 1740790, 8125064, 11772617, 10449780, 11157169, 11156640, 8439146, 10588742, 1541601, 11571208, 8880510, 10966230, 11000436, 8824607, 11055913, 10543789, 10831441, 8779565, 11102692, 9758810, 11822677]
1393	21885731	Linking long-term dietary patterns with gut microbial enterotypes.	Wu	2011	2	10.1126/science.1208344	True	[11352068, 45730, 16741115, 21508958, 20673359, 16056220, 16893466, 17183309, 14681412, 20679230]
1400	27463672	Cospeciation of gut microbiota with hominids.	Moeller		2	10.1126/science.aaf3951	True	[1917864, 26636661, 25417156, 21103409, 25368157, 24336217, 22699611, 23568836, 21596990, 18497261, 10535975, 26615218, 20383131, 24132122, 17996036, 23804402, 20802239, 22891323, 3125340, 12432102, 22726443, 25574022, 25053814]
1403	18497261	Evolution of mammals and their gut microbes.	Ley	2008	2	10.1126/science.1155725	True	[17943116, 17055966, 16701392, 9507562, 15101579, 15961630, 11533488, 15831718, 16672537, 16195605, 14663493, 17183309, 12363017, 12597356, 14524616, 14597658, 16033867, 15073015, 16820507, 17586664, 16893466, 16332807, 17055441, 11352069, 16497592, 17943117, 12034869]
1404	27177345	Host age, social group, and habitat type influence the gut microbiota of wild ring-tailed lemurs (Lemur catta).	Bennett	2016	2	10.1002/ajp.22555	True	[]
1418	26042099	Phyllostomid bat microbiome composition is associated to host phylogeny and feeding strategies.	Carrillo-Araujo	2015	2	10.3389/fmicb.2015.00447	True	[21294743, 15505215, 23202435, 23523051, 20383131, 22402401, 15034147, 20709691, 21314432, 14329450, 24917860, 21205662, 18794915, 23141109, 21763030, 21903629, 21596990, 15821725, 15865959, 21103409, 20531276, 22519571, 20224823, 3148836, 21472014, 21481051, 24304129, 334036, 16351819, 29692469, 19491241, 21361997, 17586664]
1419	25284151	Bacteria from diverse habitats colonize and compete in the mouse gut.	Seedorf	2014	2	10.1016/j.cell.2014.09.008	True	[14247722, 22719820, 21335505, 19126740, 24452263, 12866843, 7576509, 21048018, 22002980, 22290405, 22832344, 12951368, 23769965, 19638645, 18757757, 21150894, 21765408, 18497261, 16332807, 21596990, 848958, 17055441, 24259713, 24009397, 10198629, 15845853, 17944860, 708413, 22728514, 22699611]
1420	27861590	Phylosymbiosis: Relationships and Functional Effects of Microbial Communities across Host Evolutionary History.	Brooks	2016	2	10.1371/journal.pbio.2000225	True	[22276533, 23868918, 26296066, 25146375, 24003149, 18497261, 21596990, 26260972, 17055441, 24304129, 26939746, 22541872, 25368606, 22519571, 25368157, 21103409, 24487532, 21966276, 23719154, 23967097, 26733954, 25362056, 25532804, 17664430, 25554792, 20075255, 17994087, 16815047, 22053049, 24694712, 16332807, 26937047, 15371245, 25753857, 27602283, 24928884, 26374288, 26567306, 19851448, 15869325…
1424	28230052	Unraveling the processes shaping mammalian gut microbiomes over evolutionary time.	Groussin	2017	2	10.1038/ncomms14319	True	[18983256, 25713367, 21690339, 21103409, 23868918, 24304129, 27463672, 17032065, 22726443, 26636661, 21596990, 24118574, 18497261, 25532804, 22699611, 20679230, 22826227, 19043404, 26374288, 25417156, 20333224, 19924154, 27694959, 26542581, 16332807, 17392779, 19392714, 22369503, 20531276, 22509033, 26393325, 23898193, 20551134, 23043116, 23925510, 23355531, 23437795, 22768065, 26284777, 27822520…
1426	26636661	The Hologenome Concept: Helpful or Hollow?	Moran	2015	2	10.1371/journal.pbio.1002311	True	[23391737, 18549407, 25170145, 1391691, 19573132, 17384666, 26284777, 21177950, 12624269, 23042894, 19805310, 22276533, 21103409, 24003149, 23868918, 18983256, 25799485, 7566147, 22513857, 10993077, 21282658, 22517738, 17494762, 25713367, 11891344, 21220331, 22859984, 19222304, 20616278, 18794912, 10905965, 15263898, 11772649, 21966276, 21631690, 23692388, 24466308, 23435359, 23066504]
1427	23976878	Mom knows best: the universality of maternal microbial transmission.	Funkhouser	2013	2	10.1371/journal.pbio.1001631	True	[16741115, 9618454, 21448201, 17183309, 17183312, 21512004, 18854238, 19836068, 20614117, 16585650, 18524406, 21270894, 17594176, 12066942, 18725970, 22137615, 16187156, 18281199, 20566857, 17941914, 22267318, 15012383, 18640072, 2696562, 16153167, 20157340, 10816189, 11921380, 15752534, 8606905, 20534435, 21615712, 22776980, 15659699, 23331561, 10548107, 11276208, 17332189, 18820053, 16672523, 1…
1428	18794912	Wolbachia: master manipulators of invertebrate biology.	Werren		2	10.1038/nrmicro1969	True	[]
1438	26824072	Social behavior shapes the chimpanzee pan-microbiome.	Moeller	2016	2	10.1126/sciadv.1500997	True	[22699611, 23599893, 25774601, 21677749, 23597788, 20383131, 9890463, 24336217, 22084077, 23133377, 18199029, 16188921, 22699609, 18497261, 21103066, 21103409, 23804402, 25368157, 3304078, 26229982, 19898491, 26028669, 22826227, 19626114, 24034619, 21436049]
1445	26499895	Gut biogeography of the bacterial microbiota.	Donaldson	2015	2	10.1038/nrmicro3552	True	[20566857, 19933833, 25114261, 21423246, 18005754, 19343057, 22974824, 24569806, 24013960, 23028202, 22036470, 25922665, 22699609, 18794915, 25284151, 23874976, 23828941, 20847294, 21839040, 22258098, 24116019, 20981114, 22617141, 18806221, 18570896, 17455202, 19678866, 15831718, 25732063, 21042588, 24441166, 25155166, 25046162, 23487774, 20648002, 21966408, 24132077, 21753800, 24260458, 4120246,…
1452	22491358	How glycan metabolism shapes the human gut microbiota.	Koropatkin	2012	2	10.1038/nrmicro2746	True	[19343057, 18180751, 21308452, 19352175, 19741203, 20048681, 17183309, 21483258, 20833380, 21575910, 15831718, 20363958, 20203603, 6320630, 848954, 563214, 22036470, 18486536, 19321523, 17973645, 2232102, 12324374, 15182395, 21270894, 17594176, 10940350, 17002410, 21098096, 11787697, 18626202, 11110861, 11772630, 21342711, 20581010, 20802066, 20974960, 21423604, 21741105, 21097595, 21175746, 1056…
1453	25417156	Human genetics shape the gut microbiome.	Goodrich		2	10.1016/j.cell.2014.09.053	True	[19774074, 22347829, 20937875, 21968920, 19523724, 23258944, 22183182, 20383131, 22761885, 22914093, 20571116, 22572830, 22699609, 22674335, 23985875, 24336217, 24137540, 22859759, 370072, 20839241, 17434869, 19293820, 23333862, 21317366, 16614226, 20848492, 23719380, 18725973, 20048681, 20668239, 22863002, 20441597, 23975157, 23985870, 21873488, 16033867, 17220268, 24021287, 21151493, 22723961, …
1457	27173935	Genetic Determinants of the Gut Microbiome in UK Twins.	Goodrich		2	10.1016/j.chom.2016.04.017	True	[17483134, 17444812, 20937875, 26374288, 16347966, 10235214, 20383131, 25788522, 22699609, 21183674, 26528553, 24618913, 24336217, 26274327, 20679230, 15388697, 26748513, 15534609, 23584963, 370072, 26258848, 25417156, 28568959, 21317366, 23583734, 18425110, 25382143, 19543373, 26340137, 11204437, 26719299, 22854411, 23128233, 23778796, 21228220, 23985870, 25516416, 21300624, 23915218, 17119116, …
1462	21103409	Evolutionary relationships of wild hominids recapitulated by gut microbial communities.	Ochman	2010	2	10.1371/journal.pbio.1000546	True	[2380352, 19719575, 16887708, 17287725, 16497592, 18794915, 16033867, 15790844, 17055441, 18497261, 19023400, 17881377, 19018661, 19626114, 18604273, 17093443, 16728595, 19668203, 19270149, 19725865, 16138101, 18461076, 16672537, 17177283, 15831718, 19043404, 16741115, 19601958, 16893466, 17220268, 19004758, 19502440, 19847207, 18723574, 17659080, 17916733, 11751217, 12952885, 19377059, 20224823,…
1463	24304129	Stability and phylogenetic correlation in gut microbiota: lessons from ants and apes.	Sanders	2014	2	10.1111/mec.12611	True	[]
1473	26229597	The vocabulary of microbiome research: a proposal.	Marchesi	2015	2	10.1186/s40168-015-0094-5	True	[9818143, 17016518, 15027428, 16406790]
1474	17384666	The role of microorganisms in coral health, disease and evolution.	Rosenberg	2007	2	10.1038/nrmicro1635	True	[]
1476	26284777	Host Biology in Light of the Microbiome: Ten Principles of Holobionts and Hologenomes.	Bordenstein	2015	2	10.1371/journal.pbio.1002226	True	[15187180, 8665474, 17965339, 24148301, 22983030, 23891019, 2112744, 23391737, 25271724, 25341109, 1391691, 23066064, 22968153, 24218592, 25401092, 25774601, 22541872, 21737250, 23397797, 24492707, 23766221, 18549407, 19242109, 25297418, 24504482, 24035647, 11795936, 20544735, 22674334, 23000955, 22972297, 19805423, 21720391, 22674335, 25199498, 17384666, 19573132, 21407244, 25417156, 24975397, 2…
1492	26872040	A bacterial filter protects and structures the gut microbiome of an insect.	Lanan	2016	2	10.1038/ismej.2015.264	True	[22276952, 15790844, 24194543, 9286068, 20359899, 24763369, 22711789, 18926974, 18652685, 21700674, 23692388, 19067633, 21365277, 24286170, 7209555, 22895162, 22084077, 22544239, 26011669, 23391737, 18983256, 21596990, 23118957, 15263898, 23147708, 26324935, 14734327, 24862156, 17947321, 20149687, 9841667, 29852646, 19948964, 24304129, 15573130, 20011594, 19801464, 23474681, 24132122, 18279076]
1494	20534432	Global patterns of 16S rRNA diversity at a depth of millions of sequences per sample.	Caporaso	2010	2	10.1073/pnas.1000080107	True	[19892944, 19478181, 18043639, 16880384, 19502440, 18817891, 9115194, 15701695, 19383763, 19668243, 19796657, 17299583, 18264105, 17916733, 17881377, 17592124, 18794915, 19847207, 20383131, 16731699, 19710709, 19377059, 2231712, 17586664, 20363958, 19668203, 19725865, 16332807, 18497261, 17220268, 1185796, 19043404, 16407148]
1495	28289731	Deblur Rapidly Resolves Single-Nucleotide Community Sequence Patterns.	Amir	2017	2	10.1128/mSystems.00191-16	True	[21592312, 15746353, 20709691, 25177538, 21276213, 27214047, 21700674, 27781170, 25325381, 19018661, 22199392, 16332807, 27822553, 25184604, 27367037, 24280061, 26597549, 2231712, 23587224]
1502	29773078	Optimizing taxonomic classification of marker-gene amplicon sequences with QIIME 2's q2-feature-classifier plugin.	Bokulich	2018	2	10.1186/s40168-018-0470-z	True	[22699610, 29088705, 24045641, 27214047, 22134646, 20383131, 20003500, 27781170, 17586664, 20709691, 23071270, 27822553, 2231712, 22237546, 24384717, 25646627, 20880993, 18723574, 17881377, 23145153, 22403664, 26553774, 28967888, 1987160, 22402401, 7683183, 23377949, 24112409, 23202435, 23332745, 25586220, 27980100, 27454739, 27736792, 22738186]
1514	27126039	Population-level analysis of gut microbiome variation.	Falony	2016	2	10.1126/science.aad3503	True	[]
1520	24264989	Commensal bacteria control cancer response to therapy by modulating the tumor microenvironment.	Iida		2	10.1126/science.1240527	True	[21205662, 22424233, 22840839, 22705104, 21402903, 20303878, 22231700, 20303871, 17704786, 12186845, 15833879, 22547653, 17217564, 14576837, 17593552, 19767732, 21629295, 18767116, 15705895, 15523100, 17671894, 9756937, 22749822, 22278394, 17657310]
1532	22388286	Fast gapped-read alignment with Bowtie 2.	Langmead	2012	2	10.1038/nmeth.1923	True	[20644199, 20436464, 20701754, 20460430, 19261174, 19451168, 20080505, 19497933, 21771779, 20981092, 21776081, 19505943]
1553	10831436	Cloning the soil metagenome: a strategy for accessing the genetic and functional diversity of uncultured microorganisms.	Rondon		2	10.1128/AEM.66.6.2541-2547.2000	True	[9254694, 7535888, 9650576, 8990199, 10347042, 7630383, 2330053, 9524234, 9818143, 10473393, 9733676, 8663938, 8661051, 9293013, 8597544, 9252585, 2999794, 10339608, 2952030, 9393700, 1528894, 9415872, 3904603, 8550487, 9560243, 1612428, 1691827, 9618454, 7800481, 8593035]
1555	21278185	Quality control and preprocessing of metagenomic datasets.	Schmieder	2011	2	10.1093/bioinformatics/btr026	True	[20562416, 1741388, 20875133, 19587772, 16796549, 20573248, 19302541]
1557	14597658	Cytoscape: a software environment for integrated models of biomolecular interaction networks.	Shannon		2	10.1101/gr.1239303	True	[11125103, 12403819, 12496357, 9381177, 9843981, 11201753, 10573422, 12142360, 11483584, 11741600, 10504701, 11928498, 12169552, 11780966, 11752249, 11557880, 12399584, 11587765, 9301339, 4517939, 10200254, 8759859, 10077610, 11125040, 10068694, 11743205, 12000970, 11125113, 11551460, 11283598]
1561	26972811	The microbial pharmacists within us: a metagenomic view of xenobiotic metabolism.	Spanogiannopoulos	2016	2	10.1038/nrmicro.2016.17	True	[23828941, 22179717, 23550823, 16819463, 20203603, 15831718, 24336217, 22699611, 25417156, 25417104, 21282636, 23384445, 24315484, 22903521, 23954159, 20231444, 25964341, 23536013, 14489780, 6107853, 16114981, 22902524, 23933971, 15821725, 23194438, 25476418, 6362950, 15790844, 16400981, 4607717, 24637603, 16793528, 23333322, 2896458, 2896459, 4402374, 15003265, 22182443, 25091594, 11344150, 2510…
1568	30659181	Gut bacterial tyrosine decarboxylases restrict levels of levodopa in the treatment of Parkinson's disease.	van Kessel	2019	2	10.1038/s41467-019-08294-y	True	[27383978, 25860609, 29364878, 26426902, 22617837, 27491067, 27698621, 19814861, 28259623, 27912057, 25476529, 11978145, 5473980, 12375059, 4723308, 6617727, 25529314, 27292129, 24211777, 25263219, 4718954, 8058614, 21069833, 22258098, 25308830, 26499757, 6382574, 21520278, 23712625, 17950439, 24637123, 24167009, 26164495, 17586867, 26179554, 23852258, 26419531, 17406319, 18236668, 11846609, 1860…
1571	24580807	Kraken: ultrafast metagenomic sequence classification using exact alignments.	Wood	2014	2	10.1186/gb-2014-15-3-r46	True	[15001713, 14961025, 22699609, 2231712, 19648916, 17255551, 21527926, 19956701, 21989143, 22688413, 23320958, 23828782, 22958385, 8494378, 7808775, 20003500, 23990416, 22121212, 21217122, 15256412, 23665771, 17468765, 21961884]
1573	31158845	Mapping human microbiome drug metabolism by gut bacteria and their genes.	Zimmermann	2019	2	10.1038/s41586-019-1291-3	True	[23406671, 25091594, 23869020, 9808711, 30733391, 21051639, 28572388, 30269615, 19748469, 27591027, 6512418, 23772041, 2791444, 11744603, 16199517, 29555994, 28530702, 19667173, 19742318, 21436049, 22936781, 22094732, 18611383, 9047341, 28431251, 21959131, 28431252, 25574022, 29126136, 20003500, 14597658, 29194469, 24695404, 26418763, 20383131, 26682918, 25398609, 20709691, 8243504]
1622	29276172	Dysbiosis-Associated Change in Host Metabolism Generates Lactate to Support Salmonella Growth.	Gillis	2017	2	10.1016/j.chom.2017.11.006	True	[18719588, 16547072, 10716678, 24967579, 25528630, 10742256, 18160481, 16541065, 17766450, 4874308, 25598765, 28798125, 20383131, 23029553, 23954156, 28056091, 27309805, 25498344, 2548211, 4898986, 7618105, 7736884, 7781463, 28182951, 25865369, 26099579, 22691391, 6224608, 11677609, 22868497, 24296347, 5717100, 23995682, 18085823, 2299207, 12480096, 23193283, 26002180, 27078066, 24904595, 2132711…
1623	22002980	Systematic review of intestinal microbiota transplantation (fecal bacteriotherapy) for recurrent Clostridium difficile infection.	Gough		2	10.1093/cid/cir632	True	[]
1626	22290405	Standardized frozen preparation for transplantation of fecal microbiota for recurrent Clostridium difficile infection.	Hamilton	2012	2	10.1038/ajg.2011.482	True	[]
1631	18854238	Specific microbiota direct the differentiation of IL-17-producing T-helper cells in the mucosa of the small intestine.	Ivanov		2	10.1016/j.chom.2008.09.009	True	[18716618, 18264110, 18054248, 15790844, 16648838, 17375096, 15790359, 18490706, 17873879, 10427008, 14691482, 16048554, 18424703, 17570691, 16990136, 18053739, 18585064, 16048546, 17351619, 17581588, 15657292, 18497261, 18005726, 15173836, 16648837, 16009137, 18509436, 16290228, 12669020, 17569825, 17581589, 18400188, 15260992, 18242222, 18546146, 17433650, 17332878, 10085047, 17694047, 18516037…
1665	32300219	Microbial modulation of host body composition and plasma metabolic profile.	Nazmul Huda	2020	2	10.1038/s41598-020-63214-1	True	[334036, 20664075, 17183309, 21475195, 27553986, 23985870, 16595758, 25988468, 18948945, 16680201, 19234110, 21475195, 23423668, 12882911, 23312289, 21673102, 25159725, 23511459, 15220681, 22827693, 24009397, 22728514, 30397344, 26028277, 21445311, 15790844, 23023125, 28164854, 25002669, 30674610, 23671105, 31338957, 31425383, 22572803, 31263284, 26712550, 31040838, 27495782, 29687353, 21345419, …
1667	26323633	Maintaining and Monitoring the Defined Microbiota Status of Gnotobiotic Rodents.	Nicklas		2	10.1093/ilar/ilv029	True	[]
1689	27999162	Complete Microbiota Engraftment Is Not Essential for Recovery from Recurrent Clostridium difficile Infection following Fecal Microbiota Transplantation.	Staley	2016	2	10.1128/mBio.01965-16	True	[12663928, 19018661, 20847294, 24503131, 17638799, 18971494, 23780507, 19457419, 21949780, 22398198, 9522287, 12135033, 18199029, 20048681, 6785366, 25337874, 13592638, 23133377, 22450732, 22290405, 23333862, 24855561, 25825673, 26125460, 25728808, 26757463, 27547925, 21765408, 26908752, 24284963, 26789728, 21884790, 20352091, 27572174, 24939885, 24060759, 26288277, 23286720, 26231650, 26921850, …
1690	31164642	Heterochronic faecal transplantation boosts gut germinal centres in aged mice.	Stebegg	2019	2	10.1038/s41467-019-10430-7	True	[22797518, 20571116, 28444190, 28709450, 27776263, 29163474, 22937528, 23931069, 28669638, 24679531, 29242543, 29400985, 29927706, 30134201, 27653600, 25606598, 22539724, 25017466, 21258321, 26146074, 26864102, 22940255, 25144744, 12496383, 26320660, 17114448, 25036628, 23347395, 20498852, 24217812, 16713964, 26362264, 16461645, 25675094, 27053239, 28968660, 28407483, 29849035, 29515102, 28826469…
1710	23393266	Host-derived nitrate boosts growth of E. coli in the inflamed gut.	Winter		2	10.1126/science.1232467	True	[15831718, 16033867, 7251906, 1941994, 12524406, 16988016, 17699621, 17653282, 18005726, 17760501, 18160481, 20833380, 7996962, 8831582, 15013971, 17667957, 15680219, 18179203, 21182023, 20072604, 10829079, 11274105, 2832370, 15534372, 11402005, 19237529, 20864996, 11844760, 15292145, 10456892, 79910, 16237000, 2055470, 10103258]
1719	25470548	Diet and feeding pattern affect the diurnal dynamics of the gut microbiome.	Zarrinpar		2	10.1016/j.cmet.2014.11.008	True	[22414897, 23985875, 24336217, 18779823, 23955772, 19624122, 23671105, 23828941, 17959250, 20008121, 23319120, 22608008, 22297845, 19706296, 20876817, 24799697, 17983587, 23985870, 16033867, 24064762, 24857656, 22972295, 22609541, 23459324, 21829158, 23663780, 20926643, 23915679, 23312289, 23454028, 23395169, 10930389, 19498350, 25417104, 22972297, 18407065, 19043404, 17183312, 20368178, 24848969…
1724	22424233	The impact of the gut microbiota on human health: an integrative view.	Clemente		2	10.1016/j.cell.2012.01.035	True	[19143664, 4335183, 21297633, 15879370, 19774074, 21737881, 21508958, 19729845, 19778623, 8515114, 17507983, 20937875, 21866137, 18987631, 18541415, 11218379, 21825123, 18849966, 20602997, 19240062, 20383131, 21624126, 21034976, 20571116, 19892944, 11442193, 20679230, 19018661, 18401439, 20566857, 15831718, 16159630, 21565393, 21087217, 18648517, 20072605, 21304727, 16741115, 20613793, 21485746, …
1726	27819657	Culture of previously uncultured members of the human gut microbiota by culturomics.	Lagier	2016	2	10.1038/nmicrobiol.2016.203	True	[]
1727	29590046	Gut bacteria selectively promoted by dietary fibers alleviate type 2 diabetes.	Zhao		2	10.1126/science.aao5774	True	[]
1730	18239669	Gut microbiota: a potential new territory for drug targeting.	Jia		2	10.1038/nrd2505	True	[]
1731	28530702	Metformin alters the gut microbiome of individuals with treatment-naive type 2 diabetes, contributing to the therapeutic effects of the drug.	Wu	2017	2	10.1038/nm.4345	True	[24316578, 26396057, 17210919, 20562281, 27863247, 27259147, 10592173, 22492524, 21914236, 22388286, 26780750, 24393785, 26633628, 25216087, 27069866, 26100928, 24847880, 23982684, 8922637, 25080446, 23292513, 21571940, 12124302, 20042775, 27841267, 24694712, 26229116, 25010449, 11602624, 9702467, 23985875, 27126040, 26939849, 27999002, 23804561, 23671105, 17406329, 23630581, 2231712, 20577053, 2…
1732	26396057	Modulation of gut microbiota by berberine and metformin during the treatment of high-fat diet-induced obesity in rats.	Zhang	2015	2	10.1038/srep14405	True	[15505215, 23235292, 17183312, 20203013, 18305141, 24117923, 21826100, 24936764, 23540700, 23804561, 25279787, 9742977, 15531889, 21915347, 22880019, 19686830, 18397984, 16873688, 17531424, 19450513, 11602624, 24988476, 17183300, 19865172, 20679230, 23023125, 20498852, 21850056, 16206138, 25038099, 24694712, 19865183, 16937336, 8743335, 11567710, 10634377, 15793191, 15849206, 22945443, 25271725, …
1734	27814885	Introducing the Microbiome into Precision Medicine.	Kuntz	2016	2	10.1016/j.tips.2016.10.001	True	[]
1740	27168102	A microfluidics-based in vitro model of the gastrointestinal human-microbe interface.	Shah	2016	2	10.1038/ncomms11535	True	[24486050, 24583074, 26729037, 23912213, 23013615, 25432777, 26030851, 24336217, 25211071, 24450613, 25561744, 7763732, 12807453, 16867149, 21989255, 15939578, 15541040, 16730210, 25118238, 22434367, 26668389, 24884540, 15868485, 3939606, 17881565, 25427650, 24918811, 19480672, 20823239, 15843081, 24637605, 22763648, 2305939, 23127782, 14749831, 23118025, 18716403, 20656777, 18936229, 20040631, 2…
1751	23670539	Computational meta'omics for microbial community studies.	Segata	2013	2	10.1038/msb.2013.22	True	[22719234, 9254694, 20959381, 21205640, 15505215, 21460107, 21636595, 21816665, 20673351, 21364937, 21527926, 22577356, 22402401, 22102576, 20458099, 22711789, 19119236, 16513982, 21273480, 19966814, 16794078, 12116647, 20847294, 10427008, 19210774, 22759449, 20566857, 20709691, 21596954, 22807668, 22848458, 22936781, 18316740, 23028285, 22553250, 20833380, 11102521, 21586583, 21106121, 18332421,…
1754	29795328	Best practices for analysing microbiomes.	Knight		2	10.1038/s41579-018-0029-9	True	[]
1755	29242367	Subspecies in the global human gut microbiome.	Costea	2017	2	10.15252/msb.20177589	True	[18461076, 27481354, 25435307, 26229711, 12116650, 28753663, 21850220, 14935115, 24336217, 19411599, 22807668, 23585535, 21219177, 14399717, 26921390, 26582926, 22699609, 16556835, 10592173, 23719380, 15701695, 23082188, 27153620, 23985870, 20947811, 24997786, 27126044, 28953883, 23571589, 26344404, 22384016, 23892899, 27803195, 23935906, 21185072, 24997787, 16214803, 20829291, 23023125, 23222524…
1757	25619688	Disease-specific alterations in the enteric virome in inflammatory bowel disease.	Norman	2015	2	10.1016/j.cell.2015.01.002	True	[24060759, 23690590, 24487272, 24679531, 14526037, 15353570, 18646162, 20602997, 20383131, 20534432, 21687533, 23045666, 23778792, 25058116, 19234207, 18398449, 23611873, 24629344, 16553803, 23063120, 3777713, 21690186, 18174904, 21209126, 24560869, 23899544, 20140211, 25170151, 18268057, 16033867, 9720870, 16547063, 23836644, 22355105, 21880779, 23013615, 22161412, 22674330, 24508599, 5157132, 2…
1761	31142858	Longitudinal multi-omics of host-microbe dynamics in prediabetes.	Zhou	2019	2	10.1038/s41586-019-1236-x	True	[22683128, 510803, 19465232, 14988310, 23023125, 5811681, 11033586, 22424236, 25211071, 21281833, 7014307, 31068711, 18248663, 12225719, 3056758, 14623617, 24372524, 22863787, 29361466, 29057986, 26555712, 25644696, 27231932, 11062499, 11118387, 22761422, 15102878, 22626624, 29483910, 26216421, 27455981, 14630450, 19164560, 20441670, 28923537, 28645307, 27814509, 20596075, 26896085, 22566565, 263…
1763	30936547	Meta-analysis of fecal metagenomes reveals global microbial signatures that are specific for colorectal cancer.	Wirbel	2019	2	10.1038/s41591-019-0406-6	True	[16304596, 22972297, 27974040, 23023125, 23719380, 20203603, 29311644, 25432777, 25758642, 27171425, 26408641, 28449715, 29522742, 26633628, 28967887, 23861384, 29209090, 28341746, 27400279, 29642940, 29555994, 30833550, 27153620, 26028277, 22728587, 30936548, 26582926, 24214961, 24997786, 27573110, 19458066, 18799019, 22374317, 23940645, 25037050, 26779313, 23768555, 24629338, 26939849, 23803760…
1773	23209564	Integrated metagenomics/metaproteomics reveals human host-microbiota signatures of Crohn's disease.	Erickson	2012	2	10.1371/journal.pone.0049138	True	[19892944, 19447965, 19819907, 20203603, 22699609, 22699610, 22699611, 19043404, 15194668, 16188921, 18401439, 19023901, 21209126, 22626866, 20816835, 19636438, 16741115, 18971961, 22132074, 18587409, 21208423, 22279554, 22132090, 18838391, 9889079, 10981693, 15993072, 12173111, 20437766, 10946255, 10685368, 17283109, 9649475, 10833215, 12117771, 3234372, 10404637, 10506557, 11248802, 19235915, 3…
1775	24450808	Integrative analysis of the microbiome and metabolome of the human intestinal mucosal surface reveals exquisite inter-relationships.	McHardy	2013	2	10.1186/2049-2618-1-17	True	[21282636, 11352068, 18088401, 19742318, 19079178, 15573130, 15790843, 17943117, 17943116, 21844910, 23013615, 22184244, 23023125, 22699609, 22699610, 21885731, 21624126, 19892944, 23209564, 18971961, 21698720, 19636438, 20816835, 20048681, 22797518, 22674330, 22724057, 20534432, 20383131, 19114008, 20652512, 21143777, 22759431, 16646834, 18704157, 22719234, 23028285, 22355685, 22132074, 21966408…
1777	29186315	Resources and tools for the high-throughput, multi-omic study of intestinal microbiota.	Blanco-Míguez		2	10.1093/bib/bbx156	True	[]
1780	27239563	Metabolic Model-Based Integration of Microbiome Taxonomic and Metabolomic Profiles Elucidates Mechanistic Links between Ecological and Metabolic Variation.	Noecker	2016	2	10.1128/mSystems.00013-15	True	[25498344, 23828891, 17183312, 25126780, 23563705, 25157157, 22699609, 24336217, 23236009, 23023125, 23013615, 24629912, 24030595, 26023872, 23209564, 26040234, 25941514, 24413286, 25471302, 23739052, 25635640, 25873373, 24445449, 24781901, 24906017, 23940645, 25609144, 25901891, 26244934, 24992662, 22587810, 26380076, 24450808, 25411059, 23975157, 25885687, 10592173, 11682525, 24450540, 4031548,…
1805	29176714	Analyses of gut microbiota and plasma bile acids enable stratification of patients for antidiabetic treatment.	Gu	2017	2	10.1038/s41467-017-01682-2	True	[27974040, 27787945, 23023125, 23719380, 22926153, 23536013, 28530702, 26633628, 24531544, 27409811, 28628112, 27320064, 26015549, 23884887, 24432996, 24670636, 27464265, 22111032, 26331290, 24315620, 9314014, 22187471, 25940519, 25395350, 17081293, 26567701, 26772409, 24997786, 24625896, 24656817, 24799697, 16299351, 2527484, 7814703, 2407230, 15891348, 23898195, 22907164, 17456850, 21270197, 21…
1811	24259713	Gnotobiotic mouse model of phage-bacterial host dynamics in the human gut.	Reyes	2013	2	10.1073/pnas.1319470110	True	[20147985, 19834481, 23828941, 20631792, 21880779, 18541415, 23836644, 22030749, 20416301, 17379808, 21572966, 22808158, 23380084, 22420857, 22355105, 23690590, 21998396, 22205877, 22491358, 19748469, 22094732, 7768817, 16285866, 6460871, 19699505, 23045666]
1812	29323293	Precision editing of the gut microbiota ameliorates colitis.	Zhu	2018	2	10.1038/nature25172	True	[17699621, 18030708, 20833380, 19783002, 23843452, 23263554, 23478337, 26210164, 17923086, 21565393, 28182951, 23393266, 12670690, 10750645, 7768364, 8607501, 17760501, 20203502, 22582016, 27869789, 15479682, 27798599, 11274105, 20383131, 25061071, 16731699, 23060610, 18160481, 19237529, 20864996, 21704084, 2832370, 10085161, 22186610, 17900983, 15825073, 16237000, 12901609, 18347048, 18034866, 2…
1830	23985870	Richness of human gut microbiome correlates with metabolic markers.	Le Chatelier		2	10.1038/nature12506	True	[2336075, 9519560, 20935629, 18454148, 22699611, 19498350, 16272564, 16188921, 19508560, 21252989, 22914093, 21209126, 23985875, 19079260, 7661113, 20203013, 21386800, 17183312, 17209019, 20876719, 17210919, 17434869, 14663300, 15505215, 8782724, 20406503, 20935630, 17942413, 19497933, 18936492, 20203603, 22080510, 17183309, 18607383, 19557161, 19079261, 21885731, 18407065, 19043404, 23023125, 15…
1878	23323867	Duodenal infusion of donor feces for recurrent Clostridium difficile.	van Nood	2013	2	10.1056/NEJMoa1205037	True	[]
1919	27287696	Intestinal Microbiota-Generated Metabolite Trimethylamine-N-Oxide and 5-Year Mortality Risk in Stable Coronary Artery Disease: The Contributory Role of Intestinal Microbiota in a COURAGE-Like Patient Cohort.	Senthong	2016	2	10.1161/JAHA.115.002816	True	[25520374, 25070666, 17554120, 21475195, 23563705, 23614584, 25444145, 25599331, 24497336, 25459686, 24944063, 24148709, 25493436, 26239008, 26751065, 26229137, 25382824, 17387127, 10075613, 24704102, 17569110, 19502645, 26868510, 26869641, 25378658, 25849138, 25600868, 26864355, 24721123, 26687352, 26972052, 26554714]
1921	27927713	High-Fiber Diet and Acetate Supplementation Change the Gut Microbiota and Prevent the Development of Hypertension and Heart Failure in Hypertensive Mice.	Marques	2016	2	10.1161/CIRCULATIONAHA.116.024545	True	[]
1922	23614584	Intestinal microbial metabolism of phosphatidylcholine and cardiovascular risk.	Tang		2	10.1056/NEJMoa1109400	True	[10456680, 16848706, 16895997, 18806780, 15505215, 21475195, 14832377, 61496, 6383674, 15975041, 11352068, 20705661, 1736035, 17022649, 18197175, 16741115, 21737814, 23312283, 3753143, 9776311, 23312283, 3810655, 15529747, 15843667, 15843666, 21208106]
1955	30193112	Personalized Gut Mucosal Colonization Resistance to Empiric Probiotics Is Associated with Unique Host and Microbiome Features.	Zmora		2	10.1016/j.cell.2018.08.041	True	[]
1962	28301775	The Microbiome and Host Behavior.	Vuong	2017	2	10.1146/annurev-neuro-072116-031347	True	[23711047, 22541937, 24372793, 18268332, 26679775, 21040780, 23056268, 21683077, 25411471, 21876150, 27223096, 27315483, 27316342, 26336637, 23965627, 25449582, 22688187, 24636517, 25415497, 27217102, 26218677, 24333160, 27346743, 20696216, 23689536, 25866195, 21282636, 10706273, 23910373, 26855857, 27056723, 26030851, 24986361, 26445114, 26923630, 27097105, 20966022, 26598697, 15885690, 27045844…
1966	29489753	Environment dominates over host genetics in shaping human gut microbiota.	Rothschild	2018	2	10.1038/nature25973	True	[26748516, 25417156, 23599893, 27382152, 25589536, 26432245, 22688413, 25387525, 19307217, 25957468, 24473328, 27694959, 22388286, 20562875, 22669648, 19034520, 27723756, 26836320, 23985870, 25361897, 27818083, 26590418, 18319743, 29025915, 23874214, 27173935, 24695404, 28669638, 23103880, 21624126, 27126040, 23737753, 28934590, 20383131, 28388634, 27694958, 22479213, 20953190, 26358192, 25810074…
1967	29173869	Human Gut Microbiome: Function Matters.	Heintz-Buschart	2017	2	10.1016/j.tim.2017.11.002	True	[]
1968	26439296	Microbial invasions: the process, patterns, and mechanisms.	Mallon	2015	2	10.1016/j.tim.2015.07.013	True	[]
1989	26230013	Resource pulses can alleviate the biodiversity-invasion relationship in soil microbial communities.	Mallon		2	10.1890/14-1001.1	True	[]
1990	29374268	The impact of failure: unsuccessful bacterial invasions steer the soil microbial community away from the invader's niche.	Mallon	2018	2	10.1038/s41396-017-0003-y	True	[21238260, 25342801, 20097441, 15243158, 26439296, 26400552, 18554141, 15539600, 28313235, 21346790, 26230013, 20062525, 22232669, 24116193, 23340423, 16423013, 16391098, 18199123, 18043631, 15336421, 20157339, 17822399, 23251582, 27501868, 24904563, 18218027, 24463024, 15948944, 10747216]
2001	30102294	Development of a synthetic live bacterial therapeutic for the human metabolic disease phenylketonuria.	Isabella	2018	2	10.1038/nbt.4222	True	[23519158, 25724073, 24960158, 29194983, 24733238, 10051643, 8375656, 28520731, 17352923, 19637333, 17698572, 18240278, 15738978, 24847673, 21885773, 10735864, 20075074, 9620966, 27022028, 26019220, 17931123, 19095795, 20070527, 28918634, 28446738, 18566668, 23339767, 28282402, 25232857, 7719440, 17612622, 7071414, 25607366, 27851793, 20556789, 16079333, 10200306, 28398304, 28240926, 11931557, 26…
2011	30322864	The gut microbiome: Relationships with disease and opportunities for therapy.	Durack	2018	2	10.1084/jem.20180448	True	[24848255, 28423467, 26689997, 24738701, 26033517, 21735552, 24439373, 27499582, 25080446, 26424567, 21205640, 23842501, 25974306, 19966295, 21988661, 27185560, 26374288, 27306664, 27694959, 26134388, 21876150, 28203226, 21123809, 25594173, 23337946, 25337874, 27315483, 28494240, 28784701, 29067994, 21624126, 26493496, 28893978, 28775213, 24390544, 26430856, 25456122, 28112736, 22726443, 27897220…
2016	29854813	Probiotic Species in the Modulation of Gut Microbiota: An Overview.	Azad	2018	2	10.1155/2018/9478630	True	[28861741, 15481739, 13174124, 14242024, 24912386, 28914794, 29090088, 24290962, 25984528, 20157338, 22101918, 29336663, 22689992, 25973440, 23983440, 26749362, 29209314, 28935567, 29091761, 29313548, 28349964, 28968517, 25793196, 28959254, 28465509, 24917595, 27717798, 27541692, 15505215, 22940212, 20844578, 19343057, 23000955, 28733903, 25758642, 28669749, 25793197, 29379536, 26839540, 22797518…
2077	30643213	Metagenomic engineering of the mammalian gut microbiome in situ.	Ronda	2019	2	10.1038/s41592-018-0301-y	True	[27819657, 24838875, 26293474, 26918244, 15979932, 26432244, 16138099, 22699609, 8014987, 20576892, 6756909, 26479034, 21847113, 10958782, 23335775, 26916078, 25333461, 9647846, 25282355, 30127494]
2126	29871947	Comprehensive skin microbiome analysis reveals the uniqueness of human skin and evidence for phylosymbiosis within the class Mammalia.	Ross	2018	2	10.1073/pnas.1801302115	True	[24789229, 27297628, 24099804, 22937224, 13091383, 18682364, 23278215, 21407241, 26763711, 27909426, 24671052, 23761254, 24421875, 28575016, 27553477, 23331690, 25781328, 26689946, 27861590, 27463672, 19004758, 18502944, 361758, 12644563, 26229982, 24606389, 24171949, 25825778, 25279917, 19478181, 23599893, 23717552, 27634532, 22699609, 28953883, 13052810, 686643, 15262829, 16530368, 16741115, 22…
2164	25784898	Plant genotype-specific archaeal and bacterial endophytes but similar Bacillus antagonists colonize Mediterranean olive trees.	Müller	2015	2	10.3389/fmicb.2015.00138	True	[23717321, 7535888, 19568745, 25627938, 16329870, 23390107, 19931842, 23373698, 22402401, 16820507, 21852276, 20709691, 21700674, 10049851, 9987836, 21926212, 21960415, 18789693, 20942654, 18944464, 22189496, 16332807, 11607022, 23897211, 21903629, 23425069, 25471384, 11021578, 23586745, 18336554, 21255281, 23776475, 22556368, 7517128, 20545741, 21536480, 16903349, 18034833, 17586664, 17814259]
2225	1736035	The exogenous origin of trimethylamine in the mouse.	al-Waiz		2	10.1016/0026-0495(92)90140-6	True	[]
2268	31046835	Longitudinal homogenization of the microbiome between both occupants and the built environment in a cohort of United States Air Force Cadets.	Sharma	2019	2	10.1186/s40168-019-0686-6	True	[29035489, 25907678, 26311665, 24603548, 23717552, 25707017, 25833176, 29382378, 28539477, 23372757, 29180750, 24489843, 26610179, 27822521, 29492330, 26502721, 26024222, 22529946, 24083487, 22476354, 22826803, 25902536, 23220959, 27418518, 22018228, 25969737, 25964341, 20231444, 26694197, 25170151, 23621155, 26459172, 26417541, 25754179, 25083877, 22699609, 20656903, 26674771, 25061514, 29394957…
2277	31363029	Microbial Similarity between Students in a Common Dormitory Environment Reveals the Forensic Potential of Individual Microbial Signatures.	Richardson	2019	2	10.1128/mBio.01054-19	True	[23717552, 23171378, 25170151, 26653310, 23621155, 22952889, 22278670, 26113975, 25969737, 26610179, 28539477, 26417541, 22257156, 26024222, 27153496, 19892944, 19478181, 22529946, 23599893, 28761935, 20231444, 28887423, 29065388, 25964341, 29382378, 22666400, 24489843, 20236171, 23233090, 15701695, 23955772, 28721243, 28731476, 24358444, 25325381, 27214047, 28289731, 24965363, 26231648, 25431569…
2302	27377774	Temperature mediates continental-scale diversity of microbes in forest soils.	Zhou	2016	2	10.1038/ncomms12083	True	[18458348, 21326204, 20930843, 20513709, 11567137, 22931542, 25684838, 12202828, 19628692, 21937497, 20353439, 23462114, 24550501, 16407148, 21507180, 20561020, 23812714, 12643565, 20130658, 16415926, 22689971, 22927371, 22251895, 18509059, 25848862, 16913938, 16754845, 16525463, 17824415, 12973787, 24639507, 25400273, 8593035, 21346791, 26084274, 22738186, 22402401, 21903629, 21651976, 21700674,…
2311	24008419	Infernal 1.1: 100-fold faster RNA homology searches.	Nawrocki	2013	2	10.1093/bioinformatics/btt509	True	[9254694, 10977066, 23125362, 19004872, 18516236, 22039361, 17151342, 12520045, 9773344, 19304875, 19307242, 15262817, 16267089]
2313	20525638	New algorithms and methods to estimate maximum-likelihood phylogenies: assessing the performance of PhyML 3.0.	Guindon	2010	2	10.1093/sysbio/syq010	True	[]
2315	29394957	Individual and household attributes influence the dynamics of the personal skin microbiota and its association network.	Leung	2018	2	10.1186/s40168-018-0412-9	True	[27231051, 24170601, 22566627, 27172459, 26177982, 27558504, 26374122, 23698366, 25279917, 27153496, 27088867, 23638391, 26229982, 22895161, 24817404, 19478181, 19892944, 22310478, 27473422, 25517225, 28086968, 22807668, 23599893, 27912785, 19004758, 23758874, 23153041, 27786295, 25825778, 26510185, 21362117, 25923292, 25170151, 23337890, 27739485, 23575374, 26023870, 24618913, 25950956, 26579106…
2323	27329806	Understanding the mechanisms of faecal microbiota transplantation.	Khoruts	2016	2	10.1038/nrgastro.2016.98	True	[19713519, 24252483, 18971494, 25714160, 22183182, 12135033, 20048681, 23333862, 23323867, 24855561, 24939885, 25825673, 24284963, 25938992, 23632358, 26096320, 21944509, 17245181, 22290405, 25322359, 18199029, 27148577, 24560869, 24060759, 23899544, 25836986, 25857665, 25986361, 26142465, 26288277, 15790844, 24577353, 27025251, 19699309, 24467987, 19457419, 22752867, 26824647, 23995682, 3417352,…
2347	12050662	Biodiversity as a barrier to ecological invasion.	Kennedy		2	10.1038/nature00776	True	[]
2348	26996765	Functional Redundancy-Induced Stability of Gut Microbiota Subjected to Disturbance.	Moya	2016	2	10.1016/j.tim.2016.02.002	True	[]
2350	27869789	Genome-guided design of a defined mouse microbiota that confers colonization resistance against Salmonella enterica serovar Typhimurium.	Brugiroux	2016	2	10.1038/nmicrobiol.2016.215	True	[]
2353	31089259	Rethinking gut microbiome residency and the Enterobacteriaceae in healthy human adults.	Martinson	2019	2	10.1038/s41396-019-0435-7	True	[7037535, 18043614, 18945846, 21402766, 12471157, 21624126, 25146375, 25517225, 23874976, 29335554, 23828941, 30333179, 23033984, 27620848, 27956424, 23757131, 18725719, 19700542, 26925427, 23793624, 19801464, 21700674, 27781170, 24288368, 27214047, 1269989, 30003647, 28340597, 15421958, 16560615, 15747243, 31028005, 22194782, 24505072, 15701695, 23460914, 22391758, 20610687, 23757130, 14927548, …
2392	29362365	Fungal networks shape dynamics of bacterial dispersal and community assembly in cheese rind microbiomes.	Zhang	2018	2	10.1038/s41467-017-02522-z	True	[22411464, 24056930, 26598941, 24006468, 27636395, 25526370, 26822253, 20694026, 11544349, 16212498, 22169400, 16239332, 19792689, 20643957, 20483315, 16047804, 22126995, 23995942, 19691501, 22106274, 24174111, 24106816, 26944849, 22877773, 25815984, 22381457, 25036636, 27795388, 19342218, 25670699, 26919819, 26184810, 16348797, 17259546, 26896140, 9022304, 16453672, 25093749, 25139310, 9516433, …
2394	22126995	Bacterial-fungal interactions: hyphens between agricultural, clinical, environmental, and food microbiologists.	Frey-Klett		2	10.1128/MMBR.00020-11	True	[11589557, 19486156, 15135953, 15328087, 19946141, 8904333, 11315114, 17496968, 1905283, 16983568, 19485767, 15800465, 19528215, 17301503, 21036337, 9603857, 12448732, 20796277, 19121038, 19404600, 20056706, 21169444, 16345902, 3117700, 19568745, 16329870, 16232293, 17364687, 11411863, 8702293, 15184163, 23761305, 20947426, 15829658, 19514845, 10698765, 20433937, 18680523, 17609750, 18949519, 762…
2420	30467310	Coral-associated bacteria demonstrate phylosymbiosis and cophylogeny.	Pollock	2018	2	10.1038/s41467-018-07275-x	True	[27270557, 19129866, 19776765, 19397678, 27861590, 28790312, 27306690, 24304129, 18497261, 27034285, 19892944, 27822559, 25885563, 27726033, 20221265, 25561671, 27023900, 22402401, 27572438, 26083755, 22134646, 14970922, 12892136, 26763316, 26700869, 24035647, 18795098, 25325381, 27392086, 24912610, 23709513, 23949663, 24278181, 24950107, 30206171, 21552244, 20383131, 20709691, 25177538, 19914921…
2448	28696067	The contribution of microbial biotechnology to mitigating coral reef degradation.	Damjanovic	2017	2	10.1111/1751-7915.12769	True	[16598010, 25885563, 22904048, 23297204, 25454780, 16121181, 26414414, 22183182, 18059490, 27482741, 24102219, 17684557, 22629343, 22895828, 27083502, 23239510, 23027961, 25767468, 11976091, 16703770, 26953605, 0, 26929784, 28361923, 27919551, 27460792, 18079392, 24906146, 28300113, 19958382, 14583857, 20454460, 15186351, 26199945, 22344646, 25156176, 26696324, 28713348, 22864853, 23761353, 23762…
2456	25184604	The Earth Microbiome project: successes and aspirations.	Gilbert	2014	2	10.1186/s12915-014-0069-1	True	[22785293, 21304727, 21304728, 21931760, 22699609, 24465618, 24179225, 24335828, 24451203, 24723913, 24841417, 22134646, 23487761, 23936206, 14628674, 23587224, 20383131, 19768809, 24280061]
2457	26828196	Partial restoration of the microbiota of cesarean-born infants via vaginal microbial transfer.	Dominguez-Bello	2016	2	10.1038/nm.4039	True	[20566857, 22442383, 25126780, 18352976, 18571710, 22623615, 25452656, 12947949, 21646928, 2863457, 26229982, 21765408, 22018228, 25974306, 22699611, 23535917, 20123706, 24848255, 20383131, 25177538, 22134646, 19455206, 16332807, 23975157, 23329690]
2465	32047061	Human Skin, Oral, and Gut Microbiomes Predict Chronological Age.	Huang	2020	2	10.1128/mSystems.00630-19	True	[22699611, 31098397, 29795809, 27126039, 27126040, 24137541, 26657285, 21624126, 25517225, 25979893, 26229982, 26828196, 30150716, 25146375, 28289731, 30275573, 31239397, 31341288, 19478181, 25825778, 30594464, 25539086, 19966777]
2476	27664130	The environment ontology in 2016: bridging domains with increased scope, semantic density, and interoperation.	Buttigieg	2016	2	10.1186/s13326-016-0097-6	True	[24330602, 21713030, 26029378, 25922985, 26097697, 25172855, 24030594, 18803844, 17989687, 23991264, 0, 26713234, 24595056, 20679334, 22238640, 26458130, 17545183, 22293552, 17932057, 25937883, 25619994, 21552244, 24152717, 26861660, 20152934, 24891832, 24275491, 25653906, 25156547, 24763141, 25276506, 24358444, 25325381, 21756863, 25635688, 25484339, 25725061, 18382653, 22529946, 26459172, 22132…
2512	27153496	Temporal Stability of the Human Skin Microbiome.	Oh		2	10.1016/j.cell.2016.04.008	True	[24451201, 25414304, 21624126, 22830599, 19892944, 20709691, 25576328, 23828941, 23698366, 25517225, 25964341, 24843156, 22553250, 21677861, 25640238, 26430162, 19478181, 21407241, 26489866, 22699609, 26109103, 22310478, 25170151, 21903627, 24316980, 26283260, 26407082, 20644199, 22837383, 25279917, 24170601, 20348933, 24273587, 23222524, 23631911, 25896518]
2525	30558668	Simple statistical identification and removal of contaminant sequences in marker-gene and metagenomics data.	Davis	2018	2	10.1186/s40168-018-0605-2	True	[6771870, 15831718, 19043404, 20534435, 15568985, 16741115, 27774985, 25969736, 26458227, 26459172, 26653756, 27239228, 23840181, 25387460, 27338728, 25354084, 24848255, 26236305, 28847941, 29515160, 25344286, 17540467, 20937873, 2156164, 26417541, 21765408, 2087233, 22188457, 22962617, 22514642, 27107811, 23717552, 29702636, 27069789, 15461798, 25036628, 29445174, 20336157, 21325608, 24965363, 2…
2530	31239396	Quantifying and Understanding Well-to-Well Contamination in Microbiome Research.	Minich	2019	2	10.1128/mSystems.00186-19	True	[29795809, 29088705, 22699609, 27126039, 22402401, 30417111, 25880246, 28144630, 27822526, 28625159, 29577086, 30497919, 27822518, 20534432, 26271760, 19633714, 25387460, 20962145, 24906487, 30046175, 25608874, 29427429, 29795328, 29187204, 30558668, 26459172, 25969736, 25860802, 28967885, 21765408, 26311060, 24507442, 27822524, 29567708, 21508958, 29355422, 29556537, 30150716, 30275573, 20383131…
2539	26788878	Microbial Hub Taxa Link Host and Abiotic Factors to Plant Microbiome Variation.	Agler	2016	2	10.1371/journal.pbio.1002352	True	[23391737, 25655016, 27019743, 25456606, 25350154, 23952067, 25043057, 25225376, 12676659, 21806690, 25805735, 24449749, 24782839, 25586384, 25627938, 23757223, 25157131, 23457551, 22859206, 22859207, 25605935, 23576752, 19805315, 23171271, 25710740, 21798943, 24906124, 15618426, 20572957, 23506362, 24108329, 22208599, 25723966, 24549350, 24975397, 25417156, 20361058, 9066790, 20198144, 22163302,…
2547	31341288	Reproducible, interactive, scalable and extensible microbiome data science using QIIME 2.	Bolyen		2	10.1038/s41587-019-0209-9	True	[23363771, 29097493, 28973879, 29876323, 26657285, 29989265, 28757147, 29487294, 18971961, 29517944, 27214047, 28289731, 29773078, 29719869, 30505944, 27984635, 27504778, 30443602, 26418763, 23975157, 30275573, 19801464, 23630581, 25633503, 30377376, 23587224]
2549	22859207	Revealing structure and assembly cues for Arabidopsis root-inhabiting bacterial microbiota.	Bulgarelli		2	10.1038/nature11336	True	[17601128, 19400727, 21426364, 16903349, 12969296, 15845853, 20937875, 20201804, 18789693, 12039771, 22859206, 16123304, 21886785, 21536480, 16269771, 11391463, 17947321, 19327979, 19243436]
2550	21825123	Bacterial community assembly based on functional genes rather than species.	Burke	2011	2	10.1073/pnas.1101591108	True	[19558513, 15879173, 18774191, 17355171, 20705897, 16584484, 17937674, 16869413, 19924158, 15946289, 21048801, 12969510, 16214803, 20035003, 17416647, 9791174, 18828791, 17542928, 19309566, 17435791, 8710923, 1987168, 10894742, 15716451, 15306016, 16895465, 15659157, 17824927, 12066891, 15255898, 12196157, 17209072, 18615526, 17466568, 14553927, 18507684, 22160234, 17609132, 12107133, 2509430, 15…
2556	31721759	The effects of soil phosphorus content on plant microbiota are driven by the plant phosphate starvation response.	Finkel	2019	2	10.1371/journal.pbio.3000534	True	[22018235, 27150427, 11459065, 28297714, 28645232, 27019743, 27870059, 25616793, 27965449, 26305938, 21551032, 26057845, 27572178, 25489849, 26997485, 22859206, 26032777, 25605935, 16407148, 25395291, 19502440, 21507180, 28720730, 28753209, 20033070, 29666229, 29358405, 22134642, 29154441, 26283343, 30317641, 15012223, 29462153, 26685189, 20838596, 16284308, 16284308, 22189496, 26633631, 21883799…
2562	26997485	Root Endophyte Colletotrichum tofieldiae Confers Plant Fitness Benefits that Are Phosphate Status Dependent.	Hiruma	2016	2	10.1016/j.cell.2016.02.028	True	[19095900, 21793828, 20975705, 17176390, 23373698, 20838596, 21753117, 21370979, 19095898, 26467257, 11113382, 11459067, 24431192, 16284308, 23852440, 25422041, 27681013, 16669764, 17242358, 24903357, 25919406, 24579991, 22859206, 20348432, 25953104, 17573535, 17666025, 22852809, 24894834, 22303200, 26352477, 19236579, 11511543, 15457264, 15272879, 25457500, 18065625, 20011122, 15913672, 20479005…
2573	22859206	Defining the core Arabidopsis thaliana root microbiome.	Lundberg		2	10.1038/nature11237	True	[18256707, 18279352, 17108957, 20585331, 20370828, 21551032, 20545741, 18789693, 20363788, 21886785, 20937875, 21764952, 16269768, 22859207, 21508958, 21407244, 11030550, 20090784, 20383131, 21873204, 16820507, 16332807, 17099228]
2598	28799900	Establishing Causality: Opportunities of Synthetic Communities for Plant Microbiome Research.	Vorholt		2	10.1016/j.chom.2017.07.004	True	[]
2599	29666229	Drought delays development of the sorghum root microbiome and enriches for monoderm bacteria.	Xu	2018	2	10.1073/pnas.1717308115	True	[25784647, 23892542, 25605935, 22859206, 28095877, 27727301, 27402057, 28559882, 28173617, 27864511, 28680426, 28753209, 28720730, 26738594, 28796213, 24571749, 26467257, 27245598, 27153496, 25146375, 19221834, 24196324, 25258177, 28232669, 21897131, 28611819, 27208263, 20599610, 28251186, 20979621, 29358405, 17322312, 26149127, 20565040, 16908862, 29375600, 28028891, 27148214, 23267351, 22895159…
2622	23222524	Genomic variation landscape of the human gut microbiome.	Schloissnig	2012	2	10.1038/nature11711	True	[17943122, 20981092, 15790844, 12055347, 10103193, 15831718, 21191099, 9671780, 22699610, 16000838, 20203603, 19043404, 21508958, 14961025, 17267615, 20093474, 19819907, 16513982, 17947550, 17923431, 19165319, 21478889, 19900971, 6357941, 18651792, 1904993, 15280258, 18978059, 8647345, 19965468, 12361264, 19946141, 12780775, 15922949, 18757757, 16517616, 21624126, 20847294, 9758810, 20231444, 201…
2682	21527926	PhymmBL expanded: confidence scores, custom databases, parallelization and more.	Brady		2	10.1038/nmeth0511-367	True	[19648916, 9254694, 16368896]
2699	21702898	Metagenomic biomarker discovery and explanation.	Segata	2011	2	10.1186/gb-2011-12-6-r60	True	[10521349, 11867112, 18698038, 20339085, 20679230, 18407065, 16497592, 16188921, 19235886, 16531752, 19878467, 19931263, 19819907, 17943116, 17183312, 18779823, 20368178, 18648509, 15845853, 14961025, 15978389, 1377787, 18487399, 11309499, 16646809, 18097463, 12097347, 20648230, 19043404, 16679014, 16880384, 20547594, 17943117, 17255551, 20428222, 19515961, 20130030, 16332807, 18803844, 19696045,…
2717	17586664	Naive Bayesian classifier for rapid assignment of rRNA sequences into the new bacterial taxonomy.	Wang	2007	2	10.1128/AEM.00062-07	True	[9331369, 10592170, 10666718, 11869452, 15608200, 15808357, 12912825, 15774689, 11195588, 16332807, 7524021, 12147459, 8332525, 11483581, 11526051, 16880384, 12054223, 7651244, 10592169, 1374624, 2112744]
2747	23592793	Exploring host-microbiota interactions in animal models and humans.	Kostic		2	10.1101/gad.212522.112	True	[19109309, 22763455, 3931918, 21508958, 21205640, 16781702, 18078689, 10615122, 23000899, 20937875, 20498852, 21575910, 22901536, 18521572, 21876150, 22012254, 19698716, 22238116, 19797770, 22695862, 22863420, 16931762, 21966276, 22284578, 20921418, 22914093, 18682555, 22726443, 20571116, 22797518, 17400769, 17220307, 21559394, 22516259, 20679230, 22788660, 22722865, 21282636, 18725970, 19048052,…
2768	22807668	Microbial co-occurrence relationships in the human microbiome.	Faust	2012	2	10.1371/journal.pcbi.1002606	True	[19657372, 16980956, 19478170, 17395828, 20194113, 21430787, 21169428, 21808637, 15573130, 16272510, 20003481, 21508958, 21775143, 21392406, 21113182, 20458099, 17601127, 19828884, 21778817, 18063722, 20117243, 20826648, 20368178, 22355685, 15697438, 21624126, 22698087, 22699609, 20534435, 19478181, 20333237, 10521342, 9623998, 12202830, 4129090, 19043404, 18524787, 7591109, 2777378, 20514044, 97…
2985	12778543	Testing for phylogenetic signal in comparative data: behavioral traits are more labile.	Blomberg		2	10.1111/j.0014-3820.2003.tb00285.x	True	[]
3008	23868918	The hologenomic basis of speciation: gut bacteria cause hybrid lethality in the genus Nasonia.	Brucker	2013	2	10.1126/science.1240659	True	[]
3016	28704569	A virulence-associated filamentous bacteriophage of Neisseria meningitidis increases host-cell colonisation.	Bille	2017	2	10.1371/journal.ppat.1006495	True	[9501229, 15007100, 11333996, 20132098, 15967821, 19065260, 26602366, 26548913, 16698301, 25670735, 19005496, 26567508, 27795361, 23840047, 25583528, 8146420, 23817612, 22064711, 21187931, 20180907, 9224885, 24907383, 11952904, 10097155, 26402455, 21183077, 19247442, 28384279, 26930706, 2457646, 21386889, 4979098, 23926326, 2760472, 8332064, 16864659, 12618369, 15612917, 11021916, 9353073, 110177…
3047	25609793	MEGAHIT: an ultra-fast single-node solution for large and complex metagenomics assembly via succinct de Bruijn graph.	Li	2015	2	10.1093/bioinformatics/btv033	True	[]
3050	25977477	CheckM: assessing the quality of microbial genomes recovered from isolates, single cells, and metagenomes.	Parks	2015	2	10.1101/gr.186072.114	True	[22584627, 23707974, 19648916, 19815760, 24482762, 19698104, 25388150, 22170421, 18464787, 24288371, 23422339, 12520025, 23892779, 22796954, 25289188, 24503942, 16159757, 20395967, 11997333, 24165883, 21034504, 22134646, 23892899, 19878267, 21827705, 21358620, 19377059, 23851394, 22147368, 23942190, 25650158, 24288324, 22936250, 23277585, 21914898, 24709563, 20421198, 23801761, 17943116, 14961025…
3051	31730192	GTDB-Tk: a toolkit to classify genomes with the Genome Taxonomy Database.	Chaumeil	2019	2	10.1093/bioinformatics/btz848	True	[27774985, 29979655, 28787424, 31181071, 22039361, 25398905, 11986643, 20211023, 30504855, 26578580, 15701695, 21034504, 21436145, 28894102, 30148503, 30661755, 29905870, 23942190]
3059	2231712	Basic local alignment search tool.	Altschul		2	10.1016/S0022-2836(05)80360-2	True	[]
3089	31719140	Ecology and Host Identity Outweigh Evolutionary History in Shaping the Bat Microbiome.	Lutz	2019	2	10.1128/mSystems.00511-19	True	[22699609, 27383981, 29290090, 25368157, 29995839, 27861590, 29245010, 28108758, 30532043, 29021598, 29693635, 22276533, 25368606, 30143055, 26393325, 28230052, 24304129, 30417109, 29871947, 12065044, 29162842, 29890975, 20421465, 29230893, 27463672, 21103409, 28502120, 26042099, 22519571, 27909426, 28289731, 24680670, 18497261, 26811460, 26056874, 21407241, 22541361, 19892944, 29229828, 29861509…
3104	10592175	The COG database: a tool for genome-scale analysis of protein functions and evolution.	Tatusov		2	10.1093/nar/28.1.33	True	[9368752, 9379893, 5449325, 8748022, 9381171, 9381173, 9666332, 9254694, 7508076, 10381871, 9351339, 7984417]
3146	17664430	Long-term maintenance of species-specific bacterial microbiota in the basal metazoan Hydra.	Fraune	2007	2	10.1073/pnas.0703375104	True	[15894105, 16407106, 16239845, 17055441, 17215830, 17437634, 3186697, 9738911, 17174108, 16332807, 9872781, 15128508, 15861209, 7063873, 1987160, 14985472, 28304607]
3147	31527278	Microbiome composition shapes rapid genomic adaptation of <i>Drosophila melanogaster</i>.	Rudman	2019	2	10.1073/pnas.1907787116	True	[22481358, 24354456, 29146812, 30686736, 30705186, 24136507, 20952088, 26347030, 17830190, 30968509, 23763752, 29449486, 29158555, 17730400, 30478871, 18497261, 27861590, 28230052, 30206171, 29629413, 27039196, 10851160, 27795568, 17183312, 22980325, 22972297, 23391737, 30510004, 24847735, 24773032, 25737238, 28502120, 27034283, 31863671, 25271286, 29934334, 16331839, 18298646, 22913798, 25319083…
3180	23719154	The inconstant gut microbiota of Drosophila species revealed by 16S rRNA gene analysis.	Wong	2013	2	10.1038/ismej.2013.86	True	[22693451, 22276533, 15322271, 19797770, 21048801, 20383131, 21624126, 21966276, 17400769, 22674335, 17220307, 15774760, 17943117, 21531334, 17761848, 22807668, 21379339, 19383763, 18974344, 16269686, 20236171, 20616278, 19725865, 18497261, 18794915, 22972295, 21175905, 16783009, 16423014, 22558460, 23140990, 21596990, 23145888, 21103409, 19924154, 14734327, 22617141, 20203603, 17681150, 22586494…
3188	24588973	Root microbiome relates to plant host evolution in maize and other Poaceae.	Bouffaud	2014	2	10.1111/1462-2920.12442	True	[]
3192	24379374	Quantitative divergence of the bacterial root microbiota in Arabidopsis thaliana relatives.	Schlaeppi	2013	2	10.1073/pnas.1321597111	True	[23154261, 23373698, 22859207, 22859206, 20921408, 16153029, 16893672, 20192749, 19043404, 20203603, 20740026, 22972295, 22617141, 21472014, 23576752, 21886785, 21426364, 16003473, 11391463, 23457551, 20383131, 22134646, 16332807, 16885294, 22004523, 19088312, 18279342, 11846879, 20414647, 19370066, 22965088, 15640222, 22497673, 18497261, 21508958, 21885731, 21103409]
3210	24196324	Rhizosphere microbiome assemblage is affected by plant development.	Chaparro	2013	2	10.1038/ismej.2013.196	True	[21535470, 22645318, 19854857, 19143988, 23293028, 23347044, 23135227, 16669762, 23702516, 10103274, 22445190, 22564542, 18083870, 22859207, 464561, 23383346, 16684604, 19095898, 18184065, 12228491, 20682788, 18635546, 12423023, 17635216, 21895914, 11679357, 23385369, 17601128, 20599610, 19587772, 21408168, 19719591, 19133141, 16348448, 18043615, 17743931, 16025342, 18616582, 21886785, 11558269, …
3220	25605935	Structure, variation, and assembly of the root-associated microbiomes of rice.	Edwards	2015	2	10.1073/pnas.1414592112	True	[15845853, 19154225, 2643474, 16669762, 22564542, 23373698, 21551032, 22859207, 22859206, 24379374, 23576752, 21764952, 24146861, 17594176, 20566857, 21970692, 22189496, 24699258, 16825646, 23223815, 15879261, 22213055, 8561466, 23555916, 11702082, 19609258, 21914097, 9184013, 23765881, 9782487, 19897353, 24410836, 16456409, 20333224, 20668239, 14684838, 14701912, 20383131]
3249	21551032	Deciphering the rhizosphere microbiome for disease-suppressive bacteria.	Mendes	2011	2	10.1126/science.1203980	True	[]
3253	28275097	Simplified and representative bacterial community of maize roots.	Niu	2017	2	10.1073/pnas.1616148114	True	[22859206, 26184915, 27402057, 22859207, 26633631, 25367329, 27358031, 19243436, 25605935, 25232638, 26755604, 26725246, 18754043, 27027293, 26811460, 26633628, 25279917, 25732063, 25999513, 23373698, 22564542, 25620548, 25385629, 21596954, 22030749, 24743269, 23576752, 22126532, 22883414, 16751545, 23962203, 24524621, 11876429, 26243728, 24379374, 25732064, 21764952, 23457551, 25266034, 25974302…
3268	24571749	Improved plant resistance to drought is promoted by the root-associated microbiome as a water stress-dependent trait.	Rolli	2014	2	10.1111/1462-2920.12439	True	[]
3277	26962029	Network modules and hubs in plant-root fungal biomes.	Toju		2	10.1098/rsif.2015.1097	True	[25800616, 25639293, 25327887, 22564542, 20685969, 25605935, 22859206, 25430773, 21508958, 22972295, 23023125, 22796884, 21270894, 19739372, 15720642, 24148029, 24801150, 17388883, 26601279, 21244432, 23762515, 18331802, 23995388, 22808280, 18264105, 24250752, 21708667, 24204702, 21700674, 22772836, 17324286, 26032408, 17255551, 20709691, 20409185, 20383131, 25690897, 28313551, 24914678, 23028285…
3308	29975680	Drosophila melanogaster establishes a species-specific mutualistic interaction with stable gut-colonizing bacteria.	Pais	2018	2	10.1371/journal.pbio.2005710	True	[23391737, 12219091, 18689507, 20080750, 20203603, 21407244, 21596954, 17916580, 21508958, 28668769, 22572876, 21907145, 22053049, 23893105, 27231014, 25683709, 24194543, 21540243, 18218863, 28756953, 17681150, 21966276, 21631690, 24865556, 23967097, 28939605, 28371064, 28625783, 24348259, 15238529, 16820507, 26901228, 28699183, 28062579, 29290388, 28993620, 17400769, 17220307, 23719154, 26150460…
3321	28770836	The evolution of the host microbiome as an ecosystem on a leash.	Foster		2	10.1038/nature23292	True	[22674335, 22699609, 25974302, 22674334, 4999450, 25337874, 22968153, 26229597, 27452230, 26951680, 26479034, 26957597, 27111508, 26542567, 24348232, 22972295, 18794915, 26568407, 16780529, 11934359, 23185130, 27034285, 26284777, 26002180, 30164232, 28562970, 22913725, 11682112, 26657899, 15692054, 24733936, 27306664, 17915960, 23142047, 24056930, 21998396, 27027293, 15260992, 23112184, 19556980,…
3327	29358735	Microbial community assembly in wild populations of the fruit fly Drosophila melanogaster.	Adair	2018	2	10.1038/s41396-017-0020-x	True	[20565040, 22826227, 22988916, 25909977, 23186268, 22615407, 27527985, 26296066, 25604788, 24242251, 23719154, 26567306, 24865556, 28625783, 21966276, 23967097, 28371064, 17681150, 27461737, 27916383, 27060776, 23793624, 20383131, 20709691, 25177538, 25950956, 16584484, 17276902, 17400769, 22972295, 22796884, 24904535, 26894447, 23480449, 26207681, 25941371, 26859770, 27111508, 26150460, 24194543…
3328	28257456	Stochastic assembly produces heterogeneous communities in the Caenorhabditis elegans intestine.	Vega	2017	2	10.1371/journal.pbio.2000633	True	[17594176, 21885731, 15243158, 27014249, 20562281, 23828941, 21436049, 22674335, 25604788, 20203503, 21472014, 17055441, 21530737, 16820245, 23823492, 26296066, 25172020, 22452899, 15291645, 25516613, 24489873, 25599549, 15924569, 16480844, 16446070, 12136014, 27458727, 27119159, 4366476, 24168639, 22585961, 22184417, 11114525, 27317746, 26800234, 19503598, 19818806, 19837372, 15183927, 21731485,…
3329	31216282	Neutrality in the Metaorganism.	Sieber	2019	2	10.1371/journal.pbio.3000298	True	[15505215, 21353592, 24009397, 24679531, 25174994, 27383981, 28301775, 29162937, 27039196, 21737250, 23391737, 27555308, 29489753, 26636661, 12944964, 22341498, 16584484, 17937674, 19924158, 20705897, 23802583, 22674335, 26821617, 26296066, 27527985, 25157131, 29532031, 25604788, 29358735, 27907842, 29199080, 27306690, 29523192, 23808329, 27317746, 27160191, 26800234, 28386252, 28466840, 23398547…
3410	25941371	Metabolic dependencies drive species co-occurrence in diverse microbial communities.	Zelezniak	2015	2	10.1073/pnas.1421834112	True	[19719632, 19444205, 22945443, 22972297, 23653623, 20203603, 23858463, 22959348, 19946288, 23480449, 24632350, 24113642, 18063722, 18196313, 22963408, 23851393, 17353934, 21124952, 22319433, 20668487, 20458099, 22807668, 21900968, 20802497, 20497531, 24994654, 23664259, 10592173, 19541911, 16513982, 22806145, 23892899, 19926669, 20525638, 20212490]
3411	23480449	Microbial syntrophy: interaction for the common good.	Morris		2	10.1111/1574-6976.12019	True	[]
3432	20100214	Novel cooperation experimentally evolved between species.	Harcombe	2010	2	10.1111/j.1558-5646.2010.00959.x	True	[]
3452	24794435	Metabolic resource allocation in individual microbes determines ecosystem interactions and spatial dynamics.	Harcombe	2014	2	10.1016/j.celrep.2014.03.070	True	[16738554, 18414488, 18483554, 9891813, 911982, 20657658, 19127304, 19514844, 19808041, 23209390, 4386842, 12097644, 23646164, 20164865, 17943117, 24385891, 18497287, 22319437, 21983269, 22158444, 18068192, 15904518, 20576029, 20100214, 23818838, 20802497, 23658554, 20133857, 3254942, 22479509, 12110887, 23741341, 19011107, 21124952, 21592777, 21956031, 9884219, 11700341, 7028228, 23584513, 22972…
3519	19451168	Fast and accurate short read alignment with Burrows-Wheeler transform.	Li	2009	2	10.1093/bioinformatics/btp324	True	[19218350, 19228804, 18697769, 19351619, 18227115, 19261174, 18684737, 15882139, 18714091, 18227114, 18974170, 19357099, 18307793]
3523	31779668	Improved metagenomic analysis with Kraken 2.	Wood	2019	2	10.1186/s13059-019-1891-0	True	[27852649, 25879410, 27071849, 24580807, 30445993, 26778510, 31398336, 25822481, 29939994, 29444186, 29097759, 28590234, 15256412, 29750242, 30020410, 26834722, 10831447, 26074881, 30148503, 29491419, 22139910, 26209798, 25651527, 16796549, 8743706, 26407535, 22688413, 22009675, 12169615]
3788	26436640	Deterministic processes vary during community assembly for ecologically dissimilar taxa.	Powell	2015	2	10.1038/ncomms9444	True	[16623725, 16701253, 15592411, 20705897, 25214628, 22580365, 25733885, 16121181, 19270679, 16525463, 26378320, 21803902, 16959965, 16329892, 16855582, 23940339, 24402225, 23385579, 17542939, 19341153, 22563423, 22764497, 16511493, 25558367, 20412280, 16151147, 20673286, 10719199, 18695234, 23756036, 25400630, 25971588, 25430773, 8674967, 23635043, 10583997, 17406487, 19500385, 24580036, 22543370,…
3829	24348232	Ecological modeling from time-series inference: insight into dynamics and stability of intestinal microbiota.	Stein	2013	2	10.1371/journal.pcbi.1003388	True	[21508958, 22683238, 23377500, 21992951, 23013615, 20140211, 21099116, 21402903, 13895061, 14247721, 22411464, 22424233, 15831718, 22972295, 21624126, 22861804, 20686513, 20847294, 22006564, 22718773, 18043614, 18695234, 21871249, 23323867, 23319552, 22807668, 22089878, 22577356, 23597788, 21702898, 22174245, 23028285, 23670539, 16882654, 22784572, 23178636, 22876171, 17981942, 11983907, 12843395…
3969	24778240	Syntrophic exchange in synthetic microbial communities.	Mee	2014	2	10.1073/pnas.1405641111	True	[18675483, 22722235, 22387100, 23959872, 19378995, 22178928, 21847113, 20534565, 21835622, 16729848, 23892755, 17267602, 20100214, 20823845, 22479509, 24285359, 19127304, 21152428, 17353934, 24204896, 21124952, 20333237, 21123647, 11904428, 15933025, 10386596, 22194640, 21592777, 16098526, 17784858, 15150242, 21531828, 8971704, 12081967, 24189731, 21596954, 19633652, 10811905, 24293649, 21470960]
1	33816335	Role and Mechanism of Gut Microbiota in Human Disease.	Chen	2021	1	10.3389/fcimb.2021.625913	False	[33270896, 33149296, 32690973, 28252037, 31686270, 28449715, 19399218, 28073366, 26274050, 30670819, 32005980, 28190580, 32832679, 30862856, 30171065, 27863813, 23000955, 29764499, 29362454, 30054529, 33037768, 26218677, 27411015, 33388204, 31324279, 32023431, 28365886, 32126303, 31350179, 32092186, 32887946, 32820119, 31221845, 29857583, 28176819, 32500037, 28843021, 28195358, 31544699, 28506555…
13	31810497	Advancing functional and translational microbiome research using meta-omics approaches.	Zhang	2019	1	10.1186/s40168-019-0767-6	False	[20203603, 27541692, 24997786, 22411464, 22424233, 21677749, 27819657, 26229597, 29590046, 23235292, 29112885, 28953883, 18239669, 28530702, 26396057, 29555994, 27591027, 26972811, 27814885, 29866037, 26883326, 30371894, 22699609, 24336217, 27173935, 29378630, 30030445, 29311644, 29335555, 27168102, 7763732, 32160905, 27723761, 27343061, 28052195, 31009573, 22674330, 29042495, 19636438, 26425705,…
28	33757361	Microbial community composition interacts with local abiotic conditions to drive colonization resistance in human gut microbiome samples.	Baumgartner	2021	1	10.1098/rspb.2020.3106	False	[26439296, 28260787, 30546094, 27239562, 21099116, 4999450, 23240815, 27329806, 31167904, 24096337, 32310938, 31384011, 25070807, 26951680, 26768901, 27798599, 18505588, 23995682, 29276172, 19946288, 27111508, 20062525, 20157339, 19966814, 23994646, 9541554, 25748176, 22290405, 20709691, 23630581, 29629420, 23985870, 20876719, 18199029, 12050662, 26996765, 28494240, 27869789, 18247153, 3417352, 1…
61	31417197	Simple animal models for microbiome research.	Douglas	2019	1	10.1038/s41579-019-0242-1	False	[28375652, 28939559, 30737344, 27790190, 14580264, 28129860, 27317746, 29223977, 19008873, 22983029, 23913848, 28420790, 24194543, 29975680, 29317508, 28625783, 24504482, 30524133, 30353179, 23391737, 17664430, 24003149, 10963683, 28581841, 30635418, 19649264, 29764668, 22411464, 27140688, 20815823, 28770836, 26542567, 30398151, 30723205, 18218863, 27907842, 24242251, 30389767, 30510004, 23719154…
79	27698616	Human Microbiota and Ophthalmic Disease.	Lu	2016	1		False	[22904687, 20203603, 21677747, 16483921, 21862983, 26598094, 23797046, 23360154, 19828129, 17264481, 17943116, 19620859, 12789534, 21571682, 18828852, 15345408, 18502944, 25132249, 18421238, 22836761, 18055811, 10204611, 2060675, 26207304, 23601798, 23415422, 15488812, 23430175, 16159721, 11101574, 23857416, 26065447, 18572051, 25180891, 14507880, 26370944, 26287682, 22491358, 23880529]
94	35576592	The Oscillating Gut Microbiome and Its Effects on Host Circadian Biology.	Litichevskiy	2022	1	10.1146/annurev-nutr-062320-111321	False	[]
100	28512250	Introduction to the human gut microbiota.	Thursby	2017	1	10.1042/BCJ20160510	True	[9505873, 15790844, 19026645, 16741115, 27541692, 4639749, 23089410, 23821742, 27383983, 27126036, 27048892, 27711063, 4598229, 24714158, 23308262, 10543789, 26311042, 24997786, 23185130, 19892944, 23236009, 26996765, 24848255, 25651996, 20668239, 24112053, 22719832, 23926244, 15306608, 26308884, 21846980, 17594176, 20847294, 20571116, 20498852, 22797518, 15466557, 23079287, 24238818, 26499895, 2…
101	16741115	Metagenomic analysis of the human distal gut microbiome.	Gill		1	10.1126/science.1124234	True	[15790844, 15831718, 16033867, 16009137, 15260992, 15505215, 15821725, 10831436, 15001713, 0, 12381787, 11997164, 14681412, 12969510, 15845853, 6320630, 11427691, 7747937, 10679049, 12427975, 15337120, 15755953, 11111076, 15013758, 10426807, 8743980, 8968052, 9914304, 6416166]
103	22972298	Genomic approaches to studying the human microbiota.	Weinstock		1	10.1038/nature11553	True	[15790844, 19259327, 20655994, 12473298, 21840927, 20203603, 22699609, 8550487, 9687477, 2430518, 16188921, 16267321, 18180751, 19259328, 20352091, 19018661, 13486607, 18678663, 19380465, 6372032, 21466955, 21825084, 21475195, 22002980, 21992957, 20338517, 20489017, 16123304, 21129126, 17403942, 16880384, 19819907, 22699610, 19796657, 20880993, 21048977, 20711427, 16561946, 4639749, 21508958, 227…
104	30938752	Identification and evaluation of the microbiome in the female and male reproductive tracts.	Koedooder		1	10.1093/humupd/dmy048	True	[]
105	25983555	Metagenomics: tools and insights for analyzing next-generation sequencing data derived from biodiversity studies.	Oulas	2015	1	10.4137/BBI.S12462	True	[15568985, 22162995, 21261896, 15845853, 18817891, 21223339, 24112684, 20927138, 23939372, 19046360, 23227023, 22676420, 22385317, 22224750, 22919912, 18294206, 24402360, 21702898, 14961025, 14526037, 15001713, 18576944, 11156611, 9705713, 16880384, 23113967, 23894647, 18846085, 22587947, 18192407, 18987734, 22021376, 22170427, 19997069, 15140833, 23320958, 11120685, 20724458, 11504945, 18349386,…
107	24873878	Arthritis susceptibility and the gut microbiome.	Taneja	2014	1	10.1016/j.febslet.2014.05.034	True	[16932734, 2446635, 17911286, 18050377, 20360042, 19895906, 20236320, 21532483, 17543151, 19575154, 20547657, 19480999, 20656465, 19963349, 21034976, 24418741, 19841183, 19464122, 22576262, 20506214, 20192991, 24456966, 23534379, 9553272, 17207381, 10992514, 18528968, 11465721, 19719658, 19478349, 21862983, 3052092, 12850203, 11254595, 22553482, 17024229, 10943631, 19898491, 22566627, 7981990, 74…
108	26963409	Formation of short chain fatty acids by the gut microbiota and their impact on human metabolism.	Morrison	2016	1	10.1080/19490976.2015.1134082	True	[12711604, 12496283, 12684041, 8633856, 25268552, 12740060, 21389180, 26025070, 21698299, 15960680, 16672507, 16925864, 24553467, 15388697, 22343308, 19807780, 21388423, 26516911, 14519799, 23140640, 24478468, 24021287, 25319745, 23536013, 7698571, 20602497, 1541601, 19523724, 26156796, 8549946, 14747692, 23063526, 25036629, 18305141, 20592272, 22684624, 25171217, 23060857, 24136789, 11427691, 23…
109	24999296	Gut microbioma population: an indicator really sensible to any change in age, diet, metabolic syndrome, and life-style.	Annalisa	2014	1	10.1155/2014/901308	True	[22805182, 17126766, 17209175, 14704509, 23577239, 16926275, 9366651, 22645105, 12365955, 12119568, 15495229, 14649370, 12673784, 15823970, 15326465, 15804659, 16326822, 12673784, 20428615, 20202574, 23360386, 17434869, 10777411, 19562079, 23023125, 20203603, 14657823, 21177896, 18549407, 15821725, 24003922, 22535377, 20865020, 22265028, 22828956, 19892944, 20664075, 8777246, 15831718, 17594176, …
110	25651996	The composition of the gut microbiota throughout life, with an emphasis on early life.	Rodríguez	2015	1	10.3402/mehd.v26.26050	True	[18177778, 18725970, 24625129, 24848255, 16187156, 12066942, 18281199, 22776980, 15659699, 23331561, 23840569, 24223144, 24614698, 10548107, 11276208, 17332189, 21264056, 23333552, 15974839, 23976878, 17594176, 24112053, 20571116, 19143664, 20434324, 15831718, 20203603, 21846980, 20668239, 22699611, 24997043, 20566857, 15306608, 23926244, 22719832, 22972295, 23761281, 22385401, 16497592, 23842501…
111	29650468	Exploring Bacteroidetes: Metabolic key points and immunological tricks of our gut commensals.	Gibiino	2018	1	10.1016/j.dld.2018.03.016	True	[]
112	30944304	Perinatal factors affect the gut microbiota up to four years after birth.	Fouhy	2019	1	10.1038/s41467-019-09252-4	True	[24899389, 24892638, 16819463, 22699611, 27306663, 20566857, 20668239, 17594176, 28095889, 23303303, 29410448, 23486391, 22948872, 25217979, 25114261, 29228972, 24468033, 25332768, 29884786, 27475754, 29207565, 23401405, 20409714, 20864478, 23087909, 24584251, 20434324, 25974306, 22153774, 24908147, 24237701, 27594848, 22972295, 21885731, 25650398, 29795209, 24529620, 27136545, 22126419, 26849801…
115	23748339	The abundance and variety of carbohydrate-active enzymes in the human gut microbiota.	El Kaoutari	2013	1	10.1038/nrmicro3050	True	[12095479, 6320630, 22699611, 18838391, 23130351, 18203540, 17085431, 18180751, 18266855, 22254008, 15831718, 19363078, 8535779, 22297845, 22719234, 22699609, 20925655, 19864254, 17298367, 22491358, 22343308, 8687420, 23150581, 20203603, 11427691, 11750804, 12656175, 20105245, 18926133, 15790854, 8352747, 9345621, 16232518, 1747104, 16968696, 23212374, 17973645, 18848471, 20889000, 18518825, 2267…
116	25156449	Starving our microbial self: the deleterious consequences of a diet deficient in microbiota-accessible carbohydrates.	Sonnenburg	2014	1	10.1016/j.cmet.2014.07.003	True	[23416520, 24226773, 2181501, 19898491, 22513036, 12496283, 893060, 4118696, 17823788, 18838391, 20662929, 22674335, 23985875, 24336217, 12840228, 20679230, 24412651, 20847294, 19018661, 23748339, 21596954, 22018234, 22572875, 24226770, 19366864, 20376150, 23150581, 13066743, 23426893, 23380084, 24062455, 22863002, 22491358, 23146568, 23985870, 23955152, 16033867, 17183309, 22506074, 23536013, 12…
117	22940212	Bacteria as vitamin suppliers to their host: a gut microbiota perspective.	LeBlanc	2012	1	10.1016/j.copbio.2012.08.005	True	[]
118	20101384	The environment within: how gut microbiota may influence metabolism and body composition.	Vrieze	2010	1	10.1007/s00125-010-1662-7	True	[19327360, 18380992, 18779823, 12583961, 15836891, 11333990, 18726585, 9603719, 17652652, 19043404, 17943117, 12923294, 16553872, 10630441, 11772630, 10569223, 17594176, 17183309, 9758810, 19018661, 15505215, 17183312, 15790844, 17210919, 18931303, 16033867, 18407065, 19050675, 19164560, 19498350, 18326589, 17167474, 18089955, 17456850, 18326786, 17823788, 16253646, 11024006, 10940278, 19107872, …
119	11427691	Short-chain fatty acids and human colonic function: roles of resistant starch and nonstarch polysaccharides.	Topping		1	10.1152/physrev.2001.81.3.1031	True	[]
121	18088401	Gut flora, Toll-like receptors and nuclear receptors: a tripartite communication that tunes innate immunity in large intestine.	Lundin	2007	1	10.1111/j.1462-5822.2007.01108.x	True	[]
122	15131523	The role of GABA in the pathophysiology and treatment of anxiety disorders.	Nemeroff		1		True	[]
123	15629203	Don't worry 'B' happy!: a role for GABA(B) receptors in anxiety and depression.	Cryan		1	10.1016/j.tips.2004.11.004	True	[]
124	22612585	γ-Aminobutyric acid production by culturable bacteria from the human intestine.	Barrett	2012	1	10.1111/j.1365-2672.2012.05344.x	True	[]
125	21876150	Ingestion of Lactobacillus strain regulates emotional behavior and central GABA receptor expression in a mouse via the vagus nerve.	Bravo	2011	1	10.1073/pnas.1102999108	True	[20600016, 21303428, 19481599, 19404271, 17159985, 15133062, 21054680, 21282636, 16887154, 18819774, 15944073, 14744255, 15629203, 20664519, 19053980, 19338686, 15322027, 19029003, 16361309, 19179624, 20519636, 2864480, 19162011, 1590953, 18723164, 11943827, 15765388, 17339238, 18339373, 15333677, 17498817, 17171558, 20966022, 20974015, 16928868, 19571138, 18364065, 19876409, 10461223, 15857622, …
126	11051338	Serotonin: a mediator of the brain-gut connection.	Kim		1	10.1111/j.1572-0241.2000.03177.x	True	[]
128	29902437	Gut Microbiota Regulation of Tryptophan Metabolism in Health and Disease.	Agus		1	10.1016/j.chom.2018.05.003	True	[]
129	26628041	Peripheral Serotonin: a New Player in Systemic Energy Homeostasis.	Namkung	2015	1	10.14348/molcells.2015.0258	True	[19520831, 3045841, 21068163, 11790410, 21859903, 130678, 20935662, 23050510, 25485911, 2840925, 5298337, 17241888, 23390020, 22912815, 8873272, 18571247, 21903748, 9758240, 9329071, 12142539, 2906446, 19650771, 20581837, 21047143, 25426873, 20719859, 17316471, 18039773, 20837046, 1933336, 16601191, 21190985, 14960274, 17363069, 21459634, 15315909, 18209729, 16093733, 9771748, 25864946, 24218571,…
130	30442802	The gut microbiota at the intersection of diet and human health.	Gentile		1	10.1126/science.aau5812	True	[]
132	29738477	Microbiome Responses to an Uncontrolled Short-Term Diet Intervention in the Frame of the Citizen Science Project.	Klimenko	2018	1	10.3390/nu10050576	True	[26555712, 28179361, 29018189, 29041989, 23719380, 24629344, 24691073, 27524815, 26590418, 27383980, 24336217, 26416813, 21885731, 17581811, 22699609, 20203603, 24036685, 27047589, 28467461, 25146375, 20534432, 25819674, 20383131, 26651617, 16820507, 23975157, 22711789, 23013615, 24076764, 24910773, 21702898, 23444143, 16096348, 25950956, 21508958, 27126040, 22491358, 19222573, 22572875, 23038174…
134	28393285	Gut microbiota functions: metabolism of nutrients and other food components.	Rowland	2017	1	10.1007/s00394-017-1445-8	True	[24861948, 20203610, 22674330, 22184244, 26338727, 23992996, 1541601, 23514803, 24412651, 12496283, 18812643, 15182395, 24781306, 25598765, 16672507, 17056678, 19807780, 24553467, 24757212, 15028695, 27928878, 16740940, 10449780, 23946088, 17189447, 22370444, 25016597, 5486278, 1938669, 9176210, 2286579, 27123663, 1551534, 27869680, 3214155, 3145708, 8425681, 23466556, 17642254, 19160346, 2302979…
135	29562591	The Western Diet-Microbiome-Host Interaction and Its Role in Metabolic Disease.	Zinöcker	2018	1	10.3390/nu10030365	True	[21180977, 28793996, 28322183, 24102801, 27912772, 27733404, 28676132, 29190789, 28714422, 24667658, 28193285, 27825941, 28714425, 21696306, 28792013, 23779232, 22412075, 21674008, 24148709, 26514947, 23001745, 27309597, 24158434, 27301975, 28282859, 24336217, 25231862, 25731162, 18407065, 23474681, 27193154, 29310122, 26762459, 27906159, 27889451, 22826636, 27385119, 7207524, 27642234, 9614157, …
136	30483273	Inflammatory Links Between High Fat Diets and Diseases.	Duan	2018	1	10.3389/fimmu.2018.02649	True	[23167948, 15286738, 19056664, 23303913, 26154278, 27566530, 26029487, 19043404, 23985870, 20808947, 23091640, 25352002, 17914958, 11694623, 25180260, 30082748, 28808842, 25993679, 18854155, 16002529, 22417140, 11723062, 15621062, 21633179, 19633658, 26321659, 23707515, 29152605, 27256112, 21911747, 24029730, 23441226, 27547764, 21257748, 17579207, 25071151, 28697184, 27133419, 28765173, 22848385…
137	31022973	Precision Nutrition and the Microbiome, Part I: Current State of the Science.	Mills	2019	1	10.3390/nu11040923	True	[26824647, 15790844, 25983555, 29934437, 24574795, 29657127, 30019700, 25825594, 29507896, 26129865, 29471863, 29223004, 28454555, 24902044, 25651996, 28095889, 29018787, 25974306, 27475754, 26412384, 28785253, 24901968, 24584251, 22699611, 15831718, 26306392, 30944304, 28826938, 21539582, 27126039, 24997786, 21508958, 21885731, 27068581, 23828941, 19693277, 22972295, 30718869, 26951067, 29348587…
138	28675945	Impact of dietary fat on gut microbiota and low-grade systemic inflammation: mechanisms and clinical implications on obesity.	Cândido	2017	1	10.1080/09637486.2017.1343286	True	[]
140	22700822	Saturated fat stimulates obesity and hepatic steatosis and affects gut microbiota composition by an enhanced overflow of dietary fat to the distal intestine.	de Wit	2012	1	10.1152/ajpgi.00488.2011	True	[]
141	28806407	Low fermentable oligosaccharides, disaccharides, monosaccharides and polyols (FODMAP) diet improves symptoms in adults suffering from irritable bowel syndrome (IBS) compared to standard IBS diet: A meta-analysis of clinical studies.	Varjú	2017	1	10.1371/journal.pone.0182942	True	[27144617, 16678561, 11786669, 19384249, 21333898, 15926760, 16469679, 26255043, 20166844, 22426087, 15274671, 17267314, 22730468, 15625650, 27397586, 25473176, 11424515, 19559137, 24829543, 23644955, 16391571, 23659729, 11244249, 22489905, 18325967, 14984370, 19008265, 20083814, 7912305, 25922675, 21224837, 25410635, 17000196, 18456565, 20659225, 27746233, 23588241, 17483191, 25982757, 8721797, …
142	27664186	Restriction of FODMAP in the management of bloating in irritable bowel syndrome.	Wong		1	10.11622/smedj.2016152	True	[20594245, 24357350, 14645642, 10457044, 16678561, 9659166, 18422817, 10877233, 19521341, 11053260, 23644955, 23659729, 19559137, 10638576, 16391571, 17488254, 16410032, 10979349, 16454838, 25458546, 8721797, 14971837, 24076059, 18456565, 20659225, 21615553, 23701141, 25473176, 24914395, 9146781, 25903636, 25982757, 23820783, 22778791, 15817527, 24707231, 25819140, 25716701, 25871564, 22446969, 2…
143	27334430	Celiac disease: understanding the gluten-free diet.	Bascuñán	2016	1	10.1007/s00394-016-1238-5	True	[9161969, 24566442, 11040186, 9759948, 24124879, 19669133, 9862821, 11276208, 18509534, 19318930, 7155669, 15357948, 9822315, 23083987, 11258175, 24901744, 16448474, 19462323, 24076059, 19755695, 26608460, 15591503, 15882378, 24039358, 10524652, 9892874, 16480395, 15285531, 17032202, 15825119, 25304452, 17383983, 10192194, 22258271, 26438584, 25956012, 17200705, 23083995, 19351412, 24355936, 2407…
144	23801097	Beyond weight loss: a review of the therapeutic uses of very-low-carbohydrate (ketogenic) diets.	Paoli	2013	1	10.1038/ejcn.2013.116	True	[14769489, 6061736, 21441072, 14769483, 19640952, 4865971, 22041813, 16848698, 22327146, 19400750, 17663761, 11374180, 12679447, 17341711, 18635428, 15588283, 15466943, 23632752, 18282589, 18175736, 16476868, 11563479, 19082851, 12097663, 15930434, 20645852, 10365981, 1278601, 8604657, 15767618, 16652223, 16318637, 18495047, 23460912, 17509459, 21371020, 18070095, 21852870, 15699220, 17448569, 16…
145	22509165	The ketogenic diet as a treatment paradigm for diverse neurological disorders.	Stafstrom	2012	1	10.3389/fphar.2012.00059	True	[18207302, 12232767, 19231995, 20188215, 19879153, 18593281, 18990309, 16807920, 16504479, 20041940, 19149582, 19049593, 18241053, 18281154, 21635175, 11918434, 12693778, 18717710, 19300863, 17041593, 16940764, 21133850, 11879337, 20847399, 17509459, 19664276, 19408168, 21939657, 22178860, 17241212, 21147038, 10805800, 21411859, 21441072, 17403035, 18301085, 20374433, 20656714, 15679509, 18823325…
146	30682843	The Effects of Dietary Pattern during Intensified Training on Stool Microbiota of Elite Race Walkers.	Murtaza	2019	1	10.3390/nu11020261	True	[27127406, 19892944, 24887286, 22699611, 25021423, 28360096, 28797298, 30249148, 28012184, 27086880, 20383131, 21212162, 28025202, 27513472, 26891166, 21508958, 21885731, 29143816, 23326225, 18936492, 7574628, 25551453, 22101049, 0, 28390422, 26184884, 29152255, 25418480, 24336217, 28191503]
147	18742621	Epilepsy in Children: With Particular Reference to the Ketogenic Diet.	Cooder		1		True	[]
148	19368291	[Ketogenic diets: additional benefits to the weight loss and unfounded secondary effects].	Pérez-Guisado		1		True	[]
149	28361745	Short-term impact of a classical ketogenic diet on gut microbiota in GLUT1 Deficiency Syndrome: A 3-month prospective observational study.	Tagliabue	2016	1	10.1016/j.clnesp.2016.11.003	True	[]
150	29703936	Ketogenic diet enhances neurovascular function with altered gut microbiome in young healthy mice.	Ma	2018	1	10.1038/s41598-018-25190-5	True	[22048062, 23601373, 9068780, 3494027, 27316551, 22622580, 26528128, 25411471, 15388697, 22437156, 27143680, 18990309, 28701250, 15728303, 12693778, 16229744, 16180224, 18648382, 28427869, 27594980, 23801246, 18079107, 27829242, 20383131, 29135456, 27058556, 24376446, 17397470, 28361745, 27698916, 26100928, 25495462, 27629100, 27383313, 23223453, 8967461, 16001018, 14769489, 26721390, 21179166, 2…
151	28702003	Reduced Mass and Diversity of the Colonic Microbiome in Patients with Multiple Sclerosis and Their Improvement with Ketogenic Diet.	Swidsinski	2017	1	10.3389/fmicb.2017.01141	True	[24746689, 27239035, 25402818, 27145057, 27352007, 22567104, 17099228, 27133768, 26367776, 18678605, 11403393, 16917237, 20889010, 26723852, 25677681, 27176462]
152	30007420	The Gut Microbiota Mediates the Anti-Seizure Effects of the Ketogenic Diet.	Olson		1	10.1016/j.cell.2018.06.051	True	[]
153	14769489	The therapeutic implications of ketone bodies: the effects of ketone bodies in pathological conditions: ketosis, ketogenic diet, redox states, insulin resistance, and mitochondrial metabolism.	Veech		1	10.1016/j.plefa.2003.09.007	True	[]
154	10660394	Early identification of refractory epilepsy.	Kwan		1	10.1056/NEJM200002033420503	True	[]
155	21382692	GLUT1 deficiency syndrome in clinical practice.	Klepper	2011	1	10.1016/j.eplepsyres.2011.02.007	True	[]
156	27239035	A Diet Mimicking Fasting Promotes Regeneration and Reduces Autoimmunity and Multiple Sclerosis Symptoms.	Choi	2016	1	10.1016/j.celrep.2016.05.009	True	[10837061, 26094889, 10929272, 16879296, 11796850, 24905167, 17548563, 20149931, 17254325, 20682002, 20395504, 15975943, 19444307, 21325617, 11967559, 16314919, 23407146, 22567104, 22500797, 20145127, 24440038, 10581222, 19494326, 17547851, 18678605, 11118283, 7684075, 22837037, 17890734, 20962642, 15771584, 18439226, 15955958, 17624658, 24485135, 9425002, 23812589]
157	23515148	Medium-chain triglyceride ketogenic diet, an effective treatment for drug-resistant epilepsy and a comparison with other ketogenic diets.	Liu		1	10.4103/2319-4170.107154	True	[]
158	22771252	Alternative diets to the classical ketogenic diet--can we be more liberal?	Miranda	2012	1	10.1016/j.eplepsyres.2012.06.007	True	[]
159	23294191	Use of the modified Atkins diet for treatment of refractory childhood epilepsy: a randomized controlled trial.	Sharma	2013	1	10.1111/epi.12069	True	[]
160	24386671	A decade of the modified Atkins diet (2003–2013): Results, insights, and future directions.	Kossoff		1	10.1016/j.yebeh.2013.09.032	True	[]
161	19220406	Efficacy, safety, and tolerability of the low glycemic index treatment in pediatric epilepsy.	Muzykewicz	2009	1	10.1111/j.1528-1167.2008.01959.x	True	[]
162	22041813	[The ketogenic diet: an underappreciated therapeutic option?].	Paoli		1		True	[]
163	30925707	The Influence of Meal Frequency and Timing on Health in Humans: The Role of Fasting.	Paoli	2019	1	10.3390/nu11040719	True	[23842429, 25404320, 30339785, 14067443, 14186149, 4173405, 1550041, 2674713, 11731392, 12835290, 20500929, 22456660, 23761483, 23877060, 28137935, 9155496, 28604169, 15191932, 17285790, 23176325, 24467926, 24268866, 28701389, 8503355, 7925222, 20554791, 17925472, 16953255, 11319656, 8460600, 26219416, 26414564, 2816798, 25231499, 23404961, 25698989, 27305952, 21385506, 27143546, 4413018, 7961882…
164	14769483	Pathways and control of ketone body metabolism: on the fringe of lipid biochemistry.	Fukao		1	10.1016/j.plefa.2003.11.001	True	[]
165	27594980	Ketogenic diet modifies the gut microbiota in a murine model of autism spectrum disorder.	Newell	2016	1	10.1186/s13229-016-0099-3	True	[24130822, 20603222, 25672526, 23618829, 24333160, 23755170, 22958973, 24847102, 25004237, 22638926, 12185100, 17559418, 24124012, 25414355, 26928523, 20618443, 20664075, 16157555, 25921831, 10921511, 20930076, 22295035, 24712423, 24412651, 20683204, 11578958, 24040367, 25731162]
166	28970732	Ketogenic diet poses a significant effect on imbalanced gut microbiota in infants with refractory epilepsy.	Xie		1	10.3748/wjg.v23.i33.6164	True	[23027099, 27448186, 23595016, 23944193, 24571117, 18823325, 25518023, 27470655, 18456557, 22470316, 22240327, 17332207, 26476148, 27882059, 21508958, 25411471, 24329946, 22724057, 17934448, 25860609, 19234110, 25263219, 27814521, 23273808, 23955772, 16820507, 17586664, 19801464, 27401027, 16965695, 28258294, 25476529, 25310566, 25525379, 24141975]
167	30007242	Altered gut microbiome composition in children with refractory epilepsy after ketogenic diet.	Zhang	2018	1	10.1016/j.eplepsyres.2018.06.015	True	[]
168	30701077	The ketogenic diet influences taxonomic and functional composition of the gut microbiota in children with severe epilepsy.	Lindefeldt	2019	1	10.1038/s41522-018-0073-2	True	[23307560, 23384445, 21303428, 22968153, 21282636, 24336217, 17332207, 19054400, 9832569, 26801895, 27059297, 21702898, 23704938, 16905647, 24116354, 1331700, 2306235, 13827907, 26476454, 29238752, 24757212, 29804833, 29881810, 28596693, 29089173, 17189447, 21270894, 26742586, 26185077, 25964185, 26319874, 29139580, 26636660, 20563285, 23553152, 10940278, 11989838, 19865172, 25828455, 24412617, 2…
169	11563810	Gamma glutamyl transferase.	Whitfield		1	10.1080/20014091084227	True	[]
170	26536828	The maturation mechanism of γ-glutamyl transpeptidases: Insights from the crystal structure of a precursor mimic of the enzyme from Bacillus licheniformis and from site-directed mutagenesis studies.	Pica	2015	1	10.1016/j.bbapap.2015.10.006	True	[]
171	23750153	The Glutamate-Glutamine (GABA) Cycle: Importance of Late Postnatal Development and Potential Reciprocal Interactions between Biosynthesis and Degradation.	Hertz	2013	1	10.3389/fendo.2013.00059	True	[14010520, 8575340, 12480126, 9298241, 5361244, 17763943, 14340100, 8035188, 16537115, 18085555, 22306776, 14629697, 2434618, 4634833, 17847082, 16901981, 19751803, 22952278, 12059969, 11850497, 3338626, 22363264, 11746397, 17854388, 17440492, 17265468, 13813400, 11369436, 16745812, 17442042, 12468893, 22488332, 8567066, 7909484, 20989248, 13149232, 8974635, 22924626, 5962013, 33183, 22456708, 13…
173	22722865	Dietary-fat-induced taurocholic acid promotes pathobiont expansion and colitis in Il10-/- mice.	Devkota		1	10.1038/nature11225	True	[21682646, 16887567, 22001864, 21169997, 18407065, 19706296, 2636263, 16446402, 19709217, 19160346, 11102692, 19496818, 16887594, 1629348, 9143131, 5843709, 8818211, 223454, 12414744, 12180927, 21042588, 19369970, 8770874, 3598401]
174	27379055	Bifidobacteria and Their Role as Members of the Human Gut Microbiota.	O'Callaghan	2016	1	10.3389/fmicb.2016.00925	True	[23099913, 15790844, 19376856, 8174985, 25824997, 8501066, 19079887, 25326305, 21328111, 26275230, 20708860, 25838473, 24871429, 15815206, 21320731, 18535149, 21059476, 8216508, 15201403, 6020562, 21450362, 24314205, 23197173, 7956600, 7936820, 25523018, 25063659, 25420416, 25688064, 24814790, 23748339, 19011052, 14599042, 11772630, 24324818, 16125236, 24936345, 21270894, 7782892, 10847433, 12583…
175	26888450	Chronic consumption of a western diet induces robust glial activation in aging mice and in a mouse model of Alzheimer's disease.	Graham	2016	1	10.1038/srep21568	True	[1759558, 21532579, 22491860, 9666482, 21556001, 19734902, 24162737, 24570244, 16216938, 25866264, 15699220, 10546692, 15199035, 22221213, 0, 20004026, 16765602, 21093599, 24630364, 11930160, 18926603, 19801534, 20632195, 18674593, 24807222, 25732305, 23150908, 17220915, 18551625, 19388207, 14645205, 11337275, 25732305, 17018838, 16223549, 11694626, 24274089, 16899370, 19245800, 20970889, 1463709…
176	30655101	Dietary fat, the gut microbiota, and metabolic health - A systematic review conducted within the MyNewGut project.	Wolters	2018	1	10.1016/j.clnu.2018.12.024	True	[]
177	29033905	A Review on the Applications of Next Generation Sequencing Technologies as Applied to Food-Related Microbiome Studies.	Cao	2017	1	10.3389/fmicb.2017.01829	True	[25365290, 11024189, 27446009, 26894328, 27052719, 24602278, 8936376, 25756611, 22563494, 23793641, 23840468, 8856371, 12651960, 22029753, 23326376, 27688981, 20383131, 12837737, 26308033, 17391789, 19693277, 20880993, 22068540, 26911915, 23936168, 27709807, 18337718, 19589076, 25867897, 20709691, 19023044, 23475615, 27077825, 16473845, 26546424, 16235023, 27107120, 21632020, 21696328, 2330053, 2…
178	30782617	Effects of dietary fat on gut microbiota and faecal metabolites, and their relationship with cardiometabolic risk factors: a 6-month randomised controlled-feeding trial.	Wan	2019	1	10.1136/gutjnl-2018-317609	True	[]
179	30889135	Mixed Lipid, Fish Oil, and Soybean Oil Parenteral Lipids Impact Cholestasis, Hepatic Phytosterol, and Lipid Composition.	Isaac		1	10.1097/MPG.0000000000002313	True	[]
180	31010701	Omega-3 and omega-6 polyunsaturated fatty acids and metabolic syndrome: A systematic review and meta-analysis.	Jang	2019	1	10.1016/j.clnu.2019.03.032	True	[]
181	21658827	Dietary omega-3 fatty acid, ratio of omega-6 to omega-3 intake, inflammation, and survival in long-term hemodialysis patients.	Noori	2011	1	10.1053/j.ajkd.2011.03.017	True	[1405380, 19616450, 9507226, 15485592, 11176197, 16731302, 20037892, 14871421, 15385656, 1908631, 8001841, 17045449, 15827897, 20346558, 20389057, 20557861, 20345388, 20844076, 20947789, 20580474, 20876398, 21184920, 19853336, 12432042, 12088177, 12198224, 2540776, 20673254, 20833073, 20100368, 12874743, 2657958, 18786479, 16496700, 11682363, 15745721, 16401768, 18436564, 11979345, 16234304, 1457…
182	30220238	Role of omega-3 polyunsaturated fatty acids in preventing gastrointestinal cancers: current status and future perspectives.	Lee	2018	1	10.1080/14737140.2018.1524299	True	[]
183	28951525	A randomised trial of the effect of omega-3 polyunsaturated fatty acid supplements on the human intestinal microbiota.	Watson	2017	1	10.1136/gutjnl-2017-314968	True	[]
184	29793999	The Transplantation of ω3 PUFA-Altered Gut Microbiota of fat-1 Mice to Wild-Type Littermates Prevents Obesity and Associated Metabolic Disorders.	Bidu	2018	1	10.2337/db17-1488	True	[]
185	27090230	Reshaping the gut microbiota: Impact of low calorie sweeteners and the link to insulin resistance?	Nettleton	2016	1	10.1016/j.physbeh.2016.04.029	True	[]
186	29975731	Non-nutritive sweeteners possess a bacteriostatic effect and alter gut microbiota in mice.	Wang	2018	1	10.1371/journal.pone.0199080	True	[18499254, 23398432, 20851725, 18298259, 23088901, 27129676, 3190221, 25231862, 22561130, 27411010, 28768164, 28886707, 23713723, 29243591, 2420077, 23403996, 2143512, 1607434, 24198974, 24368913, 9492187, 24251876, 22699609, 27090230, 22495068, 19706296, 7007181, 18800291, 25313461, 28587159, 28594855, 12583961, 16033867, 19498350, 26365102, 15328324, 22998340, 12324283, 27159792, 26817507, 2871…
187	28716847	Nonnutritive sweeteners and cardiometabolic health: a systematic review and meta-analysis of randomized controlled trials and prospective cohort studies.	Azad		1	10.1503/cmaj.161390	True	[24880830, 19704096, 23414749, 22778165, 22854409, 27039282, 23850261, 27090230, 27129676, 22709780, 23815142, 24944060, 25411296, 25044989, 23575771, 25515135, 25780952, 26708700, 26537940, 26377763, 26130297, 26192183, 25944371, 19631507, 26917671, 22008217, 26199070, 24932880, 22301929, 22205311, 14693305, 16775813, 9022524, 23534417, 22492378, 16469996, 23151535, 20032963, 19940226, 22539069,…
188	25231862	Artificial sweeteners induce glucose intolerance by altering the gut microbiota.	Suez	2014	1	10.1038/nature13793	True	[17183312, 22491358, 23429716, 20203603, 24336217, 15790854, 23023125, 4199497, 3046854, 23719380, 22297845, 20431016, 23363771, 14608085, 15735096, 5760365, 18305141, 22424233, 17828671, 21596990, 2181501, 16820507, 17183309, 19498350, 22778165, 14561044, 22709780, 23328391, 2349932, 19151203, 21565393, 10882816, 17456850, 20567778, 23103880, 22797518, 10882818, 20383131, 19819907, 23843222]
189	20303371	Effects of stevia, aspartame, and sucrose on food intake, satiety, and postprandial glucose and insulin levels.	Anton	2010	1	10.1016/j.appet.2010.03.009	True	[18397817, 17589675, 2871354, 16278783, 5944712, 3651629, 10702749, 9618017, 14681845, 11746305, 17921363, 7159076, 19207533, 19403641, 16895873, 16257810, 19056571, 19861662, 17719342, 12324283, 3190218, 2012246, 2802593, 15601956, 15328324, 19381015, 10887758, 3981480, 18298259, 18405128, 16854579, 12081851, 2844076]
190	29982648	Stevia Leaf to Stevia Sweetener: Exploring Its Science, Benefits, and Future Potential.	Samuel		1	10.1093/jn/nxy102	True	[]
191	26095119	Metabolic effects of non-nutritive sweeteners.	Pepino	2015	1	10.1016/j.physbeh.2015.06.024	True	[3902420, 15353592, 8875098, 14647086, 10882825, 20078374, 20060008, 17646581, 18535548, 18212291, 19151203, 21430119, 23364017, 11229668, 15328324, 23850261, 19634935, 18298259, 23398432, 23887140, 20060008, 21424985, 22561130, 4811558, 5839272, 1190313, 6364839, 3933326, 3298939, 7652029, 9062523, 293753, 1928335, 10744911, 8764306, 11334405, 22709780, 145124, 2143512, 23403996, 2420077, 188002…
192	30268795	FDA regulatory approach to steviol glycosides.	Perrier	2018	1	10.1016/j.fct.2018.09.062	True	[]
193	31029046	Supplementation with Bifidobacterium longum Bar33 and Lactobacillus helveticus Bar13 mixture improves immunity in elderly humans (over 75 years) and aged mice.	Finamore	2019	1	10.1016/j.nut.2019.02.005	True	[]
194	31026781	Effect of probiotic supplementation on seizure activity and cognitive performance in PTZ-induced chemical kindling.	Bagheri	2019	1	10.1016/j.yebeh.2019.03.038	True	[]
196	17472627	Interactions and competition within the microbial community of the human colon: links between diet and health.	Flint		1	10.1111/j.1462-2920.2007.01281.x	True	[]
197	30267869	Prebiotics and Probiotics in Digestive Health.	Quigley	2018	1	10.1016/j.cgh.2018.09.028	True	[]
198	30344249	Biological Activities of Lactose-Derived Prebiotics and Symbiotic with Probiotics on Gastrointestinal System.	Nath	2018	1	10.3390/medicina54020018	True	[28914794, 22457389, 23391015, 26604335, 15299153, 21401922, 23049548, 12927512, 12055340, 11170940, 17311979, 22254045, 16347322, 9141680, 10931441, 15980326, 10532378, 10584332, 10931442, 20299599, 20224007, 24140860, 26244071, 16982832, 8285709, 8174985, 18974977, 15659182, 21327475, 14751691, 17241350, 10644316, 19228118, 16973917, 10198338, 22254114, 8125387, 19625695, 15236188, 12801956, 22…
199	29899036	Role of the gut microbiota in nutrition and health.	Valdes	2018	1	10.1136/bmj.k2179	True	[26770121, 22209085, 23049548, 25417156, 29489753, 25216087, 22254115, 28260787, 28251905, 28727115, 25156449, 27666579, 27126039, 27171425, 26718401, 28437060, 16633129, 24412651, 28798125, 24781306, 22506074, 29590046, 28602676, 23614584, 28397877, 10419516, 27906159, 28286339, 21703208, 27317359, 16188921, 25319745, 23274889, 18028995, 20565734, 19043404, 26756039, 29750272, 27542127, 28733278…
200	27998788	Health benefits of fermented foods: microbiota and beyond.	Marco	2016	1	10.1016/j.copbio.2016.11.010	True	[]
201	22702745	Fermented foods: patented approaches and formulations for nutritional supplementation and health promotion.	Borresen		1	10.2174/2212798411204020134	True	[14542394, 14544244, 21247750, 21887153, 12450803, 17498234, 20653532, 18704575, 11966898, 10532386, 21162695, 15277142, 10426448, 17995840, 21687963, 21306106, 12036144, 12036143, 7710912, 2125429, 12423803, 14995115, 11929313, 21335050, 20629899, 20041769, 20679230]
202	30889572	Probiotic Foods and Supplements Interventions for Metabolic Syndromes: A Systematic Review and Meta-Analysis of Recent Clinical Trials.	Dong	2019	1	10.1159/000499028	True	[]
203	17692137	The effect of probiotic fermented milk and inulin on the functions and microecology of the intestine.	Sairanen		1	10.1017/S0022029907002713	True	[]
204	26388670	Effect of administering a multi-species probiotic mixture on the changes in fecal microbiota and symptoms of irritable bowel syndrome: a randomized, double-blind, placebo-controlled trial.	Yoon	2015	1	10.3164/jcbn.15-14	True	[22426087, 10982758, 24156644, 21389791, 22339099, 19521341, 25070051, 23829297, 17822794, 20955447, 16678561, 17428741, 21820992, 22180058, 24665829, 21915059, 22157240, 9809413, 12576600, 18590586, 16597930, 10856652, 9081225, 18524640]
205	30956861	Antioxidant and immune-enhancing effects of probiotic <i>Lactobacillus plantarum</i> 200655 isolated from kimchi.	Yang	2018	1	10.1007/s10068-018-0473-3	True	[24219599, 10681270, 11156640, 30263385, 30263701, 25433634, 25951843, 26805974, 26604364, 11845820, 25674806, 17646715, 24507291, 25808285, 28963009, 27979141, 10532375, 21907374, 19874918]
206	23391015	Fermented milks and milk products as functional foods--a review.	Shiby		1	10.1080/10408398.2010.547398	True	[]
207	20580604	Effects of a probiotic fermented milk beverage containing Lactobacillus casei strain Shirota on defecation frequency, intestinal microbiota, and the intestinal environment of healthy individuals with soft stools.	Matsumoto	2010	1	10.1016/j.jbiosc.2010.05.016	True	[]
208	30513869	One Health, Fermented Foods, and Gut Microbiota.	Bell	2018	1	10.3390/foods7120195	True	[29584630, 23592793, 24848255, 28447406, 30018263, 28454555, 16819463, 28852308, 29297500, 28512451, 27541692, 26500616, 29682542, 28512250, 16086859, 29427518, 27098841, 29562949, 28196965, 28421057, 30087270, 25926936, 23320049, 30261905, 30319571, 30193112, 24464377, 26725522, 30254641, 29137145, 29970500, 29468141, 29593681, 26269668, 30193113, 30212646, 28870406, 29854813, 25408914, 30328245…
209	28388917	Influence of diet on the gut microbiome and implications for human health.	Singh	2017	1	10.1186/s12967-017-1175-y	True	[16741115, 17472627, 20686513, 21508958, 17916580, 21682646, 15790844, 11427691, 18088401, 21205662, 24679531, 15539116, 24336217, 24848969, 26154283, 27704622, 27083382, 23828891, 22184244, 25642719, 20620945, 23023125, 17183312, 23563705, 27634977, 21885731, 832279, 25021423, 1138032, 23985875, 21276631, 11851820, 9621224, 25550694, 20679230, 21389180, 20848492, 23263527, 24021287, 20461067, 26…
210	30894548	Colonization of the human gut by bovine bacteria present in Parmesan cheese.	Milani	2019	1	10.1038/s41467-019-09303-w	True	[9618454, 23200468, 22685131, 23808865, 9835555, 25036636, 27555305, 18406093, 2778172, 19053805, 24164698, 26231653, 28651630, 28176851, 28808353, 25670699, 29454699, 28993457, 5649865, 28837128, 29118049, 23599893, 28231093, 25117972, 30126456, 22708584, 30559407, 27697167, 21690406, 30352131, 26953599, 26950045, 28098767, 22647040, 21508958, 21418494, 24625961, 27313996, 25398740, 24033881, 29…
211	25906427	The Ketogenic Diet and Sport: A Possible Marriage?	Paoli		1	10.1249/JES.0000000000000050	True	[]
212	29777704	Dietary mung bean protein reduces high-fat diet-induced weight gain by modulating host bile acid metabolism in a gut microbiota-dependent manner.	Nakatani	2018	1	10.1016/j.bbrc.2018.05.090	True	[]
213	11851820	The regulatory effects of whey retentate from bifidobacteria fermented milk on the microbiota of the Simulator of the Human Intestinal Microbial Ecosystem (SHIME).	Meddah		1	10.1046/j.1365-2672.2001.01482.x	True	[]
214	21276631	The study on the impact of glycated pea proteins on human intestinal bacteria.	Świątecka	2011	1	10.1016/j.ijfoodmicro.2011.01.002	True	[]
215	26843585	The Colonic Microbiome and Epithelial Transcriptome Are Altered in Rats Fed a High-Protein Diet Compared with a Normal-Protein Diet.	Mu	2016	1	10.3945/jn.115.223990	True	[]
216	26572731	Erratum: Meat, dairy and plant proteins alter bacterial composition of rat gut bacteria.	Zhu	2015	1	10.1038/srep16546	True	[]
217	28041931	Prior Dietary Practices and Connections to a Human Gut Microbial Metacommunity Alter Responses to Diet Interventions.	Griffin	2016	1	10.1016/j.chom.2016.12.006	True	[27306664, 23840468, 7416064, 23985875, 24336217, 27126039, 15096581, 25815989, 23985870, 23038174, 25892234, 26417541, 21596990, 24009397, 25284151, 23599893, 26762459, 25157157, 19043404, 26590418, 23860099, 27126040, 26972052]
218	29190368	Interindividual variability in gut microbiota and host response to dietary interventions.	Healey		1	10.1093/nutrit/nux062	True	[]
219	26859770	Deciphering bifidobacterial-mediated metabolic interactions and their impact on gut microbiota by a multi-omics approach.	Turroni	2016	1	10.1038/ismej.2015.236	True	[10742256, 24581150, 22797518, 21450362, 23821742, 18599726, 25063659, 25420416, 24814790, 23946088, 19251883, 25764568, 17472627, 8002478, 21677857, 15240297, 16269746, 24270786, 19222573, 16893466, 21807247, 12740060, 19553672, 12406736, 25085493, 16925864, 21388423, 21690406, 23931069, 24332541, 24720613, 14121844, 23360877, 19033196, 15164016, 17132046, 22094343, 20974960, 19168652, 22606315,…
222	33270896	Gut microbiota-associated trimethylamine N-oxide and increased cardiometabolic risk in adults: a systematic review and dose-response meta-analysis.	Abbasalizad Farhangi		1	10.1093/nutrit/nuaa111	True	[]
223	33149296	Are infections seeding some cases of Alzheimer's disease?	Abbott		1	10.1038/d41586-020-03084-9	True	[1649907, 29937276, 31983538, 29488144, 20209079, 27225182, 30571943, 30388101, 32879487]
225	28252037	A proliferative probiotic Bifidobacterium strain in the gut ameliorates progression of metabolic disorders via microbiota modulation and acetate elevation.	Aoki	2017	1	10.1038/srep43522	True	[17183309, 17456850, 18305141, 19240062, 23154683, 21933985, 26396057, 26260141, 23652017, 24781306, 26023106, 22190648, 12540611, 11897280, 23836895, 20632441, 24936764, 21745411, 20699581, 22284965, 27826427, 21270894, 26727958, 22945443, 21518883, 24904531, 24926285, 10233049, 17183312, 22615880, 15469657, 24013298, 23571675, 26065717]
226	31686270	The Genetic Contribution to Type 1 Diabetes.	Bakay	2019	1	10.1007/s11892-019-1235-1	True	[22721967, 29025879, 21989056, 21270831, 24949970, 19584936, 19966805, 26301688, 8900244, 10651256, 10752702, 29199115, 29695241, 23028342, 26977306, 30224649, 19430480, 22257840, 27015091, 1139259, 18840781, 23151489, 22069271, 18310307, 21980299, 21873553, 22563461, 11317668, 18198356, 19068148, 26203907, 28750427, 30910956, 19337309, 8817351, 3240835, 26248552, 25751624, 27898055, 7580548, 198…
227	28449715	Functional implications of microbial and viral gut metagenome changes in early stage L-DOPA-naïve Parkinson's disease patients.	Bedarf	2017	1	10.1186/s13073-017-0428-y	True	[26505673, 1972853, 16330147, 23000955, 22162969, 22392290, 12490958, 23161999, 26446103, 22550057, 21766334, 19022934, 20856865, 27324838, 27383984, 26754945, 27383980, 27319972, 26261286, 25476529, 26179554, 27591074, 25987282, 1564476, 3123181, 27153620, 24141494, 26623543, 23985870, 19933762, 25402007, 27367037, 23020652, 28398468, 26028277, 25999513, 26633628, 21390229, 23671105, 24204633, 2…
228	19399218	Molecular pathology of Lewy body diseases.	Beyer	2009	1	10.3390/ijms10030724	True	[12528692, 12721813, 9462735, 9197268, 14755719, 14593171, 16358335, 12761037, 16102903, 15961413, 15304593, 16796586, 15390068, 15325839, 12705903, 14502650, 8909416, 16623209, 11790229, 11236823, 12771246, 16237129, 17646627, 15365127, 14627698, 9439824, 15261611, 16449387, 11145981, 10787032, 12429213, 17984679, 18018486, 9795161, 18216494, 15567525, 14692700, 12767494, 16845533, 18855701, 183…
229	28073366	Oral treatment with Lactobacillus rhamnosus attenuates behavioural deficits and immune changes in chronic social stress.	Bharwani	2017	1	10.1186/s12916-016-0771-7	True	[9428819, 1932843, 9245921, 19513027, 16497592, 22638926, 23000955, 22968153, 21683077, 21876150, 27185913, 21040780, 26479188, 18723164, 20450286, 25440054, 19619638, 16469931, 17956738, 26577887, 19210574, 23139216, 23077634, 19029003, 22815978, 20383131, 25952660, 17178210, 2858080, 23056268, 24315484, 26144888, 22424233, 17183309, 25801025, 19508720, 11076888, 24719355, 12856834, 15745703, 14…
230	26274050	Prolonged antibiotic treatment induces a diabetogenic intestinal microbiome that accelerates diabetes in NOD mice.	Brown	2015	1	10.1038/ismej.2015.114	True	[9605629, 20691280, 21380595, 15986236, 25970503, 20383131, 21382153, 15318951, 20709691, 21454446, 20613793, 22572803, 22988033, 21472016, 18854238, 14635033, 22080510, 25550694, 21364875, 22402989, 25662751, 21709219, 23975157, 21317395, 20012858, 21340621, 23729502, 12740060, 23328391, 25626409, 20723820, 3998144, 8517916, 1727742, 24389673, 7722337, 19225551, 16644703, 20463897, 17327312, 188…
233	28190580	Type 2 diabetes.	Chatterjee	2017	1	10.1016/S0140-6736(17)30058-2	True	[]
234	32832679	Gut dysbiosis contributes to amyloid pathology, associated with C/EBPβ/AEP signaling activation in Alzheimer's disease mouse model.	Chen	2020	1	10.1126/sciadv.aba0466	True	[25792098, 27566465, 29758946, 29051531, 31064831, 26185088, 21681087, 8406160, 27776263, 27443609, 27911317, 29689717, 25326800, 26549211, 30981993, 29725016, 8664441, 8530141, 10858586, 30530690, 25164090, 21098235, 1742020, 24022672, 29295929, 11287395, 24138599, 15133062, 24192039, 28503135, 25476529, 27912057, 25296989, 31649329, 31471351, 29203542, 16127750, 20133810, 31315045, 27634977, 31…
235	30862856	Trimethylamine N-Oxide, Circulating Endothelial Progenitor Cells, and Endothelial Function in Patients with Stable Angina.	Chou	2019	1	10.1038/s41598-019-40638-y	True	[28925931, 27818484, 26358192, 2723829, 27833015, 26972052, 27332910, 23614584, 27287696, 26212124, 17319104, 28611682, 29325896, 27122814, 11440984, 12584367, 17488770, 10202935, 17353456, 29130962, 28153917, 18599065, 15078802, 15753227, 15824087, 23484163, 17045891, 16322535, 27228955, 19339088, 24700706, 28464274, 24964143]
236	30171065	Small metabolites, possible big changes: a microbiota-centered view of non-alcoholic fatty liver disease.	Chu	2018	1	10.1136/gutjnl-2018-316307	True	[]
237	27863813	Worldwide trends in blood pressure from 1975 to 2015: a pooled analysis of 1479 population-based measurement studies with 19·1 million participants.		2016	1	10.1016/S0140-6736(16)31919-5	True	[24842598, 12493255, 20881867, 21295844, 2249053, 27061677, 22492580, 7995637, 15652604, 27502908, 16467639, 11759849, 16531419, 12420191, 7968750, 2006661, 19142299, 3818867, 9245675, 11464689, 10726710, 15049880, 25053467, 25422363, 22452311, 26195612, 8860278, 18268146, 7607734, 22796254, 24881995, 20471016, 18628317, 12797631, 24141175, 25280526, 23118964, 19692732, 8880561, 14730320, 2291274…
238	23000955	The interplay between the intestinal microbiota and the brain.	Collins	2012	1	10.1038/nrmicro2876	True	[22323984, 22045979, 20966022, 18253967, 21988661, 21040780, 11799346, 22031325, 19210574, 22233678, 19461672, 22414320, 14652158, 22202440, 19262502, 19903265, 21876150, 15173836, 19234110, 7926490, 21844910, 20941511, 21940902, 15908344, 18191570, 21949732, 20660719, 20412036, 20203603, 20600016, 21732396, 22612585, 18456279, 21784919, 19457424, 20888356, 21750565, 21683077, 19892944, 20439540,…
239	29764499	Gestational diabetes is associated with change in the gut microbiota composition in third trimester of pregnancy and postpartum.	Crusell	2018	1	10.1186/s40168-018-0472-x	True	[20367629, 17982337, 27174368, 26803651, 15111544, 23023125, 23719380, 22863002, 27988814, 24009397, 22728514, 24258611, 26104417, 20823047, 17538538, 21681120, 20190296, 25974306, 20534432, 23793624, 23955772, 17586664, 25516281, 21702898, 19056613, 20455873, 11722247, 20205964, 18842773, 19043404, 28151742, 23985870, 21543530, 18779823, 23985875, 28407784, 9196795, 26279179, 20140211, 24013136,…
240	29362454	Nonalcoholic fatty liver disease is associated with dysbiosis independent of body mass index and insulin resistance.	Da Silva	2018	1	10.1038/s41598-018-19753-9	True	[21440669, 20207596, 20684021, 16447287, 27190693, 26663351, 26304302, 23703735, 23401313, 21129376, 23055155, 23454028, 23638162, 25644696, 26600078, 27028797, 27273168, 25581263, 24631112, 9096977, 10484010, 15915461, 3899825, 21359215, 22402401, 21048977, 22333067, 20709691, 23193283, 19801464, 21761941, 20383131, 18435746, 20167110, 24076764, 19360128, 12740060, 24921212, 25389954, 22699611, …
241	30054529	Gut microbiota is associated with obesity and cardiometabolic disease in a population in the midst of Westernization.	de la Cuesta-Zuluaga	2018	1	10.1038/s41598-018-29687-x	True	[22861807, 26764593, 22699609, 20679230, 22699611, 24736369, 25807110, 26759600, 10555527, 22818937, 25495462, 18369456, 26197429, 28198087, 29088129, 21508958, 23326225, 22797518, 26992426, 23028285, 25919227, 23671105, 26210164, 17456850, 29018189, 20937873, 21850056, 26963409, 19043404, 27068581, 19485767, 26137299, 23814609, 22986438, 24843156, 24625961, 26100928, 24009397, 19498350, 25417156…
242	33037768	Intestinal permeability in human nonalcoholic fatty liver disease: A systematic review and meta-analysis.	De Munck	2020	1	10.1111/liv.14696	True	[28930295, 26512983, 30117754, 31622696, 31243854, 29748586, 7729650, 16644703, 11193578, 19805376, 28282855, 19291785, 25394651, 25493023, 24631029, 26069285, 22427130, 19621072, 25524443, 18397235, 28430371, 11106885, 27350543, 27003600, 32201176, 30171065, 28467925, 25764541, 31845054, 22457829, 24264047, 11082037, 24868498, 31076401, 29773420, 28492501, 11156641, 30019598, 28797988]
244	27411015	Microbiota-Produced Succinate Improves Glucose Homeostasis via Intestinal Gluconeogenesis.	De Vadder		1	10.1016/j.cmet.2016.06.013	True	[]
245	33388204	A polyphenol-rich dietary pattern improves intestinal permeability, evaluated as serum zonulin levels, in older subjects: The MaPLE randomised controlled trial.	Del Bo'	2020	1	10.1016/j.clnu.2020.12.014	True	[]
246	31324279	Revisit gut microbiota and its impact on human health and disease.	Ding	2019	1	10.1016/j.jfda.2018.12.012	True	[27541692, 29634682, 29202942, 27122046, 27890486, 29340687, 23985870, 27383980, 28290302, 29117558, 28628112, 29306011, 25710027, 25870193, 26711739, 28011881, 25829393, 29287686, 26747389, 27708392, 29248242, 29018189, 29099096, 28442421, 27143680, 28831005, 29379988, 29269438, 28739439, 28912092, 27409811, 28530702, 26633628, 26771114, 29782923, 28888753, 29398651, 28823860, 29317709, 28125762…
247	32023431	Gut microbiota and neuroinflammation in pathogenesis of hypertension: A potential role for hydrogen sulfide.	Donertas Ayaz	2020	1	10.1016/j.phrs.2020.104677	True	[29127059, 25690263, 30700139, 25156625, 29760448, 20185633, 26056339, 31039397, 18585782, 25935397, 26990767, 20961666, 24363973, 22396877, 8641727, 6100310, 9814623, 7984514, 8557966, 11204309, 12842816, 11641522, 3526927, 1498343, 6476129, 23285085, 26428223, 21097645, 1077775, 6337956, 2553328, 12676175, 3392535, 3201232, 12428219, 7752062, 24001896, 20702798, 21956687, 10087056, 27396873, 19…
248	28365886	Obstructive Sleep Apnea-Induced Hypertension: Role of the Gut Microbiota.	Durgan		1	10.1007/s11906-017-0732-3	True	[8901799, 15740474, 21968750, 22902155, 11725173, 25870193, 5923125, 22676885, 27739530, 17962641, 14656957, 1428112, 22988046, 25047574, 26255877, 22414433, 27349436, 21446645, 19506313, 27397563, 27019327, 25550161, 23130152, 7560081, 19249449, 12075479, 8464434, 28209226, 19743755, 24192039, 18822533, 11247965, 21112030, 27324067, 27081113, 7806373, 8304655, 28007354, 23768554, 27051313, 22254…
249	32126303	From role of gut microbiota to microbial-based therapies in type 2-diabetes.	Ebrahimzadeh Leylabadlo	2020	1	10.1016/j.meegid.2020.104268	True	[]
250	31350179	Temporally Distinct Functions of the Cytokines IL-12 and IL-23 Drive Chronic Colon Inflammation in Response to Intestinal Barrier Impairment.	Eftychi	2019	1	10.1016/j.immuni.2019.06.008	True	[]
251	32092186	Implications of the Gut Microbiome in Parkinson's Disease.	Elfil	2020	1	10.1002/mds.28004	True	[]
253	32820119	Cross-reactivity between tumor MHC class I-restricted antigens and an enterococcal bacteriophage.	Fluckiger		1	10.1126/science.aax0701	True	[]
254	31221845	The gut microbiota and colon cancer.	Garrett		1	10.1126/science.aaw2367	True	[]
255	29857583	Changes of Colonic Bacterial Composition in Parkinson's Disease and Other Neurodegenerative Diseases.	Gerhardt	2018	1	10.3390/nu10060708	True	[19846332, 26503923, 12721813, 29039141, 29201595, 25904081, 20203603, 26824647, 29340928, 22940212, 22356853, 29438282, 28861741, 21633181, 27712950, 27185560, 24334635, 26457021, 25296989, 28446653, 25100667, 28129947, 25847918, 28176819, 29701810, 29623833, 29080843, 28202372, 27013171, 29082565, 25882059, 19621072, 28429209, 28195358, 28506555, 28536926, 26179554, 28449715, 28843021, 25476529…
256	28176819	Reduction of Abeta amyloid pathology in APPPS1 transgenic mice in the absence of gut microbiota.	Harach	2017	1	10.1038/srep41802	True	[12130773, 24679531, 22674334, 26785481, 25476529, 19457424, 21303428, 22483040, 19481599, 24315484, 22031325, 27776263, 27443609, 16906128, 20724524, 19925417, 22002425, 24062644, 23000955, 22674330, 25675094, 26887470, 23281400, 23671105, 16932542, 26859211, 24711006, 26578392, 27225182, 26779542, 20126401, 20565734, 20740058, 26890232, 23891641, 26030851, 23254930, 20203013, 22933715, 20383131…
258	28843021	The nasal and gut microbiome in Parkinson's disease and idiopathic rapid eye movement sleep behavior disorder.	Heintz-Buschart	2017	1	10.1002/mds.27105	True	[22145021, 18982334, 20306269, 23334595, 28180961, 16330147, 26031848, 12498954, 23017648, 26092111, 17961138, 26072303, 23205266, 27708338, 25476529, 26179554, 27591074, 26539989, 28195358, 28449715, 28506555, 27653288, 28259623, 25435387, 23347909, 19375664, 27164658, 23997153, 23886593, 19025984, 15390007, 2455937, 1202204, 15817019, 10516541, 25680929, 27723761, 22763648, 25880472, 28512451, …
259	28195358	Parkinson's disease and Parkinson's disease medications have distinct signatures of the gut microbiome.	Hill-Burns	2017	1	10.1002/mds.26942	True	[23263478, 27030013, 23017648, 22145021, 26031848, 27126039, 27126040, 27426971, 26633628, 27912057, 25476529, 26179554, 26539989, 27591074, 20711177, 1564476, 22402401, 20534432, 22161565, 23071270, 22134646, 26651617, 17586664, 16332807, 26028277, 23975157, 14681412, 25061070, 10882160, 16730620, 20654591, 23623990, 26048426, 15028695, 7751300, 26030851, 25684748, 21531334, 24868272, 10940278, …
260	31544699	Prevention of Gestational Diabetes Mellitus (GDM) and Probiotics: Mechanism of Action: A Review.	Homayouni		1	10.2174/1573399815666190712193828	True	[]
261	28506555	Gut microbiota in Parkinson disease in a northern German cohort.	Hopfner	2017	1	10.1016/j.brainres.2017.04.019	True	[]
262	29942096	Molecular phenomics and metagenomics of hepatic steatosis in non-diabetic obese women.	Hoyles	2018	1	10.1038/s41591-018-0061-3	True	[11742412, 17167471, 28621339, 28731034, 28314735, 16895997, 23197411, 25079328, 17183312, 19043404, 24009397, 23151509, 29678198, 21475195, 28683308, 27956792, 21085204, 24211299, 23985870, 19356713, 26950361, 23719380, 26633628, 28530702, 27053230, 27062661, 15915461, 27409811, 23023125, 18425110, 22495754, 10481031, 20403810, 24997786, 17456850, 26244934, 21129376, 29057986, 27036856, 27892954…
263	32392712	A Role for Gut Microbiome Fermentative Pathways in Fatty Liver Disease Progression.	Iruzubieta	2020	1	10.3390/jcm9051369	True	[28802062, 29984130, 21623852, 11427691, 21129376, 17183312, 21038418, 29634682, 30322864, 22424233, 18931303, 16895997, 19043404, 26090468, 10845660, 20706692, 27320064, 22546554, 26999104, 22124143, 23055155, 28088582, 28249291, 26939849, 23638162, 23454028, 24738701, 28467925, 26600078, 30810328, 29362454, 30262901, 31953381, 10707066, 18676672, 31805853, 19165319, 28644126, 24196251, 15505215…
264	26655924	Bile Acids Increase Independently From Hypocaloric Restriction After Bariatric Surgery.	Jahansouz		1	10.1097/SLA.0000000000001552	True	[]
265	30373718	Increase in clinically recorded type 2 diabetes after colectomy.	Jensen	2018	1	10.7554/eLife.37420	True	[25416725, 21972198, 15505215, 21829698, 7117905, 7556682, 26499895, 1499644, 25677912, 26628508, 21518048, 27222546, 27313194, 29379988, 26671951, 28956082, 23719380, 27974040, 21775347, 26633628, 27409811, 26562532, 8650968, 19538439, 9175210, 19291781, 23023125, 27508877, 24009397, 24625896, 23761197, 21693740, 27434221, 17237906, 24316517]
266	25500885	Intestinal farnesoid X receptor signaling promotes nonalcoholic fatty liver disease.	Jiang	2014	1	10.1172/JCI76738	True	[25239614, 25034293, 22408036, 22326465, 24010102, 15505215, 17183312, 16895997, 21129376, 22546554, 23395169, 24064762, 23452163, 24222091, 22546742, 24670636, 16299351, 15864352, 16167171, 19346330, 21080729, 20419252, 17210919, 20724524, 23197411, 19164560, 20876719, 21572120, 23536013, 23747247, 22972297, 23486979, 22546860, 22253482, 16553100, 15146238, 7178821, 19783811, 23727264, 15718292,…
268	27905479	Role of gut microbiota in atherosclerosis.	Jonsson	2016	1	10.1038/nrcardio.2016.183	True	[10351965, 25378658, 11108751, 10985497, 26740296, 25444145, 15505215, 26816362, 19608185, 25500885, 26670557, 22914093, 26536303, 14990788, 25550161, 25849138, 19028791, 26687466, 17991637, 16339220, 2496855, 23614584, 25575570, 21415980, 23395169, 22699609, 20379054, 13129985, 12628937, 17092371, 15843667, 23056479, 26687352, 18006431, 25159725, 23435359, 26260972, 26868510, 15602021, 26903003,…
269	32728212	The gut microbiome switches mutant p53 from tumour-suppressive to oncogenic.	Kadosh	2020	1	10.1038/s41586-020-2541-0	True	[28948977, 20182618, 21331045, 23890787, 2296722, 10716720, 22713868, 29857816, 8099841, 15607980, 15607981, 18455124, 2188735, 19410540, 11900253, 28575679, 30107178, 27974040, 27231050, 21279669, 23227227, 29363372, 11375957, 31171663, 30337457, 30602793, 16407829, 23140366, 19329995, 29144463, 25516281, 22388286, 31341288, 27214047, 26028277, 28144630, 28245598]
270	27577581	Gut Microbiota Promote Angiotensin II-Induced Arterial Hypertension and Vascular Dysfunction.	Karbach	2016	1	10.1161/JAHA.116.003698	True	[19770652, 17118672, 18097058, 19833089, 18990206, 22535377, 16127016, 9874492, 18268332, 15356164, 19644120, 21875910, 22586409, 16100037, 15059935, 10988265, 23472597, 23520167, 20038749, 25341795, 22291094, 25643846, 25870193, 11846609, 26516175, 23108651, 12771047, 18467709, 11447086, 21149826, 21474820, 17875676, 23334414, 19841183, 21471101, 21263125, 23401498, 18281503, 25143378, 21050286,…
272	31471351	Transfer of a healthy microbiota reduces amyloid and tau pathology in an Alzheimer's disease animal model.	Kim	2019	1	10.1136/gutjnl-2018-317431	True	[]
273	33235221	Intestinal FGF15/19 physiologically repress hepatic lipogenesis in the late fed-state by activating SHP and DNMT3A.	Kim	2020	1	10.1038/s41467-020-19803-9	True	[26490400, 24692138, 29967350, 21700865, 22154484, 28768172, 26045265, 32694803, 30124818, 16213224, 21436455, 26505219, 26039452, 17116003, 30933374, 14976145, 28673684, 26634251, 25545350, 30521806, 29416063, 28446510, 16136652, 30237160, 23219531, 19303849, 27568546, 21393543, 29091029, 26139044, 29496428, 26977391, 23916847, 22721968, 24514444, 29968724, 30996006, 27412403, 23824184, 17145766…
274	29044140	Therapeutic potential of Bifidobacterium breve strain A1 for preventing cognitive impairment in Alzheimer's disease.	Kobayashi	2017	1	10.1038/s41598-017-13368-2	True	[6375662, 19752507, 16960575, 20083042, 27634977, 20664519, 20699581, 26541606, 25045317, 27824431, 21858192, 25974299, 26620542, 25202975, 27891089, 24372793, 19464276, 28127589, 21052932, 19937809, 22531426, 21321390, 23245294, 28215294, 28092661, 21876150, 21988661, 10839541, 27382171, 11071495, 10563620, 16139580, 16361309, 23391754, 23140640, 27158906, 27231050, 26030524, 26963409, 23828891,…
276	15662025	Human atherosclerotic plaque contains viable invasive Actinobacillus actinomycetemcomitans and Porphyromonas gingivalis.	Kozarov	2005	1	10.1161/01.ATV.0000155018.67835.1a	True	[]
278	29311617	SCFAs strongly stimulate PYY production in human enteroendocrine cells.	Larraufie	2018	1	10.1038/s41598-017-18259-0	True	[16680491, 2890903, 28669754, 27434221, 28533020, 28003328, 23519462, 24035446, 3678950, 12496283, 12711604, 19276343, 667927, 21220428, 23066016, 12840228, 27060138, 20004081, 9843779, 18931303, 15877889, 22190648, 25109781, 26239054, 17367575, 24130334, 28123937, 16741270, 25500202, 19574715, 11564718, 16728727, 27385588, 17325692, 17951399, 19041768, 26579129, 27405092, 19386741, 19776140, 239…
280	31434623	Mild cognitive impairment has similar alterations as Alzheimer's disease in gut microbiota.	Li	2019	1	10.1016/j.jalz.2019.07.002	True	[]
281	31354427	Gut Microbiota Differs Between Parkinson's Disease Patients and Healthy Controls in Northeast China.	Li	2019	1	10.3389/fnmol.2019.00171	True	[27030013, 8646957, 27604608, 21508958, 28449715, 22031325, 23202435, 12498954, 15338272, 20383131, 22048068, 23263478, 16547944, 23933572, 21543645, 26839739, 11590439, 23281400, 24336217, 27863247, 23017648, 25921339, 23955772, 21700674, 21565393, 21596954, 27013171, 22145021, 15372591, 21212162, 26539989, 22001159, 28195358, 22674334, 28506555, 23844187, 26179554, 20660719, 28536926, 23764571,…
282	24275714	Dysbiosis of gut fungal microbiota is associated with mucosal inflammation in Crohn's disease.	Li		1	10.1097/MCG.0000000000000035	True	[1681159, 18242222, 16961738, 15352889, 17699621, 17438417, 11157169, 8767269, 9145460, 9606880, 18670396, 16401690, 22728523, 21776285, 21802979, 11781279, 12374228, 16648155, 12089021, 15831718, 22761885, 2617184, 1248701, 9453485, 22305239, 23433407, 12524406, 9396791, 3447015, 17488738, 31410, 22529960, 20209317, 12526852, 18584522, 10770732, 9422543, 16760750, 21394104, 11832465, 16043984, 7…
283	27143680	Akkermansia Muciniphila Protects Against Atherosclerosis by Preventing Metabolic Endotoxemia-Induced Inflammation in Apoe-/- Mice.	Li	2016	1	10.1161/CIRCULATIONAHA.115.019645	True	[]
284	32214153	Implication of the gut microbiome composition of type 2 diabetic patients from northern China.	Li	2020	1	10.1038/s41598-020-62224-3	True	[24002281, 28114532, 27373964, 17167474, 15864338, 23719380, 20140211, 23023125, 31142858, 19043404, 16033867, 19498350, 24009397, 20383131, 19360128, 19164560, 17183312, 27086647, 26623543, 23386831, 28328990, 28588430, 27383983, 22972295, 23909466, 27446020, 29931613, 29109184, 29401505, 27019060, 17951379, 29094215, 10937506, 24695404, 20709691, 16820507, 28873967, 14597658, 19004872, 23975157…
287	29776865	Gut microbiota in patients with Parkinson's disease in southern China.	Lin		1	10.1016/j.parkreldis.2018.05.007	True	[]
288	28628112	Gut microbiome and serum metabolome alterations in obesity and after weight-loss intervention.	Liu	2017	1	10.1038/nm.4358	True	[5778021, 26541610, 19497933, 16461645, 10592173, 18407065, 15505215, 23023125, 25758642, 27409811, 20876719, 23985870, 23388637, 19936240, 23349065, 27222544, 24009397, 23242195, 23831042, 23163321, 12663928, 20571116, 26244934, 21720319, 19498350, 23161693, 21471280, 20669995, 24896187, 18779823, 25066177, 26581381, 16132059, 25315204, 23985875, 8919784, 25002587, 23671105, 25345825, 25567280, …
289	31501538	Peptostreptococcus anaerobius promotes colorectal carcinogenesis and modulates tumour immunity.	Long	2019	1	10.1038/s41564-019-0541-3	True	[26966341]
290	25828455	Metabolite-sensing receptors GPR43 and GPR109A facilitate dietary fibre-induced gut homeostasis through regulation of the inflammasome.	Macia	2015	1	10.1038/ncomms7734	True	[]
291	29233677	Alzheimer's disease and gut microbiota modifications: The long way between preclinical studies and clinical evidence.	Mancuso	2017	1	10.1016/j.phrs.2017.12.009	True	[]
292	20157246	The H1 haplotype of the tau gene (MAPT) is associated with mild cognitive impairment.	Di Maria		1	10.3233/JAD-2010-1285	True	[]
293	25204754	Emerging role of hydrogen sulfide in hypertension and related cardiovascular diseases.	Meng	2014	1	10.1111/bph.12900	True	[24502512, 24517644, 24528238, 24528239, 24528241, 24517644, 24068103, 23742697, 24035755, 17116745, 25091411, 23285278, 24144878, 20430111, 15191893, 24145109, 12646242, 23410520, 22570497, 22223214, 20574227, 23025523, 19644389, 16108046, 21912243, 2733387, 21997261, 24189943, 23209733, 22391326, 24335973, 20566639, 19939208, 23148920, 24516168, 17237242, 23393010, 18443240, 20137497, 19037589,…
294	32723842	Erythrocyte n-6 Polyunsaturated Fatty Acids, Gut Microbiota, and Incident Type 2 Diabetes: A Prospective Cohort Study.	Miao	2020	1	10.2337/dc20-0631	True	[30982858, 31434641, 30275386, 30309708, 28789722, 22570770, 29032079, 19470990, 23023125, 30672576, 31372515, 19713184, 23264425, 20383131, 16820507, 29590046, 21702898, 27434045, 27009754, 18435934, 26742061, 30782617, 31602309, 26996766, 31024492, 28028921, 18591400, 27816052, 22252015, 17456850, 14554246, 17082484, 25977230, 31770101, 8409762, 21431855]
295	28874832	Antibiotic-induced perturbations in microbial diversity during post-natal development alters amyloid pathology in an aged APP<sub>SWE</sub>/PS1<sub>ΔE9</sub> murine model of Alzheimer's disease.	Minter	2017	1	10.1038/s41598-017-11047-w	True	[11513911, 22892349, 23623698, 23150934, 9037091, 25199842, 25792098, 26509334, 25231068, 25035950, 27459405, 28197669, 26516722, 28288125, 12429857, 25080578, 25320276, 26912648, 27713140, 26284939, 26779813, 28092660, 28215708, 27545347, 26121198, 16039904, 24226773, 24226770, 26030851, 28092661, 28386215, 27019327, 27912057, 27776263, 27443609, 28176819, 27074706, 26123276, 25651996, 25126780,…
296	26334731	In silico analyses of metagenomes from human atherosclerotic plaque samples.	Mitra	2015	1	10.1186/s40168-015-0100-y	True	[11892489, 9403635, 23626952, 15898933, 24917599, 11158100, 16490835, 12627283, 23481336, 20166973, 22660918, 22761885, 20220790, 15897349, 18451646, 20937873, 22388286, 15608212, 2231712, 21690186, 16214803, 21342551, 10592173]
297	28223285	Butyrate Regulates Liver Mitochondrial Function, Efficiency, and Dynamics in Insulin-Resistant Obese Mice.	Mollica	2017	1	10.2337/db16-0924	True	[]
299	32855216	Microbiota-modulated CART<sup>+</sup> enteric neurons autonomously regulate blood glucose.	Muller	2020	1	10.1126/science.abd6176	True	[21750565, 24061204, 27153494, 24009397, 32641826, 8601295, 26442437, 6202156, 14507354, 18924446, 19345246, 11159876, 12966154, 10652114, 26213627, 29983247, 10644566, 15858124, 28869974, 25611510, 25727007, 31923400, 21518048, 26603190, 28531318, 22935724, 205798, 17113358, 27272272, 30030441, 31527237, 32084379, 28591632, 27383982, 25860609, 28902840, 26638072, 30237325, 30245012]
300	26321261	Global, regional, and national disability-adjusted life years (DALYs) for 306 diseases and injuries and healthy life expectancy (HALE) for 188 countries, 1990-2013: quantifying the epidemiological transition.		2015	1	10.1016/S0140-6736(15)61340-X	True	[26063472, 25530442, 10994282, 23245608, 23245606, 24848657, 25059949, 17182635, 9740635, 17676500, 12027273, 18930526, 23746901, 23245602, 23245605, 5554262, 10712155, 11630494, 5155251, 20803094, 10148802, 12777433, 15064037, 10984576, 12791495, 25218566, 17550948, 23920140, 17550952, 25577750, 23924306, 24872403, 23410608, 3555518, 6143919, 1674771, 24444479, 23220911, 19010526, 19564169, 1474…
301	26640616	Interaction of Hydrogen Sulfide with Nitric Oxide in the Cardiovascular System.	Nagpure	2015	1	10.1155/2016/6904327	True	[12409322, 6253831, 2827174, 1852778, 2733387, 21210746, 19374684, 22851540, 21194352, 21106939, 20812864, 18855522, 24096643, 8558235, 14684169, 11689441, 18948540, 25521118, 18754702, 19889863, 23600844, 20191298, 19852698, 23340406, 22529818, 11463332, 7504282, 11279231, 2567995, 7515853, 3242600, 1704888, 7688726, 19273051, 18167491, 20494108, 16115721, 8912640, 8702596, 15280018, 12076979, 2…
303	30354996	Serum Trimethylamine N-Oxide Concentration Is Positively Associated With First Stroke in Hypertensive Patients.	Nie		1	10.1161/STROKEAHA.118.021997	True	[]
304	30186503	miR-192 is upregulated in T1DM, regulates pancreatic β-cell development and inhibits insulin secretion through suppressing GLP-1 expression.	Pan	2018	1	10.3892/etm.2018.6453	True	[21364860, 15794911, 23524461, 20432533, 21073664, 25258717, 18766170, 18663219, 24981880, 21829658, 20488955, 19581401, 20056746, 25532038, 22419694, 9519708, 3033647, 8538742, 9449682, 8156901, 3552626, 2887480, 9751489, 21767639, 22187472, 11846609, 27578964, 9648826, 11564718, 3479249, 8456938, 1359704, 28940849, 28321538, 21511813]
305	29743672	Cellular milieu imparts distinct pathological α-synuclein strains in α-synucleinopathies.	Peng	2018	1	10.1038/s41586-018-0104-4	True	[9811326, 9278044, 9749615, 24108358, 23827677, 26061766, 26324905, 26286986, 25830435, 28860330, 11813001, 18178617, 28386933, 12210791, 23037886, 26327235, 21982369, 19892735, 28611062, 23161999, 15797547, 12062037, 16284907, 24590631, 24382629, 11060312, 25122523, 23978324, 21372138, 12480937, 9770364, 23325240, 10707987]
306	29501802	Alteration of the fecal microbiota in Chinese patients with Parkinson's disease.	Qian	2018	1	10.1016/j.bbi.2018.02.016	True	[]
307	23454028	Fecal microbiome and volatile organic compound metabolome in obese humans with nonalcoholic fatty liver disease.	Raman	2013	1	10.1016/j.cgh.2013.02.015	True	[]
308	28315049	Antihypertensive Effects of Probiotics.	Robles-Vera		1	10.1007/s11906-017-0723-4	True	[19865172, 24359485, 25870193, 25954637, 24410749, 26715471, 26786971, 25047574, 26255877, 24625365, 27927713, 24912386, 25403164, 17311978, 18931303, 23690854, 16118039, 27081113, 24917457, 26101138, 23413427, 21248757, 27577581, 18197175, 27821063, 26711739, 19442172, 27490782, 24952588, 27766081, 22377485, 22572877, 27576894, 20038749, 24302630, 26955291, 23401498, 20203603, 18445307, 23312283…
309	33268508	Glycine-based treatment ameliorates NAFLD by modulating fatty acid oxidation, glutathione synthesis, and the gut microbiome.	Rom		1	10.1126/scitranslmed.aaz2841	True	[26707365, 29967350, 22707395, 27283259, 30559444, 17498512, 29101348, 28254760, 28802074, 27317851, 19356713, 27208380, 30568717, 26722126, 30837465, 23615880, 12450897, 18852529, 28431321, 26431812, 27659424, 15331379, 30153136, 12895268, 30772307, 28679947, 25313081, 25123259, 26838599, 17952090, 10960483, 11225057, 17110443, 26263022, 21731668, 24386218, 23951235, 29942096, 16618517, 16394091…
310	27912057	Gut Microbiota Regulate Motor Deficits and Neuroinflammation in a Model of Parkinson's Disease.	Sampson		1	10.1016/j.cell.2016.11.018	True	[21683077, 12721813, 25411471, 25588378, 19067353, 20383131, 22350713, 26465894, 22688187, 24092863, 18320198, 23017648, 21282636, 26372511, 9360553, 26030851, 15496679, 27203275, 21245015, 25184604, 26539989, 27045844, 25296989, 22674334, 18714325, 10915790, 24275605, 26179554, 23463005, 16482476, 23274840, 23071270, 27225182, 23975157, 16497592, 25123057, 16332807, 23161999, 26028277, 27338705,…
311	32110880	The Gut Microbiota and Its Implication in the Development of Atherosclerosis and Related Cardiovascular Diseases.	Sanchez-Rodriguez	2020	1	10.3390/nu12030605	True	[29386200, 30415747, 9887164, 30115528, 12840094, 21757122, 20971364, 29018189, 23212374, 30721959, 23401313, 31023434, 28360349, 17183312, 23023125, 30458552, 28572286, 30832423, 19819907, 28303904, 29120742, 31488836, 28096237, 31464899, 22009990, 23335968, 29034981, 31560761, 23378145, 30592383, 29230812, 26497040, 23563705, 26972052, 27019327, 28061847, 28689782, 30264354, 23401498, 27664183,…
312	25887379	Dysbiotic gut microbiota causes transmissible Crohn's disease-like ileitis independent of failure in antimicrobial defence.	Schaubeck	2015	1	10.1136/gutjnl-2015-309333	True	[22914295, 22914296, 24950204, 20192811, 23128233, 21868489, 21565393, 18030708, 17699621, 20203603, 24629344, 19855381, 23398152, 16330776, 18242222, 23323867, 24060759, 23899544, 25168749, 10833484, 15825073, 21699778, 8770866, 10204494, 21076126, 25197329, 15765149, 11846609, 22029571, 24496575, 25643846, 18328077, 10456892, 25338542, 9784526, 20833380, 17237431, 9771408, 23977323, 23281400, 2…
313	25476529	Gut microbiota are related to Parkinson's disease and clinical phenotype.	Scheperjans	2014	1	10.1002/mds.26069	True	[]
314	30624992	Potential Influences of Gut Microbiota on the Formation of Intracranial Aneurysm.	Shikata		1	10.1161/HYPERTENSIONAHA.118.11804	True	[17943116, 23652100, 25271725, 23563705, 23140640, 21475195, 23985870, 22797518, 17210919, 18407065, 23023125, 27056982, 27019327, 24366270, 27033125, 22972295, 20679230, 22102318, 26867181, 21885731, 24336217, 22249619, 21106959, 22798328, 24713525, 21980208, 21475185, 19884566, 30355112, 21725728, 12434060, 25440057, 9346433, 15260992, 57692, 8970938, 9310982, 15322297, 26777430, 29421448, 1221…
315	32404293	Colorectal cancer occurrence and treatment based on changes in intestinal flora.	Si	2020	1	10.1016/j.semcancer.2020.05.004	True	[]
316	31653062	Microbial Metabolites Determine Host Health and the Status of Some Diseases.	Sittipo	2019	1	10.3390/ijms20215296	True	[15790844, 8950812, 26824647, 20664075, 29129876, 29492872, 10851155, 24116019, 27383798, 29694888, 27474437, 21970572, 29891543, 16600925, 30532706, 28625867, 30193848, 28892253, 29163449, 12480096, 6266573, 17146590, 9274475, 16633129, 23821742, 25198138, 27259147, 1902205, 19397676, 2220192, 11427691, 19699679, 19538249, 28944314, 10913616, 12540743, 27102537, 29468141, 23973224, 17982086, 221…
317	30359185	Microbial Transplantation With Human Gut Commensals Containing CutC Is Sufficient to Transmit Enhanced Platelet Reactivity and Thrombosis Potential.	Skye		1	10.1161/CIRCRESAHA.118.313142	True	[27905479, 22411464, 25271725, 27339978, 19043404, 28530702, 26972052, 25550161, 26244932, 29097493, 29097494, 23401498, 27916477, 21475195, 23614584, 23563705, 23312283, 25849138, 28636934, 25378658, 28782886, 28663251, 29020409, 26687352, 30082863, 23183298, 23151509, 25873372, 25784704, 28844887, 29776435, 25440057, 19891996, 22402401, 20383131, 27822515, 22134646, 16332807, 23630581, 28438808…
318	27906159	Persistent microbiome alterations modulate the rate of post-dieting weight regain.	Thaiss	2016	1	10.1038/nature20796	True	[25774553, 19342450, 26000480, 26314502, 25614199, 10592173, 26375960, 21829159, 26362728, 26963713, 21119198, 25263568, 24009397, 17183312, 21116776, 25614198, 24695404, 23103880, 26229116, 25417104, 20811644, 20383131, 16568134, 16567152, 26638072, 24336217, 24997786, 26762459, 15260992, 26022682, 25532804, 25684669, 27133810, 26569380]
319	31546629	Effects of a High-Protein/Moderate-Carbohydrate Diet on Appetite, Gut Peptides, and Endocannabinoids-A Preview Study.	Tischmann	2019	1	10.3390/nu11102269	True	[15051857, 16002791, 15466943, 18469287, 9168266, 19185957, 25466951, 21767449, 23446962, 14710168, 16400055, 10403587, 26412154, 23562074, 28246151, 17065342, 17224929, 24616451, 23567058, 24385629, 16306385, 16950139, 19318111, 15159223, 20339363, 21795439, 28632180, 31754687, 9390982, 15394301, 19864402, 10702749, 2106931, 21844878, 17954230, 8138058, 9839117, 16684820, 22442280, 26759262, 265…
320	30930793	Critical Role of the Interaction Gut Microbiota - Sympathetic Nervous System in the Regulation of Blood Pressure.	Toral	2019	1	10.3389/fphys.2019.00231	True	[28011881, 22229751, 11926280, 12960677, 25173628, 17456850, 18305141, 23357181, 28727837, 25599573, 16971501, 15637113, 27528065, 25767284, 178466, 21518883, 28143587, 23413427, 19183250, 25829393, 27664183, 25273884, 25637492, 15106808, 24429443, 23401498, 12215477, 30028078, 27189971, 27081113, 27799253, 24824547, 26733300, 26253087, 29851248, 21331155, 23789956, 22958438, 29988393, 28446880, …
324	31175629	Understanding the Role of the Gut Microbiome and Microbial Metabolites in Obesity and Obesity-Associated Metabolic Disorders: Current Evidence and Perspectives.	Vallianou		1	10.1007/s13679-019-00352-2	True	[10358200, 10799374, 12574618, 14599731, 15790844, 16741115, 17053832, 17183312, 17594176, 17601541, 18000721, 18281199, 18407065, 18815435, 19043404, 19366864, 19690573, 19776140, 19794059, 20140211, 20161775, 20203013, 20203603, 20668239, 20724524, 20876708, 21386800, 21623852, 21673955, 21829158, 21880241, 22065088, 22184060, 22506074, 22672911, 22676910, 22699609, 22828956, 23023125, 23032991…
325	27153494	Neuro-Immune Interactions at Barrier Surfaces.	Veiga-Fernandes		1	10.1016/j.cell.2016.04.041	True	[19607790, 22732731, 18927580, 25043017, 24848256, 19546475, 12864973, 6867729, 25161129, 19733489, 25555217, 26743624, 26279230, 23994200, 25823690, 13655214, 9568712, 19458046, 7534545, 23965627, 26822608, 23575631, 19558426, 21762414, 11687633, 15581738, 9252545, 15895084, 16025117, 26406373, 17351623, 26468193, 21763243, 23060243, 17678654, 23395676, 26863197, 25079320, 10837053, 16374515, 18…
327	29397594	[Efficacy of probiotics on the treatment of non-alcoholic fatty liver disease].	Wang		1	10.3760/cma.j.issn.0578-1426.2018.02.004	True	[]
328	31488882	Sodium oligomannate therapeutically remodels gut microbiota and suppresses gut bacterial amino acids-shaped neuroinflammation to inhibit Alzheimer's disease progression.	Wang	2019	1	10.1038/s41422-019-0216-x	True	[29955663, 29056749, 27383982, 27383981, 28722709, 27776263, 29051531, 29758946, 27443609, 29552561, 11755009, 18040847, 26516722, 30285785, 29402847, 30646475, 27866330, 28386215, 28092660, 28768718, 29200205, 29295929, 28802038, 19026746, 17021169, 20619937, 25172181, 23254930, 28930663, 29293211, 27814521, 25598354, 29507414, 28758994, 29426702, 11516335, 25620700, 24445336, 22854894, 27995767…
330	32652044	The Gut Microbiota in Prediabetes and Diabetes: A Population-Based Cross-Sectional Study.	Wu	2020	1	10.1016/j.cmet.2020.06.011	True	[]
331	32731255	Microbiota-derived metabolite promotes HDAC3 activity in the gut.	Wu	2020	1	10.1038/s41586-020-2604-2	True	[22224764, 22215131, 24566914, 24413398, 26023099, 16533812, 24185009, 24040068, 28494866, 20066467, 26682649, 11931768, 11509652, 19037247, 22230954, 21393543, 22156208, 31604271, 27889451, 19774556, 7081983, 10655611, 31134059, 18979296, 27117829, 15260992, 31142855, 24629344, 30531976, 27264604]
332	21256905	Synergistic steatohepatitis by moderate obesity and alcohol in mice despite increased adiponectin and p-AMPK.	Xu	2011	1	10.1016/j.jhep.2010.12.034	True	[19387917, 16361053, 18842799, 6613916, 8985274, 15329910, 19491377, 19585655, 12840063, 14724832, 19027869, 14693987, 19067777, 17463157, 19363290, 18336657, 12730887, 18242193, 12531875, 16374858, 15502820, 17827403, 16175602, 18599584, 7615836, 15345713, 18554542, 12799486, 8577712, 12705865, 11158311, 17604722, 18039929, 18931691, 18437889, 9837934, 10022245, 15684387, 10669761, 18838972, 921…
335	30658725	Effect of ethanol on lipid metabolism.	You		1	10.1016/j.jhep.2018.10.037	True	[11913071, 17414844, 10649673, 2059245, 9620314, 4349663, 4639017, 14060801, 16449340, 24362249, 21885479, 11560944, 22234172, 9537447, 16555625, 21051528, 25985802, 24280415, 23126616, 22173916, 12840063, 27573244, 12730887, 12036955, 18498552, 23266705, 14715643, 20692363, 26278388, 20965424, 19553673, 21953514, 21616074, 21803291, 6491527, 7748273, 226065, 20007851, 22308024, 23139221, 2378796…
336	31922003	Citrus polymethoxyflavones attenuate metabolic syndrome by regulating gut microbiome and amino acid metabolism.	Zeng	2020	1	10.1126/sciadv.aax6208	True	[20923483, 28360349, 26299453, 27409811, 27376324, 28628112, 22794138, 21559759, 26912037, 26005080, 22927400, 27076076, 26723469, 27048804, 26687352, 21970572, 29855643, 26150732, 28619587, 18407065, 16033867, 17183309, 27388460, 27126039, 22844426, 29988145, 22674330, 26102296, 20076942, 28440278, 25287287, 24009397, 30401435, 22560213, 26311497, 19906719, 23852569, 28538678, 8919784]
337	29621737	Time for food: The impact of diet on gut microbiota and human health.	Zhang	2018	1	10.1016/j.nut.2017.12.005	True	[]
338	32220004	Intestinal fatty acid-binding protein mediates atherosclerotic progress through increasing intestinal inflammation and permeability.	Zhang	2020	1	10.1111/jcmm.15173	True	[26892955, 27905479, 17456850, 22326433, 27143680, 12450603, 19149510, 29202334, 29896420, 21248165, 30735221, 31206525, 18511927, 28290057, 22517770, 24621960, 18201778, 25683524, 8274468, 11891416, 15843671, 19605556, 20119715, 21774709, 23563705, 30503971, 30954457, 25646365, 12439906, 10845660, 10207726, 12479590, 27134637, 31336842, 25807642]
339	33338411	Hyocholic acid species improve glucose homeostasis through a distinct TGR5 and FXR signaling mechanism.	Zheng	2020	1	10.1016/j.cmet.2020.11.017	True	[]
340	32265832	Evaluating the Causal Role of Gut Microbiota in Type 1 Diabetes and Its Possible Pathogenic Mechanisms.	Zhou	2020	1	10.3389/fendo.2020.00125	True	[23890997, 30864231, 18806780, 31686270, 27499366, 30826855, 19538307, 15530631, 18487476, 25619480, 24072479, 20203603, 23435359, 26749318, 29673211, 21036098, 12140742, 20703838, 22162005, 24329495, 30532751, 24798552, 31145129, 23433344, 29733871, 20613793, 22043294, 24448554, 28324102, 30224347, 23274889, 25662751, 24930037, 30121305, 29211757, 30090100, 28270263, 24475780, 30032588, 31677982…
341	32908614	Gut Microbiota Profile in Patients with Type 1 Diabetes Based on 16S rRNA Gene Sequencing: A Systematic Review.	Zhou	2020	1	10.1155/2020/3936247	True	[26051037, 23890997, 30864231, 12140742, 31555211, 23314033, 20203603, 21036098, 25394236, 22162005, 22683238, 23934614, 27499366, 17028899, 12941768, 26663871, 31026411, 28807046, 29126267, 25844959, 30121305, 30090100, 29733871, 30224347, 29657308, 29211757, 28324102, 27100052, 27231166, 24448554, 20613793, 22043294, 23274889, 25662751, 22153774, 22768065, 31827639, 22422004, 28074093, 12190366…
342	26972052	Gut Microbial Metabolite TMAO Enhances Platelet Hyperreactivity and Thrombosis Risk.	Zhu	2016	1	10.1016/j.cell.2016.02.011	True	[15505215, 23312283, 9077553, 18497330, 25126780, 23151509, 26274026, 15313953, 18753650, 25550161, 18936332, 19652875, 25440057, 23563705, 25493436, 25849138, 26699388, 17721545, 2158766, 23497300, 25784704, 26903003, 25378658, 17540596, 23614584, 25444145, 25599331, 24076493, 25382824, 17183312, 23393561, 21475195, 24497336, 24704102, 26687352, 25600868, 22431576]
343	32108960	Gut microbiota in atherosclerosis: focus on trimethylamine N-oxide.	Zhu	2020	1	10.1111/apm.13038	True	[28122885, 28102478, 26004263, 32038300, 23182125, 19068318, 28219830, 24286462, 21475195, 29023288, 27928097, 29230812, 29018189, 26283574, 23563705, 24267266, 23312283, 25550161, 24497336, 23614584, 30354996, 27228955, 27792653, 28077467, 28715991, 28807612, 27126549, 30853718, 12730414, 19906248, 27190056, 31687487, 24591617, 9706218, 25440057, 10456680, 25784704, 1736035, 28641532, 27287696, …
344	31219753	Impaired Autonomic Nervous System-Microbiome Circuit in Hypertension.	Zubcevic	2019	1	10.1161/CIRCRESAHA.119.313965	True	[29146535, 29146532, 29133599, 30571547, 25963715, 27799253, 25870193, 19064613, 24855203, 25827432, 26654200, 9519813, 28143587, 23433305, 21750565, 21572120, 20378804, 854058, 534860, 30599936, 30126689, 25047574, 16364832, 29143823, 28509726, 27927713, 28315048, 29507058, 27160520, 27528065, 27507222, 29946072, 29985401, 30571464, 28836619, 30354349, 30049487, 28011881, 30930793, 30612527, 258…
345	32800611	Development of Microbiome Biobanks - Challenges and Opportunities.	Ryan	2020	1	10.1016/j.tim.2020.06.009	True	[]
347	33651646	Dietary vitamin K is remodeled by gut microbiota and influences community composition.	Ellis		1	10.1080/19490976.2021.1887721	True	[27383980, 30262901, 31971969, 32582756, 31841076, 25941533, 31333610, 23858094, 28814395, 26904004, 29262868, 4745437, 6127606, 6470528, 32631870, 14317960, 29238752, 22385163, 28515336, 9468334, 20953171, 18083713, 25233858, 8527227, 29856932, 23590754, 2112953, 22437558, 25440056, 27355107, 26240359, 27385762, 30344015, 26499895, 17877321, 31387121, 25694037, 31473505, 9541554, 31309868, 24956…
348	33875817	The aging gut microbiome and its impact on host immunity.	Bosco	2021	1	10.1038/s41435-021-00126-8	True	[29242543, 31528180, 32978065, 33130213, 33297486, 27126036, 24679531, 20182457, 28544158, 17090411, 31833194, 23454758, 28899766, 30114401, 20377107, 22560929, 28088987, 23598398, 31988649, 33147686, 31282802, 31699962, 30046148, 24833586, 21883115, 31806905, 32386656, 27941213, 27789101, 29564335, 26022570, 32340868, 24236161, 30205979, 25048848, 21490090, 33007455, 25879284, 33260150, 32694825…
349	33958733	Robust microbe immune recognition in the intestinal mucosa.	Schären	2021	1	10.1038/s41435-021-00131-x	True	[26411289, 25789684, 26160380, 27396446, 30787416, 32858901, 32005980, 2700931, 21616434, 9237759, 16371356, 12527755, 17433730, 15208624, 16116171, 20303872, 27291964, 28461704, 20133635, 21918512, 21874021, 22902502, 24043898, 23940371, 29180436, 28410991, 29247997, 32120337, 24268520, 11489966, 16157881, 26001904, 32571970, 22990622, 25151491, 15630445, 20388715, 23083727, 27174992, 28766556, …
350	34055983	Biodiversity of Gut Microbiota: Impact of Various Host and Environmental Factors.	Anwar	2021	1	10.1155/2021/5575245	True	[15790844, 19026645, 26229597, 26770121, 33715539, 33725347, 33596808, 33671813, 33556874, 33255588, 33569747, 33546191, 33604601, 33484986, 33745067, 33526567, 33662679, 25849657, 27541692, 23049548, 16741115, 28512250, 26311042, 12583961, 21682646, 18926133, 9562034, 19248769, 20576892, 20182457, 22699611, 21885731, 20679230, 25431456, 27001291, 28785253, 18725970, 23571560, 18281199, 10816189,…
351	33937093	Gut Microbiota and Diarrhea: An Updated Review.	Li	2021	1	10.3389/fcimb.2021.625210	True	[18719588, 26354812, 25073640, 31250122, 15039348, 29062326, 33364453, 32075234, 30048255, 8600515, 20202329, 31673345, 28102115, 31958328, 31142049, 27773805, 30320222, 32863166, 30644982, 29119972, 26180063, 30945014, 30944877, 28609252, 23055923, 26697008, 30183037, 25997615, 32887946, 27621567, 15729357, 20145608, 24126267, 28611480, 27866935, 11586557, 30858454, 28602521, 29980607, 28955644,…
352	30794676	Antibiotic treatment-induced dysbiosis differently affects BDNF and TrkB expression in the brain and in the gut of juvenile mice.	Bistoletti	2019	1	10.1371/journal.pone.0212856	True	[27541692, 22732731, 23994200, 27343895, 19404271, 29882798, 25729852, 22968153, 29276734, 25953245, 19002191, 24956966, 24281320, 23254191, 12203072, 22407616, 30117106, 27553784, 15133062, 21683077, 21282636, 25866195, 10889153, 16530518, 26837784, 25823690, 25164090, 16973914, 19932037, 28439935, 28755521, 29247178, 30075006, 21159064, 17443791, 30269308, 28154013, 24714156, 21997550, 21445311…
353	30934533	Glutamatergic Signaling Along The Microbiota-Gut-Brain Axis.	Baj	2019	1	10.3390/ijms20061482	True	[19404271, 25830558, 20664075, 24956966, 28966571, 30099552, 30508814, 27965654, 26569330, 27561972, 23630473, 28393748, 28404070, 26841224, 27541692, 25414978, 24848255, 22974824, 25651996, 30627872, 27122046, 28713349, 29043249, 28393285, 2181501, 27231050, 26553054, 30023410, 24997029, 20886335, 15260348, 27617197, 24997035, 26577887, 26662472, 29902437, 27392632, 24089628, 29977455, 29468141,…
354	33346905	The role of the gut microbiome and its metabolites in metabolic diseases.	Wu	2020	1	10.1007/s13238-020-00814-7	True	[30445014, 24503132, 20353437, 32044317, 31777065, 29056513, 30870119, 30670819, 24390544, 19207879, 3678950, 31881139, 29362454, 24336217, 11311100, 30442801, 24411485, 25873374, 32039674, 25332478, 26633628, 24781306, 30794774, 32555455, 28611480, 29634682, 22322078, 29176714, 27093642, 31831639, 31776512, 22608008, 28099824, 31672964, 32383865, 21839040, 26269668, 26670557, 20522594, 26731268,…
355	33642976	Interplay of Good Bacteria and Central Nervous System: Cognitive Aspects and Mechanistic Considerations.	Salami	2021	1	10.3389/fnins.2021.613120	True	[29949404, 1867075, 11301245, 30158897, 27261536, 28921462, 23307732, 24372793, 22541937, 27288567, 27891089, 32595361, 26451344, 22788921, 33078659, 27801892, 22625665, 30194220, 28101105, 12834278, 31043907, 27594848, 23064760, 29462572, 29854813, 20230653, 23279728, 15790844, 31026781, 8963753, 22612585, 10833325, 28289278, 17151594, 21683077, 21988661, 22414433, 14622171, 24062644, 23079287, …
356	25770744	Evolution of the indoor biome.		2015	1	10.1016/j.tree.2015.02.001	True	[]
358	28725026	Microbiome analysis and confocal microscopy of used kitchen sponges reveal massive colonization by Acinetobacter, Moraxella and Chryseobacterium species.	Cardinale	2017	1	10.1038/s41598-017-06055-9	True	[9780844, 23514020, 25770744, 18397514, 22305094, 22489819, 23426013, 27790191, 25170151, 27822547, 12392526, 22984730, 22752336, 11422566, 9449812, 11052399, 11198444, 12878381, 12878380, 19178974, 23493001, 23171378, 19725865, 20636324, 26696989, 3904603, 10619749, 23365658, 22367080, 19018661, 20352091, 22859207, 24639675, 25367329, 15240072, 22808168, 25273229, 20383131, 20805793, 20709691, 1…
359	33351673	Mental health in the built environment.	Guha		1	10.1080/09638237.2020.1836559	True	[]
360	27793224	The Microbiome of the Built Environment and Human Behavior: Implications for Emotional Health and Well-Being in Postmodern Western Societies.	Stamper	2016	1	10.1016/bs.irn.2016.07.006	True	[]
361	27748568	How do we make indoor environments and healthcare settings healthier?	Gilbert	2016	1	10.1111/1751-7915.12430	True	[25440116, 26523822, 24344318, 16675321, 27518660, 24277029, 27466123]
362	31308484	Building upon current knowledge and techniques of indoor microbiology to construct the next era of theory into microorganisms, health, and the built environment.	Horve	2019	1	10.1038/s41370-019-0157-y	True	[23343512, 15175497, 20744875, 9071846, 22566949, 782050, 25401183, 22199099, 16980330, 4171755, 1962208, 3304077, 27907842, 20805407, 29246946, 23701898, 26449798, 28705228, 28196925, 15710972, 25337874, 11049785, 21992956, 23133377, 26955289, 27790191, 26459172, 30127345, 29661230, 30254254, 22278670, 30624800, 27743387, 24628783, 26880354, 27021307, 23717552, 24489843, 24602274, 27822528, 2831…
363	30558253	Microbiota in the Gastrointestinal Tract.	Dieterich	2018	1	10.3390/medsci6040116	True	[23435359, 22411464, 16819463, 20566857, 27387886, 27306664, 14998382, 18266879, 20132034, 19043404, 17594176, 11156640, 20664075, 29653862, 17699621, 22088901, 12089021, 27462309, 25619688, 27573828, 26843508, 18584522, 28275154, 30041463, 12473298, 30115904, 29848021, 28069576, 30242285, 24922519, 23151182, 15016999, 29478774, 21742834, 22695160, 30023410, 30138914, 16973914, 21518883, 27512962…
364	32128039	The salivary microbiota in health and disease.	Belstrøm	2020	1	10.1080/20002297.2020.1723975	True	[29645367, 30696553, 26185065, 26662484, 29355410, 29195050, 28266109, 30008593, 29520798, 29662960, 24843156, 30747106, 31153099, 28125321, 24846174, 22698087, 28649403, 27063111, 26207044, 28842259, 28338745, 28900019, 25515234, 30834068, 25372853, 29643500, 29165844, 30657624, 25065274, 21371338, 29631628, 29899505, 29602225, 30847232, 29925714, 26484315, 31216300, 28800622, 24144271, 22169888…
365	33115458	The oral microbiome and salivary proteins influence caries in children aged 6 to 8 years.	Chen	2020	1	10.1186/s12903-020-01262-9	True	[27733282, 26318590, 25862077, 27458979, 18335122, 15153696, 7865085, 12097354, 18832827, 29125139, 23162806, 25814980, 28434085, 26524687, 20973638, 30359274, 27898021, 27499752, 26784334, 20164862, 25352835, 17947321, 19801464, 21702898, 30642327, 30662876, 24642489, 25120956, 23201354, 23034082, 22458262, 24586647, 29667264, 20614117, 20924061, 16934115, 17208642, 29882414, 29449651, 23141757,…
366	31535093	Associations of the Oral Microbiota with Obesity and Menarche in Inner City Girls.	Mervish	2019	1	10.21767/2572-5394.100068	True	[24502612, 16253094, 25883569, 19207883, 23201354, 26339142, 23413628, 23631345, 19901833, 19615307, 21996660, 23479853, 2969972, 3473218, 20696727, 16953012, 24495527, 27157862, 23064750, 12485330, 8906704, 20383131, 23300406, 22711789, 20138086, 21702898, 24194878, 2087345, 4998039, 10765961, 10766401, 27473422, 4509109, 3472173, 22348905, 24299712, 26466123, 24024115, 24416266, 25755147, 22891…
367	33596768	Ethnic variability associating gut and oral microbiome with obesity in children.	Balakrishnan		1	10.1080/19490976.2021.1882926	True	[24880830, 24570244, 26896205, 33002478, 18258631, 23912213, 20679230, 22965187, 17303824, 10989590, 24686848, 31248128, 30974084, 30513082, 27102666, 29361968, 31771977, 31974429, 26132294, 27149670, 29447142, 32298251, 19043404, 16033867, 29028448, 22546742, 29459942, 29680019, 27242689, 19706296, 21508958, 23844187, 28153960, 26552345, 31285833, 27717180, 31489128, 28690602, 29774014, 23673380…
368	33052081	Dysbiosis of gut microbiota in inflammatory bowel disease: Current therapies and potential for microbiota-modulating therapeutic approaches.	Alshehri	2021	1	10.17305/bjbms.2020.5016	True	[29050646, 17943116, 12876555, 21070220, 30659247, 28743984, 26939853, 30455614, 24848255, 25651996, 20668239, 24112053, 22719832, 23926244, 22674335, 15306608, 19135235, 21872915, 25974306, 21846980, 21624126, 20847294, 20571116, 20498852, 22797518, 15466557, 23079287, 23159051, 27144353, 20203603, 23322636, 26066650, 23799070, 28418756, 22699609, 27814509, 29634682, 23836415, 23286720, 23599893…
369	33768014	Microbiota in Gut, Oral Cavity, and Mitral Valves Are Associated With Rheumatic Heart Disease.	Shi	2021	1	10.3389/fcimb.2021.643092	True	[32694777, 24226773, 19485767, 24679531, 29662960, 32865024, 29773078, 20130156, 30987702, 31076401, 10813149, 22646978, 27920580, 29029143, 22703178, 29674425, 22941505, 27980687, 22674334, 16214341, 18971494, 32088998, 20937873, 29519360, 22674555, 23933971, 25881250, 32587239, 22836156, 30155878, 24603192, 28315732, 26682791, 16298220, 22371105, 29467839, 28951419, 23319102, 31023434, 5012243,…
370	33612553	Characterization of Salivary Microbiota in Patients with Atherosclerotic Cardiovascular Disease: A Case-Control Study.	Kato-Kogoe	2021	1	10.5551/jat.60608	True	[19121072, 15004106, 20937873, 28649401, 11854128, 12816879, 29986441, 23627332, 32385870, 22514251, 32102216, 28089325, 29736705, 29615776, 31205521, 28988196, 15699278, 26536303, 22704805, 28360349, 27905479, 24797416, 29297500, 30333180, 32975702, 18564145, 29926495, 28253908, 16332807, 21702898, 22698087, 18946007, 30065718, 27015003, 32170059, 32063898, 29018189, 26214836, 21994333, 29138097…
371	32638533	Role of the oral microbiota in cancer evolution and progression.	Sun	2020	1	10.1002/cam4.3206	True	[28729483, 20692762, 22575588, 27551983, 11902583, 24913983, 25910864, 29382776, 14163957, 30675064, 1984929, 17575154, 22555509, 24045414, 28089325, 24676390, 28481406, 31334130, 31383281, 31297343, 31417273, 31908481, 30642137, 28500338, 29214046, 29317709, 27742762, 30410609, 28924229, 30936548, 29190775, 30847302, 9813727, 27605161, 26693063, 25432777, 26408641, 28642609, 29934439, 27769987, …
372	33494784	Gut microbiota influence tumor development and Alter interactions with the human immune system.	Ge	2021	1	10.1186/s13046-021-01845-6	True	[26269668, 31586566, 29411013, 29097525, 27084119, 28852308, 28346928, 31358483, 22903521, 23140640, 32332732, 29669931, 31900289, 29789015, 28142322, 19074871, 22516259, 32268087, 30090032, 21876161, 25838377, 29101928, 24264989, 21205662, 30292888, 30023410, 29798856, 29302003, 29893261, 24813605, 15489139, 28096237, 10756151, 25305284, 30340040, 25533827, 29567829, 24440671, 25540232, 25036629…
373	27129691	Gut microbiome and kidney disease: a bidirectional relationship.	Al Khodor	2016	1	10.1007/s00467-016-3392-7	True	[19383763, 21678649, 21910623, 12055347, 15790844, 22179717, 23071716, 19819907, 20360554, 22541361, 22411464, 23140990, 22473366, 25864640, 21361774, 24102695, 23300406, 20566857, 16497592, 24231662, 21530737, 25651997, 25372730, 24855004, 24855005, 24628412, 23802281, 24296462, 24560869, 25974301, 25133738, 23962776, 23325079, 15882252, 17898101, 12865413, 19234110, 19946322, 21426499, 23458264…
374	28302863	Transfer of dysbiotic gut microbiota has beneficial effects on host liver metabolism.	Nicolas	2017	1	10.15252/msb.20167356	True	[21735552, 23842501, 15505215, 17210919, 28105518, 27033119, 17456850, 18305141, 25532804, 22726443, 20190736, 24030595, 24412651, 25666722, 26888689, 16895997, 23443556, 25082483, 26154056, 23663440, 23975157, 23985870, 2351014, 23197411, 24847880, 20736229, 18326786, 21868489, 22837383, 25061070, 1220693, 10381919, 22407318, 27765684, 21702898, 23981580, 17646208, 19419895, 22122483, 22110050, …
375	33514800	Linking the oral microbiome and salivary cytokine abundance to circadian oscillations.	Sarkar	2021	1	10.1038/s41598-021-81420-3	True	[21383043, 32046271, 30496935, 31991929, 31885741, 25915398, 19554609, 10873088, 31152821, 25821337, 31776047, 24879575, 25898412, 22647440, 31110428, 20656903, 32518820, 28637979, 30123780, 32298191, 21223455, 18807098, 18052701, 30705520, 28338745, 26799067, 28862076, 27793218, 26628099, 25901892, 30230913, 25059554, 28542929, 30619860, 26437933, 28109256, 32013045, 28782347, 22796263, 30189320…
376	32169076	Profiling the Salivary microbiome of the Qatari population.	Murugesan	2020	1	10.1186/s12967-020-02291-2	True	[27122046, 29416567, 29033905, 19892944, 31220573, 11208206, 3497964, 27903834, 19824562, 29098118, 26799067, 26207044, 15970209, 23064750, 22916162, 23316946, 28819242, 29195050, 25147055, 16272510, 20003481, 20336157, 22698087, 28649403, 29576948, 31211815, 29538390, 27219464, 27015003, 30405010, 11023956, 28013437, 28326153, 31275531, 30847232, 26484315, 31216300, 28253297, 28780386, 28259623,…
377	21964884	Gut microbiota and diabetes: from pathogenesis to therapeutic perspective.	Burcelin	2011	1	10.1007/s00592-011-0333-6	True	[19194648, 17098083, 17456850, 19082521, 1444414, 21436049, 21039646, 16820245, 17943117, 17943116, 20203603, 10232646, 11772630, 17594176, 18941009, 20571116, 9758810, 19601958, 16497592, 20826446, 18806221, 20876708, 501505, 3891849, 18326589, 20736229, 19833089, 20576892, 18549797, 20576880, 17183309, 20140211, 19419895, 18497261, 20603004, 16823477, 17167474, 20965319, 18497261, 15790844, 155…
378	29904241	Microbial markers in colorectal cancer detection and/or prognosis.	Villéger		1	10.3748/wjg.v24.i22.2327	True	[24639052, 23899282, 22261895, 15467030, 25599958, 24629338, 24132111, 28063002, 26674881, 26811603, 22941505, 28687458, 29397655, 29099566, 28970720, 28989593, 28811705, 29022408, 24035240, 24477363, 19240699, 25034478, 26719225, 27505184, 24922745, 26257272, 8474513, 24047060, 24085634, 16538116, 26462283, 22969192, 19036949, 28600072, 28611516, 17253456, 22261915, 17406361, 22912551, 15616205,…
379	33329610	The Intestinal Microbiota and Colorectal Cancer.	Cheng	2020	1	10.3389/fimmu.2020.615056	True	[30207593, 26818619, 26808342, 28248415, 28376186, 31586566, 25198138, 11979442, 17938238, 19005198, 27380134, 26515465, 26408641, 29689266, 30472682, 23580283, 24855011, 16741115, 30609922, 23821742, 23089410, 27383983, 27126036, 30842679, 4843537, 162868, 1277197, 26121046, 31594750, 22761885, 21850056, 24316595, 25104642, 25758642, 30936547, 24132077, 25613490, 19226366, 20727310, 21960713, 19…
380	32486066	The Role of the Gut Microbiome in Colorectal Cancer Development and Therapy Response.	Sánchez-Alcoholado	2020	1	10.3390/cancers12061406	True	[23954158, 23954159, 27231050, 20937875, 19892944, 21885731, 26811603, 28444216, 29910850, 25220842, 25758642, 26515465, 26408641, 21734388, 26483877, 24194538, 22761885, 31311881, 21850056, 20740058, 26238090, 24316595, 25751261, 22728587, 23335968, 28038683, 28753429, 22461519, 10023769, 19551144, 23034650, 23567778, 20167111, 23895733, 29689266, 30459201, 31332342, 25613490, 30472682, 28821976…
381	33117698	Microbiota and Lung Cancer. Opportunities and Challenges for Improving Immunotherapy Efficacy.	Ocáriz-Díez	2020	1	10.3389/fonc.2020.568939	True	[30207593, 27574741, 27044418, 29910652, 30280658, 26412456, 26028407, 26712084, 27979383, 29129441, 29658856, 29863955, 29658845, 30280641, 31590988, 27913228, 29631891, 26500629, 27541692, 19892944, 28481406, 30842679, 23734647, 24132111, 28333226, 26996765, 32061309, 29567708, 16556496, 31100929, 17699621, 28529325, 25036629, 30863606, 27572644, 29864375, 30466159, 30093571, 29885665, 30485116…
382	32055753	The human gastrointestinal microbiota and prostate cancer development and treatment.	Sha	2019	1	10.4111/icu.2020.61.S1.S43	True	[22674335, 28303904, 16819463, 20203603, 15831718, 16741115, 29377130, 26691591, 20566857, 17118672, 30906663, 30972292, 17657310, 23240022, 21562218, 11030657, 30609850, 28413197, 26749362, 29795140, 30620402, 22504869, 24180596, 22081693, 22132129, 16130015, 21226616, 21162695, 23010680, 22903521, 23032991, 20045808, 26338196, 22018233, 15466970, 12100928, 16286104, 15495199, 20090948, 14712152…
383	31533218	Intestinal Microbiota: A Novel Target to Improve Anti-Tumor Treatment?	Villéger	2019	1	10.3390/ijms20184584	True	[21067973, 25849657, 28061847, 24132111, 31186547, 30758778, 28529325, 30263060, 28431920, 24264989, 24264990, 31293523, 28270698, 29104759, 9110360, 21051639, 31185967, 9690942, 16489087, 19176868, 27459363, 19765103, 25376667, 31018870, 26147207, 24402367, 24500617, 19514856, 31173781, 30862756, 31033786, 27717798, 29340102, 25553830, 27760335, 18555978, 28912244, 29404397, 26416623, 24668817, …
384	28891127	Helicobacter pylori, gastric cancer and other gastrointestinal malignancies.	Venerito		1	10.1111/hel.12413	True	[]
385	16902142	Escherichia coli induces DNA double-strand breaks in eukaryotic cells.	Nougayrède		1	10.1126/science.1127059	True	[]
386	24658599	Bacterial genotoxin colibactin promotes colon tumour growth by inducing a senescence-associated secretory phenotype.	Cougnoux	2014	1	10.1136/gutjnl-2013-305257	True	[]
387	28093453	Interactions between microsatellite instability and human gut colonization by <i>Escherichia coli</i> in colorectal cancer.	Gagnière	2017	1	10.1042/CS20160876	True	[]
388	23457644	High prevalence of mucosa-associated E. coli producing cyclomodulin and genotoxin in colon cancer.	Buc	2013	1	10.1371/journal.pone.0056964	True	[20833343, 17311698, 19822006, 21067973, 9679033, 15236175, 18227261, 15737728, 12557145, 19701202, 19737302, 21530738, 19966814, 15040260, 11010916, 1699928, 9916057, 15022774, 15014151, 16848790, 20941356, 16902142, 20534522, 11583839, 17441986, 18489725, 1762913, 8290354, 17293507, 20375237, 9220015, 11251843, 10597228, 17407060, 18945841, 10367356, 20060660, 14605183, 14977993, 17931818, 1787…
389	24334760	Colonization of the human gut by E. coli and colorectal cancer risk.	Bonnet	2013	1	10.1158/1078-0432.CCR-13-1343	True	[]
390	30642137	Role of Oral Microbiota in Cancer Development.	Karpiński	2019	1	10.3390/microorganisms7010020	True	[30207593, 25979396, 26551571, 15888105, 15987522, 22010579, 22817758, 24506890, 26684542, 29184122, 9813727, 22009989, 24316595, 23954159, 22990306, 24599709, 25797243, 27742762, 11182034, 15245592, 10530911, 22009990, 24385213, 27811909, 21994333, 26693063, 27259999, 22367402, 29196415, 25699023, 29710488, 12753361, 23475218, 9241076, 12598651, 15666191, 24274398, 29279096, 2121824, 16899107, 1…
391	31383281	The Microbiota and Pancreatic Cancer.	Karpiński	2019	1	10.1016/j.gtc.2019.04.008	True	[]
392	32106124	Gut microbiota and metabolic syndrome.	Wang		1	10.1097/CM9.0000000000000696	True	[29241750, 29127233, 28628112, 29292011, 23912213, 27638207, 31399369, 23235292, 30837966, 23023125, 22506074, 15035686, 17973645, 20876719, 22293842, 20140211, 29899272, 27054442, 25870193, 28143587, 31369290, 26852926, 31543403, 23055155, 25537565, 30957778, 30262901, 11466099, 28179656, 29934437, 27711063, 26431948, 28555673, 23778793, 22422267, 26638072, 22297845, 30057068, 22341463, 30571343…
393	26742586	Western diet induces a shift in microbiota composition enhancing susceptibility to Adherent-Invasive E. coli infection and intestinal inflammation.	Agus	2016	1	10.1038/srep19032	True	[17653185, 21530745, 16961738, 18043660, 16648155, 9834268, 17028128, 15236175, 19235912, 12003430, 17660846, 11781279, 17525800, 18095316, 19737864, 19462428, 21468064, 23598352, 19865172, 18497261, 10456892, 15300573, 21994005, 25532804, 23312289, 19706296, 18305141, 22907164, 12353854, 11024006, 22254083, 21430242, 17189447, 23828891, 24226773, 12496283, 19917676, 23665276, 24390308, 24499669,…
394	32611705	The Genotoxin Colibactin Shapes Gut Microbiota in Mice.	Tronnet	2020	1	10.1128/mSphere.00589-20	True	[29374557, 26742586, 27288422, 19966814, 20157339, 12239261, 16902142, 29559578, 24658599, 24116215, 24489107, 24971581, 25483338, 29101366, 31545853, 10232646, 27600034, 23975157, 29156489, 30377189, 21795676, 27298769, 11920295, 23853582, 10829079, 19678844, 22110050, 21702898, 15546938]
395	31901868	Role of gut microbiota in type 2 diabetes pathophysiology.	Gurung	2020	1	10.1016/j.ebiom.2019.11.051	True	[30150716, 29280312, 27151248, 28912092, 20087741, 28530702, 29596446, 25279787, 27974055, 23657005, 27738970, 25749152, 26161548, 29777696, 28252037, 24936764, 24013136, 28701081, 27504897, 22293842, 30397356, 29271563, 30249275, 23719380, 27118489, 22844426, 20140211, 29657308, 26633628, 29789365, 26941724, 24325907, 20876719, 23032991, 25910186, 28375212, 27892954, 27841267, 23671105, 27821438…
396	30781823	Impact of Gut Dysbiosis on Neurohormonal Pathways in Chronic Kidney Disease.	Jazani	2019	1	10.3390/diseases7010021	True	[29416834, 29379784, 27383068, 23732715, 28339863, 29168475, 27885585, 24370773, 26063472, 22787313, 29382128, 22131233, 23010760, 29430200, 24100399, 29409087, 29031358, 27908485, 25038737, 22537670, 21848611, 26301122, 22992469, 21617937, 28769880, 26210164, 20203603, 25883197, 18338233, 16553872, 15790844, 29195678, 28538698, 22541361, 24643131, 22254078, 23226130, 25855516, 23821742, 27490782…
397	31315634	Dysbiosis of the gut microbiome is associated with CKD5 and correlated with clinical indices of the disease: a case-controlled study.	Li	2019	1	10.1186/s12967-019-1969-1	True	[29634682, 20679230, 17943117, 0, 22386035, 23727169, 18405348, 21116313, 16374430, 17040995, 29151180, 25812908, 22992469, 29525681, 11932467, 21903629, 20383131, 19004872, 28069815, 28713773, 27058662, 28096237, 30175072, 23985870, 26034601, 17554697, 29326886, 28935288, 29604350, 28455781, 12480096, 17345958, 24226770, 24643131, 23258127, 22131233, 16941689, 10613726, 15723320, 26490509, 22237…
398	31245306	Alterations to the Gut Microbiota and Their Correlation With Inflammatory Factors in Chronic Kidney Disease.	Li	2019	1	10.3389/fcimb.2019.00206	True	[27129691, 23325079, 30106205, 26609051, 29744928, 26178650, 27841267, 28146081, 27623245, 29269438, 28183450, 28588309, 25289916, 24762311, 28654798, 26751065, 27187743, 29566906, 28249045, 26400570, 28910792, 24751327, 27760772, 25190600, 28271466, 28445725, 27383980, 29705728, 22992469, 27887750, 29033903, 24789549, 26487672]
399	30682892	The role of chronic kidney disease-associated dysbiosis in cardiovascular disease.	Bryniarski	2019	1	10.1177/1535370219826526	True	[11383587, 11352068, 24333791, 26954359, 25398206, 26402564, 26052924, 27922089, 22699609, 23828941, 22699610, 20203603, 11018451, 23931069, 23450842, 24789701, 3524615, 12055347, 16578052, 27515213, 27256072, 16491670, 10867063, 26673558, 19007588, 27383068, 27479614, 28230726, 25037581, 27905474, 22992469, 29693447, 27640125, 8893154, 26841824, 8676836, 28469156, 28931089, 28202164, 29693447, 2…
400	30048977	Microbiota Quality and Mitochondrial Activity Link with Occurrence of Muscle Cramps in Hemodialysis Patients using Citrate Dialysate: A Pilot Study.	Durand	2018	1	10.1159/000490612	True	[]
401	33202283	The influence of the prebiotic gum acacia on the intestinal microbiome composition in rats with experimental chronic kidney disease.	Lakshmanan	2020	1	10.1016/j.biopha.2020.110992	True	[]
402	32850884	Advances in the Involvement of Gut Microbiota in Pathophysiology of NAFLD.	Jiang	2020	1	10.3389/fmed.2020.00361	True	[30179269, 30414863, 30196156, 29665135, 14398944, 26240359, 25891358, 23663780, 25470548, 26842252, 30670819, 30591521, 30045880, 26600078, 27007819, 20225248, 19723493, 28413961, 27069866, 23057494, 32694806, 28119353, 21436455, 26418580, 24440671, 22457829, 27617201, 19291785, 31717860, 25684563, 19637282, 29884546, 29269727, 22253482, 30194936, 22516259, 20808947, 28303724, 26930600, 19541642…
403	30658519	Gut-Liver Axis, Gut Microbiota, and Its Modulation in the Management of Liver Diseases: A Review of the Literature.	Milosevic	2019	1	10.3390/ijms20020395	True	[16819463, 23703735, 19601958, 30154767, 30319571, 27129691, 27317359, 29375539, 30227645, 23287807, 27639584, 29180991, 24369878, 27625705, 27496472, 22727732, 18628377, 29041989, 26600968, 28767077, 25079328, 24374295, 30148173, 25646429, 28545829, 28027582, 21574172, 25071320, 28621554, 28561276, 27417456, 25338345, 29268595, 25872593, 25447847, 23763674, 30335697, 18654060, 25621497, 23055155…
404	31657225	Role of gut microbiota in liver disease.	Albhaisi	2019	1	10.1152/ajpgi.00118.2019	True	[]
405	28787280	The Maternal Gut Microbiome During Pregnancy.	Edwards		1	10.1097/NMC.0000000000000372	True	[23296245, 24070562, 23159051, 24167172, 25293764, 24956966, 21821542, 23563424, 22572877, 27539375, 17064639, 24285672, 18842773, 24336217, 20331587, 26317856, 24187402, 23384445, 23509808, 24997042, 27217482, 27528065, 26052924, 26340264, 23283756, 26946974, 26428503, 22863002, 19017418, 17936906, 20128938, 24846660, 25392516, 24583088, 24134165, 27271666, 27466607, 24627581, 27471494, 23931069…
406	32917878	Systematic analysis of gut microbiota in pregnant women and its correlations with individual heterogeneity.	Yang	2020	1	10.1038/s41522-020-00142-y	True	[22424233, 22890113, 27471494, 28077872, 23618829, 24629343, 22863002, 30111822, 26283357, 28870230, 27217482, 30399404, 26322500, 20205964, 28873967, 26493119, 26989247, 29981583, 27466607, 29764499, 29687552, 20383131, 22699609, 27126039, 25079328, 30150716, 29255284, 23013615, 27743975, 8030595, 24021287, 26963409, 26260141, 17596480, 30150717, 22863002, 30232199, 27136584, 30471529, 27126040,…
407	25613564	Intestinal dysbiosis: an emerging cause of pregnancy complications?	Zhang	2015	1	10.1016/j.mehy.2014.12.029	True	[]
408	32175285	Alterations in Gut Microbiota of Gestational Diabetes Patients During the First Trimester of Pregnancy.	Ma	2020	1	10.3389/fcimb.2020.00058	True	[22187472, 30559228, 25957349, 19465232, 25405716, 31071294, 27214047, 28572676, 29029078, 23969827, 30421135, 29764499, 11592564, 30150717, 23028285, 25153547, 31472216, 29280312, 23223968, 30483228, 19008343, 30150716, 31544699, 23761785, 27507222, 27235645, 22863002, 23793624, 28873967, 23985870, 16332807, 30101246, 24899305, 18463375, 30982483, 21163425, 28980079, 24060131, 9371855, 23193283,…
409	32209715	Gestational Diabetes Mellitus Is Associated with Reduced Dynamics of Gut Microbiota during the First Half of Pregnancy.	Zheng	2020	1	10.1128/mSystems.00109-20	True	[26742932, 18463375, 18926784, 27174368, 19952227, 30401435, 30336272, 28434033, 28360349, 18380992, 24528224, 22863002, 29760169, 29764499, 31296866, 27252163, 30717458, 16188575, 21827716, 30421135, 28144630, 26771927, 26283357, 22972295, 26555712, 24265267, 30022049, 28078038, 27490741, 28873967, 30670819, 31123355, 19222573, 21167700, 26260141, 26110385, 28966614, 27409811, 20140211, 24357209…
410	33292687	Food habits in pregnancy and its association with gestational diabetes mellitus: results from a prospective cohort study in public hospitals of urban India.	Deepa	2020	1	10.1186/s40795-020-00388-x	True	[22357187, 23961485, 21976796, 11926638, 23536513, 12351492, 19465232, 29496507, 29582160, 30508848, 18249458, 30782883, 26991305, 30461219, 17416786, 31920399, 11518901, 9920074, 15702667, 11484073, 19943327, 30720376, 25303998, 25215961, 26759275, 16957814, 26696657, 22988897, 27741952, 19656418, 20190296, 28285431, 23378620, 29576522, 6039725, 21545194, 27231921, 23015603, 11172480, 9178411, 2…
411	32265423	Gut microbiota dysbiosis in preeclampsia patients in the second and third trimesters.	Wang		1	10.1097/CM9.0000000000000734	True	[23776237, 9822529, 29437527, 29725936, 30215149, 27905479, 30683985, 28143587, 28343357, 22254083, 23614584, 27965958, 27988814, 31297341, 31850241, 22863002, 24150027, 20383131, 16332807, 23975157, 21821542, 27243236, 24395887, 27208407, 29698330, 26846579, 30264354, 24429443, 23821742, 28346408, 25319745, 25435420, 28330508, 22349170, 28783509, 29590047]
412	31900289	Gut dysbiosis induces the development of pre-eclampsia through bacterial translocation.	Chen	2020	1	10.1136/gutjnl-2019-319101	True	[]
414	27744123	Antidepressants, antimicrobials or both? Gut microbiota dysbiosis in depression and possible implications of the antimicrobial effects of antidepressant drugs for antidepressant effectiveness.	Macedo	2016	1	10.1016/j.jad.2016.09.012	True	[]
415	30717162	Fecal Microbiota Analysis in Patients Going through a Depressive Episode during Treatment in a Psychiatric Hospital Setting.	Liśkiewicz	2019	1	10.3390/jcm8020164	True	[25844406, 16243357, 10775018, 20186711, 29700475, 29154458, 28112061, 25629589, 26711676, 30207256, 29930222, 27974040, 23300406, 22972297, 27288567, 26428446, 25882912, 27491067, 27067014, 30051546, 29432299, 29397391, 19442174, 15236914, 10773485, 1295474, 1360349, 3047509, 26029671, 20084919, 23285704, 28512250, 23835040, 22349578, 30155748, 28467461, 23630581, 25478144, 29032640, 24888394, 3…
416	32827611	Analysis of gut microbiota and intestinal integrity markers of inpatients with major depressive disorder.	Liśkiewicz	2020	1	10.1016/j.pnpbp.2020.110076	True	[]
417	32976952	Major Depressive Disorder and gut microbiota - Association not causation. A scoping review.	Łoniewski	2020	1	10.1016/j.pnpbp.2020.110111	True	[]
418	34681176	Effect of Psychobiotics on Psychometric Tests and Inflammatory Markers in Major Depressive Disorder: Meta-Analysis of Randomized Controlled Trials with Meta-Regression.	Misera	2021	1	10.3390/ph14100952	True	[17521891, 22832816, 19487626, 20856249, 29843470, 30823925, 27814521, 32056863, 31454550, 32976952, 23759244, 27509521, 31004628, 31563280, 31263542, 33567631, 33191776, 32147043, 29197739, 29731182, 32989186, 26706022, 33171595, 32858844, 30388595, 32589828, 31078831, 22157240, 27159972, 25873374, 29914095, 21791035, 26539012, 10940442, 29520144, 22678511, 30685565, 27491067, 31685046, 27067014…
419	30460516	Second-generation antipsychotics and metabolism alterations: a systematic review of the role of the gut microbiome.	Skonieczna-Żydecka	2018	1	10.1007/s00213-018-5102-6	True	[30176893, 18669990, 14747245, 24070562, 10357728, 17210919, 26440540, 26870798, 24763306, 25190097, 10584975, 27098727, 23026753, 30264354, 21611123, 19157785, 22688187, 23000955, 22699609, 11681809, 25126780, 30155748, 22234378, 24084940, 28883731, 21804146, 21826100, 23821742, 12873613, 28035686, 25480466, 26792761, 28755801, 8521756, 29131106, 22297845, 24667063, 28673098, 27404046, 29046716,…
420	31623359	Analysis of Gut Microbiota and Their Metabolic Potential in Patients with Schizophrenia Treated with Olanzapine: Results from a Six-Week Observational Prospective Cohort Study.	Pełka-Wysiecka	2019	1	10.3390/jcm8101605	True	[29648618, 28094812, 22050851, 29311119, 15133062, 29941795, 27090305, 28442250, 30775438, 15260992, 18562404, 16448631, 28755801, 27265707, 26792761, 25480466, 21804146, 24763306, 25400109, 29950586, 24103107, 14747245, 19682863, 16493121, 11379836, 22926006, 24084940, 22234378, 25506936, 28035686, 21943257, 28361673, 27781170, 19801464, 23975157, 22719234, 21702898, 23630581, 27207943, 21508958…
422	32284282	Gut Microbial Metabolites of Aromatic Amino Acids as Signals in Host-Microbe Interplay.	Liu	2020	1	10.1016/j.tem.2020.02.012	True	[]
423	31196177	Macronutrient metabolism by the human gut microbiome: major fermentation by-products and their impact on host health.	Oliphant	2019	1	10.1186/s40168-019-0704-8	True	[28512250, 24997786, 17943116, 22699609, 24679531, 29163467, 29129876, 29649441, 28626231, 26488281, 21036098, 26122784, 26527169, 22367888, 27054579, 17951499, 27562254, 8977347, 27362360, 26861391, 26544883, 12663928, 28388917, 27196587, 28932911, 17181883, 21531334, 27126039, 27122046, 27259147, 22468341, 30025704, 27123663, 25852737, 27928878, 22018234, 22325238, 23941657, 21484167, 15280307,…
424	33272977	Gut microbiota-derived metabolites as central regulators in metabolic disorders.	Agus	2020	1	10.1136/gutjnl-2020-323071	True	[30404570, 30984184, 31653062, 28743984, 31653078, 31324279, 29166236, 31573550, 29715508, 31388093, 17210919, 15505215, 17183312, 23197411, 24009397, 32108090, 17183309, 23985875, 23985870, 29899081, 28649593, 31147381, 28978426, 32150549, 30269936, 31959772, 28628112, 27409811, 29718708, 30830468, 28407784, 26425705, 30401435, 29942096, 30831575, 30453753, 18670431, 25194176, 30559664, 29352187…
425	32880688	Intestinal microbial metabolites in human metabolism and type 2 diabetes.	Herrema	2020	1	10.1007/s00125-020-05268-4	True	[28437734, 31518657, 28154830, 31860047, 22966089, 29632382, 21142536, 22885922, 29480368, 23985875, 23985870, 27126044, 29922272, 26299453, 17183312, 24009397, 28978426, 22728514, 31147381, 31901868, 28196965, 17183309, 20926643, 18779823, 19164560, 19498350, 23719380, 20140211, 23023125, 28183445, 17456850, 21636801, 20926374, 25268552, 30591685, 24642959, 21543530, 26828196, 25974306, 27045424…
426	31693963	The emerging role of gut microbial metabolism on cardiovascular disease.	Kasahara	2019	1	10.1016/j.mib.2019.09.007	True	[]
427	33642219	Gut microbiota and their metabolites in cardiovascular disease.	Jansen	2021	1	10.1016/j.beem.2021.101492	True	[]
428	31766208	Gut Bacteria and their Metabolites: Which One Is the Defendant for Colorectal Cancer?	Tarashi	2019	1	10.3390/microorganisms7110561	True	[18439090, 28643625, 22532881, 30712808, 29302001, 24051204, 18330578, 24798552, 30514505, 20874522, 26541610, 30003334, 31221845, 27275383, 27015276, 26811614, 29657127, 24681100, 20203603, 28507600, 162868, 22728587, 24450771, 22886774, 21647227, 26515465, 25432777, 27004000, 30228361, 23497613, 27821805, 28600626, 26170900, 27323816, 29687353, 29214046, 28143990, 18624900, 27848961, 8162586, 2…
429	34806294	Recent Advances in Research on Polyphenols: Effects on Microbiota, Metabolism, and Health.	Rajha	2021	1	10.1002/mnfr.202100670	True	[]
430	31504256	TMA (trimethylamine), but not its oxide TMAO (trimethylamine-oxide), exerts haemodynamic effects: implications for interpretation of cardiovascular actions of gut microbiome.	Jaworska		1	10.1093/cvr/cvz231	True	[]
431	31454905	TMA, A Forgotten Uremic Toxin, but Not TMAO, Is Involved in Cardiovascular Pathology.	Jaworska	2019	1	10.3390/toxins11090490	True	[23614584, 25382824, 28077467, 27792653, 28782886, 26597155, 25636076, 27792658, 27436853, 27447240, 28122782, 29307889, 27834801, 27825547, 30199620, 31394758, 30265149, 31504256, 31411319, 14810255, 13628053, 7023344, 24561478, 30200452, 29772660, 26864355, 15767770, 8319141, 11841287, 29315031, 29411350, 15385656, 12631096, 865584, 24244321, 28886619, 28363204, 29236735]
432	31411319	Trimethylamine But Not Trimethylamine Oxide Increases With Age in Rat Plasma and Affects Smooth Muscle Cells Viability.	Jaworska		1	10.1093/gerona/glz181	True	[]
433	32423739	Microbiota and cancer: host cellular mechanisms activated by gut microbial metabolites.	Tsvetikova	2020	1	10.1016/j.ijmm.2020.151425	True	[]
434	33546705	Anti-cancer and anti-inflammatory effects elicited by short chain fatty acids produced by Escherichia coli isolated from healthy human gut microbiota.	Nakkarach	2021	1	10.1186/s12934-020-01477-z	True	[27446020, 22972295, 23821742, 22468341, 21840809, 26925050, 26165315, 11753212, 11024006, 16142751, 24390544, 16091294, 19083427, 18936492, 23831042, 19335551, 22040047, 28758133, 29444150, 21382908, 22301383, 19637029, 27496016, 20632092, 31477098, 26077560, 31159791, 30560425, 20157339, 11413110, 26616662, 9457432, 11360212, 1388655, 27009633, 21106097, 19457029, 28434914, 1577693, 8522382, 74…
435	32120799	Interplay between Dietary Polyphenols and Oral and Gut Microbiota in the Development of Colorectal Cancer.	Cueva	2020	1	10.3390/nu12030625	True	[30620402, 26041752, 26818619, 31555583, 25198138, 28423337, 30712808, 31653062, 29129876, 20203603, 30655101, 24370461, 15790844, 11427691, 23848071, 25514560, 30345420, 28275685, 28988196, 29702299, 30642137, 28067835, 28483461, 30583613, 31031748, 31417273, 27857087, 30634578, 26372828, 31891129, 27926431, 27380134, 30936548, 31450675, 25439270, 26840037, 27876571, 22009990, 27811909, 29731748…
436	32170068	Temporospatial shifts in the human gut microbiome and metabolome after gastric bypass surgery.	Ilhan	2020	1	10.1038/s41522-020-0122-5	True	[20026834, 19417773, 24670636, 20876719, 23032991, 28548658, 27306058, 26244932, 19164560, 29899081, 28628112, 28649469, 28570438, 20734040, 25802025, 12089021, 17448154, 22761885, 28324102, 23536013, 12684041, 25500202, 23592746, 21572120, 30639417, 16259888, 19995718, 24189773, 19018603, 29033596, 16893466, 20383131, 12055347, 23127782, 25545101, 23804381, 23507238, 24353483, 15960680, 18469242…
437	29413971	"Gear mechanism" of bariatric interventions revealed by untargeted metabolomics.	Samczuk	2018	1	10.1016/j.jpba.2018.01.016	True	[]
438	30477251	In-and-Out Molecular Changes Linked to the Type 2 Diabetes Remission after Bariatric Surgery: An Influence of Gut Microbes on Mitochondria Metabolism.	Samczuk	2018	1	10.3390/ijms19123744	True	[28185153, 27899816, 28915970, 27194257, 28298900, 29413971, 29713650, 25868836, 27867860, 28797248, 23462580, 20526369, 29324649, 29762782, 28579962, 28497122, 26500226, 21274278, 29464885, 20648231, 21561431, 19620516, 27689005, 22560213, 24445237, 25193333, 29899081, 22926153, 29923728, 22962525, 27162261, 27177192, 26018307, 29968694, 26080858]
439	29713650	Application of Metabolomics to Study Effects of Bariatric Surgery.	Samczuk	2018	1	10.1155/2018/6270875	True	[13198079, 25008469, 20601620, 22187636, 22173445, 26013696, 23529939, 23302153, 21633174, 24279706, 25661550, 26939878, 17128540, 25868836, 26557004, 18948945, 10598751, 11062433, 11860207, 22102985, 21632543, 19147747, 22686208, 26889720, 26652958, 24800810, 23754307, 20628077, 27530911, 24332707, 27584017, 27428253, 26245808, 25871626, 25946120, 25384027, 26581381, 23095112, 26140000, 21958229…
440	32140452	The Gut-Lung Axis in Health and Respiratory Diseases: A Place for Inter-Organ and Inter-Kingdom Crosstalks.	Enaud	2020	1	10.3389/fcimb.2020.00009	True	[22153774, 24330256, 30510223, 27245316, 30283410, 27693010, 29241587, 26424567, 25305320, 26263005, 29075294, 11590374, 29120746, 31212791, 29142211, 16690953, 29067994, 9864230, 21680950, 29270167, 22411464, 25974282, 20585638, 22558432, 26627545, 22104105, 29101284, 29533677, 27670109, 27838347, 25925913, 31083321, 29522426, 22210917, 23042193, 29122659, 28280235, 30089902, 25253795, 26216419,…
441	30367675	Neonatal gut and respiratory microbiota: coordinated development through time and space.	Grier	2018	1	10.1186/s40168-018-0566-5	True	[22411464, 22861802, 25114261, 23671411, 22699611, 25974306, 19892944, 20566857, 22699609, 20668239, 24169577, 28112736, 25798435, 26366711, 26579106, 22807668, 26905627, 25950956, 25250028, 24956966, 22158411, 28435675, 22319561, 28665684, 29228972, 25865368, 23975157, 25662751, 20562286, 28947641, 11352068, 17457344, 19491248, 28410788, 21674011, 24450576, 25310760, 27343151, 26942168, 23969226…
442	31154727	[Effects and mechanism of fecal transplantation on acute lung injury induced by lipopolysaccharide in rats].	Yin		1	10.3760/cma.j.issn.0376-2491.2019.20.013	True	[]
443	34230217	Rapid resolution of COVID-19 after faecal microbiota transplantation.	Biliński	2021	1	10.1136/gutjnl-2021-325010	True	[]
444	31332169	Microbiota-derived acetate protects against respiratory syncytial virus infection through a GPR43-type 1 interferon response.	Antunes	2019	1	10.1038/s41467-019-11152-6	True	[27144864, 20399493, 23964947, 18625684, 21963675, 24362690, 10954520, 24390308, 19865172, 29590614, 27259147, 26925050, 24917457, 24226770, 27496979, 27195116, 23828891, 23449690, 22896622, 28196762, 29273643, 26102221, 29768180, 24625961, 113495, 17706453, 16979567, 25555213, 20005104, 27554839, 23136205, 24648449, 25897172, 23791646, 22705104, 28774928, 24713352, 18761606, 26178980, 19193793, …
445	31269444	Microbiota-Driven Tonic Interferon Signals in Lung Stromal Cells Protect from Influenza Virus Infection.	Bradley		1	10.1016/j.celrep.2019.05.105	True	[]
446	33500564	The lung-gut axis during viral respiratory infections: the impact of gut dysbiosis on secondary disease outcomes.	Sencio	2021	1	10.1038/s41385-020-00361-8	True	[22674330, 22699609, 28722709, 21169997, 27383981, 29522742, 28856738, 24226773, 27259147, 25064714, 28260787, 27694885, 28776643, 22705104, 31332169, 31269444, 21402903, 28774928, 29142211, 25474680, 22210917, 29771684, 26511795, 23820884, 29590614, 29228270, 26500629, 27311879, 26972325, 31501577, 29768180, 32972996, 32913009, 32788292, 32345342, 22797518, 28407483, 26237589, 25186370, 20508031…
447	33321253	Dysbiosis, malnutrition and enhanced gut-lung axis contribute to age-related respiratory diseases.	Saint-Criq	2020	1	10.1016/j.arr.2020.101235	True	[]
448	26788078	Pulmonary manifestations of inflammatory bowel disease.	Majewski	2015	1	10.5114/aoms.2015.56343	True	[23922506, 17948933, 23181971, 467943, 16159555, 2616823, 12584393, 1267553, 6895127, 7267968, 1421730, 9631822, 22516040, 21935713, 11734067, 1960905, 10678648, 20298372, 3595232, 21467060, 2721273, 9817724, 2240849, 3251228, 9713458, 21695953, 21805420, 2623217, 8546267, 22230422, 10231326, 3946842, 23169025, 15565210, 19478123, 22040226, 23112563, 9431906, 10322103, 10678619, 16636526, 1741561…
449	33948406	Pulmonary Manifestations of Inflammatory Bowel Disease.	Tejeda Taveras	2021	1	10.7759/cureus.14216	True	[23922506, 24415861, 26154136, 31098819, 25309080, 28548906, 21122534, 12548168, 20954282, 10678619, 31660921, 27678355, 20082474, 16143122, 32245909, 22089028, 8809240, 2721273, 17296657, 26788078, 23734650, 23295276, 18074739, 19230639, 8597956, 8777981, 5697529, 14555914, 25852295]
450	30598019	The Role of the Microbiome in Asthma: The Gut⁻Lung Axis.	Frati	2018	1	10.3390/ijms20010123	True	[23056066, 15080825, 22081091, 28069753, 9727780, 28600901, 28077947, 2513902, 27354505, 20566857, 25974306, 23087909, 24336217, 26762459, 20679230, 27634868, 27518660, 26717421, 26797918, 16546101, 24237701, 16009137, 19836068, 21205640, 28319180, 26712364, 24847956, 24150797, 24226770, 6980928, 27756430, 27725185, 25860609, 25405668, 29552008, 29104061, 28235040, 24846652, 21121836, 24317696, 2…
451	32075727	The Role of Lung and Gut Microbiota in the Pathology of Asthma.	Barcik		1	10.1016/j.immuni.2020.01.007	True	[27170552, 27731934, 27282212, 30745586, 29184554, 31189707, 24226773, 29241587, 26424567, 29600282, 22444510, 24915454, 29967644, 30589936, 30796982, 25736890, 30337417, 25329446, 21386965, 26733066, 27333043, 29161080, 29695702, 20105666, 27694885, 30975495, 29067994, 29782217, 31154042, 17067945, 21623379, 22798321, 31086415, 22380765, 31509675, 28390574, 24337046, 12794397, 31521831, 28461299…
452	29053714	Atopic asthmatic immune phenotypes associated with airway microbiota and airway obstruction.	Turturice	2017	1	10.1371/journal.pone.0184566	True	[14713914, 18480428, 19892860, 26102221, 16551363, 25042748, 24991220, 26290411, 25527785, 21194740, 26627545, 26220531, 24024497, 24698319, 25865368, 17928596, 24450871, 27572644, 0, 28042058, 27146202, 26917613, 22300506, 16055882, 16264058, 26718401, 18803844, 20427518, 16646809, 25516281, 12883005, 27527926, 19447898, 26956917, 24955983, 23995283, 21729182, 25595646, 28042058, 28479329]
453	32072252	Dysbiosis of the gut and lung microbiome has a role in asthma.	Hufnagl	2020	1	10.1007/s00281-019-00775-y	True	[27306664, 29161087, 27126036, 23300406, 29318023, 27966551, 26527186, 25149168, 25723818, 30246806, 22699609, 28042011, 30552986, 20052417, 25736890, 24450871, 25604788, 25152271, 25742123, 27388563, 27488092, 26424567, 25329446, 25865368, 27904883, 30353939, 29483910, 31612122, 31201890, 30212648, 30579850, 25567040, 24024497, 21194740, 21872915, 27634868, 31206804, 29453431, 24391058, 17928596…
454	29453431	Delayed gut microbiota development in high-risk for asthma infants is temporarily modifiable by Lactobacillus supplementation.	Durack	2018	1	10.1038/s41467-018-03157-4	True	[16935684, 24636082, 20167852, 26424567, 27618652, 28295020, 24390308, 27270775, 20599610, 28784701, 25974306, 28492938, 28112736, 26913851, 24344318, 20633927, 24908147, 27518660, 20566857, 26828196, 22647041, 23028202, 28249045, 23692866, 24896187, 27174480, 26869995, 24613565, 24917457, 27332875, 25894657, 10598885, 22959954, 18482573, 23443229, 23736886, 25647578, 26621732, 27374498, 24223144…
455	33208745	Disease-associated gut microbiome and metabolome changes in patients with chronic obstructive pulmonary disease.	Bowerman	2020	1	10.1038/s41467-020-19701-0	True	[28513453, 22089028, 28919116, 17765526, 29415878, 17071833, 27731525, 22786484, 17314337, 17765528, 28342288, 28432209, 31170986, 23071781, 30417108, 25945594, 27966551, 30975495, 27694885, 26424567, 24390308, 26102221, 29768180, 18330638, 26307547, 31737344, 32802893, 30001516, 25964341, 25516281, 29099853, 591064, 10322009, 17855340, 9744082, 22496324, 27398409, 24184206, 25652937, 30867587, 2…
456	26307547	Potential mechanisms regulating pulmonary pathology in inflammatory bowel disease.	Mateer	2015	1	10.1189/jlb.3RU1114-563R	True	[]
457	18330638	Increased risk of both ulcerative colitis and Crohn's disease in a population suffering from COPD.	Ekbom	2008	1	10.1007/s00408-008-9080-z	True	[1267553, 17345609, 11607788, 17206681, 11385576, 1499945, 8502168, 3396969, 9489912, 16799082, 9732926, 16143122, 10807072, 12761563, 8119535, 6802296, 16773677, 10579117, 11354633, 16423890, 17296657, 15663746, 6435736, 2598752, 14514931, 10911010, 7444824]
458	31737344	COPD and the gut-lung axis: the therapeutic potential of fibre.	Vaughan		1	10.21037/jtd.2019.10.40	True	[29129177, 27731525, 23245607, 26494423, 22089028, 31079559, 29070578, 28076701, 25148049, 27694885, 25234804, 30975495, 28435675, 29857009, 27745589, 25478194, 30648905, 28059614, 18465178, 20075056, 26486416, 25649042, 29856249, 28901975, 30239739, 28228486, 24493496, 29415878, 26307547, 29684360, 30976089, 30283410, 30831575, 26595731, 27122046, 21508958, 30208875, 24226770, 30521551, 25818499…
459	33303906	Microbiome dysbiosis in lung cancer: from composition to therapy.	Liu	2020	1	10.1038/s41698-020-00138-z	True	[31209849, 25533014, 30620402, 30207593, 24567433, 31777378, 31159348, 26158874, 25152271, 28542458, 31492894, 31598405, 29039142, 28063002, 21327034, 25448477, 25624713, 15656929, 9764030, 29197615, 21680950, 28196961, 24450871, 31501577, 27572644, 22427533, 29885665, 31285290, 28550391, 30042740, 25736890, 27926431, 27383982, 22442383, 28893867, 3693240, 22972295, 30503510, 20566857, 25974306, …
460	34018055	Role of lung and gut microbiota on lung cancer pathogenesis.	Zhao	2021	1	10.1007/s00432-021-03644-0	True	[22912349, 30216488, 24373613, 22683412, 29075294, 21831793, 26338196, 27694885, 29067994, 28542458, 27717798, 26158874, 23734647, 24621685, 25152271, 29807578, 30329198, 21364979, 25220842, 30110974, 25838377, 20562837, 29097493, 28408909, 30143034, 26125762, 32227387, 32847937, 27781554, 20052417, 22674334, 24895247, 24264989, 30712876, 31026576, 23165234, 22683403, 30761142, 23100491, 27987594…
461	33717181	Microbiota Modulation of the Gut-Lung Axis in COVID-19.	de Oliveira	2021	1	10.3389/fimmu.2021.635471	True	[26499895, 18252821, 24330256, 27670109, 27781554, 24390308, 30013985, 29483910, 25366965, 27694885, 28260787, 31988466, 30976087, 32158441, 29768180, 21402903, 32105090, 27126036, 31777065, 32105632, 32405183, 32358202, 14517783, 27562956, 29119972, 32251668, 32241899, 32213556, 32109013, 32287140, 32142773, 32421494, 32243607, 32198152, 32199469, 32284613, 32159775, 32015507, 31996437, 32142651…
462	32574708	Mitochondria and microbiota dysfunction in COVID-19 pathogenesis.	Saleh	2020	1	10.1016/j.mito.2020.06.008	True	[22247543, 31957088, 30787033, 23872498, 32273468, 27893170, 32187464, 29312941, 22484611, 31219740, 28398072, 32442528, 26969166, 30198910, 32402576, 23821742, 8448344, 24346035, 22632970, 30048977, 32497811, 17885213, 19095657, 30018160, 32305883, 21868666, 21208306, 10442085, 29163365, 24088173, 31636329, 28667366, 31986264, 22504485, 26549800, 18317567, 28541437, 30049972, 23705020, 16101524,…
463	25392516	Gut microbes and the brain: paradigm shift in neuroscience.	Mayer		1	10.1523/JNEUROSCI.3299-14.2014	True	[24590688, 25103109, 21040780, 23565181, 17151594, 20600016, 21683077, 21988661, 24956966, 21876150, 25173628, 23817325, 21624126, 22863420, 22688187, 23845749, 24636517, 22968153, 24756641, 20696216, 23689536, 24333575, 21282636, 23759244, 25202975, 15831718, 20966022, 24629344, 22172529, 24485516, 19383763, 22674556, 21858053, 24315484, 22699609, 22179717, 20412303, 23861384, 24244158, 23454729…
464	26457021	Brain-gut-microbiota axis in Parkinson's disease.	Mulak		1	10.3748/wjg.v21.i37.10609	True	[12498954, 20082965, 23263478, 16330147, 16640647, 22001247, 19712093, 18442139, 19404271, 22162969, 24997043, 25689247, 20829091, 9496948, 15260348, 15066006, 12629668, 6260023, 12576302, 25402818, 24690573, 24997031, 24956966, 23910373, 23063970, 24315484, 1565224, 2797454, 11576395, 15625689, 8566584, 10235599, 20213819, 16629864, 8780089, 25400983, 12849267, 23712625, 12039423, 12889551, 2191…
465	30646475	Brain-Gut-Microbiota Axis in Alzheimer's Disease.	Kowalski		1	10.5056/jnm18087	True	[27641441, 29039142, 25921609, 27604604, 26030524, 25860609, 24062644, 24398425, 28800454, 22618995, 20393191, 28713158, 16822978, 24005412, 23587139, 27225182, 24637300, 27372648, 21763676, 29360466, 29291606, 23531500, 16083908, 29267402, 25977840, 25589730, 27708338, 15829582, 22891247, 10852239, 22249135, 24150108, 24819168, 28744452, 28928740, 29311897, 27784770, 19013651, 28676754, 27725817…
466	33833660	The Contribution of Gut Microbiota-Brain Axis in the Development of Brain Disorders.	Maiuolo	2021	1	10.3389/fnins.2021.616883	True	[24848255, 30160670, 28859997, 24997032, 31309816, 29716793, 31680665, 29701730, 28843346, 28423337, 21988661, 27864534, 28893994, 24956966, 31483985, 21876150, 29593576, 31026411, 31307953, 24911948, 28865404, 28852308, 20102851, 29360466, 27456198, 30304824, 29805314, 25100667, 17401440, 31460832, 24679399, 24618913, 27423475, 29866843, 31474424, 25866195, 29623833, 23910373, 27048547, 28806201…
467	31384518	Role of gut microbiota in brain function and stress-related pathology.	Sudo	2019	1	10.12938/bmfh.19-006	True	[22972295, 22674330, 22424233, 26469024, 22968153, 25974299, 12377295, 10550053, 9287218, 15133062, 9390560, 21054680, 21282636, 23066064, 23480302, 23689536, 26218677, 30356215, 17404235, 21858053, 15792688, 24736369, 21041648, 27039196, 22767063, 21876150, 30340046, 30237325, 3761032, 25875123, 17453016, 16945350, 23459026, 24020974, 26030851, 25078296, 29902437, 23973224, 26439294, 25267859, 2…
468	33553761	Gut microbiota metabolites in autistic children: An epigenetic perspective.	Sabit	2021	1	10.1016/j.heliyon.2021.e06105	True	[28545751, 32395568, 27411015, 27541692, 31816572, 29686658, 22495912, 24074734, 25161627, 30627967, 23000955, 15790844, 22699611, 30228282, 31799293, 27541692, 25634609, 25835343, 15831718, 28222761, 31585893, 26755882, 31489949, 27811623, 31315765, 31216957, 30560982, 30701194, 30394313, 20048083, 30002765, 27274912, 26078557, 25786900, 25651997, 31837704, 26824581, 16978397, 26834438, 30852853…
469	32226399	The Gut Microbiome and Schizophrenia: The Current State of the Field and Clinical Applications.	Szeligowski	2020	1	10.3389/fpsyt.2020.00156	True	[28367717, 15133589, 28987712, 25056061, 14662550, 16060597, 20021320, 18458771, 30099552, 27491067, 21508958, 21885731, 27900260, 28336545, 29870894, 29352709, 30775438, 30268819, 26336637, 28442250, 29555994, 22234378, 25506936, 30620405, 26440540, 29859859, 23977026, 31244801, 25601913, 26615187, 27349652, 30804820, 26539073, 21641581, 22446142, 25773227, 23746484, 28143587, 19625695, 24379444…
470	31512505	The Gut Microbiota in Multiple Sclerosis: An Overview of Clinical Trials.	Schepici	2019	1	10.1177/0963689719873890	True	[26250739, 23858327, 16510748, 20682002, 25946987, 23660832, 24438352, 14976054, 25218310, 20038758, 17531858, 18360634, 24740824, 20089952, 22267202, 23728638, 24289836, 24289837, 29191793, 28696139, 21205640, 23842501, 25017466, 24746689, 25204849, 30770703, 28706993, 19498350, 26367776, 27352007, 27346372, 25119879, 21338381, 24226773, 26488817, 25505950, 23938252, 24915454, 17563350, 27000242…
471	32247371	The gut microbiome in Parkinson's disease: A culprit or a bystander?	Keshavarzian	2020	1	10.1016/bs.pbr.2020.01.004	True	[]
472	31227215	Clostridium butyricum miyairi 588 has preventive effects on chronic social defeat stress-induced depressive-like behaviour and modulates microglial activation in mice.	Tian	2019	1	10.1016/j.bbrc.2019.06.053	True	[]
473	33362788	The Gut-Brain Axis: How Microbiota and Host Inflammasome Influence Brain Physiology and Pathology.	Rutsch	2020	1	10.3389/fimmu.2020.604179	True	[25578246, 27122046, 15790844, 23435359, 30193848, 22688187, 29209090, 31727837, 15133062, 25860609, 23689536, 29804833, 24412651, 27315483, 28902840, 30356215, 19841183, 27413153, 24315484, 27814521, 30718848, 30775438, 31064831, 27346372, 30004130, 21410934, 25832718, 31645720, 31260640, 32483373, 31330533, 24590145, 25561720, 14579268, 26077718, 28083646, 20691635, 12707326, 28961037, 31604844…
474	25589730	Mechanisms of molecular mimicry involving the microbiota in neurodegeneration.	Friedland		1	10.3233/JAD-142841	True	[]
475	29039142	Microbiota-Brain-Gut Axis and Neurodegenerative Diseases.	Quigley	2017	1	10.1007/s11910-017-0802-6	True	[21885731, 19491241, 26092111, 28549787, 27443609, 26457021, 27912057, 25448477, 23363771, 25882059, 25689247, 25125469, 19706296, 11487216, 25411976, 27256072, 25021423, 25522313, 27013171, 25560322, 21327034, 28176819, 24646587, 21508958, 28356581, 22914093, 25440056, 28649603, 28035338, 25700599, 27286643, 26082274, 25271726, 26719299, 28506555, 27641441, 28092661, 26760399, 27708338, 22699611…
476	32310171	Investigation of Potential Brain Microbiome in Alzheimer's Disease: Implications of Study Bias.	Westfall		1	10.3233/JAD-191328	True	[]
477	30814354	Associations Between Gut Microbiota and Alzheimer's Disease: Current Evidences and Future Therapeutic and Diagnostic Perspectives.	Shen		1	10.3233/JAD-181143	True	[]
478	30837576	The gut microbiota composition affects dietary polyphenols-mediated cognitive resilience in mice by modulating the bioavailability of phenolic acids.	Frolinger	2019	1	10.1038/s41598-019-39994-6	True	[18562609, 23097297, 26376629, 22829957, 18209268, 19149512, 15493450, 19191673, 19943260, 11879065, 23121387, 14556848, 11767089, 21776473, 22166210, 26235983, 25760447, 29396460, 20858961, 22054871, 17010630, 21543097, 11506888, 29511208, 22663919, 19228061, 16293270, 16222487, 21068351, 23000955, 20966022, 25866195, 26923630, 25689033, 23700429, 26031016, 25190473, 22148116, 15968141, 24672477…
479	29180836	Skin Immune Landscape: Inside and Outside the Organism.	Abdallah	2017	1	10.1155/2017/5095293	True	[25290406, 21757977, 19478181, 11924823, 19892944, 22411464, 27231051, 25414304, 22837383, 26739093, 20052280, 20463690, 20485435, 1289353, 8435518, 21697881, 23050952, 25825778, 26596276, 25539086, 22189793, 24172897, 19609257, 11924822, 11166241, 19000784, 20731576, 10321941, 18715760, 12032344, 17888153, 20610826, 23834243, 27765722, 22137885, 27733573, 18000048, 18219281, 21178472, 17510856, …
481	30042740	The Gut Microbiome as a Major Regulator of the Gut-Skin Axis.	Salem	2018	1	10.3389/fmicb.2018.01459	True	[27054112, 23924903, 26799159, 21576952, 20113345, 16702271, 20057148, 23934550, 24322880, 24997039, 24034345, 23210645, 19906220, 27777593, 27354505, 24916439, 23886975, 21281494, 22648222, 10420141, 20572300, 19240062, 28093316, 26810481, 15307184, 25591734, 28911642, 20081863, 22424233, 18625732, 23657180, 21527013, 20523769, 17593659, 28094874, 25056226, 24474190, 26971052, 21765430, 27596801…
482	31717915	The Skin and Gut Microbiome and Its Role in Common Dermatologic Conditions.	Ellis	2019	1	10.3390/microorganisms7110550	True	[4274210, 18502944, 21407241, 22310478, 25279917, 26924200, 19623137, 19196261, 34728, 28228596, 24726871, 25539086, 22837383, 29358051, 15831718, 19892944, 23435359, 24632039, 23778795, 20081863, 11790964, 15790844, 25440054, 28791008, 29027814, 7829251, 18624726, 25408476, 24285492, 18599066, 18437155, 25204316, 11115423, 26235933, 28462705, 28951525, 27737852, 18401439, 17183309, 18407065, 196…
483	33670115	Gut-Skin Axis: Current Knowledge of the Interrelationship between Microbial Dysbiosis and Skin Conditions.	De Pessemier	2021	1	10.3390/microorganisms9020353	True	[28395897, 24694282, 28512250, 4271885, 334036, 21407241, 20113345, 23317980, 23317981, 27554239, 17452476, 12239261, 12880413, 26754820, 24942678, 20703838, 16864974, 20032992, 26718508, 23778793, 22224763, 16177355, 15568027, 17012259, 23478383, 4440632, 8454642, 20615996, 19075245, 22177117, 21194981, 15653504, 15016999, 8717516, 24326621, 15304093, 20664075, 21697884, 25328099, 29387596, 2489…
484	30899033	Gut microbiota profile in children affected by atopic dermatitis and evaluation of intestinal persistence of a probiotic mixture.	Reddel	2019	1	10.1038/s41598-019-41149-6	True	[21771119, 24417229, 25628773, 16393316, 20566854, 26258924, 25033972, 23958764, 23760057, 17311973, 28932705, 24954372, 20967323, 22875735, 22941080, 20383131, 20805793, 20709691, 23630581, 21702898, 23049509, 24902044, 22153774, 27518828, 25413686, 24773202, 25651996, 26394008, 22672413, 23339708, 12642841, 23831042, 26431583, 18936492, 28028921, 26996766, 26870828, 18791010, 12077091, 25277277…
485	31772577	The Cancer Microbiota: EMT and Inflammation as Shared Molecular Mechanisms Associated with Plasticity and Progression.	Vergara	2019	1	10.1155/2019/1253727	True	[30670574, 23829164, 26824647, 28481406, 29655522, 30795845, 30864231, 22699609, 25211071, 21376230, 6145023, 26568984, 28924229, 29184122, 24676390, 9813727, 26178482, 26639759, 27089944, 30579432, 29358754, 29967798, 11877463, 20148683, 29111771, 17980412, 24340021, 26527186, 30263057, 29197615, 30712876, 24421902, 27342554, 29867857, 29190829, 30718646, 30081953, 27107051, 22018233, 24187630, …
486	32743498	The skin microbiome in psoriatic disease: A systematic review and critical appraisal.	Yerushalmi	2019	1	10.1016/j.jtauto.2019.100009	True	[10582157, 20642985, 19641206, 28538114, 21679864, 24268438, 21165601, 24451201, 26811697, 22065152, 18648509, 26659932, 0, 19478181, 21407241, 19177544, 15201594, 15965423]
487	32545459	Gut Microbiome in Psoriasis: An Updated Review.	Sikora	2020	1	10.3390/pathogens9060463	True	[31225638, 30729502, 30222202, 30814920, 31433970, 30115904, 31175629, 26331579, 31988436, 29326279, 29285689, 27434104, 30846974, 19368618, 31386766, 31594178, 31494628, 19622551, 31549347, 31141234, 30264198, 30920647, 30238519, 29491401, 29130553, 26971052, 25319745, 32172998, 31807552, 31812509, 31519223, 29872428, 29966270, 32231226, 28078038, 29682571, 31857085, 31806420, 30619860, 30799264…
488	29605673	High-Fat Diet Exacerbates Early Psoriatic Skin Inflammation Independent of Obesity: Saturated Fatty Acids as Key Players.	Herbert	2018	1	10.1016/j.jid.2018.03.1522	True	[]
489	31747463	Bodyweight variability and the risk of psoriasis: a nationwide population-based cohort study.	Kim	2020	1	10.1111/jdv.16099	True	[]
491	33983475	Trimethylamine N-Oxide, a Gut Microbiota-Derived Metabolite, Is Associated with Cardiovascular Risk in Psoriasis: A Cross-Sectional Pilot Study.	Sikora	2021	1	10.1007/s13555-021-00547-3	True	[32427307, 17032986, 33262910, 23557749, 29559399, 31326395, 32088207, 33003455, 33062141, 29290360, 32731904, 32885030, 32629663, 32841736, 25550161, 30222202, 31120609, 31336842, 17478974, 20466793, 24222018, 28481381, 17299196, 29236735, 32914277, 19458634, 18349542, 28855659, 23565636, 26425147, 29295598, 33227973, 32545459, 23082944, 25760018, 30620278, 33401598, 31803054, 29130962, 27833015…
492	31284694	Potential Role of the Microbiome in Acne: A Comprehensive Review.	Lee	2019	1	10.3390/jcm8070987	True	[25430522, 22674334, 18194824, 17083856, 26799159, 28223742, 23886975, 24722477, 22837383, 25414304, 26141651, 18502944, 29548797, 30693476, 22284932, 30904077, 19383763, 28094874, 1176788, 7165340, 19574028, 2436418, 19004758, 16345214, 21407241, 21697884, 22699609, 21362117, 30632097, 19478181, 19362854, 24322878, 23337890, 28000755, 5062339, 18201989, 27488827, 29130432, 27670798, 26432704, 22…
494	32164516	Prebiotics and Probiotics in Inflammatory Bowel Disease: Where are we now and where are we going?	Naseer		1	10.2174/1574884715666200312100237	True	[]
495	16162680	Clinical, microbiological, and immunological effects of fructo-oligosaccharide in patients with Crohn's disease.	Lindsay	2005	1	10.1136/gut.2005.074971	True	[17031178, 9784526, 11781279, 3972275, 2383723, 10220502, 15260992, 15016999, 12524406, 14684564, 12970149, 11981833, 11276208, 11561001, 12391019, 9637492, 1916494, 10833070, 15168372, 15479680, 12088511, 8777017, 7698613, 15479681, 12374229, 14704309, 6102236, 8116539, 2200342, 15867588, 11290774, 11722666, 15131785, 10848665, 9023459, 15294779, 12390312, 12054544, 11283155, 12730867, 12055604,…
496	31206248	A Two-Week Treatment with Plant Extracts Changes Gut Microbiota, Caecum Metabolome, and Markers of Lipid Metabolism in ob/ob Mice.	Brochot	2019	1	10.1002/mnfr.201900403	True	[21964884, 24462190, 22122483, 19419895, 7782892, 28874357, 3604970, 9301412, 11157351, 28611480, 25080446, 16033867, 21339154, 27167460, 19063633, 24369850, 21495900, 23935377, 17942826, 22110050, 21702898, 23975157, 28302863, 2351014, 9003750, 18931303, 22190648, 16895997, 21596428, 21174625, 15505215, 17210919, 20040631, 21527729, 18326786, 30219475, 30670010, 27467905, 21933985, 18305141, 235…
497	23991417	Gut microbial flora, prebiotics, and probiotics in IBD: their current usage and utility.	Scaldaferri	2013	1	10.1155/2013/435268	True	[18242222, 15990703, 12540534, 14526037, 12363017, 10543789, 15164016, 16739113, 22955350, 19963349, 20622892, 22649567, 15260992, 23089410, 1955172, 15831718, 16819502, 22581276, 18461293, 18831524, 15374659, 17897389, 15585783, 6499624, 10749316, 17570206, 21530738, 21936031, 15520637, 22685684, 20816835, 12164960, 12477765, 16954244, 9784526, 9453485, 18936492, 21350704, 22907164, 21209126, 22…
498	27048903	Probiotics, prebiotics and colorectal cancer prevention.	Ambalam	2016	1	10.1016/j.bpg.2016.02.009	True	[]
499	30711862	Effects of prebiotics on immunologic indicators and intestinal microbiota structure in perioperative colorectal cancer patients.	Xie	2018	1	10.1016/j.nut.2018.10.038	True	[]
500	33066156	Gut-Brain Axis: Role of Gut Microbiota on Neurological Disorders and How Probiotics/Prebiotics Beneficially Modulate Microbial and Immune Pathways to Improve Brain Functions.	Suganya	2020	1	10.3390/ijms21207551	True	[15831718, 31628992, 21750565, 29797112, 27090305, 23181420, 24329946, 25727007, 30614568, 22392290, 27347892, 19404271, 18455999, 31753762, 27343895, 28220542, 32323181, 21054680, 23254191, 28393748, 30902578, 25411471, 28755521, 25578362, 16887154, 15944073, 22968153, 28053341, 30774271, 30531975, 12964244, 17890341, 22612585, 25526825, 21876150, 27561972, 30209745, 22754309, 19571215, 24379804…
501	30194046	Microbiome profiling reveals gut dysbiosis in a transgenic mouse model of Huntington's disease.	Kong	2018	1	10.1016/j.nbd.2018.09.001	True	[]
502	33005892	Gut dysbiosis in Huntington's disease: associations among gut microbiota, cognitive performance and clinical outcomes.	Wasser	2020	1	10.1093/braincomms/fcaa110	True	[8401589, 24141714, 21940902, 11939977, 26868600, 25173628, 25911232, 27214047, 26596469, 20383131, 25830558, 29472701, 11725215, 22968153, 28164854, 12427878, 26678864, 27242734, 23790259, 27703453, 10844007, 31068777, 31825083, 29857583, 31024440, 30584306, 17584778, 28799778, 26179554, 30194046, 30646475, 27513472, 19807780, 26028277, 28641593, 25392516, 25661512, 26581667, 23630581, 19428501,…
503	33549028	A narrative review of relationship between gut microbiota and neuropsychiatric disorders: mechanisms and clinical application of probiotics and prebiotics.	Yang	2021	1	10.21037/apm-20-1365	True	[]
504	33859330	Anxiolytic effects of a galacto-oligosaccharides prebiotic in healthy females (18-25 years) with corresponding changes in gut bacterial composition.	Johnstone	2021	1	10.1038/s41598-021-87865-w	True	[25196442, 27287940, 27793434, 22699610, 22162969, 35089, 25392516, 20368178, 18456279, 18849986, 23384445, 33067412, 28953883, 16157555, 21750565, 32406013, 26184083, 32119901, 28093256, 21282636, 31645720, 24336217, 24144322, 23759244, 25824997, 15220664, 23434179, 21983070, 25862297, 23474283, 32528399, 31004628, 30193112, 25449699, 17201568, 15939837, 25818181, 18948946, 21072259, 22023559, 2…
505	27048893	Probiotics: definition, scope and mechanisms of action.	Reid	2015	1	10.1016/j.bpg.2015.12.001	True	[]
506	32751306	Probiotics for the Treatment of Overweight and Obesity in Humans-A Review of Clinical Trials.	Wiciński	2020	1	10.3390/microorganisms8081148	True	[26821569, 27340299, 26896205, 21169997, 22356853, 25303278, 27462309, 21734787, 23022179, 24627704, 21295043, 22515108, 24403378, 22404118, 27231050, 32013109, 27906427, 25651997, 22177113, 20224007, 23468402, 20540826, 26459447, 23147033, 25563215, 23821742, 22972297, 31207920, 23618829, 26925050, 23146568, 30397356, 26579439, 23073079, 26740296, 21632533, 28223341, 23603607, 23616309, 25018645…
507	31465625	Probiotics for the treatment of type 2 diabetes: A review of randomized controlled trials.	Tiderencel	2019	1	10.1002/dmrr.3213	True	[]
508	31952517	Effects of probiotics on type II diabetes mellitus: a meta-analysis.	Tao	2020	1	10.1186/s12967-020-02213-2	True	[15308380, 2753246, 21199514, 26643877, 25867358, 19073760, 23023125, 27105827, 26269668, 16987706, 26900391, 26988693, 29803203, 28009106, 30641692, 26209256, 26732026, 25196301, 27219886, 24706266, 25035851, 28009106, 23645956, 29661605, 29946368, 22129852, 18796545, 26987497, 20815975]
509	31782606	Targeting the gut microbiota for the treatment of irritable bowel syndrome.	Herndon	2019	1	10.1002/kjm2.12154	True	[]
510	32985332	Prophylactic <i>Faecalibacterium prausnitzii</i> treatment prevents the acute breakdown of colonic epithelial barrier in a preclinical model of pelvic radiation disease.	Lapiere		1	10.1080/19490976.2020.1812867	True	[20149738, 27197023, 24599929, 25955845, 18564125, 18936492, 29796620, 27298563, 25517879, 25888448, 25275569, 23643066, 13193536, 2118955, 9212428, 23630581, 16034074, 28684459, 26762460, 26675736, 11449350, 12427784, 11090084, 12949249, 8662857, 2188669, 7504053, 1699135, 11123336, 3302322, 29185834, 28438965, 24418903, 20962772, 27734833, 20346770, 20303296, 21565393, 24123696, 27876863, 26847…
512	31752913	Immunomodulatory and anti-inflammatory effects of probiotics in multiple sclerosis: a systematic review.	Morshedi	2019	1	10.1186/s12974-019-1611-4	True	[21387374, 27261684, 25843302, 19007738, 19932200, 20610348, 24342027, 25092654, 15048884, 19300953, 15180926, 8901604, 17994024, 30533524, 10482259, 12363412, 19814729, 29730508, 19831500, 19831500, 31492974, 24763536, 27352007, 24247114, 27462309, 25689247, 20660719, 28893978, 28928747, 29730508, 24936764, 25611063, 28294322, 29154736, 28946394, 29679417, 19575569, 26884164, 17420953, 23836895,…
513	33384986	The Microbiome and Alzheimer's Disease: Potential and Limitations of Prebiotic, Synbiotic, and Probiotic Formulations.	Arora	2020	1	10.3389/fbioe.2020.537847	True	[27891089, 31955780, 22989504, 20498852, 29492848, 16762934, 25411471, 19595937, 27776263, 30930024, 30115904, 29864948, 29316965, 20571116, 28368910, 29255284, 17430239, 33014520, 23295690, 18456279, 28483461, 10392655, 20383271, 23032941, 27451450, 7782892, 30687918, 22248144, 31275120, 30844726, 27566465, 12270682, 19104446, 12417319, 18667359, 30498474, 25550694, 30646475, 31913419, 30205543,…
514	30881055	Impact of a probiotic-based hospital sanitation on antimicrobial resistance and HAI-associated antimicrobial consumption and costs: a multicenter study.	Caselli	2019	1	10.2147/IDR.S194670	True	[21146207, 25725924, 17540242, 15486843, 25278571, 21666400, 19726106, 23743816, 16914034, 20569853, 30124425, 24915214, 27140421, 25528484, 23324427, 25259528, 26886448, 28677216, 30001345]
515	30001345	Reducing healthcare-associated infections incidence by a probiotic-based sanitation system: A multicentre, prospective, intervention study.	Caselli	2018	1	10.1371/journal.pone.0199616	True	[21146207, 27284985, 26835794, 17540242, 26365827, 15486843, 25278571, 21666400, 19726106, 23743816, 9154471, 16914034, 20569853, 18624666, 20081531, 24915214, 27140421, 26899354, 27799211, 25528484, 23324427, 26994507, 26604859, 27436618, 25259528, 26886448, 28677216, 23465603, 27009342, 29031433, 28919884, 26696998, 28848511, 25157183, 28081700]
516	30909689	Fecal Microbiota Transplantation: An Update on Clinical Practice.	Kim	2019	1	10.5946/ce.2019.009	True	[13592638, 27923723, 21871249, 23642791, 15889356, 8722937, 27572174, 26956193, 24440934, 27547925, 23323867, 24762631, 23439232, 27062204, 29562266, 28707337, 28814204, 28001467, 25982290, 28087657, 28164849, 29234327, 28612983, 28214091, 27366227, 26905904, 28102756, 28093134, 29100842, 28484247, 28586116, 26925392, 27832684, 24890442, 28923757, 24636428, 23318479, 28583769, 26696614, 23511459,…
517	33304339	Microbiota Transplant in the Treatment of Obesity and Diabetes: Current and Future Perspectives.	Napolitano	2020	1	10.3389/fmicb.2020.590370	True	[31301451, 31250122, 15505215, 20937875, 20498852, 22249818, 17456850, 19442172, 22162948, 30844145, 30338410, 25003516, 23985875, 30837951, 31103793, 20067962, 28140325, 31665575, 26755160, 26499895, 22768116, 27203411, 22732575, 24798950, 30810508, 24979150, 20876719, 27648960, 27068581, 22002980, 20716985, 31149088, 24116019, 31316785, 22290405, 25548472, 28940737, 25538312, 17167474, 25951849…
518	31258528	Fecal Microbial Transplantation and Its Potential Application in Cardiometabolic Syndrome.	Leshem	2019	1	10.3389/fimmu.2019.01341	True	[16157765, 11790215, 15451914, 16275870, 15983333, 17000207, 17258085, 18591398, 16325028, 12551861, 10880413, 11916936, 14988254, 22728514, 24117923, 1179721, 29934437, 29198451, 29118049, 28867793, 28191884, 25339800, 28885302, 29657127, 30655033, 28912244, 23804561, 20937873, 28666895, 25852213, 28003152, 28852308, 23631562, 26916743, 24336217, 26590418, 20686513, 24486051, 30462939, 27906159,…
519	32326509	From Donor to Patient: Collection, Preparation and Cryopreservation of Fecal Samples for Fecal Microbiota Transplantation.	Nicco	2020	1	10.3390/diseases8020009	True	[26348073, 30301167, 28195066, 30610862, 30048977, 23160295, 31337894, 13592638, 23323867, 27547925, 26757463, 25728808, 23511459, 24440934, 25938992, 27891639, 31665575, 26519463, 30328245, 31250122, 32150549, 32231226, 29450831, 31563878, 28164849, 24412527, 26034755, 28087657, 26070003, 28863010, 21871249, 30257956, 32192627, 30719428, 31600222, 28178876, 22155369, 25857665, 25836986, 24762631…
520	32501140	Freeze-dried fecal samples are biologically active after long-lasting storage and suited to fecal microbiota transplantation in a preclinical murine model of <i>Clostridioides difficile</i> infection.	Reygner	2020	1	10.1080/19490976.2020.1759489	True	[21084111, 25714160, 27547925, 26757463, 23323867, 24762631, 29020328, 24118601, 29462280, 31250122, 30709065, 30616014, 30009869, 25322359, 29183074, 28087657, 26264455, 30388112, 28195180, 27822485, 31563878, 28801119, 22290405, 23692866, 25900655, 30644982, 31222022, 28713353, 18936492, 24637606, 29385239, 28398347, 20466941, 25012905, 18848941, 21804357, 22198617, 26169276, 29946308, 29722430…
521	30009869	Faecal microbiota transplantation with frozen capsules for relapsing Clostridium difficile infections: the first experience from 15 consecutive patients in France.	Cheminet	2018	1	10.1016/j.jhin.2018.07.005	True	[]
522	30616014	A 5-day course of oral antibiotics followed by faecal transplantation to eradicate carriage of multidrug-resistant Enterobacteriaceae: a randomized clinical trial.	Huttner	2019	1	10.1016/j.cmi.2018.12.009	True	[]
523	28369341	Fecal Microbiota Transplantation in Patients With Blood Disorders Inhibits Gut Colonization With Antibiotic-Resistant Bacteria: Results of a Prospective, Single-Center Study.	Bilinski		1	10.1093/cid/cix252	True	[]
524	29566738	Fecal microbiota transplantation against intestinal colonization by extended spectrum beta-lactamase producing Enterobacteriaceae: a proof of principle study.	Singh	2018	1	10.1186/s13104-018-3293-x	True	[22296079, 11283805, 22396430, 16223952, 21826438, 24018052, 23323867, 27194400, 28470023, 19508560, 26511929, 28369341, 22728514, 26159166, 27866880, 24679563, 27317444]
525	29020222	Antimicrobial Resistance Gene Acquisition and Depletion Following Fecal Microbiota Transplantation for Recurrent Clostridium difficile Infection.	Leung		1	10.1093/cid/cix821	True	[23323867, 26757463, 24939885, 27194400, 28059612, 28369341, 27025836, 20516186, 22688413, 23650175, 25825673]
526	29272347	Impact of Fecal Microbiota Transplantation for Decolonization of Multidrug-Resistant Organisms May Vary According to Donor Microbiota.	Davido		1	10.1093/cid/cix963	True	[]
527	30708122	ESCMID-EUCIC clinical guidelines on decolonization of multidrug-resistant Gram-negative bacteria carriers.	Tacconelli	2019	1	10.1016/j.cmi.2019.01.005	True	[]
528	26900084	Impact of Gut Colonization by Antibiotic-Resistant Bacteria on the Outcomes of Allogeneic Hematopoietic Stem Cell Transplantation: A Retrospective, Single-Center Study.	Bilinski	2016	1	10.1016/j.bbmt.2016.02.009	True	[]
529	28390984	Gut Colonization by Multidrug-Resistant Gram-Negative Bacteria Is an Independent Risk Factor for Development of Intestinal Acute Graft-versus-Host Disease.	Peric	2017	1	10.1016/j.bbmt.2017.03.025	True	[]
530	26960790	Fecal Microbiota Transplantation Inhibits Multidrug-Resistant Gut Pathogens: Preliminary Report Performed in an Immunocompromised Host.	Biliński	2016	1	10.1007/s00005-016-0387-9	True	[24582877, 24405683, 25970503, 25878340, 24118601, 24418972, 23568836, 19940845, 24890442, 25913649, 24370562, 26147207, 23755045, 24845223, 21802347, 19713526, 21474585, 23806896, 22718773, 23319552, 25918444, 23347633, 23689712, 24614401]
531	29477634	Clearance of carbapenem-resistant Enterobacteriaceae vs vancomycin-resistant enterococci carriage after faecal microbiota transplant: a prospective comparative study.	Dinh	2018	1	10.1016/j.jhin.2018.02.018	True	[]
532	30733264	Fecal microbiota transplantation before or after allogeneic hematopoietic transplantation in patients with hematologic malignancies carrying multidrug-resistance bacteria.	Battipaglia	2019	1	10.3324/haematol.2018.198549	True	[18171244, 26147207, 23649557, 26900084, 27650830, 26826145, 25986165, 28893689, 24419337, 24100228, 25954111, 27194400, 28470023, 26960790, 25265462, 24890442, 28369341, 21793988, 6603914, 25918444, 24939656, 25977230, 24582877, 27214585, 29592876, 28602517, 28827811, 4396814, 27194729, 27461930]
533	33326127	Fecal microbiota transplantation in patients with acute and chronic graft-versus-host disease-spectrum of responses and safety profile. Results from a prospective, multicenter study.	Bilinski	2021	1	10.1002/ajh.26077	True	[]
534	34587331	Fecal microbiota transplantation with ruxolitinib as a treatment modality for steroid-refractory/dependent acute, gastrointestinal graft-versus-host disease: A case series.	Biliński	2021	1	10.1002/ajh.26365	True	[]
535	34220825	Safety and Efficacy of Fecal Microbiota Transplantation for Grade IV Steroid Refractory GI-GvHD Patients: Interim Results From FMT2017002 Trial.	Zhao	2021	1	10.3389/fimmu.2021.678476	True	[24914140, 16641398, 30319644, 26729898, 32526035, 22510384, 24777184, 30705680, 17943116, 22547653, 19343057, 20042727, 24096337, 28154090, 27461930, 25982290, 28609251, 24890442, 23323867, 30940601, 9217189, 7581076, 26363929, 30257956, 26209659, 29592876, 31665575]
536	33106354	Faecal microbiota transplantation halts progression of human new-onset type 1 diabetes in a randomised controlled trial.	de Groot	2020	1	10.1136/gutjnl-2020-322630	True	[2210078, 23835333, 30967424, 21719096, 24296850, 30528100, 30528099, 22043294, 24930037, 23274889, 25957231, 29211757, 18806780, 29269438, 21709219, 22944599, 28324102, 27863247, 29429978, 22923434, 28722715, 31915895, 22728514, 28978426, 31147381, 30830451, 22102862, 31250122, 25662751, 21765430, 28679026, 12037148, 15972866, 27325565, 12415259, 20059481, 30988509, 28894001, 27087661, 25740943,…
537	32010641	Promising Treatment for Type 2 Diabetes: Fecal Microbiota Transplantation Reverses Insulin Resistance and Impaired Islets.	Wang	2020	1	10.3389/fcimb.2019.00455	True	[31250122, 29931613, 2783214, 30518790, 12502499, 28087657, 28830771, 28609252, 17578885, 23955772, 28280484, 20490316, 30467295, 29299635, 28765642, 30242233, 21677749, 24645635, 29472432, 20140211, 30328245, 30569745, 30296461, 23023125, 29789539, 27252163, 17190852, 30238182, 19896746, 26098218, 30052036, 30158649]
538	30301167	Microbiota and Phage Therapy: Future Challenges in Medicine.	Paule	2018	1	10.3390/medsci6040086	True	[27048892, 29486139, 22424233, 27711063, 29786169, 25689247, 24315484, 26868600, 26500226, 30048977, 28372330, 29882798, 17183312, 24440222, 26348073, 28195066, 22728514, 28122648, 29804833, 21992957, 12369194, 22157240, 24382173, 23739386, 27068400, 30051571, 29099783, 29119445, 28468287, 27366225, 17051420, 26257129, 27250768, 20631792, 23022738, 28461690, 28830091, 29772006, 27573828, 23045666…
539	33024097	In situ reprogramming of gut bacteria by oral delivery.	Hsu	2020	1	10.1038/s41467-020-18614-2	True	[27383984, 27974040, 26764593, 24816134, 28386250, 28120922, 3309178, 2323522, 18025100, 26657899, 31540028, 31209685, 18602774, 28688779, 25240928, 25282355, 31068712, 26060300, 31992629, 27960272, 23452860, 18088506, 2395805, 21625877, 31367062, 31164406, 28302859, 16377683, 20631792, 24585054, 26596280, 26317473, 24836460, 21209699, 3410329, 6357937]
540	32495834	Bacteriophage-mediated manipulation of the gut microbiome - promises and presents limitations.	Rasmussen		1	10.1093/femsre/fuaa020	True	[]
541	31201140	The path toward using microbial metabolites as therapies.	Descamps	2019	1	10.1016/j.ebiom.2019.05.063	True	[28260787, 28260787, 28656322, 28656322, 23312283, 23312283, 30599768, 30599768, 30868721, 30868721, 29976769, 29976769, 29563342, 29563342, 26751065, 26751065, 30665924, 30665924, 30579367, 30579367, 21475195, 21475195, 23563705, 23563705, 29981269, 29981269, 25600868, 25600868, 30567573, 30567573, 30526076, 30526076, 26972052, 26972052, 26687352, 26687352, 30082863, 30082863, 27834801, 27834801…
542	31803054	Gut Microbiota-Dependent Marker TMAO in Promoting Cardiovascular Disease: Inflammation Mechanism, Clinical Prognostic, and Potential as a Therapeutic Target.	Yang	2019	1	10.3389/fphar.2019.01360	True	[30482503, 1736035, 1985385, 29980011, 21195345, 30822745, 24679531, 23312283, 23312283, 20713902, 16360317, 29130962, 11795269, 26265295, 26465927, 30714619, 20393462, 11980679, 18497330, 27048804, 26743949, 28377725, 28871042, 30875490, 11179691, 26175728, 22914093, 30862856, 29240800, 26584136, 17442283, 26416813, 9989963, 30567573, 30997120, 30159101, 20428172, 7685021, 30654453, 23432189, 30…
543	24267266	Gut microbiota metabolism of L-carnitine and cardiovascular risk.	Ussher	2013	1	10.1016/j.atherosclerosis.2013.10.013	True	[]
544	33520996	Microbiota-Derived Metabolite Trimethylamine N-Oxide Protects Mitochondrial Energy Metabolism and Cardiac Functionality in a Rat Model of Right Ventricle Heart Failure.	Videja	2021	1	10.3389/fcell.2020.622741	True	[30551613, 28004807, 26968698, 18077198, 27377678, 30862856, 27123785, 23893520, 12106931, 30567573, 29897866, 25636076, 32510330, 20038480, 25873316, 17000367, 15184295, 29678198, 30265149, 29684641, 30275434, 32173700, 29928647, 20649561, 23563705, 22730442, 21903968, 29519360, 25493436, 28611682, 24140100, 32858775, 20086077, 23364451, 24299608, 24878991, 32896106, 28049038, 31978943, 20649560…
545	32082260	The Role of Short-Chain Fatty Acids From Gut Microbiota in Gut-Brain Communication.	Silva	2020	1	10.3389/fendo.2020.00025	True	[22674334, 27392533, 27974040, 22411464, 26141651, 26030851, 22968153, 30066368, 24956966, 31065013, 31488882, 24997031, 15133062, 28703640, 25078296, 28768369, 28092661, 29552561, 24388214, 27346602, 31123355, 29721802, 24226773, 23828891, 29036812, 31118641, 31150625, 27319972, 27814521, 29556613, 22224768, 12046088, 22535281, 29095058, 30544489, 28966571, 28164854, 23906430, 22488257, 22688187…
546	28235016	The dual role of short fatty acid chains in the pathogenesis of autoimmune disease models.	Mizuno	2017	1	10.1371/journal.pone.0173032	True	[24679531, 18974295, 22031325, 20660719, 19833089, 19836068, 20817872, 21205640, 23842501, 26367776, 24226770, 23828891, 24226773, 24390308, 26488817, 26819206, 25984582, 8945509, 10229188, 10576739, 11869678, 12215644, 11466382, 16180250, 12093872, 19235886, 17530712, 7774621, 26113402, 25803788, 27245356, 23749272, 22907239, 27667443, 21809323, 27943364, 12511413, 22576262, 26973655, 22834967, …
547	26488817	Dietary Fatty Acids Directly Impact Central Nervous System Autoimmunity via the Small Intestine.	Haghikia		1	10.1016/j.immuni.2015.09.007	True	[]
548	31399117	Butyrate suppresses demyelination and enhances remyelination.	Chen	2019	1	10.1186/s12974-019-1552-y	True	[25686758, 20157307, 15771584, 21833088, 19525953, 19525955, 17660530, 24438352, 25287108, 28092661, 30077395, 26367776, 27352007, 0, 28706993, 28702003, 28893978, 28893994, 25775034, 22468341, 24388214, 26260141, 23828891, 24226773, 24226770, 24412617, 28235016, 26488817, 25411471, 26030851, 18987106, 18974295, 27551677, 24659953, 28288125, 24742461, 11600888, 11549714, 16651614, 7960036, 119588…
549	32521538	Colon-delivered short-chain fatty acids attenuate the cortisol response to psychosocial stress in healthy men: a randomized, placebo-controlled trial.	Dalile	2020	1	10.1038/s41386-020-0732-x	True	[21750565, 31004628, 27413138, 29924822, 31123355, 3678950, 12740060, 18061431, 16453106, 19574715, 14722361, 27195116, 22190648, 26030851, 24781306, 29702431, 27591074, 27912057, 29095058, 22535281, 26031685, 25710209, 27491067, 21989497, 27752130, 27169834, 19401723, 23537484, 23146308, 26595472, 25786334, 24767619, 22652338, 25254930, 25819422, 22659304, 24715424, 27510655, 22608857, 28068575,…
550	30066368	Short-chain fatty acids: microbial metabolites that alleviate stress-induced brain-gut axis alterations.	van de Wouw	2018	1	10.1113/JP276431	True	[28220041, 21040780, 29173525, 16469931, 26479188, 28073366, 27510655, 28242013, 27169834, 25971927, 20383131, 25500202, 14743184, 24412651, 23689536, 29104061, 20709691, 10321503, 26030851, 27392533, 20206238, 24803812, 24979150, 21742017, 21783325, 29276734, 25748176, 28344333, 29531080, 28965876, 29174530, 26095019, 29562936, 24689732, 21947475, 25865369, 27491067, 26286651, 21518883, 19513027…
551	34851166	Metabolites with SARS-CoV-2 Inhibitory Activity Identified from Human Microbiome Commensals.	Piscotta	2021	1	10.1128/mSphere.00711-21	True	[34142653, 33789085, 33618982, 25821837, 31378678, 30062595, 28579980, 29034326, 33180097, 33492523, 32445440, 33277504, 17943116, 22293912, 25263219, 32577079, 32783770, 26109733, 32321803, 29534607, 22185586, 32692185, 29035325, 32284326, 32967965, 15084127, 32783916, 29116772, 11964896, 15037606, 11459929, 31920519, 23455667, 21524588, 25337122, 20860022, 27356940, 29902438, 28277934, 12444694…
552	33802045	Microbial Metabolites in Colorectal Cancer: Basic and Clinical Implications.	Peng	2021	1	10.3390/metabo11030159	True	[32133645, 31455888, 30207593, 31631858, 22052616, 21143050, 31586566, 28721242, 27380134, 21775143, 27070911, 31554963, 22009989, 23954158, 23954159, 25680274, 30862015, 24894841, 30888065, 23775228, 30269936, 19399626, 26965202, 32968241, 30683360, 28870325, 31047664, 30452879, 25985090, 27624161, 23009651, 31358807, 32146286, 31299167, 32545768, 32940335, 32887946, 17515922, 27541692, 25198138…
553	26084032	Butyrylated starch intake can prevent red meat-induced O6-methyl-2-deoxyguanosine adducts in human rectal tissue: a randomised clinical trial.	Le Leu	2015	1	10.1017/S0007114515001750	True	[20647400, 22761771, 21209396, 21948946, 16452248, 21885815, 14963016, 12435845, 25092886, 11427691, 9288776, 8324739, 22080572, 12807738, 17218781, 21963168, 18701436, 21940597, 22457395, 18848516, 13878063, 11159760, 8631138, 21389180, 22833653, 8222044, 7522985, 10593651, 10952099, 24140386, 9506889, 19696163, 24115497, 21460115, 10862557, 10940272, 16410726, 12016142, 17921395, 23140761, 1934…
554	33173975	Butyrate enhances the efficacy of radiotherapy via FOXO3A in colorectal cancer patient‑derived organoids.	Park	2020	1	10.3892/ijo.2020.5132	True	[32133645, 12628837, 29224916, 17507442, 19470921, 19464823, 10683088, 9817272, 25439270, 20848537, 25228897, 19460998, 24270685, 29739823, 19427556, 20025549, 16887021, 19688974, 17210723, 25957691, 25100563, 27315476, 27748340, 21889923, 27212702, 22810696, 24832600, 27264604, 24292484, 18772227, 28114961, 24232249, 28883406, 11846609, 30341162, 23063526, 17646672, 21440011, 19276343, 18344232,…
555	28357349	Control of the gut microbiome by fecal microRNA.	Liu	2016	1	10.15698/mic2016.04.492	True	[]
556	22211115	The murine caecal microRNA signature depends on the presence of the endogenous microbiota.	Singh	2011	1	10.7150/ijbs.8.171	True	[19892944, 17215167, 11571208, 15158273, 19737302, 17827285, 11157169, 17615075, 18035521, 17132046, 17409118, 18227514, 17991681, 20843784, 20661255, 15723116, 21364759, 15210942, 15372042, 18645592, 15845854, 16627744, 20433717, 16505370, 20848482, 19665576, 20558762, 19951903, 20638171, 19805048, 16854228, 18835392, 16885212, 19173277, 19650740, 20015409, 17332878, 15221356, 19789286, 10480265…
557	29728609	Citrobacter rodentium alters the mouse colonic miRNome.	Wen	2018	1	10.1038/s41435-018-0026-z	True	[]
558	27883285	Time- and strain-specific downregulation of intestinal EPAS1 via miR-148a by Bifidobacterium bifidum.	Taibi	2017	1	10.1002/mnfr.201600596	True	[]
559	35011688	Hyaluronan: A Neuroimmune Modulator in the Microbiota-Gut Axis.	Bosi	2021	1	10.3390/cells11010126	True	[10579986, 29797112, 30825161, 33937276, 25922605, 29247178, 33814115, 22828349, 11292373, 10930438, 25183006, 34624311, 30724463, 26562801, 29062810, 16529395, 25999946, 26572077, 22031535, 20435021, 27167053, 11781369, 10925265, 16244651, 21723389, 29050306, 26870892, 24053431, 12712331, 22889846, 19002557, 16037485, 21914806, 18544273, 15448431, 1577899, 32645351, 2181501, 26553054, 32577079, …
560	32070808	Hyaluronic acid applications in ophthalmology, rheumatology, and dermatology.	Huynh	2020	1	10.1016/j.carres.2020.107950	True	[]
561	31064359	The effectiveness of high molecular weight hyaluronic acid for knee osteoarthritis in patients in the working age: a randomised controlled trial.	Hermans	2019	1	10.1186/s12891-019-2546-8	True	[19817509, 18163497, 23245607, 18759314, 12579600, 16091394, 25560713, 24216297, 24953861, 23726390, 24267289, 24462672, 28118523, 26806183, 16625635, 24443804, 21443958, 26578719, 22868835, 28142365, 23331908, 20809740, 22262497, 28320075, 25773551, 15094138, 22036252, 18302729, 9699158, 2213777, 23855337, 12127830, 12951310, 18541604]
562	27602379	The use of hyaluronic acid based dressings to treat burns: A review.	Longinotti	2014	1	10.4103/2321-3868.142398	True	[17240532, 17828040, 17644263, 1563592, 7834818, 7737382, 9098725, 8870117, 2855633, 7529785, 9574752, 9260564, 2472284, 7543630, 17173556, 7523533, 7689574, 10231509, 9076955, 2009010, 4244058, 2680347, 3728825, 2450149, 2465358, 16557236, 6632867, 1966392, 1984639, 3481167, 19877925, 8736730, 9884052, 22564227, 10985492, 17466613, 15679108, 20010411, 21991115, 17351444, 15649612, 16874264, 2050…
563	29574062	Hyaluronan in inflammatory bowel disease: Cross-linking inflammation and coagulation.	Petrey	2018	1	10.1016/j.matbio.2018.03.011	True	[23128233, 21300624, 20443819, 19443707, 26448758, 22001864, 26627550, 16437620, 16126956, 9357817, 17256154, 27932299, 10521464, 15840581, 17635118, 12819017, 7525818, 11145954, 11243855, 12622693, 28166932, 29247178, 19732774, 23166324, 16244651, 24967246, 29142263, 17400552, 18641349, 17170110, 22142621, 25864644, 14514708, 26515055, 18458096, 25411425, 11827789, 23509262, 27981209, 24251095, …
564	24134926	Metabolic control of hyaluronan synthases.	Vigetti	2013	1	10.1016/j.matbio.2013.10.002	True	[]
565	21419501	Toll-like receptor signaling in neural plasticity and disease.	Okun	2011	1	10.1016/j.tins.2011.02.005	True	[17275323, 21209287, 18822314, 18227810, 20203013, 17637697, 18377768, 16670332, 17934105, 16675322, 18031251, 17075246, 17981690, 15356140, 12898707, 18040848, 17693552, 18516037, 14625549, 20851125, 17275324, 18176600, 16834572, 18322079, 19786366, 18434414, 15976491, 21125645, 15879150, 16303092, 15541711, 7541884, 9335256, 17937403, 18514504, 19091986, 20456021, 17704767, 18981228, 19454685, …
566	25641058	DAMPs as mediators of sterile inflammation in aging-related pathologies.	Feldman	2015	1	10.1016/j.arr.2015.01.003	True	[]
567	31427744	Hyaluronic acid-bilirubin nanomedicine for targeted modulation of dysregulated intestinal barrier, microbiome and immune responses in colitis.	Lee	2019	1	10.1038/s41563-019-0462-9	True	[19855405, 29590026, 19343057, 24560869, 28191884, 19653289, 24157534, 20935658, 26268315, 20227030, 26280020, 22761444, 19401397, 19732774, 27924161, 24653726, 15269289, 19286972, 24510619, 28286723, 3039107, 24301657, 28611480, 29798856, 29018410, 23671105, 28661454, 24226770, 10220502, 16467329, 17150273, 15168372, 12408443, 16696804, 22150569, 20648002, 8243838, 15260992, 27144463, 28624706, …
568	19732774	Regulation of colonic epithelial repair in mice by Toll-like receptors and hyaluronic acid.	Zheng	2009	1	10.1053/j.gastro.2009.08.055	True	[7749488, 2056182, 9260563, 15345330, 11891291, 14724275, 16822580, 8941660, 9065473, 16822580, 7530464, 10871609, 18301257, 16244651, 17400552, 12954638, 18854186, 17200722, 16952555, 15260992, 10993908, 16467847, 19443707]
569	29247178	Changes in hyaluronan deposition in the rat myenteric plexus after experimentally-induced colitis.	Filpa	2017	1	10.1038/s41598-017-18020-7	True	[15670258, 16624634, 10579986, 27298558, 21852366, 26387938, 10521464, 20443819, 24513306, 23979132, 16214414, 19732774, 25521239, 20584105, 2950210, 25404091, 18769040, 22659016, 16182457, 10794710, 17324121, 28287145, 16374793, 12819017, 22788928, 21768115, 25834831, 21410600, 23279126, 23321812, 24790187, 20615234, 25922605, 19633173, 21708929, 27094859, 18492028, 10500232, 28154013, 15890266,…
570	34738337	Microbiota-derived extracellular vesicles in interkingdom communication in the gut.	Díaz-Garrido		1	10.1002/jev2.12161	True	[24307187, 31863660, 25392266, 24706774, 31315566, 28018313, 29189113, 30509943, 27843150, 31191842, 31632356, 25294190, 33311536, 23429192, 28634130, 21507958, 22905233, 24480321, 23360878, 31632373, 28621731, 24370777, 29555694, 24826903, 26324094, 29276507, 30537996, 29616010, 27487076, 17456850, 32265873, 25526305, 31139578, 27289569, 32295104, 12796777, 28683149, 23275338, 28505330, 4168882,…
571	30390412	'Inside Out'- a dialogue between mitochondria and bacteria.	Han	2018	1	10.1111/febs.14692	True	[16572163, 11541392, 9510246, 19371718, 20836765, 9823893, 17683199, 16513982, 24349502, 16701579, 16272491, 27413138, 26439354, 26323761, 26956194, 19781639, 12198143, 22700657, 25274306, 24603155, 21093262, 25720959, 9230308, 12686611, 15138283, 10619028, 11038183, 12527753, 15572413, 10588666, 11514614, 11479626, 15899901, 23810512, 21646527, 18200046, 21128700, 23431006, 21743300, 22024745, 2…
572	26500226	Microbiota-mitochondria inter-talk: consequence for microbiota-host interaction.	Saint-Georges-Chaumet	2015	1	10.1093/femspd/ftv096	True	[]
573	34249964	Exosomal MicroRNA-181a Derived From Mesenchymal Stem Cells Improves Gut Microbiota Composition, Barrier Function, and Inflammatory Status in an Experimental Colitis Model.	Gu	2021	1	10.3389/fmed.2021.660614	True	[27914657, 29050646, 26323879, 33395450, 30054112, 24051931, 30791788, 31918562, 33440772, 31443677, 29333086, 32029601, 29692195, 33256827, 31242720, 31311206, 32591511, 31348521, 32998818, 28089078, 29803175, 31473900, 26469068, 29141446, 33090414, 28294454, 18291670, 22241525, 33026230, 33312339, 31689240, 32913180, 24098322, 27939537, 28885228, 10562289, 25691839, 33332076, 33157130]
574	33127655	Microbiome-derived metabolome as a potential predictor of response to cancer immunotherapy.	Malczewski		1	10.1136/jitc-2020-001383	True	[30712808, 29097493, 28132183, 27618652, 27332730, 24917457, 32297948, 32014010, 32358520, 31824517]
576	24251697	Role of the gut microbiota in human nutrition and metabolism.	Ramakrishna		1	10.1111/jgh.12294	True	[]
577	32976777	A Microbiota-Derived Metabolite Augments Cancer Immunotherapy Responses in Mice.	Allen-Vercoe	2020	1	10.1016/j.ccell.2020.09.005	True	[]
578	33069873	Dietary fat, bile acid metabolism and colorectal cancer.	Ocvirk	2020	1	10.1016/j.semcancer.2020.10.003	True	[]
579	31954204	Physical activity compared to adiposity and risk of liver-related mortality: Results from two prospective, nationwide cohorts.	Simon	2020	1	10.1016/j.jhep.2019.12.022	True	[26255044, 30021785, 26707365, 27348200, 25959049, 22958053, 28320770, 20223875, 23354983, 27183032, 27742674, 14517789, 19074179, 22414768, 23623998, 19827166, 29212576, 29964066, 22237782, 26941396, 27926890, 24127811, 3962971, 8664406, 2343859, 18005960, 17389287, 30286235, 2090285, 7489028, 11427103, 15616204, 7860180, 8292105, 19637289, 7985649, 6720679, 23583430, 27196375, 20077563, 2608379…
580	30548482	Global patterns in excess body weight and the associated cancer burden.	Sung	2018	1	10.3322/caac.21499	True	[]
581	23981572	Helicobacter pylori-induced gastric inflammation and gastric cancer.	Wang	2013	1	10.1016/j.canlet.2013.08.016	True	[]
582	28858232	Biofilm Producing Salmonella Typhi: Chronic Colonization and Development of Gallbladder Cancer.	Di Domenico	2017	1	10.3390/ijms18091887	True	[26180063, 12456854, 20278487, 18023462, 19193036, 19268885, 15298225, 23198130, 20014951, 25304633, 12407411, 4897185, 7142746, 24296347, 7903779, 10710075, 19741293, 21113180, 25065707, 24634588, 28652652, 24612190, 2722383, 6632129, 21086555, 5108716, 27726295, 8625043, 9496458, 10795752, 20943463, 16566840, 20176950, 18794278, 19374653, 28213043, 27995094, 10390639, 15338430, 15070766, 272225…
583	28225000	Carcinogenesis and therapeutics: the microbiota perspective.	Tsilimigras	2017	1	10.1038/nmicrobiol.2017.8	True	[25838377, 24132111, 25512154, 23516617, 23013615, 24629344, 27876802, 26359913, 27848961, 10948132, 21998395, 25395539, 25378626, 24486053, 22703178, 26499895, 26824647, 25974301, 21862983, 25271725, 21633181, 25974300, 26541655, 22868282, 1891020, 20930071, 23245321, 24629337, 26074077, 27419046, 22919683, 26915731, 11511555, 17047193, 10365894, 14996860, 19138977, 24106412, 15343276, 26028364,…
584	28481406	The role of the microbiome in cancer development and therapy.	Bhatt	2017	1	10.3322/caac.21398	True	[26742998, 21228314, 25554788, 25678650, 26733095, 23189750, 18626751, 11040276, 25036628, 22972298, 23300406, 21508958, 26824647, 334036, 21530737, 17594176, 20566857, 20571116, 20498852, 25417156, 27787511, 27723756, 27694959, 24336217, 25498959, 26762459, 25146375, 25578246, 25488483, 22797518, 16741115, 17183309, 22972295, 18407065, 23912213, 21376230, 6145023, 11007219, 18625712, 23316192, 2…
585	32907806	Performance and Application of 16S rRNA Gene Cycle Sequencing for Routine Identification of Bacteria in the Clinical Microbiology Laboratory.	Church	2020	1	10.1128/CMR.00053-19	True	[17787735, 3936935, 16592452, 2112744, 11283085, 11015374, 9817894, 16859787, 12734240, 18828852, 2482222, 15528685, 14766819, 10383862, 15489351, 29626622, 21883662, 25428146, 26739153, 25001870, 27598407, 29545163, 22342514, 19046999, 12867563, 27770851, 25466918, 26591008, 27807151, 25781023, 8177168, 6163215, 6363901, 2413450, 807852, 14607398, 1089909, 6388639, 10381871, 29482646, 23460914, …
588	25174708	High-fat-diet-mediated dysbiosis promotes intestinal carcinogenesis independently of obesity.	Schulz	2014	1	10.1038/nature13398	True	[17498513, 21885731, 24132111, 18407065, 11742409, 17183309, 17183312, 20708155, 15685170, 19208810, 23398152, 24072822, 21169997, 20404851, 19644121, 22115825, 22826298, 15926144, 18215222, 24226770, 23778795, 22258098, 14960456, 15297296, 15461798, 20624824, 12925520, 16646809, 8748093, 21276213, 20383131, 19801464, 16820507, 19914921, 17586664, 21702898, 18481363]
589	29769726	Microglial control of astrocytes in response to microbial metabolites.	Rothhammer	2018	1	10.1038/s41586-018-0119-x	True	[27904142, 26108722, 25891508, 28636962, 24713688, 27776109, 25690886, 24077561, 26341401, 27158906, 27330188, 27338705, 28099414, 23908379, 24655296, 25216636, 28167760, 29358321, 29343438, 19234110, 25047180, 23086334, 15034080, 23803710, 22178229, 12230324, 10869779, 18647603, 27027288, 27810921]
590	31954488	Gut microbiome in HCC - Mechanisms, diagnosis and therapy.	Schwabe		1	10.1016/j.jhep.2019.08.016	True	[]
591	31092590	International Cancer Microbiome Consortium consensus statement on the role of the human microbiome in carcinogenesis.	Scott	2019	1	10.1136/gutjnl-2019-318556	True	[28953883, 28336671, 26311717, 29567708, 29290760, 25651997, 29018121, 28260787, 22699609, 29808030, 22972295, 24679531, 22674330, 28481406, 26925050, 24132111, 15479788, 28822906, 15164065, 30377189, 23457644, 16446402, 15229352, 24855005, 15489139, 23954159, 17504810, 23954158, 19701202, 22516259, 22674334, 29097494, 25680274, 27058662, 25919227, 17646865, 25036629, 21208921, 28151975, 22728587…
592	30842679	The microbiome, cancer, and cancer therapy.	Helmink	2019	1	10.1038/s41591-019-0377-7	True	[]
593	23600758	Oesophageal bacterial biofilm changes in gastro-oesophageal reflux disease, Barrett's and oesophageal carcinoma: association or causality?	Blackett	2013	1	10.1111/apt.12317	True	[]
594	25937501	Is Campylobacter to esophageal adenocarcinoma as Helicobacter is to gastric adenocarcinoma?	Kaakoush	2015	1	10.1016/j.tim.2015.03.009	True	[]
595	28404012	A non-endoscopic device to sample the oesophageal microbiota: a case-control study.	Elliott	2016	1	10.1016/S2468-1253(16)30086-3	True	[15657344, 22868386, 23707461, 24635571, 24112768, 19701202, 22903521, 23696660, 23954159, 23954158, 19394334, 26076489, 23600758, 20833740, 25634542, 23041329, 25038100, 19801464, 23793624, 25387460, 20003481, 23671663, 18567917, 11782518, 21702898, 19269522, 20088967, 25838081, 27008696, 23955118, 22014045, 26841926, 22006564, 23264052, 22009990, 22957025, 25666644, 27417524]
596	26841926	Associations of microbiota and toll-like receptor signaling pathway in esophageal adenocarcinoma.	Zaidi	2016	1	10.1186/s12885-016-2093-8	True	[19474385, 14657432, 24566914, 20679404, 25266025, 23600758, 24112768, 24855010, 24180596, 24629338, 23549517, 22539282, 9237759, 19686699, 19246554, 20346772, 15241424, 25462020, 23108119, 11846609, 18521073, 10655393, 24336805, 9697844, 24847326, 22014045, 19779021, 23343962, 22873280, 9250673, 15245592, 19394334]
597	29880962	Helicobacter pylori Infection Is Associated With Reduced Risk of Barrett's Esophagus: An Analysis of the Barrett's and Esophageal Adenocarcinoma Consortium.	Wang	2018	1	10.1038/s41395-018-0070-3	True	[]
598	29915403	H. pylori and Barrett's Esophagus: Implications for Populations and Practice.	Howden	2018	1	10.1038/s41395-018-0135-3	True	[]
599	26641451	Oral Microbiota and Risk for Esophageal Squamous Cell Carcinoma in a High-Risk Area of China.	Chen	2015	1	10.1371/journal.pone.0143603	True	[11714113, 23900216, 18990747, 17761691, 21259377, 15816626, 22814581, 8688158, 12755455, 16497591, 12824872, 15245592, 23139777, 21472016, 23955772, 21212162, 20383131, 16820507, 20224823, 19914921, 23630581, 16332807, 19360128, 24132111, 19589173, 23466701, 24316595, 24700175, 22271008, 20847007, 20679230, 15853940, 21062494, 20353562, 21663671, 9679961, 15987522, 21205002]
600	26788120	Presence of Porphyromonas gingivalis in esophagus and its association with the clinicopathological characteristics and survival in patients with esophageal cancer.	Gao	2016	1	10.1186/s13027-016-0049-x	True	[8061590, 20692762, 16397865, 21960713, 15824142, 17121462, 23389852, 23846483, 15297938, 24276788, 19646015, 9149898, 17173682, 15016918, 16437628, 19394334, 22344232, 24338806, 17226791, 24676390, 22367402, 23308100, 22139442, 23843038, 23991831, 22689813, 21481782, 25047843, 24887636, 24618402, 24925032, 18005240, 15213114, 17419719, 20331797, 21536793, 18280195, 9328169, 12755455, 20156191, 1…
603	30763763	Porphyromonas gingivalis promotes the motility of esophageal squamous cell carcinoma by activating NF-κB signaling pathway.	Meng	2019	1	10.1016/j.micinf.2019.01.005	True	[]
604	32576970	LNC942 promoting METTL14-mediated m<sup>6</sup>A methylation in breast cancer cell proliferation and progression.	Sun	2020	1	10.1038/s41388-020-1338-9	True	[5013988, 29686311, 7141420, 5870302, 6902496, 4355918, 5427719, 6731424, 6712480, 7360104, 6123394, 6790244, 6170038, 6588254, 6787028, 6876123, 5479356, 6547495, 7047419, 6245953, 6401193, 4759765, 6814470, 7385725, 3383396, 3884656, 5934679, 5509218, 6794841, 5007331, 6993345]
605	27769987	Human Microbiome Fusobacterium Nucleatum in Esophageal Cancer Tissue Is Associated with Prognosis.	Yamamura	2016	1	10.1158/1078-0432.CCR-16-1786	True	[]
606	31857433	Effect of <i>Helicobacter pylori</i> on gastrointestinal microbiota: a population-based study in Linqu, a high-risk area of gastric cancer.	Guo	2019	1	10.1136/gutjnl-2019-319696	True	[7715068, 22271764, 24925350, 21917649, 28765474, 29102920, 30311721, 29897654, 26991500, 20352091, 3370645, 8443811, 8827022, 27659943, 23955772, 20709691, 17586664, 28097056, 25957349, 23193283, 24214961, 27920199, 16407106, 29095917, 29312210, 28322295, 27803738, 16633129, 29138097, 31559966, 17183309, 28643627]
607	31654635	Risk Factors and Incidence of Gastric Cancer After Detection of Helicobacter pylori Infection: A Large Cohort Study.	Kumar	2019	1	10.1053/j.gastro.2019.10.019	True	[21296855, 29205310, 23981572, 7762738, 30893536, 19273142, 20614477, 21857882, 28456631, 25412859, 22949151, 25030941, 25631065, 30267713, 26836587, 26940296, 29778607, 18761703, 17373919, 29550592, 29559361, 28810986, 11511555, 26934879, 31249446, 24834180, 7834625, 23396545, 25220842, 28771894, 30944675, 22698649, 31336199, 1891021, 1891020, 24618998, 22987332, 29991877, 29902641, 31154030, 21…
608	30831083	Gastric Parietal Cell Physiology and Helicobacter pylori-Induced Disease.	Yao	2019	1	10.1053/j.gastro.2019.02.036	True	[25651787, 21097844, 16048577, 23674860, 10365898, 8827022, 2561317, 36910, 12500969, 10764766, 10722662, 20476858, 23154976, 16754665, 19491250, 21367857, 21719736, 6281267, 7416510, 6312812, 8385019, 29618813, 9247465, 3569767, 22595991, 1895339, 1335695, 27625606, 382360, 9609748, 28486130, 27287852, 29383028, 902958, 28174210, 9230141, 9188093, 12105856, 11151408, 9688847, 11751154, 25301939,…
609	29024645	Helicobacter pylori Employs a Unique Basolateral Type IV Secretion Mechanism for CagA Delivery.	Tegtmeyer		1	10.1016/j.chom.2017.09.005	True	[]
610	28813421	Stromal R-spondin orchestrates gastric epithelial stem cells and gland homeostasis.	Sigal	2017	1	10.1038/nature23642	True	[25725293, 16199517, 22692129, 17934449, 27670082, 28219935, 24951258, 25554788, 21927002, 12454643, 17868096, 24209744, 21112561, 21727895, 22895187, 24120136, 25309723, 17011491, 22610508, 22895193, 3993597, 25278615, 20085740, 25539675, 22863533, 22190486]
611	32861308	Gastric cancer.	Smyth		1	10.1016/S0140-6736(20)31288-5	True	[]
612	29877070	Helicobacter pylori and Prevention of Gastric Cancer.	Kim		1	10.1056/NEJMc1805129	True	[]
613	32880636	Evolved to vary: genome and epigenome variation in the human pathogen Helicobacter pylori.	Ailloud		1	10.1093/femsre/fuaa042	True	[]
614	27572445	Host SHP1 phosphatase antagonizes Helicobacter pylori CagA and can be downregulated by Epstein-Barr virus.	Saju	2016	1	10.1038/nmicrobiol.2016.26	True	[21799016, 25220842, 9557727, 15915155, 26507409, 21813645, 15343275, 22059391, 21944426, 9632768, 22761333, 10364597, 7743510, 12468540, 18616681, 19380118, 17647198, 12482860, 22378042, 10903736, 18286234, 10684850, 25251730, 24889903, 7665165, 8943354, 25079317, 21990320, 22392024, 26251258, 15132773, 11743164, 16354697, 11929545, 20085740, 20028768, 22817985, 23852160, 18709553, 9422984, 1244…
615	28930683	Differential Mechanisms for SHP2 Binding and Activation Are Exploited by Geographically Distinct Helicobacter pylori CagA Oncoproteins.	Hayashi		1	10.1016/j.celrep.2017.08.080	True	[]
616	30466467	Helicobacter pylori CagA promotes epithelial mesenchymal transition in gastric carcinogenesis via triggering oncogenic YAP pathway.	Li	2018	1	10.1186/s13046-018-0962-5	True	[11918912, 19098867, 19120858, 17200707, 23989802, 24301796, 9135515, 18192401, 21839041, 10688800, 24629337, 11743164, 17194805, 26544935, 25287865, 25592648, 27973704, 27300434, 17889654, 22042863, 19487818, 26437589, 18227151, 16894141, 25055241, 24525233, 21351030, 26718214, 24348841, 26376616, 14735480, 22891335, 20370726, 23468628, 28223454, 22677547, 21859954, 28057411, 6831414, 24556840, …
617	33989515	Helicobacter pylori CagA elicits BRCAness to induce genome instability that may underlie bacterial gastric carcinogenesis.	Imai	2021	1	10.1016/j.chom.2021.04.006	True	[]
618	31822580	USF1 defect drives p53 degradation during <i>Helicobacter pylori</i> infection and accelerates gastric carcinogenesis.	Costa	2019	1	10.1136/gutjnl-2019-318640	True	[11902583, 20692762, 1458460, 27470177, 30841008, 27707777, 28532700, 29154808, 23811829, 12730880, 16961812, 19383819, 21896770, 26411687, 12145807, 26074077, 17401375, 29632819, 19730431, 27252396, 27534801, 20547161, 21562218, 21131231, 16467114, 20709622, 26779778, 20180799, 16162174, 10523835, 16186802, 22291606, 24831529, 11782383, 18321301, 18831919, 9685363, 9098027, 16027366, 17072308, 2…
619	30700829	NF-κB-induced NOX1 activation promotes gastric tumorigenesis through the expansion of SOX2-positive epithelial cells.	Echizen	2019	1	10.1038/s41388-019-0702-0	True	[27156933, 20495574, 20303878, 19946329, 9102213, 27079437, 15014433, 16230370, 17090722, 26073375, 12730860, 12891537, 23975421, 24287781, 23322165, 22918415, 19493276, 18454176, 24632950, 23665120, 25079317, 25818486, 21982232, 27498859, 20652490, 21187859, 28462373, 26781991, 23273993, 18029230, 26888865, 23079657, 23728346, 25362351, 20085740, 21205091, 22977193, 17030179]
620	35134322	Helicobacter pylori-induced RASAL2 Through Activation of Nuclear Factor-κB Promotes Gastric Tumorigenesis via β-catenin Signaling Axis.	Cao	2022	1	10.1053/j.gastro.2022.01.046	True	[33538338, 7715070, 25187177, 20801119, 20124475, 18568040, 32209560, 25079317, 31111275, 22315472, 24629337, 24029233, 27974415, 28182001, 25446096, 25216515, 25384218, 30037330, 28447723, 27590997, 19454706, 24784840, 11847087, 31701148, 33080952, 26417932, 31288861, 1325671, 23454242, 20837152, 30365932, 32753649, 19847166, 18443585, 30232014, 25107557, 8824193, 29386219, 30207593, 24889903, 2…
621	27871161	Helicobacter pylori Eradication Modulates Aberrant CpG Island Hypermethylation in Gastric Carcinogenesis.	Choi		1	10.4166/kjg.2016.68.5.253	True	[]
622	28765474	Mucosal microbiome dysbiosis in gastric carcinogenesis.	Coker	2017	1	10.1136/gutjnl-2017-314281	True	[26742998, 1458460, 20496539, 26137299, 24569566, 25052961, 19273648, 16362989, 20950613, 19826057, 19801464, 22556368, 21700674, 25664664, 22754050, 26457126, 20624719, 23028285, 24947308, 23975157, 0, 23843038, 26515465, 25291124, 26004804, 26854236, 16407106, 25651997, 26729566, 27228093, 25545101, 9679961, 12824872, 21545699, 27857087, 26934048, 27742762, 25489084, 25959674, 11606491, 2792019…
623	23812323	Gastric colonisation with a restricted commensal microbiota replicates the promotion of neoplastic lesions by diverse intestinal microbiota in the Helicobacter pylori INS-GAS mouse model of gastric carcinogenesis.	Lertpiriyapong	2013	1	10.1136/gutjnl-2013-305178	True	[21296855, 1458460, 17200707, 11902583, 21088409, 22844547, 20930071, 16718776, 16103430, 12806621, 21896770, 22412849, 22037551, 15941957, 22355685, 20927139, 15653856, 19241519, 11207513, 10930369, 21330575, 19273648, 11953405, 20950613, 19826057, 21070778, 10427008, 15128534, 12615707, 22180059, 16820515, 22484628, 21839702, 18755583, 10611152, 12969017, 16407106, 23328391, 21680705, 17724378,…
624	31974133	Gastric microbes associated with gastric inflammation, atrophy and intestinal metaplasia 1 year after <i>Helicobacter pylori</i> eradication.	Sung	2020	1	10.1136/gutjnl-2019-319826	True	[7762738, 29403459, 10889149, 29382776, 28456631, 11953405, 20950613, 29154808, 19801464, 22556368, 21700674, 23975157, 21702898, 28765474, 25664664, 12073657, 22324993, 15052434, 26836587, 0, 30913125, 31938333, 15245592, 11182034, 30410609, 23725776, 14706279, 13130016, 26860194, 28944067, 24021287, 24421902, 27446020, 30264354, 24296423, 25929897, 30254207, 29853734, 24624359, 22839737, 243675…
625	34533882	Gut-liver axis-mediated mechanism of liver cancer: A special focus on the role of gut microbiota.	Ohtani	2021	1	10.1111/cas.15142	True	[27115177, 28389566, 30171065, 24048121, 23671105, 30340384, 30976737, 30416839, 31268137, 22408351, 27848962, 12239464, 10801176, 29984492, 32295104, 31188437, 33362788, 33042143, 16447271, 33239787, 32982772, 32176810, 28487545, 18724938, 23803760, 24625896, 19346330, 24819989, 27672269, 10334993, 15554243, 30443932, 24799697, 29798856, 33887125, 32278004, 32044314, 22427130, 26006114, 23055155…
626	29748536	Explaining the apparent impenetrable barrier to ultra-relativistic electrons in the outer Van Allen belt.	Ozeke	2018	1	10.1038/s41467-018-04162-3	True	[26167440, 23887876, 24352287, 25428500, 27818855, 26167440, 23450000, 15602555, 27867796, 27678050]
627	32760203	The Gut-liver Axis in Immune Remodeling: New insight into Liver Diseases.	Yang	2020	1	10.7150/ijbs.46405	True	[31622696, 26686270, 26758786, 24072822, 24072822, 11017147, 11369638, 15821737, 17873879, 18516037, 20192805, 17110582, 25315744, 24560659, 25277277, 25172617, 23435359, 26089520, 18566595, 19464986, 28852682, 28942174, 28506682, 28743984, 10733550, 28260787, 23103985, 21975936, 25536286, 29569377, 12669023, 21937990, 24169518, 27231050, 25790134, 21512004, 18854238, 19836068, 26340622, 26376478…
628	22940407	Targeting gut flora to prevent progression of hepatocellular carcinoma.	Darnaud	2012	1	10.1016/j.jhep.2012.08.019	True	[]
629	32461639	Bacterial metabolism of bile acids promotes generation of peripheral regulatory T cells.	Campbell	2020	1	10.1038/s41586-020-2193-0	True	[22318520, 20072126, 27681432, 26822607, 24226773, 24226770, 23828891, 16299351, 26939849, 27320064, 26192599, 6824314, 10388717, 17412828, 5337530, 16244650, 18283119, 26272906, 26160380, 10334993, 29858010, 2778316, 10887106, 23104886, 25260700, 25516281, 26424593, 20534432, 20709691, 24288368, 28431251]
630	30683619	The Short Chain Fatty Acid Butyrate Imprints an Antimicrobial Program in Macrophages.	Schulthess	2019	1	10.1016/j.immuni.2018.12.018	True	[24185009, 29018271, 26242598, 24226773, 10802651, 25151491, 26170139, 22790105, 29273642, 29608179, 27694913, 24390544, 22802645, 22927967, 26312412, 12840228, 26653891, 17699621, 29374230, 24226770, 28273064, 19065135, 22436748, 22796883, 19339495, 14651849, 18400195, 27031333, 27264604, 10592173, 21843872, 26045163, 15642721, 25654547, 26993378, 21546393, 25516281, 26098576, 22156208, 27168239…
631	30045880	Gut microbiome analysis as a tool towards targeted non-invasive biomarkers for early hepatocellular carcinoma.	Ren	2018	1	10.1136/gutjnl-2017-315084	True	[24839253, 28676707, 28055103, 26808342, 25220842, 28603096, 15831718, 17361131, 19442172, 16497592, 15790844, 23703735, 28823367, 24374295, 22516259, 24440671, 23023125, 26408641, 25079328, 29221120, 18840817, 25321166, 21574172, 29143816, 23955772, 17586664, 23630581, 21702898, 25501371, 26964095, 25758642, 26069274, 28062523, 25104642, 26884164, 22184244, 18242222, 10449780, 19222573, 9593762,…
632	22938142	Toll-like receptor 4 signaling promotes epithelial-mesenchymal transition in human hepatocellular carcinoma induced by lipopolysaccharide.	Jing	2012	1	10.1186/1741-7015-10-98	True	[10562311, 710846, 710964, 16697751, 15454922, 10604727, 12216068, 12517943, 19680784, 19722233, 15229469, 19643479, 20803560, 21129170, 21473897, 20145615, 16288291, 20691985, 19824075, 19821482, 19472311, 19957372, 20154712, 19826413, 15314694, 14737122, 17665043, 15922507, 19852728, 16849549, 10713711, 19411070, 15286702, 17823118, 20930141, 10655587, 10655586, 21059221, 12601348, 17197965]
634	28202625	Gut Microbiota Promotes Obesity-Associated Liver Cancer through PGE<sub>2</sub>-Mediated Suppression of Antitumor Immunity.	Loo	2017	1	10.1158/2159-8290.CD-16-0932	True	[]
635	25337874	Precision microbiome reconstitution restores bile acid mediated resistance to Clostridium difficile.	Buffie	2014	1	10.1038/nature13828	True	[24096337, 22006564, 19528959, 23323867, 25036635, 18199029, 16332807, 22718773, 24662889, 24348232, 6630458, 18245298, 18047844, 16299351, 23975157, 22186660, 7981107, 23834245, 10843034, 10698778, 24284963, 15652226, 23995682, 22689818, 21245274, 20435915]
636	23803760	Obesity-induced gut microbial metabolite promotes liver cancer through senescence secretome.	Yoshimoto	2013	1	10.1038/nature12347	True	[21792910, 22080947, 19665249, 16495647, 17942826, 20029423, 19805069, 21078816, 22120206, 18376398, 15528506, 18195085, 15681903, 16299351, 22695323, 17848507, 18724938, 17183309, 7981107, 15286738, 19132009, 22178396, 21880712, 19053174, 22021638, 19667129, 8620534, 16741551, 21258713, 21205640, 12601363, 1974829, 16887864, 20141834, 22113164, 3030089, 22516259, 9565638, 20333782]
637	34664301	Diet and gut microbiome in fatty liver and its associated liver cancer.	Pan	2021	1	10.1111/jgh.15713	True	[]
638	28105518	Associations between hepatic miRNA expression, liver triacylglycerols and gut microbiota during metabolic adaptation to high-fat diet in mice.	Blasco-Baque	2017	1	10.1007/s00125-017-4209-3	True	[26354543, 19082521, 11882503, 22110050, 15821725, 15831718, 15505215, 16033867, 17183312, 22711164, 27033119, 23332745, 25532804, 15377667, 21525758, 16895997, 26364544, 22504185, 11779458, 21559394, 22740638, 17456850, 23426265, 15546938, 21071411, 22297845, 7682706, 24049740, 20040631, 25352553, 21565393, 27036035, 27118489, 20432256, 25769721, 25141837, 26282675, 22968990]
639	32694178	Dietary cholesterol drives fatty liver-associated liver cancer by modulating gut microbiota and metabolites.	Zhang	2020	1	10.1136/gutjnl-2019-319664	True	[30763194, 30144434, 24375711, 26703097, 21703998, 12668986, 29669855, 30516830, 30670819, 32152478, 28202625, 23395169, 30171065, 29572891, 28660729, 25048951, 30367044, 30120222, 21199529, 25314080, 29798856, 26299453, 28168224, 22495068, 28899857, 29930468, 23055155, 21623852, 27118489, 22844426, 24113768, 32169430, 24966608, 30660825, 32105727, 28696585, 15199412, 29325602, 19360911, 29018272…
640	30340040	Dysregulated Microbial Fermentation of Soluble Fiber Induces Cholestatic Liver Cancer.	Singh		1	10.1016/j.cell.2018.09.004	True	[24226773, 23813457, 26054053, 21178089, 25036629, 672633, 28289714, 17823788, 25636469, 25731162, 26185332, 9808094, 22516259, 23135760, 21531334, 23063526, 17570226, 17327847, 24226387, 28090564, 29444771, 20456526, 24226770, 16741115, 27496472, 24775300, 28533304, 27264604, 23665276, 21451112, 28606651, 17259367, 18318442, 24927332, 28590342, 17977470, 25043597, 27677775, 12866023, 26819206, 2…
641	32214246	Dietary fructose feeds hepatic lipogenesis via microbiota-derived acetate.	Zhao	2020	1	10.1038/s41586-020-2101-7	True	[15051594, 29408694, 29388924, 26856717, 24316260, 15864352, 1396700, 28993031, 29414685, 27760311, 14662765, 27387598, 16890538, 22466288, 28241431, 25751637, 10843999, 11435428, 28972537, 30245009, 28099844, 30661930, 28878197, 18395289, 29926176, 28562591, 20382127, 29533924, 22371574, 18492831, 24136789, 23063526, 29939848, 31197036, 19177596, 20488800]
642	26600078	The severity of nonalcoholic fatty liver disease is associated with gut dysbiosis and shift in the metabolic function of the gut microbiota.	Boursier	2016	1	10.1002/hep.28356	True	[18304679, 24768810, 21381068, 23916847, 24123276, 22796155, 19043404, 17183312, 22345653, 22728514, 20140211, 23023125, 21475195, 25625278, 24440671, 23401313, 23638162, 23055155, 15915461, 21520200, 22402401, 20383131, 23955772, 23975157, 21702898, 22699611, 22656328, 23197411, 22297845, 23959503, 23803760, 12668987, 23631562, 18467911, 24421392, 20301112, 23821742, 24389673, 20679230, 23719549…
643	30675188	Alteration in gut microbiota associated with hepatitis B and non-hepatitis virus related hepatocellular carcinoma.	Liu	2019	1	10.1186/s13099-018-0281-6	True	[24871369, 22537432, 28676707, 26808342, 28823759, 29515657, 14996343, 27477080, 24440671, 29180991, 29083037, 21045794, 22821944, 21574172, 21286703, 29748586, 26600078, 30045880, 28936406, 25079328, 2698228, 27195116, 12970137, 22684624, 18936492, 25356030, 26941788, 19498350, 25644696, 21707514, 11024183, 25179593, 21814872, 24499072, 24601673, 30243655, 26541606, 29567829, 24374295, 26898658,…
644	33798472	Gut vascular barrier impairment leads to intestinal bacteria dissemination and colorectal cancer metastasis to liver.	Bertocchi	2021	1	10.1016/j.ccell.2021.03.004	True	[]
645	35212644	<i>Fusobacterium nucleatum</i> promotes liver metastasis in colorectal cancer by regulating the hepatic immune niche and altering gut microbiota.	Yin	2022	1	10.18632/aging.203914	True	[30620402, 28248415, 16858188, 18794535, 29187907, 25804630, 31221845, 28632155, 21530747, 22903521, 22516259, 29630898, 32172331, 29798856, 27876571, 23954158, 24629344, 21880779, 25680274, 29170280, 23335968, 30479382, 24560869, 25174708, 30939976, 25758642, 22009990, 22009989, 27512904, 23954159, 26181352, 34464993, 24629338, 24766895, 21536792, 19734090, 27111280, 31957197, 32694172, 17672898…
646	31455888	Global burden of colorectal cancer: emerging trends, risk factors and prevention strategies.	Keum	2019	1	10.1038/s41575-019-0189-8	True	[]
647	29657127	The Intestinal Microbiota in Colorectal Cancer.	Tilg	2018	1	10.1016/j.ccell.2018.03.004	True	[]
648	27512904	Fap2 Mediates Fusobacterium nucleatum Colorectal Adenocarcinoma Enrichment by Binding to Tumor-Expressed Gal-GalNAc.	Abed		1	10.1016/j.chom.2016.07.006	True	[22903521, 20443893, 25036629, 22009989, 22761885, 22699609, 25561710, 20656903, 22807668, 24599709, 2007622, 26788120, 25838377, 8557331, 9722690, 25680274, 22036469, 16030227, 18800157, 25703934, 25865774, 16040725, 20823215, 22010579, 2777379, 8501028, 19440231, 22009990, 23954159, 21203412, 23335968, 26181352, 44185, 2141873, 11326683, 23954158, 25052906, 19153669, 24629338, 25559415, 6729450…
649	23954158	Fusobacterium nucleatum promotes colorectal carcinogenesis by modulating E-cadherin/β-catenin signaling via its FadA adhesin.	Rubinstein		1	10.1016/j.chom.2013.07.012	True	[22903521, 10774479, 22545311, 15308209, 22009989, 12060769, 22761885, 20534522, 7682766, 2215606, 22040113, 16025097, 20093874, 16030227, 15039352, 18971361, 10816455, 23954159, 22009990, 12107059, 21252314, 20473309, 11846609, 15236175, 23335968, 9306561, 9065402, 18996848, 10733430, 22018233, 20664075, 21830275, 9679033, 20147068, 22108653, 22972297, 21816279, 23437088, 9844001, 19701202, 1255…
650	25680274	Binding of the Fap2 protein of Fusobacterium nucleatum to human inhibitory receptor TIGIT protects tumors from immune cell attack.	Gur	2015	1	10.1016/j.immuni.2015.01.010	True	[23690483, 22009989, 22457623, 19974799, 25561710, 24449212, 18093180, 20126612, 18625281, 23625375, 15039352, 21376230, 23580283, 23414611, 22009990, 23954159, 20033646, 24334410, 17675512, 23154388, 23954158, 24629338, 22547090, 21297998, 19815499, 23677581, 21830275, 18783952, 22426587, 12486098, 21212348, 17588948]
651	27876571	Fusobacterium nucleatum Increases Proliferation of Colorectal Cancer Cells and Tumor Development in Mice by Activating Toll-Like Receptor 4 Signaling to Nuclear Factor-κB, and Up-regulating Expression of MicroRNA-21.	Yang	2016	1	10.1053/j.gastro.2016.11.018	True	[25575572, 26808342, 24194538, 23435359, 26338727, 23954159, 25703934, 26311717, 24385213, 22009989, 25680274, 23954158, 20008529, 27512904, 25994220, 26701878, 26038573, 25663689, 22052060, 23250421, 8861899, 2296722, 20303878, 27305450, 26226356, 18992247, 26747707, 25867276, 23322774, 26483407, 17675512, 23663780, 16143103, 25688055, 25576662, 25692696, 26181352, 26811607, 26764595, 25202123, …
652	29170280	Analysis of <i>Fusobacterium</i> persistence and antibiotic response in colorectal cancer.	Bullman	2017	1	10.1126/science.aal5240	True	[22903521, 15727814, 19442169, 19701202, 17106919, 22009989, 22009990, 23335968, 24385213, 24599709, 25703934, 27004000, 26181352, 26311717, 27811909, 23954159, 27876571, 26397137, 23954158, 28423670, 28753429, 27512904, 25680274, 28416491, 28143770, 22810696, 28622513, 27130618, 21552235, 20067388, 11980945, 17961780, 22506599, 18261238, 19561336, 18411202, 19451168, 9254694, 21702898, 24695404,…
654	24972311	Fusobacterium and Enterobacteriaceae: important players for CRC?	Allen-Vercoe	2014	1	10.1016/j.imlet.2014.05.014	True	[21850056, 23580283, 21297998, 24132111, 24629338, 15236175, 20740058, 9679033, 24334760, 23954159, 22622349, 22903521, 23954158, 24089213, 20576892, 22491177, 20826446, 23034650, 24590763, 19644121, 19855381, 19075245, 21555560, 22726443, 21830275, 24412617, 24390308, 24226770, 23828891, 21677747, 16820245, 15790844, 22972295, 21530737, 18207437, 22709536, 20203603, 21624126, 22609382, 24560869,…
655	29420293	Patients with familial adenomatous polyposis harbor colonic biofilms containing tumorigenic bacteria.	Dejea	2018	1	10.1126/science.aah3648	True	[2188735, 8194700, 23534358, 16908512, 20224153, 25489084, 25959674, 26121046, 19701202, 22903521, 10756151, 23846483, 25305284, 19828750]
656	23781066	An Escherichia coli effector protein promotes host mutation via depletion of DNA mismatch repair proteins.	Maddocks	2013	1	10.1128/mBio.00152-13	True	[8654358, 19436735, 15236175, 9679033, 11424022, 922726, 16612326, 10615114, 8484122, 12584170, 14970275, 9041175, 7704024, 21273057, 10747992, 20679436, 15533930, 20585567, 15469437, 15024001, 19427899, 12055083, 11606378, 14678962, 19912645, 12921773, 19802390, 11207610, 20133763, 17339360, 11093757, 12819087, 12791838, 15510158, 20534522, 17293392, 2863318, 7644527, 8733230, 8393004, 11238563,…
657	29642940	Multi-cohort analysis of colorectal cancer metagenome identified altered bacteria across populations and universal bacterial markers.	Dai	2018	1	10.1186/s40168-018-0451-2	True	[25220842, 23954159, 21876161, 25699023, 21297998, 24316595, 21850056, 23497613, 27797940, 27697996, 14596489, 23718773, 28341746, 23975157, 26408641, 22688413, 2666378, 12654076, 16598017, 17311636, 15815206, 16631379, 10568802, 26290472, 24240708, 24699404, 15184677, 20678237, 25680274, 23940645, 24676390, 26346930, 21363926, 23809486, 27282249, 27171425, 25432777, 25428374, 24580807, 15327980,…
659	27301879	The myeloid immune signature of enterotoxigenic Bacteroides fragilis-induced murine colon tumorigenesis.	Thiele Orberg	2016	1	10.1038/mi.2016.53	True	[10756151, 16842574, 25305284, 19701202, 21303976, 24629338, 24525743, 20118280, 21159633, 19757440, 22437938, 20876310, 19197294, 19342621, 17016559, 22673957, 24706787, 23954159, 22903521, 26880802, 18364004, 16424049, 24816404, 19564351, 18802069, 25105360, 23913124, 12557145, 15385484, 24848257, 26908749, 26201900, 25667306, 10878351]
660	29398651	Bacteroides fragilis Toxin Coordinates a Pro-carcinogenic Inflammatory Cascade via Targeting of Colonic Epithelial Cells.	Chung	2018	1	10.1016/j.chom.2018.01.007	True	[22770218, 25305284, 19185844, 27923703, 27923704, 25174402, 26908749, 9038310, 27458801, 23737552, 19185845, 23034650, 23772036, 26880802, 3611191, 21349428, 22922255, 8861899, 24816405, 26982366, 26649819, 24823639, 19188353, 24629338, 27301879, 25526314, 19564351, 12839793, 24704822, 11953383, 9844001, 12557145, 15385484, 19701202, 17504810, 16926433, 19851315]
661	30392911	Streptococcus gallolyticus conspires myeloid cells to promote tumorigenesis of inflammatory bowel disease.	Zhang	2018	1	10.1016/j.bbrc.2018.10.136	True	[]
662	23978504	Transporters and receptors for short-chain fatty acids as the molecular link between colonic bacteria and the host.	Ganapathy	2013	1	10.1016/j.coph.2013.08.006	True	[]
663	31272808	Microbiota-Derived Short-Chain Fatty Acids Promote the Memory Potential of Antigen-Activated CD8<sup>+</sup> T Cells.	Bachem	2019	1	10.1016/j.immuni.2019.06.002	True	[]
664	31734354	Clostridium butyricum, a butyrate-producing probiotic, inhibits intestinal tumor development through modulating Wnt signaling and gut microbiota.	Chen	2019	1	10.1016/j.canlet.2019.11.019	True	[]
665	34867436	Dysbiosis in the Human Microbiome of Cholangiocarcinoma.	Rao	2021	1	10.3389/fphys.2021.715536	True	[19073410, 15790844, 30920413, 32606456, 33536484, 27928095, 12404289, 31662965, 29364286, 27428430, 32569766, 31536748, 32394535, 29452711, 12419842, 16546125, 20538949, 29327043, 18333042, 22699610, 28586094, 31298745, 30527903, 32278969, 28667006, 15459776, 26149537, 33876584, 26887816, 33387530, 10606311, 31980025, 31003979, 30872395, 31243055, 28658542, 27180018, 31272480, 24797247, 18987916…
666	27428430	Tissue Microbiome Profiling Identifies an Enrichment of Specific Enteric Bacteria in Opisthorchis viverrini Associated Cholangiocarcinoma.	Chng	2016	1	10.1016/j.ebiom.2016.04.034	True	[24848255, 22719234, 26493848, 16102595, 24590763, 22321036, 2584384, 20383131, 9581592, 24185513, 11506828, 20656903, 9226917, 21607138, 23235292, 22674334, 23480749, 21677749, 19159434, 23954159, 22009990, 25662751, 23975157, 15887157, 19451168, 26544955, 25198138, 16332807, 10508082, 22134646, 21595876, 23237666, 9551680, 23579286, 22561520, 22312429, 25002957, 23925654, 20066050, 17947321, 23…
667	31354308	The microbiota of the bilio-pancreatic system: a cohort, STROBE-compliant study.	Di Carlo	2019	1	10.2147/IDR.S200378	True	[25624713, 2497926, 18064739, 26468308, 26044703, 26561779, 26887816, 26625708, 23694797, 25740074, 25137133, 8389160, 27249723, 27995089, 27956793, 24706235, 25256896, 17726628, 29975626, 29484561, 22507076, 27403414, 25071331, 27655151, 28121036, 28121043, 27941028, 25919647, 24067049, 30340220, 24779280, 24370449, 26490773, 25159549, 23822218, 21961811, 27941028, 26177547, 26962817, 26377864, …
668	31298745	Characterization of Gut Microbiota, Bile Acid Metabolism, and Cytokines in Intrahepatic Cholangiocarcinoma.	Jia	2019	1	10.1002/hep.30852	True	[]
669	26493848	Microbiota studies in the bile duct strongly suggest a role for Helicobacter pylori in extrahepatic cholangiocarcinoma.	Avilés-Jiménez	2015	1	10.1016/j.cmi.2015.10.008	True	[]
670	33323397	Gut Microbiome Directs Hepatocytes to Recruit MDSCs and Promote Cholangiocarcinoma.	Zhang	2020	1	10.1158/2159-8290.CD-20-0304	True	[29097493, 29097494, 29302014, 24566914, 25447847, 21045794, 14684564, 31003979, 24374295, 21488076, 28994423, 24581682, 27653566, 15765398, 17689296, 32550753, 22907164, 19197294, 27728804, 23796475, 18485901, 32663198, 27207975, 24560657, 25741630, 8106172, 31444478, 30643240, 24510619, 21703208, 10201887, 8036519, 24229710, 15229479, 20473304, 22797301, 28733220, 30209397, 19551844, 28648284, …
672	22990306	Plasma antibodies to oral bacteria and risk of pancreatic cancer in a large European prospective cohort study.	Michaud	2012	1	10.1136/gutjnl-2012-303006	True	[17228001, 12821269, 19969528, 12816788, 11959898, 21206097, 8838210, 15710988, 19106748, 1085141, 8712649, 20637344, 19728772, 16423658, 19018030, 15016918, 21994333, 12639222, 9467384, 7722842, 11825965, 12454165, 19790196, 20656903, 21911459, 9807125, 2052893, 1987052, 20561113, 10914887, 6218276, 16013217, 9249637, 9774572, 19386852, 15560806, 22699609, 22698087, 17021095, 7865085, 3292595, 1…
673	29567829	The Pancreatic Cancer Microbiome Promotes Oncogenesis by Induction of Innate and Adaptive Immune Suppression.	Pushalkar	2018	1	10.1158/2159-8290.CD-17-1134	True	[26742998, 26481685, 22705178, 22908323, 23549168, 27049944, 24675436, 22018233, 24302613, 25533336, 26946344, 23385730, 28394331, 28442553, 15894267, 25838377, 24132111, 17909062, 23622132, 14707745, 21339327, 17000676, 28912244, 25386066, 11474100, 24601673, 22622349, 26541606, 14706336, 19907079, 21445311, 23536633, 11342768, 23868073, 15184435, 12724371, 12732560, 26066790, 25105817, 22817758…
674	21994333	Variations of oral microbiota are associated with pancreatic diseases including pancreatic cancer.	Farrell	2011	1	10.1136/gutjnl-2011-300784	True	[16702400, 15246966, 15051286, 18287387, 16272510, 17228001, 12821269, 12816788, 9722701, 15574681, 10197286, 17079769, 18478344, 17663507, 17631165, 15714146, 15784177, 16202223, 11959898, 16718784, 19940298, 20181960, 11416115, 18483341, 18986545, 18203854, 18840817, 19931263, 19039610, 11371542, 7063747, 8472349, 9722699, 15974839, 14520711, 14742316, 15249410, 11878709, 15466979, 16566840, 15…
675	31398337	Tumor Microbiome Diversity and Composition Influence Pancreatic Cancer Outcomes.	Riquelme		1	10.1016/j.cell.2019.07.008	True	[20979621, 23842501, 29132146, 11682119, 24695404, 28798116, 19914921, 20383131, 22402401, 25623214, 29214047, 24890451, 23401286, 29214046, 20709691, 21700674, 27623553, 25824606, 28912244, 29097493, 11677830, 20427809, 22699610, 22699609, 26830752, 10592173, 20142359, 22161565, 29245010, 28669638, 23975157, 22388286, 26028255, 28953883, 20827291, 21903629, 28092682, 28373365, 29302014, 18509436…
676	29630898	Gut Microbiota Promotes Tumor Growth in Mice by Modulating Immune Response.	Sethi	2018	1	10.1053/j.gastro.2018.04.001	True	[22674334, 15168372, 21445311, 15894267, 19282848, 21339327, 24823639, 19564351, 23034650, 18854238, 25678581]
677	29846515	Intestinal microbiota enhances pancreatic carcinogenesis in preclinical models.	Thomas		1	10.1093/carcin/bgy073	True	[10955772, 22896692, 26909576, 9500216, 11342768, 23622132, 28373364, 22104574, 22767586, 21890910, 11113065, 18184119, 24950204, 24264989, 24560869, 22990306, 27742762, 29221120, 8770866, 10935470, 27355107, 22699609, 21181142, 19841748, 20807812, 25407511, 10579119, 21963787, 25614621, 27981969, 27485780, 27468850, 21407241, 29567829, 28912244, 28346394, 28273482, 29088796, 17631638, 26423423, …
678	33253684	Cancer and the Microbiome-Influence of the Commensal Microbiota on Cancer, Immune Responses, and Immunotherapy.	Matson	2020	1	10.1053/j.gastro.2020.11.041	True	[31057420, 24679531, 32433595, 30823925, 27144353, 21436049, 30981803, 25567229, 27819657, 32133003, 30995949, 26385073, 28275685, 29562147, 26836587, 29403459, 29333062, 29102920, 28765474, 30584008, 24599709, 26181352, 26311717, 23954158, 23954159, 12557145, 19701202, 25680274, 28753429, 28710395, 27769987, 25797243, 27485780, 30108246, 23733170, 25937501, 24450771, 25486993, 25483338, 25801910…
679	28270698	Gut microbiota modulation of chemotherapy efficacy and toxicity.	Alexander	2017	1	10.1038/nrgastro.2017.20	True	[27354597, 27599138, 10830951, 19277659, 25919227, 26541610, 26364932, 11341034, 23323865, 9690942, 9110360, 22674330, 25857357, 22513401, 23649557, 17016518, 19931353, 23400564, 25428495, 19974799, 11230497, 24668817, 17236223, 23140640, 27557543, 25774860, 23151581, 18555978, 17011787, 25040088, 27121964, 21562235, 19685085, 23650428, 21090563, 26311717, 21148486, 23839499, 19514856, 26147207, …
680	31358543	Intratumoral <i>Fusobacterium Nucleatum</i> Levels Predict Therapeutic Response to Neoadjuvant Chemotherapy in Esophageal Squamous Cell Carcinoma.	Yamamura	2019	1	10.1158/1078-0432.CCR-19-0318	True	[30207593, 23374478, 28748917, 25539106, 25320104, 22646630, 21879261, 17329193, 28110330, 11391598, 11689594, 24715216, 20427808, 22903521, 25838377, 24132111, 24264989, 22009989, 23954159, 26311717, 27769987, 28753429, 20369299, 19097774, 26671045, 15719440, 22170420, 28823057, 24599709, 23954158, 29170280, 24264990, 26541606, 26541610, 27133165, 26416623, 29473096, 19403881, 16452561, 16997171…
681	33299132	Fusobacterium nucleatum confers chemoresistance by modulating autophagy in oesophageal squamous cell carcinoma.	Liu	2020	1	10.1038/s41416-020-01198-5	True	[23374478, 28055103, 24399786, 21684205, 25691612, 23991649, 26851048, 29789015, 29097494, 26541606, 28912244, 23954159, 23335968, 24385213, 26687842, 27126270, 27769987, 31358543, 28753429, 20180029, 26671045, 15719440, 26181352, 18173791, 23954158, 16874052, 18425443, 26090719, 17387262, 18215151, 30228896, 30391577, 28179343, 29533721, 28056868, 8194005, 27512904, 29170280, 22009989, 25569450,…
682	28753429	Fusobacterium nucleatum Promotes Chemoresistance to Colorectal Cancer by Modulating Autophagy.	Yu		1	10.1016/j.cell.2017.07.008	True	[27512904, 24406471, 23975260, 25260700, 22903521, 20100961, 19167326, 26071484, 22192364, 22009989, 23553152, 19732064, 19244128, 18337604, 25838377, 23323831, 24264989, 19474385, 17684257, 17625587, 23618408, 22009990, 15806104, 18804418, 17675512, 25516281, 26095253, 26311717, 24273214, 24148619, 19188353, 23954158, 27814509, 24132111, 21702898, 23335087, 26541606, 19786832, 24996057, 15790545…
683	30630498	Fusobacterium nucleatum promotes chemoresistance to 5-fluorouracil by upregulation of BIRC3 expression in colorectal cancer.	Zhang	2019	1	10.1186/s13046-018-0985-y	True	[25651787, 26808342, 27902422, 23733170, 25198138, 26541606, 26541610, 27058662, 29636538, 27790385, 28431245, 28431244, 22009989, 26311717, 25680274, 23954158, 27876571, 29760804, 21264751, 9990849, 20704571, 10202930, 18931692, 9733516, 15147886, 19302291, 27185790, 11846609, 29335007, 23762387, 18400355, 22018986, 8654366, 17311258, 26567362, 15588250, 24406471, 14527959, 9294162, 24385213, 12…
684	28912244	Potential role of intratumor bacteria in mediating tumor resistance to the chemotherapeutic drug gemcitabine.	Geller		1	10.1126/science.aah5043	True	[25540894, 22658127, 22585996, 22896693, 22763439, 22763448, 7481842, 24668817, 26416623, 10592173, 8022285, 17448724, 25904741, 22457796, 23949380, 21826768, 19755974, 26541606, 26541610, 21051639, 23537317, 28753429, 26019220, 22402401, 20383131, 22134646, 20927137, 21765408]
685	24832470	Gut microbiome and anticancer immune response: really hot Sh*t!	Viaud	2014	1	10.1038/cdd.2014.56	True	[22810696, 22972298, 20203603, 19892944, 21508958, 21980098, 21885731, 20679230, 15272060, 9951553, 15356164, 16174412, 4999450, 16497592, 15790844, 17189447, 16741115, 24329946, 21392406, 21407244, 23281400, 23803760, 14880846, 23831427, 11895869, 16902142, 17504810, 21876161, 22689960, 20203013, 22516259, 22009990, 21647227, 21297998, 22728587, 19701202, 19185845, 23034650, 19343057, 22726443, …
687	27717798	Enterococcus hirae and Barnesiella intestinihominis Facilitate Cyclophosphamide-Induced Therapeutic Immunomodulatory Effects.	Daillère	2016	1	10.1016/j.immuni.2016.09.009	True	[]
689	33761313	Gut microbial metabolites facilitate anticancer therapy efficacy by modulating cytotoxic CD8<sup>+</sup> T cell immunity.	He	2021	1	10.1016/j.cmet.2021.03.002	True	[]
691	31815742	Gut microbiota modulate dendritic cell antigen presentation and radiotherapy-induced antitumor immune response.	Uribe-Herranz		1	10.1172/JCI124332	True	[23165124, 18262098, 17704786, 25071979, 27774519, 21249425, 26500646, 14967443, 30941308, 25872878, 24960415, 25754329, 28598415, 22674334, 19836068, 21205640, 24132111, 24679531, 25328099, 24264990, 29467322, 6394577, 27707993, 4030892, 7370995, 8548765, 19940845, 19349616, 25754329, 30318516, 20423316, 25517616, 22685313, 23842501, 30042205, 28970196, 24906621, 12360212, 12563297, 8103066, 183…
692	28438965	Radiation induces proinflammatory dysbiosis: transmission of inflammatory susceptibility by host cytokine induction.	Gerassy-Vainberg	2017	1	10.1136/gutjnl-2017-313789	True	[]
693	24599929	Microbiota and radiation-induced bowel toxicity: lessons from inflammatory bowel disease for the radiation oncologist.	Ferreira		1	10.1016/S1470-2045(13)70504-7	True	[]
694	31345839	Microbiota- and Radiotherapy-Induced Gastrointestinal Side-Effects (MARS) Study: A Large Pilot Study of the Microbiome in Acute and Late-Radiation Enteropathy.	Reis Ferreira	2019	1	10.1158/1078-0432.CCR-19-0960	True	[]
695	23381075	Probiotics supplementation for the prevention of gastrointestinal radiation-induced side effects: the time is now.	Fuccio		1	10.1038/ajg.2012.418	True	[]
696	29934438	<i>Lactobacillus rhamnosus</i> GG protects the intestinal epithelium from radiation injury through release of lipoteichoic acid, macrophage activation and the migration of mesenchymal stem cells.	Riehl	2018	1	10.1136/gutjnl-2018-316226	True	[20334528, 1978853, 12228037, 24686268, 29547491, 20040865, 25872116, 22027478, 26657927, 28919861, 8710689, 27447122, 20731672, 17434999, 26505972, 7905913, 10833485, 4912514, 24232249, 25007816, 12418197, 22479357, 11944187, 12626452, 24381939, 21706142, 24275689, 1904318, 12496438, 8690935, 4023175, 11254702, 20018844, 15057745, 12431904, 28175996, 23672582, 24720754, 26279578, 15260992, 19075…
697	33122357	Multi-omics analyses of radiation survivors identify radioprotective microbes and metabolites.	Guo		1	10.1126/science.aay9097	True	[24686268, 23345942, 21677749, 16129828, 22027478, 25955845, 29934438, 18564125, 25600706, 28288099, 22890996, 24553467, 23828891, 24226773, 24463449, 29531080, 27231050, 27883933, 26998764, 30643289, 22468341, 26260141, 20149623, 22698927, 24390544, 24390308, 28704649, 29694888, 29230065, 32101664, 30212649, 23997757, 29176591]
698	28242755	Faecal microbiota transplantation protects against radiation-induced toxicity.	Cui		1	10.15252/emmm.201606932	True	[21735552, 26615893, 22183182, 25963591, 26274050, 21593862, 20865020, 25731162, 22027478, 25592151, 25622901, 27792172, 25807318, 25758642, 21307942, 26651940, 22337053, 23618829, 20019247, 19366452, 24560869, 23201690, 23133377, 23197411, 24720754, 24637717, 22972295, 23739052, 25857665, 24560870, 9692366, 24039130, 24675436, 26282919, 24412527, 19239885, 25887379, 25174708, 25909977, 23435359,…
699	32434586	Gut microbiota-derived indole 3-propionic acid protects against radiation toxicity via retaining acyl-CoA-binding protein.	Xiao	2020	1	10.1186/s40168-020-00845-6	True	[28332502, 26537259, 26183061, 28094262, 29449659, 29515101, 27451427, 29492871, 23898195, 28092661, 27383982, 28225000, 29358683, 25974299, 22972295, 27711063, 26712364, 29101261, 27814510, 29454749, 16018771, 24080521, 24819876, 12573444, 27363924, 31211619, 28242755, 19234110, 29371696, 15118152, 24828078, 25065623, 22609275, 29272401, 29097494, 23642791, 22290405, 27404502, 24021287, 27231050…
700	33239790	The gut microbiota is associated with immune cell dynamics in humans.	Schluter	2020	1	10.1038/s41586-020-2971-8	True	[16009137, 26989247, 30142345, 27911839, 24747744, 18854238, 28215708, 31142855, 32430495, 30782585, 29097494, 29097493, 26541610, 29302014, 30675064, 31159348, 31673124, 31262981, 32101664, 30257956, 29576480, 17889359, 25750191, 26039209, 2452983, 24679531, 27814509, 27053168, 22674334, 25171403, 31182571, 32257060, 31949271, 29179480, 26989200, 23828891, 25305320, 22343308, 28770836, 31278057,…
701	34239137	Gut microbiota signatures are associated with toxicity to combined CTLA-4 and PD-1 blockade.	Andrews	2021	1	10.1038/s41591-021-01406-6	True	[26027431, 28678668, 28915085, 16087944, 31730012, 25399552, 25891173, 23724867, 25891304, 28056206, 29658845, 26997480, 25409260, 26359337, 28251903, 26783288, 26645196, 26039541, 27433843, 25428505, 29097493, 29302014, 29097494, 26541610, 28368458, 28923537, 31597568, 25862092, 23730199, 19843577, 28031229, 27698113, 29636538, 31043740, 19097774, 24884790, 17726526, 19002680, 27301722, 27781170…
703	19946286	The molecular basis of the host response to lipopolysaccharide.	Bryant		1	10.1038/nrmicro2266	True	[14657418, 2402637, 19252480, 9989976, 17569868, 14570885, 10835634, 16917510, 16880931, 17889651, 19196716, 17803912, 1918061, 16369016, 16785528, 19060881, 17726518, 17457343, 12604686, 18299127, 18518661, 19330007, 18071660, 17312106, 15321997, 18222170, 17362878, 19181857, 15184344, 16603631, 15010525, 1698311, 18086818, 10359581, 16177114, 2700931, 15111623, 16757566, 16497588, 19321453, 698…
704	20434372	Toll-like receptor 2 signaling in CD4(+) T lymphocytes promotes T helper 17 responses and regulates the pathogenesis of autoimmune disease.	Reynolds	2010	1	10.1016/j.immuni.2010.04.010	True	[19199938, 17676043, 19748987, 19362022, 16761317, 16557264, 18408735, 11094427, 19684606, 10898785, 11861602, 17275323, 14981245, 15657292, 16632602, 16982905, 17785715, 19682928, 19201838, 17581589, 19628815, 19283718, 16200068, 18582402, 16440059, 17654751, 18165267, 18362914, 16782025, 19050256, 18411338, 18585065, 18164222]
705	30022160	The outer membrane is an essential load-bearing element in Gram-negative bacteria.	Rojas	2018	1	10.1038/s41586-018-0344-3	True	[26925460, 22107320, 9529891, 3054466, 26136185, 26061769, 23028278, 10733957, 24821776, 22548341, 3000445, 7238513, 4973230, 15851036, 2547691, 24711421, 27321372, 24995493, 23103254, 29456081, 7514591, 20890901, 26468288, 3292521, 3056100]
706	28102259	Elements of cancer immunity and the cancer-immune set point.	Chen		1	10.1038/nature21349	True	[21785218, 25838377, 24048123, 19506729, 26214521, 24907378, 16382236, 25589619, 25409260, 18026089, 25001465, 25858804, 3076762, 12242449, 27084740, 25765070, 16034368, 22658128, 26952546, 14871849, 24337376, 20525992, 23832118, 25795007, 24277834, 23690473, 23071066, 12218188, 25348003, 26028255, 19293190, 25428506, 25594174, 24714771, 22623779, 26405229, 26516142, 26606967, 22658127, 14750179,…
707	28856739	Deciphering interactions between the gut microbiota and the immune system via microbial cultivation and minimal microbiomes.	Clavel		1	10.1111/imr.12578	True	[18242222, 21682646, 25250028, 27462309, 25988860, 5328828, 27980855, 14155023, 25492472, 13966929, 24237701, 22617837, 22479515, 22442383, 22823934, 27126036, 28069750, 26578751, 28120852, 28454555, 707364, 14325473, 10232646, 24899389, 22447074, 21445311, 22525886, 23300406, 27892954, 28418756, 22520466, 24043629, 20927194, 28262351, 26323630, 24950201, 24452263, 27911839, 28215708, 26995267, 2…
708	29522742	The Human Gut Microbiome: From Association to Modulation.	Schmidt		1	10.1016/j.cell.2018.02.044	True	[]
709	24766882	Polysaccharide A of Bacteroides fragilis: actions on dendritic cells and T cells.	Kayama		1	10.1016/j.molcel.2014.04.002	True	[]
710	26201900	Regulatory T-cell Response to Enterotoxigenic Bacteroides fragilis Colonization Triggers IL17-Dependent Colon Carcinogenesis.	Geis	2015	1	10.1158/2159-8290.CD-15-0447	True	[24639052, 22609382, 8561142, 7828978, 21364948, 19701202, 24823639, 24480808, 23589566, 17008531, 21303976, 19836068, 24739972, 20620945, 1619243, 18680416, 10756151, 15481314, 25305284, 16842574, 19188353, 24704822, 25105360, 22849659, 19797626, 12682220, 24646939, 21596591, 19050237, 12612578, 7636184, 17136045, 18322180, 20518016, 20181889, 20962281, 17363300, 21435589, 21435588, 23715742, 18…
711	32814086	Linc01232 promotes the metastasis of pancreatic cancer by suppressing the ubiquitin-mediated degradation of HNRNPA2B1 and activating the A-Raf-induced MAPK/ERK signaling pathway.	Meng	2020	1	10.1016/j.canlet.2020.08.001	True	[]
712	33077598	<i>Bifidobacterium</i> alters the gut microbiota and modulates the functional metabolism of T regulatory cells in the context of immune checkpoint blockade.	Sun	2020	1	10.1073/pnas.1921223117	True	[28864722, 26765102, 30131322, 28303904, 29302014, 29097493, 26541610, 29097494, 30420754, 26541606, 26837003, 28368458, 29255057, 23485516, 29255450, 21518800, 18400189, 24507158, 22674330, 24560870, 29168502, 14555232]
714	32855157	The Gut Microbiome Is Associated with Clinical Response to Anti-PD-1/PD-L1 Immunotherapy in Gastrointestinal Cancer.	Peng	2020	1	10.1158/2326-6066.CIR-19-1014	True	[]
715	24917457	Short-chain fatty acids induce both effector and regulatory T cells by suppression of histone deacetylases and regulation of the mTOR-S6K pathway.	Park	2014	1	10.1038/mi.2014.44	True	[21205662, 23378581, 21215681, 22945443, 12740060, 16829065, 3678950, 12626687, 19865172, 23828891, 23665276, 23405896, 21486905, 22071661, 19587639, 22115876, 20147894, 21248723, 21698257, 17137799, 12117872, 18812643, 17092367, 11983830, 20004081, 19538929, 20620941, 20886106, 20599721, 19961954, 11997383, 18708155, 19646904, 11005765, 20148677, 21798734, 19065135, 18234319, 21358638, 18283119,…
716	32340570	Interaction Between the Microbiota, Epithelia, and Immune Cells in the Intestine.	Kayama		1	10.1146/annurev-immunol-070119-115104	True	[]
717	30675064	A defined commensal consortium elicits CD8 T cells and anti-cancer immunity.	Tanoue	2019	1	10.1038/s41586-019-0878-z	True	[]
720	32792462	Microbiome-derived inosine modulates response to checkpoint inhibitor immunotherapy.	Mager	2020	1	10.1126/science.abc3421	True	[]
721	32913089	Modulating gut microbes.	Wargo		1	10.1126/science.abc3965	True	[]
722	31186547	The cancer microbiome.	Elinav	2019	1	10.1038/s41568-019-0155-3	True	[29097493, 29302014, 28331002, 30647431, 26590418, 29487613, 29692415, 30476497, 30675064, 29097494, 18481459, 23103862, 26541610, 30530851, 29795328, 27151852, 28524159, 30700573, 30348765, 23954158, 24385213, 28431920, 28912244, 30636375, 30081947, 24264989, 24264990, 30150716, 28923537, 28368458, 30420754, 30712808, 29332945, 29630898, 23160005, 29228609, 30472682, 26618199, 23189750, 28407484…
723	30420754	Fecal microbiota transplantation for refractory immune checkpoint inhibitor-associated colitis.	Wang	2018	1	10.1038/s41591-018-0238-9	True	[26765102, 28124291, 28296676, 27111908, 26337719, 26282644, 16710025, 19104936, 19538054, 22183182, 29097493, 29302014, 29097494, 26837003, 26541610, 28368458, 29255057, 10668207, 16890603, 20648002, 28783509, 25977230]
724	31665575	Drug-Resistant <i>E. coli</i> Bacteremia Transmitted by Fecal Microbiota Transplant.	DeFilipp	2019	1	10.1056/NEJMoa1910437	True	[]
725	31665573	Fecal Microbiota Transplantation for Dysbiosis - Predictable Risks.	Blaser	2019	1	10.1056/NEJMe1913807	True	[]
726	27126044	Durable coexistence of donor and recipient strains after fecal microbiota transplantation.	Li		1	10.1126/science.aad8852	True	[]
727	33307023	Probiotics and the Microbiome-How Can We Help Patients Make Sense of Probiotics?	Britton	2020	1	10.1053/j.gastro.2020.11.047	True	[]
728	28944067	Intestinal microbiota is altered in patients with colon cancer and modified by probiotic intervention.	Hibberd	2017	1	10.1136/bmjgast-2017-000145	True	[25651787, 28106826, 19350627, 26528432, 26515465, 26170900, 23497613, 24811328, 27797940, 21346603, 24912386, 21741763, 21992995, 17226902, 10738234, 22099384, 22969206, 20534432, 22402401, 20383131, 20709691, 16820507, 22134646, 19914921, 20224823, 16332807, 22807668, 26811603, 22941505, 27194068, 22761885, 25692696, 27303740, 23954159, 26238090, 19631288, 23886122, 25473158, 8397167, 24567795,…
729	32051224	Engineered probiotics for local tumor delivery of checkpoint blockade nanobodies.	Gurbatri		1	10.1126/scitranslmed.aax0876	True	[27683031, 28056206, 26371282, 22658127, 22658128, 26765102, 29769148, 29463898, 10659857, 10659856, 18971928, 20090747, 22178928, 19563759, 21998392, 31604953, 28398304, 27437587, 28179508, 16330045, 19693266, 20944664, 23097750, 15644448, 30405213, 8950812, 3309666, 29213270, 25912450, 29163515, 25730880, 25071169, 30954530, 26019220, 22923405, 31297149, 28959254, 12413875, 9007011, 26408258, 2…
730	31700189	Genomic and epidemiological evidence of bacterial transmission from probiotic capsule to blood in ICU patients.	Yelin	2019	1	10.1038/s41591-019-0626-9	True	[26822808, 26347386, 23460153, 20502866, 17693918, 30193113, 30193112, 15085028, 14679449, 25525379, 23664676, 26937897, 20016381, 22797719, 21900768, 18423057, 19052326, 12410474, 28102223, 27798613, 22081229, 16687478, 21525224, 15692574, 14688044, 22020518, 28243227, 29287710, 15805525, 26000737, 15213167, 17827316, 15047531, 20731595, 15750472, 16595054, 22544343, 23838215]
731	31123355	The role of short-chain fatty acids in microbiota-gut-brain communication.	Dalile		1	10.1038/s41575-019-0157-3	True	[]
732	32049008	Prebiotic-Induced Anti-tumor Immunity Attenuates Tumor Growth.	Li		1	10.1016/j.celrep.2020.01.035	True	[24089213, 28270698, 17043764, 22903521, 15790844, 24679531, 10946294, 12208865, 24334760, 29180473, 28368458, 25628617, 28446466, 27717798, 22516259, 28928458, 26944201, 30231333, 23671105, 30045908, 30308944, 28189782, 29634945, 29097493, 28886376, 9097494, 10766351, 29494275, 24264989, 25796376, 26323480, 18794915, 30503509, 30869673, 30940817, 25538079, 29302014, 23884771, 27287723, 31251472,…
733	34168321	Generation of systemic antitumour immunity via the in situ modulation of the gut microbiome by an orally administered inulin gel.	Han	2021	1	10.1038/s41551-021-00749-2	True	[27079802, 29567705, 27974040, 29634682, 29522742, 31753762, 26541610, 26541606, 29302014, 29097494, 29097493, 29567708, 30842679, 31534208, 30858494, 29024813, 29902436, 26751389, 18837468, 30796211, 30177845, 31915895, 27212436, 31272808, 30635237, 31827286, 30388456, 31855576, 17942902, 32297948, 32014010, 32049008, 32828600, 29872574, 32067144, 22709768, 23793624]
734	33006175	Prebiotics-Encapsulated Probiotic Spores Regulate Gut Microbiota and Suppress Colon Cancer.	Zheng	2020	1	10.1002/adma.202004529	True	[]
735	21389180	High-protein, reduced-carbohydrate weight-loss diets promote metabolite profiles likely to be detrimental to colonic health.	Russell	2011	1	10.3945/ajcn.110.002188	True	[]
736	33130037	Path of Silibinin from diet to medicine: A dietary polyphenolic flavonoid having potential anti-cancer therapeutic significance.	Tuli	2020	1	10.1016/j.semcancer.2020.09.014	True	[]
737	29700283	Optically-controlled bacterial metabolite for cancer therapy.	Zheng	2018	1	10.1038/s41467-018-03233-9	True	[18388945, 14990953, 27525475, 27148804, 25806599, 27437587, 20944664, 1367567, 28529325, 19745150, 25848808, 26721997, 15302888, 27532320, 3242600, 25722405, 23244197, 18167491, 27936311, 16593233, 8368532, 10556905, 28027643, 23575631, 14985350, 10440947, 15304657, 24512182, 26516201, 27748397, 10545912, 27327876, 23151605, 1346070, 9192673, 26492141, 29024101]
738	35037431	Abundance and Metabolism Disruptions of Intratumoral Microbiota by Chemical and Physical Actions Unfreeze Tumor Treatment Resistance.	Kong	2022	1	10.1002/advs.202105523	True	[33268897, 33239790, 32066951, 31477923, 32467386, 31398337, 33346905, 33619379, 33536656, 33408417, 32968276, 32142679, 32855216, 33007265, 32483373, 32631492, 23614584, 32106218, 32112044, 31221845, 29170280, 33432175, 32760003, 33177712, 32461639, 29798856, 28628112, 25198138, 32273439, 31699883, 27658530, 26853473, 28303904, 33542131, 32526207, 31578522, 28431245, 28912244, 31353752, 33344117…
740	35120601	Fungal mycobiome drives IL-33 secretion and type 2 immunity in pancreatic cancer.	Alam	2022	1	10.1016/j.ccell.2022.01.003	True	[20409185, 14681207, 28502006, 18003919, 33536616, 25260700, 30643263, 31578522, 22323740, 20383131, 17909062, 30547011, 21339327, 28099419, 23028063, 32046984, 24077289, 23104886, 31849977, 22896693, 32160524, 30416507, 29097493, 34062119, 28262704, 19130473, 14706336, 21484786, 24112409, 31801068, 27640624, 19836339, 29302014, 23630581, 21871091, 32076273, 15607980, 33616251, 31165767, 28932629…
741	35041291	Temulence Therapy to Orthotopic Colorectal Tumor via Oral Administration of Fungi-Based Acetaldehyde Generator.	Zhang	2021	1	10.1002/smtd.202100951	True	[]
742	35013252	Yeast-derived nanoparticles remodel the immunosuppressive microenvironment in tumor and tumor-draining lymph nodes to suppress tumor growth.	Xu	2022	1	10.1038/s41467-021-27750-2	True	[32005979, 30290139, 19940915, 31940268, 28886376, 23019653, 33574607, 31873291, 29686425, 32483165, 30950210, 30405213, 32851163, 29434366, 32878978, 28799901, 28179508, 30668686, 29567708, 34138211, 32192986, 32743138, 29133101, 33125892, 28584989, 31344853, 31467405, 32161104, 15845454, 30833559, 33579750, 34516744, 17873867, 33450322, 32523780, 29654146, 31270505, 30794777, 32483388, 29930315…
743	27039171	Immunotherapy in gastrointestinal cancer: Recent results, current studies and future perspectives.	Moehler	2016	1	10.1016/j.ejca.2016.02.020	True	[]
744	29743717	Integrating oncolytic viruses in combination cancer immunotherapy.	Bommareddy		1	10.1038/s41577-018-0014-6	True	[]
745	34851269	[A bacteriophage from the intestinal microbiota induces an anti-tumoral response by a cross-reactivity mechanism].	Sroussi	2021	1	10.1051/medsci/2021153	True	[]
748	35225671	Contributions of Human-Associated Archaeal Metabolites to Tumor Microenvironment and Carcinogenesis.	Cai	2022	1	10.1128/spectrum.02367-21	True	[22411464, 30934972, 25198138, 27729325, 32887215, 33434620, 29080344, 32690877, 26504428, 14579252, 23964350, 12540534, 23856721, 28799901, 32367054, 6798932, 23209209, 27408734, 30206336, 31819085, 29138298, 26643468, 15067114, 32569776, 28379309, 24247281, 34506740, 26066650, 31730246, 3396948, 14692342, 32591537, 30894531, 32356279, 30839196, 27759563, 17942900, 22174709, 28077427, 32806665, …
749	21722791	Quorum sensing: regulating the regulators.	Frederix		1	10.1016/B978-0-12-381043-4.00002-7	True	[]
751	32102216	The Human Oral Microbiome in Health and Disease: From Sequences to Ecosystems.	Willis	2020	1	10.3390/microorganisms8020308	True	[22861806, 25211071, 22699609, 22719823, 26662484, 20656903, 16930307, 22698087, 24800728, 30522523, 29152146, 28111632, 30534599, 21539593, 15067114, 22170420, 19346352, 25447398, 22675498, 24692635, 21214629, 20826648, 25517895, 15987522, 22817758, 25439271, 29196415, 27935413, 27153496, 13587822, 27742762, 26587342, 25710466, 21223455, 28649401, 29332963, 22576262, 26214836, 24247114, 30746447…
753	26527186	The Microbiome and the Respiratory Tract.	Dickson	2015	1	10.1146/annurev-physiol-021115-105238	True	[20052417, 19868674, 25078910, 23734647, 25604788, 25736890, 17834254, 9149581, 645722, 13160680, 24621685, 23378901, 15528712, 12904354, 19383763, 25387460, 25206976, 24831685, 25152271, 25803243, 24450871, 20585638, 23992479, 23564400, 24614401, 22451929, 24592925, 4564685, 24694282, 12750409, 8758131, 13905321, 3693240, 699656, 16181849, 16387946, 9154871, 10051262, 25184687, 11827991, 2471359…
754	20052417	Disordered microbial communities in asthmatic airways.	Hilty	2010	1	10.1371/journal.pone.0008578	True	[17124020, 8999535, 19014758, 15573132, 7767192, 17928596, 10907590, 12181400, 17353114, 18710327, 19327113, 11292642, 3904603, 17943116, 17890331, 18502944, 17943117, 15016918, 17293459, 16332321, 17699621, 17991012, 17105776, 18079229, 16272510, 18263800, 10336, 18469830, 15173836, 15347559, 11316690, 15043877, 16845035, 15073015, 15746353, 10097188, 15148658, 16893466, 11371542, 10368955]
755	25803243	Spatial Variation in the Healthy Human Lung Microbiome and the Adapted Island Model of Lung Biogeography.	Dickson		1	10.1513/AnnalsATS.201501-029OC	True	[24621685, 25152271, 21680950, 23491408, 24450871, 24429191, 23053100, 21803902, 22699609, 25736890, 9149581, 645722, 699656, 3693240, 13905321, 21364979, 21796216, 22872870, 23734647, 25206976, 25078910, 24831685, 20534432, 23793624, 19801464, 23392441, 24702670, 25604788, 8866579, 10065679, 3954135]
756	21680950	Topographical continuity of bacterial populations in the healthy human respiratory tract.	Charlson	2011	1	10.1164/rccm.201104-0655OC	True	[20489017, 19819907, 19770652, 15831718, 20303876, 11352068, 14462856, 14050970, 21364979, 20052417, 12424706, 19892944, 21188149, 19940845, 20805793, 20383131, 20709691, 19914921, 21212162, 17586664, 20224823, 16332807, 17220268, 3427163, 16474030, 11001080, 10596683, 19478181, 20802827, 20182526, 20498722, 18248093, 14597658, 19373498, 15179196, 9149581, 645722, 20113556, 18077362, 3559289, 825…
757	28196961	Bacterial Topography of the Healthy Human Lower Respiratory Tract.	Dickson	2017	1	10.1128/mBio.02287-16	True	[25803243, 26527186, 20052417, 23491408, 25736890, 24450871, 24831685, 25604788, 27572644, 27420361, 24621685, 25152271, 26158874, 22970118, 21680950, 9149581, 22427533, 24767767, 26964078, 375784, 9847276, 16774815, 25036628, 4564685, 16020805, 21496892, 25622723, 26193069, 26153726, 21364979, 25387460, 645722, 25206976, 20534432, 23793624, 19801464, 27207943]
758	28454555	A critical assessment of the "sterile womb" and "in utero colonization" hypotheses: implications for research on the pioneer infant microbiome.	Perez-Muñoz	2017	1	10.1186/s40168-017-0268-4	True	[21034976, 26424567, 26663884, 23976878, 20157340, 2649968, 18281199, 24848255, 27001291, 27832586, 26218283, 13917871, 5775185, 5410876, 5543767, 1108641, 7126499, 9830745, 9917940, 3003634, 2178562, 18725970, 20482470, 20482466, 20331587, 23437088, 22137615, 10398486, 22169833, 4203014, 6702749, 1842596, 15659699, 23333552, 25273890, 25524398, 26823997, 20706675, 23587772, 16953371, 6665671, 76…
760	27387886	The microbiome in early life: implications for health outcomes.	Tamburini		1	10.1038/nm.4142	True	[24226770, 25417156, 21873895, 12897751, 23599893, 25124429, 25989994, 20566857, 23363771, 24843156, 15659699, 24954372, 17594176, 3692604, 25452656, 23332745, 25160058, 24958064, 23023125, 24223144, 19912342, 15618138, 20713478, 16076830, 27074706, 2237129, 6412205, 26556275, 17957155, 24896831, 23542823, 25322359, 20072605, 20664277, 23201093, 22699609, 22623615, 25387460, 26486756, 23828941, 2…
761	30529020	The Human Microbiome and Child Growth - First 1000 Days and Beyond.	Robertson	2018	1	10.1016/j.tim.2018.09.008	True	[]
762	31506017	Temporal development of the infant gut microbiome.	Moore	2019	1	10.1098/rsob.190128	True	[22699609, 26175488, 26424567, 24629344, 22907164, 26969089, 24833634, 23976878, 28454555, 28588199, 28420276, 21645799, 30258931, 19720207, 22513036, 27883906, 20394371, 15220665, 1808992, 30796331, 30761895, 30350565, 30229793, 29198102, 28570820, 29118049, 18281199, 27001291, 21159119, 29780807, 30853787, 30711542, 29117326, 30859338, 19783002, 28789705, 17302638, 26249251, 26927251, 25578246,…
763	24901968	Microbial succession in the gut: directional trends of taxonomic and functional change in a birth cohort of Spanish infants.	Vallès	2014	1	10.1371/journal.pgen.1004406	True	[20664075, 16584487, 18088506, 17594176, 17943116, 19043404, 20203603, 21829582, 21508958, 23326225, 16869413, 20333224, 21408168, 22647043, 16706917, 16701083, 15845853, 16741115, 17916580, 22699609, 22699611, 15085015, 16393316, 17711557, 20566857, 10232646, 18716189, 23401405, 24112053, 11772630, 20668239, 9627912, 22086953, 22863002, 16187156, 18281199, 23331561, 19783002, 22562869, 23840569,…
764	24584251	Establishment of intestinal microbiota during early life: a longitudinal, explorative study of a large cohort of Danish infants.	Bergström	2014	1	10.1128/AEM.00342-14	True	[19143664, 20479681, 21330436, 10630441, 20864478, 20668239, 17594176, 21407244, 22957008, 24033881, 10232646, 8777246, 20664075, 18627653, 18043226, 17420481, 22761811, 17183312, 19770768, 18473870, 22972297, 23554385, 16332664, 20450531, 19259329, 21508958, 23326225, 24296500, 20203603, 15831718, 19246570, 22807668, 20194113, 19657372, 19710708, 22967145, 22642227, 22152993, 23167700, 23225774,…
765	31063198	Strong Multivariate Relations Exist Among Milk, Oral, and Fecal Microbiomes in Mother-Infant Dyads During the First Six Months Postpartum.	Williams		1	10.1093/jn/nxy299	True	[19892944, 22699609, 23316946, 24739969, 27070911, 28879172, 29118049, 28292977, 23178059, 27057323, 26843076, 28596951, 29599768, 20566857, 24169577, 25974306, 26231653, 28144631, 28094284, 28855595, 28492938, 28713343, 28112736, 28651630, 30001517, 30001516, 29724017, 28724659, 26311809, 28973811, 19719691, 17892477, 26786791, 21765408, 17586664, 24288368, 24258611, 21695057, 22957008, 21828355…
766	17594176	Development of the human infant intestinal microbiota.	Palmer	2007	1	10.1371/journal.pbio.0050177	True	[16033867, 15505215, 17183309, 12432102, 12923294, 12055347, 16084304, 1891020, 14724303, 15082587, 12524406, 15707723, 15201403, 11709849, 15831718, 9758810, 7143428, 16882802, 6513816, 11772630, 16329974, 2317064, 6412205, 10630441, 2696432, 15668012, 3984727, 10569223, 14599042, 3692604, 3439381, 15168141, 8777246, 12788986, 4043132, 8880510, 12520046, 12912825, 16517660, 14532056, 12427955, 1…
768	24322878	Bacterial skin commensals and their role as host guardians.	Christensen		1	10.3920/BM2012.0062	True	[]
769	29405832	Beyond sepsis: Staphylococcus epidermidis is an underestimated but significant contributor to neonatal morbidity.	Dong		1	10.1080/21505594.2017.1419117	True	[27839855, 26348753, 25425653, 24881963, 12598493, 22942104, 22633519, 17596803, 26566360, 23328927, 21768312, 15046276, 24355942, 18534228, 15547163, 20588067, 19494557, 24877996, 21445298, 28141765, 18769381, 21697884, 19478181, 28701177, 27859778, 24941215, 16145137, 17850346, 19273641, 20451447, 24185532, 28301503, 23878051, 28178107, 28709162, 27539482, 27472282, 24939563, 27776490, 27500793…
772	19478181	Topographical and temporal diversity of the human skin microbiome.	Grice		1	10.1126/science.1171700	True	[16670755, 19004758, 17293459, 18502944, 16517273, 17090583, 15746353, 15872205, 18648509]
773	31874981	Temporal development of the oral microbiome and prediction of early childhood caries.	Dashper	2019	1	10.1038/s41598-019-56233-0	True	[23106836, 29065527, 28759394, 10649591, 29419880, 12624191, 16934115, 29104444, 20924061, 29355414, 18216213, 26355216, 31332213, 28649403, 20181292, 25967851, 19439944, 19907175, 31693918, 29228191, 25276506, 23630581, 20656903, 19049491, 29099853, 27513472, 29899505, 11018133, 21716308, 18628950, 24006481, 22925469, 26020247, 24356441, 23091642, 21289150, 29393143, 19046332, 31039050]
774	21828355	Mode of birth delivery affects oral microbiota in infants.	Lif Holgerson	2011	1	10.1177/0022034511418973	True	[20337892, 16002310, 20937875, 19722792, 20656903, 20566857, 20479681, 14599042, 15156063, 20107092, 10766401, 16701543, 16109988, 21150648, 8777246, 16934115, 18716188, 21362199, 19878468, 7739028, 16882802, 18385433, 19039610, 19220322, 12485330, 19043404]
775	29631628	Characterizing oral microbial communities across dentition states and colonization niches.	Mason	2018	1	10.1186/s40168-018-0443-2	True	[7463467, 14262161, 24173267, 10766401, 18279178, 15327644, 22863892, 3475328, 7622639, 16708784, 10522223, 14126698, 18302616, 8818903, 14986909, 11155173, 25012901, 16272510, 20003481, 22699609, 19491241, 22699611, 21931822, 21738596, 20336157, 20847007, 20920195, 25691586, 27991530, 23975157, 27461975, 24848255, 25019064, 26906151, 26631057, 28112736, 24194878]
777	33319812	The human respiratory tract microbial community structures in healthy and cystic fibrosis infants.	Pust	2020	1	10.1038/s41522-020-00171-7	True	[26527186, 30580994, 28280235, 30914718, 27930727, 29146601, 25974282, 22911969, 29346420, 31536536, 28316330, 31501577, 25736890, 25803243, 11932230, 1641272, 11568988, 32238195, 27730195, 24451123, 24437409, 22939202, 20597081, 32444602, 32889760, 29795328, 31222023, 29187837, 27239228, 25608874, 30887686, 25387460, 30497919, 24914678, 30720800, 21047533, 27000765, 31823721, 23377493, 27402745,…
778	27078029	Airway Microbiota in Severe Asthma and Relationship to Asthma Severity and Phenotypes.	Zhang	2016	1	10.1371/journal.pone.0152724	True	[24797157, 19892860, 24337046, 19483109, 24075231, 16164444, 15805990, 19922242, 17124020, 21345099, 20052417, 21194740, 23071640, 17928596, 10907590, 16611950, 22140482, 17105776, 1709390, 12065339, 24955983, 24024497, 23614695, 24625929, 25567040, 16935691, 22513083, 11112161, 14516138, 1539140, 19004758, 20383131, 19668203, 20709691, 21716311, 23193283, 23265859, 26220531, 24461667, 23071781, …
779	27126040	Population-based metagenomics analysis reveals markers for gut microbiome composition and diversity.	Zhernakova	2016	1	10.1126/science.aad3369	True	[22424233, 26319774, 25502107, 22688413, 26653756, 25417156, 27126039, 22699609, 23347395, 25856344, 6798932, 16882565, 22233694, 19090560, 23423580, 22834801, 21862681, 22552027, 25672526, 25809126, 18936492, 23985870, 21885731, 26811868, 12702920, 25802471, 23540700, 26633628, 26358192, 10446103, 19740914, 9202117, 19174795, 20602602, 19575362, 7325229, 18440672, 25218901, 24985163, 24695404, 2…
780	7574628	Intestinal floras of populations that have a high risk of colon cancer.	Moore		1	10.1128/aem.61.9.3202-3207.1995	True	[938032, 4598229, 16345555, 8484121, 2133089, 8484120, 8186100, 4432829, 8514392]
781	24861948	The first 1000 cultured species of the human gastrointestinal microbiota.	Rajilić-Stojanović	2014	1	10.1111/1574-6976.12075	True	[3994481, 8285659, 18665274, 14523780, 12613758, 21508958, 16446402, 15790844, 22821944, 16887567, 1629348, 16558822, 22437156, 6513816, 4010545, 3747865, 2547333, 8703194, 4709081, 6770093, 20498852, 16407106, 11837296, 5111441, 20626454, 10235214, 23563424, 6809787, 22672413, 19654357, 19117973, 22009989, 15956438, 10064250, 22963003, 21734604, 23896971, 9006312, 11713965, 22761885, 22797518, 1…
782	22672911	Intestinal microbiota is a plastic factor responding to environmental changes.	Candela	2012	1	10.1016/j.tim.2012.05.003	True	[]
783	29631889	Bacterial interspecies quorum sensing in the mammalian gut microbiota.	Bivar Xavier	2018	1	10.1016/j.crvi.2018.03.006	True	[]
784	30389765	Characterization of a Signaling System in Streptococcus mitis That Mediates Interspecies Communication with Streptococcus pneumoniae.	Junges	2019	1	10.1128/AEM.02297-18	True	[7547302, 18316382, 21375700, 25053789, 18628950, 29084893, 18340341, 27510864, 23471618, 9109094, 24118108, 27242728, 29132819, 1534326, 12781526, 10085009, 9925596, 9484886, 17975071, 21435032, 21829369, 9799235, 16988238, 25604789, 25486272, 23323845, 25869931, 28932816, 23882015, 23776602, 27907154, 20624719, 15489420, 17015662, 18310340, 20023010, 15049807, 22412375, 19521509, 26062094, 1911…
786	22004523	Beyond the Venn diagram: the hunt for a core microbiome.	Shade	2011	1	10.1111/j.1462-2920.2011.02585.x	True	[]
787	30447213	Ecological dynamics of the vaginal microbiome in relation to health and disease.	Greenbaum	2018	1	10.1016/j.ajog.2018.11.1089	True	[]
788	25389178	QseC inhibitors as an antivirulence approach for Gram-negative pathogens.	Curtis	2014	1	10.1128/mBio.02165-14	True	[20081869, 18382740, 22665375, 18719281, 20028809, 19703104, 17389372, 23027532, 22954413, 21998161, 22665375, 21542868, 20404080, 20618133, 21288493, 16803956, 19696934, 16135237, 23073764, 22144490, 11929534, 16194231, 17220220, 18719281, 19289831, 20056703, 23160491, 22589288, 24425733, 19703104, 20028809, 21793740, 2647635, 12675799, 8225598, 10531217, 16707687]
789	25873585	Adrenergic antagonists restrict replication of Legionella.	Harrison	2015	1	10.1099/mic.0.000094	True	[]
790	27980034	QseC inhibition as an antivirulence approach for colitis-associated bacteria.	Rooks	2016	1	10.1073/pnas.1612836114	True	[23778796, 22555463, 25732745, 12003430, 11781279, 15300573, 17476674, 25580435, 24629344, 9834268, 10456892, 11500426, 12694621, 18338780, 22863420, 19242410, 24942691, 11929534, 21542868, 16803956, 18719281, 25389178, 25414697, 25873585, 27273829, 24500617, 19686308, 23064760, 20081869, 25792117, 26933054, 19703104, 23896971, 14325475, 26323627, 24560869, 20383131, 22349170, 23478337, 27383983,…
791	21910623	Human microbiome in health and disease.	Pflughoeft	2011	1	10.1146/annurev-pathol-011811-132421	True	[]
792	26772409	Bile Acid Modifications at the Microbe-Host Interface: Potential for Nutraceutical and Pharmaceutical Interventions in Host Health.	Joyce	2016	1	10.1146/annurev-food-041715-033159	True	[]
793	33975420	Relationship between the gut microbiota and bile acid composition in the ileal mucosa of Crohn's disease.	Bamba	2021	1	10.5217/ir.2021.00054	True	[25808229, 24652102, 29285689, 31596960, 25732745, 27793607, 18242222, 26789999, 21936031, 20839241, 28852861, 28783509, 31142855, 29018272, 32101703, 16102595, 30531976, 32076145, 22993202, 1248701, 24792038, 19801464, 19892944, 29688473, 3411245, 32691669, 27498766, 30498100, 17499606, 26939849]
794	35211843	Abnormal bile acid-microbiota crosstalk promotes the development of hepatocellular carcinoma.	Shen	2022	1	10.1007/s12072-022-10299-7	True	[30970190, 28043904, 31439937, 30367835, 21224055, 23803760, 18670431, 23434440, 30262901, 28676707, 30045880, 22516259, 24440671, 26884164, 26541606, 23602448, 19346330, 19417220, 27320064, 29018272, 25695629, 27273788, 32896989, 32226515, 17406593, 31341413, 31680442, 10334993, 2037576, 16484210, 28442273, 21736725, 28774887, 23333527, 32694178, 23049206, 29665135]
795	31925905	Modulation of bile acid profile by gut microbiota in chronic hepatitis B.	Wang	2020	1	10.1111/jcmm.14951	True	[0, 29519549, 29150974, 28774887, 30144108, 23333527, 29798856, 30013103, 25964117, 27320064, 29018272, 30988907, 25581415, 22699611, 30845232, 18757757, 25437605, 12691873, 29083037, 10334993, 30171065, 12052824, 24440671, 28927250, 29180991, 21286703, 28564721, 19185005, 29654817]
796	34786038	Bidirectional regulation of bile acid on colorectal cancer through bile acid-gut microbiota interaction.	Yu	2021	1		True	[31455888, 32133645, 31488504, 31097539, 31291465, 32555455, 28602676, 1129327, 16106402, 14527902, 28708871, 15168373, 16385573, 7923119, 32445859, 11177311, 15510599, 21656181, 29351391, 28187526, 30339173, 30828892, 30794774, 25099432, 29018272, 22722865, 27003186, 10050851, 20565994, 16251634, 16299351, 30430113, 28115375, 32169907, 18716850, 27672054, 32968260, 11247898, 29398651, 29438462, …
797	21286703	Intestinal microbiota was assessed in cirrhotic patients with hepatitis B virus infection. Intestinal microbiota of HBV cirrhotic patients.	Lu	2011	1	10.1007/s00248-010-9801-8	True	[17213527, 16597930, 18799360, 18537660, 15221356, 7067586, 4913353, 16842574, 3867129, 19828639, 12439906, 15184159, 17115046, 17295848, 10741004, 15528506, 1844365, 14766535, 10855547, 19508720, 15016999, 16205505, 16941695, 15703684, 12583961, 17265393, 13414138, 7459219, 14605150, 18492847, 4118161, 16102595, 17368762, 1468517, 18936492, 14756274, 15614689, 7076021, 12067489, 7981107, 1085821…
798	24625896	Bile acids and the gut microbiome.	Ridlon		1	10.1097/MOG.0000000000000057	True	[22699609, 21531334, 9011461, 22699610, 16497592, 23333527, 21940902, 22821944, 24374295, 16102595, 16473946, 21839040, 23851335, 16299351, 15652226, 19346331, 23803760, 9055436, 23395169, 24118394, 18772362, 11030617, 16213224, 17720959, 24064762, 22722865, 9143131, 401099, 23054820, 22174816, 22672382, 21707953, 16400329, 20837534, 12524422, 21932398, 20300620, 12016314, 9696723, 12464352, 1292…
799	29166668	Interleukin-36γ and IL-36 receptor signaling mediate impaired host immunity and lung injury in cytotoxic Pseudomonas aeruginosa pulmonary infection: Role of prostaglandin E2.	Aoyagi	2017	1	10.1371/journal.ppat.1006737	True	[16107985, 25940252, 27583907, 25673295, 20870894, 26864267, 27966554, 21881584, 22968459, 23029241, 20299540, 24464809, 21839853, 15701729, 22187483, 17330822, 20439918, 17015736, 16309466, 19717513, 21242515, 22318382, 18987163, 19696433, 18256184, 20133635, 27389350, 10467980, 15855407, 22798317, 21860022, 26377915, 24870145, 18698005, 24990750, 8864132, 7606349, 25402425, 23977124, 28176791, …
800	26813344	IL-36α expression is elevated in ulcerative colitis and promotes colonic inflammation.	Russell	2016	1	10.1038/mi.2015.134	True	[24332029, 21677747, 24355486, 23075877, 23064362, 12698869, 23352221, 22968459, 23892723, 22615252, 23077668, 22475093, 17372014, 25088150, 25673295, 8801200, 17437504, 22745290, 21565531, 21860022, 23029241, 22550323, 22315422, 16083712, 23147407, 24105394, 12769750, 16143122, 17363300, 25838986, 24908389, 21848462, 21965679, 26411289, 23208605, 24206084, 24751956, 17908936, 20299540, 21576383,…
801	23064362	Psoriasiform dermatitis is driven by IL-36-mediated DC-keratinocyte crosstalk.	Tortola	2012	1	10.1172/JCI63451	True	[17314973, 19641206, 19763149, 14981113, 14617758, 18202747, 12759419, 8524866, 15057277, 17074928, 19380832, 16309513, 14961909, 21346238, 20956338, 17187052, 18641307, 19682928, 18390697, 19362022, 21169541, 19682929, 17236132, 17287478, 18486739, 19169254, 20081871, 11466363, 21881584, 21242515, 17908936, 20833839, 21839423, 21848462, 21410667, 14734551, 21860022, 21982596, 22546855, 21965679,…
802	31488830	Interleukin-36 cytokines alter the intestinal microbiome and can protect against obesity and metabolic dysfunction.	Giannoudaki	2019	1	10.1038/s41467-019-11944-w	True	[7738205, 27789087, 25228503, 21469396, 26853748, 15505215, 17210919, 17183312, 17183309, 24009397, 23671105, 27892954, 21933985, 23804561, 26633628, 26100928, 27726910, 27783881, 23064362, 26590314, 28327619, 26813344, 22891068, 26194067, 19502545, 26783184, 27824274, 19342650, 24130494, 15361238, 26638073, 27775548, 16732281, 25533952, 26490658, 25182023, 20634488, 28591587, 17933936, 20300079,…
804	21088663	Prevention of perinatal group B streptococcal disease--revised guidelines from CDC, 2010.	Verani		1		True	[]
805	33446117	Prevalence, serotypes and virulence genes of Streptococcus agalactiae isolated from pregnant women with 35-37 weeks of gestation.	Bobadilla	2021	1	10.1186/s12879-020-05603-5	True	[7639440, 17637595, 22353962, 29117332, 15166825, 23876189, 17056838, 23826314, 20667474, 11136446, 24711564, 31373576, 22287515, 15501744, 15653821, 19249130, 24159312, 22314410, 23973347, 31733233, 28036363, 10547847, 16042129, 11474877, 14976869, 29117327, 31432465, 19059591, 18293666, 25542335, 21325542, 17376884, 19958797, 14532204, 15473046, 15279140, 18769808, 24919844, 20022407, 14596522,…
806	22344232	Molecular pathways: pathogenesis and clinical implications of microbiome alteration in esophagitis and Barrett esophagus.	Yang	2012	1	10.1158/1078-0432.CCR-11-0934	True	[21376940, 10445525, 9040193, 21995385, 1568742, 9827707, 11960541, 19234110, 19394334, 20094044, 11034352, 15329734, 11937546, 15024310, 19828375, 11506813, 15387324, 15929754, 18533190, 21383764, 15653568, 15489856, 11385576, 11385577, 16493424, 19779021, 21990957, 11889061, 10702199, 11316217, 9679948, 12055587, 11123195, 19723304, 12121887, 19629069, 12433667, 18853341, 17305539, 11160126, 20…
807	32369505	Esophageal microbiome signature in patients with Barrett's esophagus and esophageal adenocarcinoma.	Lopetuso	2020	1	10.1371/journal.pone.0231789	True	[15761078, 28052061, 18840137, 24583709, 25841946, 12477765, 24560869, 28683448, 17183309, 17167474, 22572877, 25974301, 26730578, 25838377, 28877044, 27058662, 27729325, 24154716, 25328099, 23982683, 22344232, 19394334, 30558669, 29863142, 22333067, 20383131, 20709691, 17586664, 16332807, 21702898, 30265917, 28178201, 31575935, 22797518, 14597658, 23975157, 26476454, 31143067, 28404012, 27383978…
[truncated: 3,495 more rows]
