# Supplementary material for: Microbiome modeling: a beginner's guide
Source: Front Microbiol. 2024 Jun 19;15:1368377. doi: 10.3389/fmicb.2024.1368377 (PMC11220171; doi:10.3389/fmicb.2024.1368377)
Supplement: Supplementary file 1 [file Data_Sheet_1.zip › 07_11_23_network_modeling_and_guidelines_or_software_or_repository_100_list.xlsx]

## Sheet: Sheet1
	pmid	title	first author	year	degree	doi	is reference	references
253	12611808	The systems biology markup language (SBML): a medium for representation and exchange of biochemical network models.	Hucka		14	10.1093/bioinformatics/btg015	True	[]
411	17032683	COPASI--a COmplex PAthway SImulator.	Hoops	2006	8	10.1093/bioinformatics/btl485	True	[]
0	14597658	Cytoscape: a software environment for integrated models of biomolecular interaction networks.	Shannon		7	10.1101/gr.1239303	False	[11125103, 12403819, 12496357, 9381177, 9843981, 11201753, 10573422, 12142360, 11483584, 11741600, 10504701, 11928498, 12169552, 11780966, 11752249, 11557880, 12399584, 11587765, 9301339, 4517939, 10200254, 8759859, 10077610, 11125040, 10068694, 11743205, 12000970, 11125113, 11551460, 11283598]
239	19668183	The Systems Biology Graphical Notation.	Le Novère	2009	7	10.1038/nbt.1558	True	[10436023, 16267266, 7584392, 22073044, 14683609, 12242150, 18757046, 10712587, 12117798, 10998591, 12611808, 14960461, 11305940, 12027436, 9390290, 16082367, 9519880, 18433497]
171	10802651	Gene ontology: tool for the unification of biology. The Gene Ontology Consortium.	Ashburner		5	10.1038/75556	True	[8849441, 9851916, 10731132, 9784120, 9847146, 10731134, 10629038, 10501970, 9632794, 9090377, 2981628, 3287619, 10592175, 10366660, 10222410, 9847148, 10592195, 10592197, 10592186, 10592178, 10592170, 10592171, 10592172, 10592177, 10592176, 10592185, 10592242, 10592240, 10592255, 10872463, 9843981, 9843569]
392	16333295	Minimum information requested in the annotation of biochemical models (MIRIAM).	Le Novère		5	10.1038/nbt1156	True	[]
519	23423320	Programming biological models in Python using PySB.	Lopez		5	10.1038/msb.2013.1	True	[18406323, 19053173, 22108795, 21278724, 16339882, 18471974, 15364960, 18547146, 16233948, 16697956, 17400705, 17936275, 15694340, 19156131, 21647530, 18213378, 22617328, 22412851, 18277378, 19745831, 19399430, 19346467, 20066663, 20696707, 22570596, 21070973, 22426344, 11193030, 16849649, 19156132, 17032683, 21130780, 21364572, 12611808, 17115033, 19917256, 16082367, 21884975, 21315730, 22161332…
341	16381927	BioGRID: a general repository for interaction datasets.	Stark		4	10.1093/nar/gkj109	True	[12702867, 10591225, 12837605, 12355115, 12000970, 15608229, 14681454, 14525934, 14681455, 11911893, 14681354, 11805837, 12620108, 15338646, 10688190, 11283351, 10655498, 11805826, 11743205, 15525520, 14764870, 16155567, 14704431, 14605208, 15575970, 14681407, 15608223, 12620107, 14755292, 14681421, 14681481, 15687504]
421	20829833	The BioPAX community standard for pathway data sharing.	Demir	2010	4	10.1038/nbt.1666	True	[12824418, 11327304, 12117798, 16381929, 11590099, 11872831, 10436023, 18981052, 18832364, 10871269, 18158297, 15608197, 18974181, 19850718, 14681412, 16381921, 19033363, 17940530, 14597658, 19955237, 17586824, 15886388, 15262807, 15763557, 12094235, 16873482, 10869020, 15608231, 17130144, 14960461, 12519993, 14681454, 17135203, 17145710, 16381927, 16381825, 17925023, 20093466, 10802651, 15892872…
594	26085503	libRoadRunner: a high performance SBML simulation and analysis library.	Somogyi	2015	4	10.1093/bioinformatics/btv363	True	[22461894, 22524993, 18252737, 18763719, 25538939, 21998560, 9283752, 17032683, 12611808, 18244602, 22817898, 23826941, 16381960, 19578038, 16527832, 19045830, 19628507, 15454409, 3267767, 14597658, 19578039, 22482955, 23564843, 16317075]
692	5803332	Metabolic stability and epigenesis in randomly constructed genetic nets.	Kauffman		4	10.1016/0022-5193(69)90015-0	True	[]
117	11587765	The Virtual Cell: a software environment for computational cell biology.	Loew		3	10.1016/S0167-7799(01)01740-1	True	[]
130	10521342	Emergence of scaling in random networks.	Barabasi		3	10.1126/science.286.5439.509	True	[]
131	12399590	Network motifs: simple building blocks of complex networks.	Milo		3	10.1126/science.298.5594.824	True	[]
135	19259413	Uncovering biological network function via graphlet degree signatures.	Milenković	2008	3		True	[15251039, 9399804, 16632496, 12118076, 14751964, 14980019, 18024258, 11805826, 10341216, 11284008, 11805837, 16844706, 2156843, 15180928, 17430889, 16554755, 12855458, 11752246, 12399590, 15961472, 17435240, 14681466, 17237089, 15284103, 14960460, 18300252, 10504710, 16189514, 14566057, 11101803, 16030260, 16381927, 16516894, 8051179, 12740586, 12000970, 18287538, 11752321, 17284430, 15588312]
348	27295645	How Modeling Standards, Software, and Initiatives Support Reproducibility in Systems Biology and Systems Medicine.	Waltemath	2016	3	10.1109/TBME.2016.2555481	True	[]
350	22172142	Reproducible computational biology experiments with SED-ML--the Simulation Experiment Description Markup Language.	Waltemath	2011	3	10.1186/1752-0509-5-198	True	[21552546, 18688244, 12611808, 20585541, 18078503, 22027554, 10366496, 20176582, 20484378, 19380315, 19292901, 0, 19628507, 17032683, 18252737, 20377909, 16381960, 15072998, 21114840, 26528560, 10659856]
356	22102587	SABIO-RK--database for biochemical reaction kinetics.	Wittig	2011	3	10.1093/nar/gkr1046	True	[17822389, 21062828, 21051339, 16381960, 15072998, 21097890, 19854951, 21030441, 19880382, 20738395, 17118155, 12611808, 16333295, 17822394, 18463116]
391	15072998	Web-based kinetic modelling using JWS Online.	Olivier	2004	3	10.1093/bioinformatics/bth200	True	[]
408	18252737	LibSBML: an API library for SBML.	Bornstein	2008	3	10.1093/bioinformatics/btn051	True	[12611808, 26528569, 16333295]
412	24927840	Modeling and simulation using CellDesigner.	Matsuoka		3	10.1007/978-1-4939-0805-9_11	True	[]
416	26978244	The FAIR Guiding Principles for scientific data management and stewardship.	Wilkinson	2016	3	10.1038/sdata.2016.18	True	[26556502, 23193287, 14634627, 25348405, 24204232, 26160520, 22151573, 22281772, 25472428, 26154165, 10592235, 18488325, 25428375, 21976737, 24288376, 25348405, 26167542, 26112029]
514	4741704	The logical analysis of continuous, non-linear biochemical control networks.	Glass		3	10.1016/0022-5193(73)90208-7	True	[]
570	10659856	A synthetic oscillatory network of transcriptional regulators.	Elowitz		3	10.1038/35002125	True	[]
589	19578039	Antimony: a modular model definition language.	Smith	2009	3	10.1093/bioinformatics/btp401	True	[14512615, 18252737, 18612302, 14641091, 16410323, 18084272, 10591225, 12611808, 16082367, 16381960, 15142756, 18647734, 18579565, 19147665, 15454409, 19369220, 16986321]
595	30053414	Tellurium: An extensible python-based modeling environment for systems and synthetic biology.	Choi	2018	3	10.1016/j.biosystems.2018.07.006	True	[14766974, 28187407, 29857031, 25494900, 18252737, 17590932, 16978048, 27774871, 23423320, 15454409, 28202588, 15059656, 20970318, 19578039, 26085503, 25880925, 22172142]
659	17626066	Petri net modelling of biological networks.	Chaouiya	2007	3	10.1093/bib/bbm029	True	[]
739	16317076	Systems Biology Toolbox for MATLAB: a computational platform for research in systems biology.	Schmidt	2005	3	10.1093/bioinformatics/bti799	True	[]
847	17965431	The MetaCyc Database of metabolic pathways and enzymes and the BioCyc collection of Pathway/Genome Databases.	Caspi	2007	3	10.1093/nar/gkm900	True	[14681452, 12169551, 15642094, 12519985, 12805578, 15608210, 16381923, 16893953, 10984043, 11743193, 15640799, 12050068, 14751985, 11125067, 15189570]
865	18077471	KEGG for linking genomes to life and the environment.	Kanehisa	2007	3	10.1093/nar/gkm882	True	[7542800, 16381885, 17526522, 16014746, 16159923, 17400247, 15600352, 17516640, 17553855]
893	14683609	Next generation simulation tools: the Systems Biology Workbench and BioSPICE integration.	Sauro		3	10.1089/153623103322637670	True	[]
1194	14735121	Network biology: understanding the cell's functional organization.	Barabási		3	10.1038/nrg1272	True	[]
97	31972021	Compartment and hub definitions tune metabolic networks for metabolomic interpretations.	Waller		2	10.1093/gigascience/giz137	False	[26771115, 28187287, 28179656, 27498692, 29702206, 25582081, 29479082, 14735121, 24045689, 29413745, 29078384, 31972021, 25645874, 26000478, 29140435, 26400175, 26467479, 27899662, 29059334, 29145629, 25355515, 30304474, 26553804, 29155950, 29425356, 10592255, 22661580, 17267599, 20649990, 23455439, 24419221, 27358602, 26476456, 26527720, 29718355, 12611808, 26467476, 29078384, 14597658, 29648623…
112	12169552	Discovering regulatory and signalling circuits in molecular interaction networks.	Ideker		2	10.1093/bioinformatics/18.suppl_1.s233	True	[]
118	9301339	Biochemistry by numbers: simulation of biochemical pathways with Gepasi 3.	Mendes		2	10.1016/s0968-0004(97)01103-1	True	[]
133	15284103	Modeling interactome: scale-free or geometric?	Przulj	2004	2	10.1093/bioinformatics/bth436	True	[]
138	10688190	A comprehensive analysis of protein-protein interactions in Saccharomyces cerevisiae.	Uetz		2	10.1038/35001009	True	[]
142	16169070	A human protein-protein interaction network: a resource for annotating the proteome.	Stelzl		2	10.1016/j.cell.2005.08.029	True	[]
143	16189514	Towards a proteome-scale map of the human protein-protein interaction network.	Rual	2005	2	10.1038/nature04209	True	[]
150	20236959	Topological network alignment uncovers biological function and phylogeny.	Kuchaiev	2010	2	10.1098/rsif.2010.0063	True	[15777474, 2231712, 10521342, 15448202, 16835301, 17200106, 15659557, 17081312, 7280687, 16899655, 19645599, 11443351, 11805826, 16429126, 18618010, 16003372, 12855450, 18344248, 11805837, 10655498, 11283351, 11333967, 10592173, 10666703, 15215356, 17981122, 18004789, 16597234, 16554755, 19209694, 19964621, 17576686, 16766562, 19477996, 15987817, 20375452, 19557139, 19259413, 18230190, 14594718, …
167	19625303	Systems-level cancer gene identification from protein interaction network topology applied to melanogenesis-related functional genomics data.	Milenkovic	2009	2	10.1098/rsif.2009.0192	True	[18371197, 14735121, 15251039, 19032678, 14993899, 11062461, 19057677, 17502601, 18757749, 12201672, 11752252, 16751849, 9440696, 18381899, 11333967, 16844706, 10592173, 15180928, 10193678, 18690214, 20236959, 17576686, 19259413, 14525934, 17237089, 15284103, 14960460, 18300252, 15657897, 11101803, 16601728, 17353930, 18239125, 16381927, 10802651, 17429401, 15940994, 11310789, 17921997, 18670624]
173	18371197	Predicting cancer involvement of genes from heterogeneous data.	Aragues	2008	2	10.1186/1471-2105-9-172	True	[10647931, 15286780, 17108085, 15448693, 16899776, 16082366, 12975311, 14993899, 17167517, 17088289, 17440531, 14735121, 11805826, 16429126, 16601728, 11101803, 17502601, 16501559, 17344885, 16713569, 11518967, 11306497, 11158614, 17407558, 16823376, 16418747, 16380191, 16369572, 15340433, 15184677, 15920528, 17319736, 12808457, 16199517, 17173048, 16405732, 16510498, 15068665, 15897869, 14681466…
212	20585541	NeuroML: a language for describing data driven models of neurons and networks with a high degree of biological detail.	Gleeson	2010	2	10.1371/journal.pcbi.1000815	True	[8684467, 16293591, 18204443, 16299501, 18946520, 17023649, 7512629, 19145233, 7527078, 12670426, 12736241, 9819260, 15525801, 15103017, 12235359, 10648718, 11395015, 17145498, 15728768, 15342722, 10515964, 17629781, 19129924, 11872829, 12611808, 15142756, 16381960, 17873374, 18516226, 11545699, 11141510, 17873371, 17442244, 18958630, 15218350, 17728438, 10627627, 10966623, 19198661, 10905805, 19…
213	25309419	LEMS: a language for expressing complex biological models in concise and hierarchical form and its use in underpinning NeuroML 2.	Cannon	2014	2	10.3389/fninf.2014.00079	True	[23674373, 25123311, 16014787, 23067314, 17629781, 15169868, 19194529, 18516226, 24763087, 19116616, 22048662, 20585541, 17442244, 20857234, 19115011, 23925239, 17023649, 10905805, 15218350, 12991237, 12611808, 23958663, 22817898, 11872829, 20300102, 16381960, 15142756, 18658182, 18312618, 20596024, 21270780, 12670427, 15558066, 22615554, 24253973, 19145233, 11052930, 22465805, 24550820, 18982117…
244	23203991	The cell-type specific cortical microcircuit: relating structure and activity in a full-scale spiking network model.	Potjans	2012	2	10.1093/cercor/bhs358	True	[8006222, 17234697, 9143444, 17116652, 3968234, 6411777, 12364518, 12815025, 20838653, 15456817, 17989290, 19632814, 17702864, 20179784, 10809012, 17072837, 16617340, 10862703, 21170073, 19497858, 19805318, 20195795, 17560658, 1666655, 17964242, 15217339, 19198667, 19805321, 16793907, 11826166, 15800197, 1822724, 15976020, 18516033, 3005016, 874916, 6132585, 6188819, 14645486, 18552841, 18337822,…
258	19628854	Scale-free networks: a decade and beyond.	Barabási		2	10.1126/science.1173299	True	[]
327	10592235	The Protein Data Bank.	Berman		2	10.1093/nar/28.1.235	True	[875032, 18488325, 9729785, 6832147, 10089410, 2911559, 5551392, 9796821, 3162770, 10431177, 10380212, 9309224, 6667333, 9399863, 10091670, 9399862, 8872391, 8744358, 1384741, 10089484, 9433130, 7723011, 10211836, 8804824]
351	24911500	The Synthetic Biology Open Language (SBOL) provides a community standard for communicating designs in synthetic biology.	Galdzicki	2014	2	10.1038/nbt.2891	True	[19874625, 15142756, 3162770, 22688678, 23540289, 19898500, 22718978, 10659857, 23663447, 21390321, 19816554, 19298678, 21885772, 21559524, 19628507, 15892872, 16381960, 20829833, 23651286, 16756672, 23651006, 19399430, 21601675, 22373390, 21221092, 19668183, 20226267, 18612302, 21850228, 19801975, 12611808, 20395970, 21296753]
352	19399430	Rule-based modeling of biochemical systems with BioNetGen.	Faeder		2	10.1007/978-1-59745-525-1_5	True	[]
355	27899646	FAIRDOMHub: a repository and collaboration environment for sharing systems biology research.	Wolstencroft	2016	2	10.1093/nar/gkw1032	True	[22151573, 26160520, 25693925, 22102587, 20587024, 21622664, 16333295, 15072998, 26528560, 26528559, 23865479, 26978244]
357	29106614	BioModels: expanding horizons to include more modelling approaches and formats.	Glont		2	10.1093/nar/gkx1023	True	[25414348, 28818916, 24180668, 26528564, 15142756, 26700851, 28575551, 25494900, 22140103, 28486464, 28472374, 19939940]
368	19933161	Annotation and merging of SBML models with semanticSBML.	Krause	2009	2	10.1093/bioinformatics/btp642	True	[]
370	22027554	Controlled vocabularies and semantics in systems biology.	Courtot	2011	2	10.1038/msb.2011.77	True	[17045684, 10802651, 14764865, 18252737, 21575200, 18999003, 20176582, 20829833, 18447902, 19307240, 21697129, 10659856, 20585541, 12611808, 18054049, 11872829, 19933161, 21388574, 16333295, 16381960, 19668183, 20587024, 19939940, 19734151, 20626923, 15142756, 14764866, 20152934, 19483092, 18077472, 14759820, 21772260, 15892874, 17989687, 19561017, 20738395, 18688244, 20955817]
373	25822671	Generating Systems Biology Markup Language Models from the Synthetic Biology Open Language.	Roehner	2015	2	10.1021/sb5003289	True	[]
375	19703920	A method for visualizing CellML models.	Wimalaratne	2009	2	10.1093/bioinformatics/btp495	True	[]
390	28130238	The JWS online simulation database.	Peters		2	10.1093/bioinformatics/btw831	True	[]
393	26528564	The Systems Biology Markup Language (SBML): Language Specification for Level 3 Version 1 Core.	Hucka	2015	2	10.2390/biecoll-jib-2015-266	True	[18025005, 12611808, 16333295, 3267767, 15059656]
395	17932057	ChEBI: a database and ontology for chemical entities of biological interest.	Degtyarenko	2007	2	10.1093/nar/gkm791	True	[16381923, 17148479, 17142230, 17822390, 12767134, 14681451, 16381885, 17145710, 15892874, 15113423, 17098933, 17142228, 15174122, 16381924, 16507094, 17545183]
413	26476456	BiGG Models: A platform for integrating, standardizing and sharing genome-scale models.	King	2015	2	10.1093/nar/gkv1049	True	[26174066, 25008006, 24214961, 24225315, 24265222, 25348401, 19116616, 24430943, 22367118, 24027532, 23247105, 25575024, 23632383, 16418748, 20057383, 24811519, 20426874, 12611808, 23357920, 23161693, 25806817, 22233419, 26313928, 25538939, 24259432, 24243840, 25428375, 20802497, 25355515, 25576845, 23927696, 21886097, 25414350, 22140103, 21988831, 26079347, 22027554]
415	27899662	KEGG: new perspectives on genomes, pathways, diseases and drugs.	Kanehisa	2016	2	10.1093/nar/gkw1092	True	[26476454, 19880382, 26553804, 26590407, 22139910, 24103004, 16381885, 23384306, 25348405, 26585406, 25099887, 23816707]
474	23927696	COBRApy: COnstraints-Based Reconstruction and Analysis for Python.	Ebrahim	2013	2	10.1186/1752-0509-7-74	True	[18536691, 22188344, 14673099, 17494765, 20942926, 12006566, 19503608, 19282977, 20177425, 22760628, 18215292, 17172310, 18158297, 19714220, 21849978, 22735334, 23247105, 14642354, 21886097, 22266781, 17052114, 15710883, 23131418, 21315797, 21255455, 15454409, 23555215, 18588708, 21244678, 21988831, 18252737, 20802497, 20587024, 20212490, 10447889, 13611202, 18642243, 14595777, 21281568, 22367118…
478	31701150	BioModels-15 years of sharing computational models in life science.	Malik-Sheriff		2	10.1093/nar/gkz1055	True	[25645874, 16381960, 26700851, 29806041, 26978244, 12611808, 15142756, 25494900, 26225259, 29106614, 16333295, 23842097, 28063254, 24180668, 28818916, 22172142, 29550789, 17032683, 21772260, 25414348, 24419221, 22139996, 29944839, 29906293, 26085503, 30256901, 24006914, 22772946, 25904997, 29992320, 31420588, 31383865, 29316788, 21216774, 28130238, 27629590, 26476456, 31201122]
517	15217809	BioNetGen: software for rule-based modeling of signal transduction based on the interactions of molecular domains.	Blinov	2004	2	10.1093/bioinformatics/bth378	True	[]
529	11108481	Using Bayesian networks to analyze expression data.	Friedman		2	10.1089/106652700750050961	True	[]
562	21892149	Believe it or not: how much can we rely on published data on potential drug targets?	Prinz	2011	2	10.1038/nrd3439-c1	True	[16060722, 17846185, 11511748, 21532551, 18840867, 20625183]
576	11726920	Minimum information about a microarray experiment (MIAME)-toward standards for microarray data.	Brazma		2	10.1038/ng1201-365	True	[]
580	26467479	ChEBI in 2016: Improved services and an expanding collection of metabolites.	Hastings	2015	2	10.1093/nar/gkv1031	True	[17932057, 19854951, 23180789, 25348405, 18846089, 23455439, 25810770, 24002110, 23895341, 26175801, 23109552, 18953024, 15613389, 20623627, 22123792, 12519997, 22064855, 25879798, 24008420]
581	10592173	KEGG: kyoto encyclopedia of genes and genomes.	Kanehisa		2	10.1093/nar/28.1.27	True	[9287494, 9397687, 10592281, 9847135, 0, 9697222]
582	31691815	The reactome pathway knowledgebase.	Jassal		2	10.1093/nar/gkz1031	True	[30272209, 30321428, 29059334, 30407594, 29145629, 26656494, 25348409, 29149325, 26467479, 30395331]
590	27402907	BioNetGen 2.2: advances in rule-based modeling.	Harris	2016	2	10.1093/bioinformatics/btw469	True	[15217809, 24123887, 26178138, 19810318, 23385484, 19399430, 17037977, 17042579, 24699269, 12611808, 20151023, 25139179, 20587024, 23423320, 25340051, 26559508, 19045830, 21186362, 26556387, 25253680, 21493655]
591	21622664	RightField: embedding ontology annotation in spreadsheets.	Wolstencroft	2011	2	10.1093/bioinformatics/btr312	True	[]
592	18078503	MIRIAM Resources: tools to generate and resolve robust cross-references in Systems Biology.	Laibe	2007	2	10.1186/1752-0509-1-58	True	[12611808, 15142756, 15993813, 16333295, 16381960, 17118155, 17420739, 26528569, 18688244, 12000935, 17822390, 15153306, 15059813, 16858731, 15221759, 12715829, 17341299]
597	16926221	SBML-PET: a Systems Biology Markup Language-based parameter estimation tool.	Zi	2006	2	10.1093/bioinformatics/btl443	True	[]
632	22080510	KEGG for integration and interpretation of large-scale molecular data sets.	Kanehisa	2011	2	10.1093/nar/gkr988	True	[19880382, 18927115, 18776214, 16381885, 11752249, 18077471, 21942936]
640	11911796	Modeling and simulation of genetic regulatory systems: a literature review.	de Jong		2	10.1089/10665270252833208	True	[]
645	24243840	The Reactome pathway knowledgebase.	Croft	2013	2	10.1093/nar/gkt1102	True	[23103869, 22139419, 20482850, 17367534, 22080510, 10370234, 22102590, 22086963, 23180789, 22135291, 22080554, 19920128, 24213504, 18688235, 21067998, 10592235, 22064864, 21716279, 17145705, 21059682, 20576703, 22096230, 20689021, 20829833, 18252737, 22027554, 20935045]
709	11847074	Probabilistic Boolean Networks: a rule-based uncertainty model for gene regulatory networks.	Shmulevich		2	10.1093/bioinformatics/18.2.261	True	[]
726	20378558	BoolNet--an R package for generation, reconstruction and analysis of Boolean networks.	Müssel	2010	2	10.1093/bioinformatics/btq124	True	[]
737	12432404	Computational systems biology.	Kitano		2	10.1038/nature01254	True	[]
780	20679334	ISA software suite: supporting standards-compliant experimental annotation and enabling curation at the community level.	Rocca-Serra	2010	2	10.1093/bioinformatics/btq415	True	[18940857, 16507094, 19597796, 19815759, 18769432, 17921998, 19374775, 19633095, 19483092, 19015125, 17087822, 18447634, 19741686, 19965774, 17989687, 18688244, 18514569, 19906717]
792	18988627	Human Protein Reference Database--2009 update.	Keshava Prasad	2008	2	10.1093/nar/gkn892	True	[16501559, 16381900, 14525934, 14681466, 17254303, 15099404, 17344875, 18045790, 18948298, 18259167, 18463131, 17916244, 17309895, 17138585, 17932064, 17098935, 17158159, 16199517, 18375965, 17912346, 17142225, 17678535, 17169983]
839	17510665	Network motifs: theory and experimental approaches.	Alon		2	10.1038/nrg2102	True	[]
858	10659857	Construction of a genetic toggle switch in Escherichia coli.	Gardner		2	10.1038/35002131	True	[]
873	16381960	BioModels Database: a free, centralized database of curated, published, quantitative kinetic models of biochemical and cellular systems.	Le Novère		2	10.1093/nar/gkj092	True	[16729042, 15142756, 12611808, 14641091, 15072998, 15055399, 12584128, 15340175, 16333295]
874	17173669	Bringing metabolic networks to life: convenience rate law and thermodynamic constraints.	Liebermeister	2006	2	10.1186/1742-4682-3-41	True	[11752249, 15608231, 5434343, 15967181, 12948750, 15491866, 14681450, 15145806, 11368768, 16242236, 16986274, 17173670, 16743508, 12080101, 16788595, 16299075, 15797194, 3267767]
882	18981052	Reactome knowledgebase of human biological pathways and processes.	Matthews	2008	2	10.1093/nar/gkn863	True	[12952885, 16381887, 17367534, 18077471, 17965431, 18591350, 17965094, 18047702, 12611808, 17947979]
903	17367534	Reactome: a knowledge base of biologic pathways and processes.	Vastrik		2	10.1186/gb-2007-8-3-r39	True	[14638692, 12459729, 14630320, 12436343, 12808457, 14530283, 15072998, 16381960, 12519993, 10802651, 9435697, 16381842, 15608257, 14681412, 12952885, 12169551, 16381923, 12611808, 14597658, 16578152, 15892868, 16685651, 8594595, 15642094, 15608197, 11984561, 11911893, 14681455, 14525934, 14582520]
919	15454409	Modelling cellular systems with PySCeS.	Olivier	2004	2	10.1093/bioinformatics/bti046	True	[]
955	28649441	Clinical responses to ERK inhibition in <i>BRAF</i><sup>V600E</sup>-mutant colorectal cancer predicted using a computational model.	Kirouac	2017	2	10.1038/s41540-017-0016-1	True	[25435214, 23712012, 21639808, 22356324, 22735384, 20823850, 24202393, 24265153, 24265155, 21383288, 25265494, 26037941, 25265492, 26287849, 26460303, 26392102, 22281684, 22448344, 24265154, 22402123, 23614898, 25673644, 26858988, 25907221, 26479923, 27299936, 27227380, 22500798, 20609351, 25079330, 21098728, 21177493, 11923843, 22496205, 25589621, 27193678, 16273091, 23934108, 25965804, 22392911…
968	26594663	NDEx, the Network Data Exchange.	Pratt		2	10.1016/j.cels.2015.10.001	True	[17094252, 22836096, 21071392, 17940530, 24267948, 24243840, 20829833, 23203871, 24037242, 10592173, 16381960, 20015972, 9847135, 24234451, 18651794, 18832364, 14597658, 21071413, 18817533, 22174262, 20576703]
970	26415722	Cytoscape.js: a graph theory library for visualisation and analysis.	Franz	2015	2	10.1093/bioinformatics/btv557	True	[23180781, 25580221, 24265222, 23143270, 20656902, 14597658, 20576703]
975	24430943	Constraint-based models predict metabolic and associated cellular functions.	Bordbar	2014	2	10.1038/nrg3643	True	[12415116, 17574639, 19116616, 21623372, 22760628, 11911796, 20057383, 14705007, 20093466, 14985762, 19321003, 17267599, 22817898, 20959820, 18775299, 22556256, 17932051, 23292609, 18760356, 16311593, 18483554, 15710883, 11108481, 19888218, 20483314, 16738554, 10716907, 19763151, 17593909, 12432395, 21062828, 22956899, 19541909, 17088549, 19139763, 18225949, 23858463, 3800960, 21602812, 22080510,…
978	16731697	Metatool 5.0: fast and flexible elementary modes analysis.	von Kamp	2006	2	10.1093/bioinformatics/btl267	True	[]
989	14580578	Advances in flux balance analysis.	Kauffman		2	10.1016/j.copbio.2003.08.001	True	[]
994	23555215	The RAVEN toolbox and its use for generating a genome-scale metabolic model for Penicillium chrysogenum.	Agren	2013	2	10.1371/journal.pcbi.1002980	True	[20420838, 12679064, 15454420, 20657658, 10087604, 15962337, 15885614, 17016516, 19116616, 12566402, 10805808, 19891008, 11159333, 9223186, 20057383, 9847135, 16553966, 16772023, 15745999, 20802497, 17406635, 12679848, 12749845, 12611808, 18846089, 20483918, 11752250, 21115436, 2231712, 15034147, 9918945, 17517783, 16752418, 18687109, 11530620, 14597658, 16333295, 12952533, 10099485, 18623271, 16…
995	20057383	A protocol for generating a high-quality genome-scale metabolic reconstruction.	Thiele	2010	2	10.1038/nprot.2009.203	True	[14985762, 15572364, 16572170, 16357206, 15129285, 12415116, 18536691, 19116616, 16418748, 16772023, 19067749, 12679064, 11291038, 17267599, 17406635, 1593896, 12673766, 17625511, 18218092, 15240442, 19229310, 19282977, 16895435, 19503608, 12169551, 15745999, 16214803, 11433356, 18261238, 17658903, 19597503, 12626712, 17940092, 10802651, 16381885, 17202167, 11752253, 18645197, 19783351, 17123434,…
1004	26313928	Escher: A Web Application for Building, Sharing, and Embedding Data-Rich Visualizations of Biological Pathways.	King	2015	2	10.1371/journal.pcbi.1004321	True	[16301204, 21638687, 19570905, 24270787, 21149340, 17050570, 18034891, 23140568, 20628075, 23716640, 25706687, 15215430, 19907644, 21546551, 22096230, 23574737, 21595965, 22034350, 24430943, 25575024, 25227965, 24084808, 20664636, 21988831, 24249002, 24987116, 11752295, 22383036, 12952533, 20426874, 16082367, 12611808, 16709586, 25538939, 26079347, 22581176, 23927696]
1010	28607512	Network propagation: a universal amplifier of genetic associations.	Cowen	2017	2	10.1038/nrg.2017.38	True	[19628854, 18613946, 21385029, 18381899, 12855458, 25693563, 20926419, 19234470, 16584317, 16873511, 14735121, 20090828, 16204126, 25078397, 25915600, 18832443, 19770263, 23650495, 23235927, 21390271, 16076885, 18371930, 23028459, 24194834, 14597658, 19740439, 23028653, 18670624, 27797764, 24120142, 22538619, 19465376, 26357088, 21164525, 26963104, 23028288, 23268829, 27499020, 17094253, 24045689…
1011	24045689	Integrative approaches for finding modular structure in biological networks.	Mitra		2	10.1038/nrg3552	True	[10591225, 14512615, 12934013, 12740579, 21164525, 14735121, 14517352, 11283351, 16169070, 15343339, 20211142, 20093466, 17314980, 16189514, 18719252, 21826065, 12399590, 18381899, 20836029, 16262681, 7708014, 15961482, 18039026, 19116613, 21307913, 21245848, 11326270, 11779829, 15692050, 12855469, 16094371, 17006448, 22424236, 23717195, 18772890, 20090827, 15469827, 17545181, 20406493, 19326072,…
1015	28373567	Unraveling the disease consequences and mechanisms of modular structure in animal social networks.	Sah	2017	2	10.1073/pnas.1613616114	True	[25870397, 20386735, 17251146, 23005166, 25192129, 16723398, 20481785, 16537121, 24820229, 24965130, 25411407, 25870396, 23982106, 25377464, 26378215, 17640863, 19694783, 14525063, 22845647, 27627315]
1016	12060727	Community structure in social and biological networks.	Girvan		2	10.1073/pnas.122653799	True	[11258382, 9623998, 11005838, 11149952, 10724169, 11034217, 11062388, 10521342, 11082613, 11082614, 11497662, 11461355]
1022	31036810	A multi-species repository of social networks.	Sah	2019	2	10.1038/s41597-019-0056-z	True	[23620054, 22864573, 28373567, 27488249, 24990682, 23856617, 26744755, 29247466, 26172345, 17358454, 16723398]
1026	20656902	Cytoscape Web: an interactive web-based network browser.	Lopes	2010	2	10.1093/bioinformatics/btq430	True	[16188923, 18940858, 18445606, 18823568, 14597658, 20576703]
1037	24156807	Badger social networks correlate with tuberculosis infection.	Weber		2	10.1016/j.cub.2013.09.011	True	[]
1041	20067622	NetPath: a public resource of curated signal transduction pathways.	Kandasamy	2010	2	10.1186/gb-2010-11-1-r3	True	[11590099, 15763558, 15230090, 15208185, 19628504, 14755292, 12611808, 14597658, 16381921, 10592173, 15608231, 15588328, 12117798, 16381926, 15059817, 18651794, 12952881, 8260647, 181845, 6438535, 3491151, 6176669, 3011033, 12752672, 15343366, 11357146, 11998783, 16911870, 8462096, 9620644, 11750878, 9108028, 18988627, 18948298, 15763557, 17785539, 17099226, 17581740, 16081831, 18817533, 15226743]
1042	25501392	Pan-cancer network analysis identifies combinations of rare somatic mutations across pathways and protein complexes.	Leiserson	2014	2	10.1038/ng.3168	True	[23000897, 18772890, 23792563, 23634996, 22960745, 23636398, 19360079, 21720365, 23539594, 23540688, 24132290, 24071852, 24390350, 24071849, 21376230, 21385051, 22174262, 22722839, 24037242, 23770567, 22846459, 21516116, 23505346, 18823568, 25109877, 22904074, 23408991, 22759861, 21527027, 20053295, 23758891, 18434431, 21653252, 20534738, 22249257, 18378692, 25167871, 21654818, 21248752, 23644491…
1065	5343519	Homeostasis and differentiation in random genetic control networks.	Kauffman		2	10.1038/224177a0	True	[]
1156	10592255	The ENZYME database in 2000.	Bairoch		2	10.1093/nar/28.1.304	True	[0, 9847184, 7937048, 9581504, 9724967, 9521924, 0, 8073505, 9847132]
1216	23132118	A travel guide to Cytoscape plugins.	Saito	2012	2	10.1038/nmeth.2212	True	[17947979, 14597658, 18819078, 14755292, 20829833, 12611808, 21071413, 18812364, 20847220, 17644818, 21716279, 20139469, 10592173, 17882155, 18651794, 21071392, 15608051, 15608251, 19116613, 20926419, 15797909, 20802497, 18006545, 11333967, 20663907, 19729372, 11917018, 17218491, 12525261, 20122237, 21605434, 22070249, 20158874, 22185599, 16199517, 15972284, 10802651, 21278188, 19237447, 21085593…
1221	25516281	Moderated estimation of fold change and dispersion for RNA-seq data with DESeq2.	Love		2	10.1186/s13059-014-0550-8	True	[17881408, 22287627, 20979621, 21810900, 23001152, 20698981, 22988280, 11691851, 15461798, 22285995, 22177264, 16646809, 21455293, 20220758, 23981227, 22923299, 20460310, 19176553, 22127579, 20452967, 22087737, 23222703, 22563066, 22722343, 19689216, 19910308, 24753412, 23428641, 24485249, 16410320, 24759320, 22217937, 24192834, 24699258, 24442674, 24717434, 17728317, 11339905, 12169536, 12169537…
1238	25691825	The Cancer Genome Atlas (TCGA): an immeasurable source of knowledge.	Tomczak		2	10.5114/wo.2014.47136	True	[10647931, 19360079, 9872311, 23418540, 21383744, 19015660, 19167326, 21125669, 22082764, 22144206, 1100841, 17113816, 18846087, 18776908, 20125086, 19102773, 24777629, 18974738, 17041095, 23363777, 23884657, 23221815, 23893318, 21059681, 21221095, 22517427, 22588877, 23550210, 24312117, 18772890, 20399149, 24120142, 22837387, 21555372, 20080666, 20837658, 20824129, 20351267, 23000897, 21720365, …
1264	26704973	TCGAbiolinks: an R/Bioconductor package for integrative analysis of TCGA data.	Colaprico	2015	2	10.1093/nar/gkv1507	True	[26431866, 24071849, 26061751, 25109877, 25079317, 26824661, 25417114, 25079552, 18772890, 20944595, 21526222, 25994056, 21406553, 25392408, 21659424, 20399149, 24874569, 23418540, 25181531, 23550210, 15461798, 25633503, 24370738, 25246945, 23950696, 25605792, 19910308, 22177264, 17728317, 20427518, 23000897, 25155756, 22810696, 24120142, 20125086]
1273	22796662	Wisdom of crowds for robust gene network inference.	Marbach	2012	2	10.1038/nmeth.2016	True	[20805835, 20308593, 14555958, 16749936, 19265557, 22456606, 11108481, 16723010, 15765094, 17214507, 17925349, 19348640, 20186320, 16642009, 21051347, 15343339, 16522208, 20927193, 22467911, 18689844, 21531804, 16723398, 15558066, 17846631, 19879267, 19348636, 21270780, 15939584, 23173819, 20860793, 16332709, 10902190, 15360909, 20502670, 22216865, 15713736, 20126643, 19300527, 21049040, 19348651…
1275	12782112	The topology of the regulatory interactions predicts the expression pattern of the segment polarity genes in Drosophila melanogaster.	Albert		2	10.1016/s0022-5193(03)00035-3	True	[10983991, 8769644, 10529809, 1782860, 8287799, 9367733, 11898863, 9407023, 7926775, 9811578, 11872831, 3282172, 2384212, 11076770, 1317319, 12779448, 8334991, 11585663, 1861720, 2081466, 1475532, 9649421, 10712894, 11731473, 1653906, 5803332, 11437451, 11476581, 3197626, 10487867, 10102270, 9874371, 10441544, 7748785, 11419955, 11743020, 7600980, 1340474, 8369225, 10549295, 4588055, 8700230, 800…
1288	18832364	PID: the Pathway Interaction Database.	Schaefer	2008	2	10.1093/nar/gkn653	True	[17367534, 15642094, 18077471, 10802651, 18629178, 17344846, 17947979, 17135203, 14681455, 18000002, 14668224, 18096909]
1293	17145710	IntAct--open source resource for molecular interaction data.	Kerrien	2006	2	10.1093/nar/gkl958	True	[14605208, 14755292, 16507094, 14681372, 16381871, 16381823, 16381878, 14681455, 15608177, 14597658, 15347570, 14661027, 15608231, 15608229, 11911893, 14681454, 16381906, 17687370]
1302	17158159	UniHI: an entry gate to the human protein interactome.	Chaurasia	2006	2	10.1093/nar/gkl817	True	[10688190, 11283351, 11805826, 14605208, 14704431, 11125103, 14681454, 14525934, 15657099, 16351748, 15345047, 16169070, 16189514, 17503354, 15608231, 15892868, 14707178, 16381876, 11448890, 12000970, 16094371, 15383276, 16713569]
1339	15980487	VisANT: data-integrating visual framework for biological networks and modules.	Hu		2	10.1093/nar/gki431	True	[14735121, 11340206, 12399584, 10657304, 11872831, 12740579, 15028117, 18428738, 12169552, 12620107, 11911893, 14681407, 11752249, 14755292, 12611808, 11752322, 12520026, 14605208, 11034217, 10935628, 11805826, 12636753, 12202830, 15193307, 15617065, 14525069, 11967538, 14764870]
1340	12620107	Osprey: a network visualization system.	Breitkreutz	2003	2	10.1186/gb-2003-4-3-r22	True	[11239391, 11125055, 10802651, 11805826, 11805837]
1345	17644818	APID2NET: unified interactome graphic analyzer.	Hernandez-Toro	2007	2	10.1093/bioinformatics/btm373	True	[]
1350	14681454	The Database of Interacting Proteins: 2004 update.	Salwinski		2	10.1093/nar/gkh086	True	[10592249, 11283351, 10688190, 11805826, 11805837, 12118076, 14755292, 11752321, 11752306, 11474067, 12831890, 11731485, 12000970, 12368246, 12519993, 11911893, 12096128]
1379	22962466	EnrichNet: network-based gene set enrichment analysis.	Glaab		2	10.1093/bioinformatics/bts389	True	[17407596, 10359783, 11125043, 10802651, 17526521, 15188009, 18511468, 12118244, 11707567, 8787820, 15588298, 17204154, 15892119, 12734009, 17612399, 14993899, 21144022, 20335277, 10612823, 19033363, 12169536, 21900207, 15608231, 16381885, 15760920, 15941488, 11124893, 18371930, 16280084, 19473525, 12808457, 10547297, 18651794, 18832364, 17638852, 16646809, 10982861, 16199517, 15727134, 12519996,…
1420	26000478	Using Genome-scale Models to Predict Biological Capabilities.	O'Brien		2	10.1016/j.cell.2015.05.019	True	[22969753, 22615553, 23555215, 21060853, 18483554, 17652176, 20959820, 24430943, 14595777, 25080239, 20876091, 23744946, 20957118, 24112686, 22682565, 15129285, 21375719, 17267599, 23927696, 11175725, 10364169, 10805808, 18536691, 20430689, 23432746, 16204189, 15448692, 24794435, 17172310, 20802497, 20802497, 12432395, 20823844, 24214961, 22817898, 23143106, 21245845, 21124952, 22760628, 23858463…
1458	23014960	Ratio-based decisions and the quantitative analysis of cDNA microarray images.	Chen		2	10.1117/12.281504	True	[]
1557	17726481	Splicing in disease: disruption of the splicing code and the decoding machinery.	Wang	2007	2	10.1038/nrg2164	True	[]
1615	29078384	Framework and resource for more than 11,000 gene-transcript-protein-reaction associations in human metabolism.	Ryu	2017	2	10.1073/pnas.1713050114	True	[1824726, 20445623, 18978789, 24951248, 25990727, 23314925, 26234680, 25578962, 23161672, 25613900, 25730289, 23613448, 24907410, 25559199, 26839171, 17882155, 22125297, 24430943, 17267599, 23455439, 27358602, 23511207, 24419221, 24646661, 25086087, 21694718, 25232952, 25937284, 26475342, 28176778, 26279404, 26813959, 26371301, 26615025, 26472758, 19460998, 25352552, 24259432, 12519945, 22615553,…
4	22994683	Creating, documenting and sharing network models.	Crook	2012	1	10.3109/0954898X.2012.722743	False	[]
8	23969134	Bayesian Network Webserver: a comprehensive tool for biological network modeling.	Ziebarth	2013	1	10.1093/bioinformatics/btt472	False	[]
23	29543794	A graphical and computational modeling platform for biological pathways.	Livigni	2018	1	10.1038/nprot.2017.144	False	[12900139, 15608231, 28386100, 28137890, 22080510, 17099944, 15561791, 22144165, 24099179, 21653523, 23837526, 26192618, 11911796, 19798086, 26156221, 16267266, 23423320, 25309732, 24243840, 20829833, 21546551, 19597783, 21182202, 7584354, 17945690, 20478018, 20470404, 17024084, 18319725, 19668183, 6742159, 20628075, 15245801, 16729045, 17626066, 18463702, 16738560, 12611808, 24927840, 16082367, …
88	26160520	SEEK: a systems biology data and model management platform.	Wolstencroft	2015	1	10.1186/s12918-015-0174-y	False	[23047157, 15608260, 20393974, 20679334, 19786949, 11726920, 24136562, 16333295, 21943917, 21622664, 15072998, 23193258, 25414348, 12611808, 17932057, 24413672, 18472304, 25472428, 21672956, 19933161, 19668183, 20656902, 22172142, 23109552, 22151573, 22568834, 23174015, 22281772, 16569235, 21385461, 23865479, 22102587]
94	37727089	The spectral underpinnings of pathogen spread on animal networks.	Fountain-Jones	2023	1	10.1098/rspb.2023.0951	False	[12241447, 25870393, 29247466, 34928936, 15498594, 17640863, 25843388, 26613547, 16300796, 22877143, 21030428, 28373567, 28596616, 21525056, 23005166, 20386735, 29774217, 12060727, 27368773, 31007543, 30220393, 31036810, 24156807, 24117416, 23734782, 34448358, 31330063, 33753932, 30679594, 16589380, 33290391, 19479083, 30891255, 24443639, 37727089]
100	11125103	BIND--The Biomolecular Interaction Network Database.	Bader		1	10.1093/nar/29.1.242	True	[10400537, 10688172, 7531822, 10592169, 10320402, 10871269, 10869020, 10802651, 9270306, 8084588, 10592249, 10688190, 10655498, 10427000, 10935628, 10380200]
101	12403819	Coordinate regulation of energy transduction modules in Halobacterium sp. analyzed by a global systems approach.	Baliga	2002	1	10.1073/pnas.192558999	True	[11016950, 8759859, 4517939, 9241419, 2163398, 11226271, 10438533, 11092896, 8202511, 8550521, 10504701, 11382363, 11581660, 2172928, 8902824, 7565097, 10556321, 10357854, 12003928, 822754]
102	12496357	Damage recovery pathways in Saccharomyces cerevisiae revealed by genomic phenotyping and interactome mapping.	Begley		1		True	[]
103	9381177	Exploring the metabolic and genetic control of gene expression on a genomic scale.	DeRisi		1	10.1126/science.278.5338.680	True	[]
104	9843981	Cluster analysis and display of genome-wide expression patterns.	Eisen		1	10.1073/pnas.95.25.14863	True	[7569999, 7570003, 9634850, 8855227, 8796352, 9381177, 9843569, 9784122, 9872747, 9169866, 7050661, 8389977, 9510529, 7016339]
105	11201753	Modelling cellular behaviour.	Endy		1	10.1038/35053181	True	[]
106	10573422	Protein interaction maps for complete genomes based on gene fusion events.	Enright		1	10.1038/47056	True	[]
107	12142360	Genetic "code": representations and dynamical models of genetic components and networks.	Gilman	2002	1	10.1146/annurev.genom.3.030502.111004	True	[]
108	11483584	Creating the gene ontology resource: design and implementation.			1	10.1101/gr.180801	True	[10731132, 10592178, 10592186, 10592195, 10122123, 11125061, 10592180, 8151853, 7508076, 10592197, 11793222, 9847148, 10802651]
109	11741600	Choline containing metabolites during cell transfection: an insight into magnetic resonance spectroscopy detectable changes.	Griffin		1	10.1016/s0014-5793(01)03175-1	True	[]
110	10504701	Quantitative analysis of complex protein mixtures using isotope-coded affinity tags.	Gygi		1	10.1038/13690	True	[]
111	11928498	The ERATO Systems Biology Workbench: enabling interaction and exchange between software tools for computational biology.	Hucka		1	10.1142/9789812799623_0042	True	[]
113	11780966	Exploring the protein interactome using comprehensive two-hybrid projects.	Ito		1	10.1016/S0167-7799(01)01790-5	True	[]
114	11752249	The KEGG databases at GenomeNet.	Kanehisa		1	10.1093/nar/30.1.42	True	[9397687, 9287494, 10592173, 9697222, 8743688, 9521924, 9847184, 10592242, 10829233, 11024183, 8435774, 11752349]
115	11557880	Pathway databases: a case study in computational symbolic theories.	Karp		1	10.1126/science.1064621	True	[]
116	12399584	Transcriptional regulatory networks in Saccharomyces cerevisiae.	Lee		1	10.1126/science.1075090	True	[]
119	4517939	Functions of a new photoreceptor membrane.	Oesterhelt		1	10.1073/pnas.70.10.2853	True	[4261111, 5686268, 5664208, 5329743, 4263930, 4940442, 5286750, 14317948, 5238978, 13584349, 16742541, 6033542, 4649817]
120	10200254	Assigning protein functions by comparative genome analysis: protein phylogenetic profiles.	Pellegrini		1	10.1073/pnas.96.8.4285	True	[9790834, 9278503, 8805245, 9425655, 9399799, 9254694, 9399796, 9399798, 9775388]
121	8759859	Fermentative arginine degradation in Halobacterium salinarium (formerly Halobacterium halobium): genes, gene products, and transcripts of the arcRACB gene cluster.	Ruepp		1	10.1128/jb.178.16.4942-4947.1996	True	[7687578, 4607500, 1279520, 2829113, 5802612, 2325633, 8170925, 8282708, 3109911, 3041370, 3225846, 2194169, 2537202, 2110096, 2158926, 1522817, 8478333, 1906871, 7868583, 2497937, 1900277, 2228248, 8730868, 2181238, 17812611, 1621951, 1325563, 2185227, 2440339, 8052126, 1840643, 1442321, 3534538, 6933439]
122	10077610	Interpreting patterns of gene expression with self-organizing maps: methods and application to hematopoietic differentiation.	Tamayo		1	10.1073/pnas.96.6.2907	True	[9634850, 9381177, 9415887, 9702192, 9784122, 9843569, 9843981, 9419376, 7990160, 9342843, 1375932, 9405642, 9321400, 1652369, 1652368, 1930693, 8674046, 1453454, 9845074, 8327486]
123	11125040	The COG database: new developments in phylogenetic classification of proteins from complete genomes.	Tatusov		1	10.1093/nar/29.1.22	True	[9381173, 5449325, 10592175, 10382966, 11178258, 9851916, 10731132, 9724962, 11145426, 9254694, 10487861]
124	10068694	E-CELL: software environment for whole-cell simulation.	Tomita		1	10.1093/bioinformatics/15.1.72	True	[]
125	11743205	Systematic genetic analysis with ordered arrays of yeast deletion mutants.	Tong		1	10.1126/science.1065810	True	[]
126	12000970	Comparative assessment of large-scale data sets of protein-protein interactions.	von Mering	2002	1	10.1038/nature750	True	[]
127	11125113	The TRANSFAC system on gene expression regulation.	Wingender		1	10.1093/nar/29.1.281	True	[3282223, 8594589, 9016550, 9399875, 9847216, 10592259, 9254694, 9390316, 8532532, 11808873, 9399837, 9847152]
128	11551460	Protein interaction databases.	Xenarios		1	10.1016/s0958-1669(00)00224-x	True	[]
129	11283598	A systematic approach to the analysis of protein phosphorylation.	Zhou		1	10.1038/86777	True	[]
132	15001784	Superfamilies of evolved and designed networks.	Milo		1	10.1126/science.1089167	True	[]
134	15985496	Alignment of metabolic pathways.	Pinter	2005	1	10.1093/bioinformatics/bti554	True	[]
136	16267557	The Plasmodium protein network diverges from those of other eukaryotes.	Suthram		1	10.1038/nature04135	True	[11832955, 12368864, 12929205, 12893887, 12368866, 16267556, 12819781, 15173116, 15687504, 14504397, 11752321, 14704431, 14605208, 11196647, 14735121, 10954428, 14570572, 8682864, 7029305, 3313391, 15610031, 15215083, 11683384, 12483213, 11805826, 10802651, 10688190, 14681354]
137	10655498	Toward a protein-protein interaction map of the budding yeast: A comprehensive system to examine two-hybrid interactions in all possible combinations between the yeast proteins.	Ito		1	10.1073/pnas.97.3.1143	True	[1946372, 7809159, 8528255, 9207794, 9414322, 8647257, 8816797, 8692690, 9847146, 8978031, 9847145, 9564032, 9585415, 9817759, 9545229, 9724632, 9702203, 9425154, 9560251, 10400537, 7821789, 8938445, 9373149, 7584026]
139	16429126	Proteome survey reveals modularity of the yeast cell machinery.	Gavin	2006	1	10.1038/nature04532	True	[]
140	14605208	A protein interaction map of Drosophila melanogaster.	Giot	2003	1	10.1126/science.1090289	True	[]
141	14704431	A map of the interactome network of the metazoan C. elegans.	Li	2004	1	10.1126/science.1091403	True	[10427000, 10200254, 10688190, 11283351, 11805837, 11805826, 12679813, 10615043, 11125054, 11731503, 11559592, 11778048, 12445390, 11258382, 860134, 14550629, 11557892, 11823633, 11447255, 12186849, 11125056, 12676999, 10767315, 10393110, 12756186, 11476572]
144	16554755	Global landscape of protein complexes in the yeast Saccharomyces cerevisiae.	Krogan	2006	1	10.1038/nature04670	True	[]
145	17200106	Toward a comprehensive atlas of the physical interactome of Saccharomyces cerevisiae.	Collins	2007	1	10.1074/mcp.M600381-MCP200	True	[]
146	19123269	Empirically controlled mapping of the Caenorhabditis elegans protein-protein interactome network.	Simonis		1	10.1038/nmeth.1279	True	[10615043, 14605208, 14704431, 16169070, 16189514, 11559592, 11778048, 12679813, 12445390, 15790806, 14992718, 17099234, 19060904, 17850180, 17486083, 18819079, 15028117, 16580995, 10993679, 9581759, 17218259, 16094371, 18223650, 14681444, 10704319, 12969510, 19060903, 18692475, 11781573, 17406217]
147	19730696	Evolutionarily conserved herpesviral protein interaction networks.	Fossum	2009	1	10.1371/journal.ppat.1000570	True	[2841415, 6328029, 6281774, 3018124, 2161319, 15613300, 16490275, 14519856, 14623981, 15738413, 10688190, 14704431, 14605208, 16267556, 16189514, 16169070, 8528255, 10781095, 17520018, 10721731, 10662614, 11257200, 16339411, 17446270, 18602131, 18321973, 11075334, 18039026, 12853633, 17147767, 16501559, 16014918, 15761153, 17005637, 11739701, 11507225, 12161659, 15731265, 16352573, 17615063, 1869…
148	18230190	GraphCrunch: a tool for large network analyses.	Milenković	2008	1	10.1186/1471-2105-9-70	True	[12399590, 11967538, 15001784, 15284103, 17237089, 10521342, 9623998, 16971339, 15001476, 16020473, 16455747, 15326338, 14661027, 12000970, 14605208, 14704431, 16169070, 15767579, 16003372, 11752321, 12118076, 11752246, 16452112, 15761153, 17616981, 14724320, 17021160]
149	19908370	Geometric evolutionary dynamics of protein interaction networks.	Przulj		1	10.1142/9789814295291_0020	True	[]
151	15028117	VisANT: an online visualization and analysis tool for biological interaction data.	Hu	2004	1	10.1186/1471-2105-5-17	True	[10200254, 14564010, 11673232, 10427000, 11340206, 11779829, 12429063, 12169552, 11911893, 12620107, 12519993, 11752249, 11752322, 12519996, 11125102, 10802651, 10657304, 12413400, 12399590, 11967538, 11891111, 12525261, 12912833, 12399584, 10929718, 12711690, 12779520, 11125040, 12519940, 12350343, 12355115, 11786630, 12662919, 11743162, 10618406, 11984561, 11433356, 10436023, 10998591]
152	14724320	TopNet: a tool for comparing biological sub-networks, correlating protein properties with topological statistics.	Yu	2004	1	10.1093/nar/gkh164	True	[10866208, 10591225, 10521342, 10935628, 11005838, 12060727, 0, 11333967, 9623998, 11697896, 12186647, 11673244, 12083509, 12432406, 10655498, 11805837, 11805826, 10688190, 11752246, 12519993, 11752321, 12127457, 11472995, 12399584, 12000970, 12836664, 12350343, 12016056, 11544189, 4843792, 8552589, 11294653, 8995525, 10813815, 9735157, 12387902, 11152613, 8743705, 8290957, 1948029, 11087867, 253…
153	17021160	The tYNA platform for comparative interactomics: a web tool for managing, comparing and mining multiple networks.	Yip	2006	1	10.1093/bioinformatics/btl488	True	[]
154	16020473	MAVisto: a tool for the exploration of network motifs.	Schreiber	2005	1	10.1093/bioinformatics/bti556	True	[]
155	16455747	FANMOD: a tool for fast network motif detection.	Wernicke	2006	1	10.1093/bioinformatics/btl038	True	[]
156	15001476	Efficient sampling algorithm for estimating subgraph concentrations and detecting network motifs.	Kashtan	2004	1	10.1093/bioinformatics/bth163	True	[]
157	17237089	Biological network comparison using graphlet degree distribution.	Przulj		1	10.1093/bioinformatics/btl301	True	[]
158	15215356	PathBLAST: a tool for alignment of protein interaction networks.	Kelley		1	10.1093/nar/gkh411	True	[2547163, 12634793, 11206552, 11125145, 11196647, 10688190, 11283351, 12399584, 11805837, 11805826, 14704431, 14605208, 12000970, 12788545, 10582571, 11024183, 10493919, 14504397, 9254694, 14681454, 14681421, 14681419, 14597658]
159	15448202	Local graph alignment and motif search in biological networks.	Berg	2004	1	10.1073/pnas.0305199101	True	[10980438, 10688190, 10866209, 11967538, 12399590, 11497662, 12443515, 12485106, 12801649, 2919167, 10944202, 7288891, 11988575, 14525069, 2315319, 10060920]
160	16899655	Graemlin: general and robust alignment of multiple large interaction networks.	Flannick	2006	1	10.1101/gr.5235706	True	[12618381, 2760928, 2231712, 9254694, 14681400, 10802651, 10977061, 14735121, 15826353, 10899144, 15131266, 15060014, 14525624, 15297299, 15060012, 12654723, 11928468, 14681421, 15059994, 15965027, 10493919, 16384916, 16176987, 10547691, 15318951, 9843981, 3118049, 12519974, 11443351, 9207794, 14605208, 1901053, 11446513, 9294438, 14681445, 10591225, 8234244, 15592404, 10592173, 8590279, 14504397…
161	16835301	Cross-species analysis of biological networks by Bayesian alignment.	Berg	2006	1	10.1073/pnas.0602294103	True	[12934013, 14737187, 15687504, 16108720, 11967538, 12399590, 15448202, 16477325, 12855450, 14504397, 15215356, 15985496, 8855656, 11471243, 12794638, 5420325, 7265238, 15722375, 15608235, 15075390, 9254694, 10802651, 15200685, 15138501, 16480787, 15883364]
162	19477997	Global alignment of protein-protein interaction networks by graph matching methods.	Zaslavskiy		1	10.1093/bioinformatics/btp196	True	[12634793, 16510899, 16835301, 15608241, 15382655, 2547163, 16899655, 14504397, 15215356, 16597234, 11743721, 15687504, 18725631, 14734307, 16267557, 18689825, 19834143]
163	20628593	Optimal network alignment with graphlet degree vectors.	Milenković	2010	1	10.4137/cin.s4744	True	[10655498, 10688190, 11805826, 11805837, 14605208, 14704431, 16169070, 16189514, 16554755, 17200106, 19123269, 10592173, 11872831, 10592235, 19557139, 22462104, 16601728, 19060904, 15215356, 15448202, 16899655, 16766562, 16835301, 17466331, 19477997, 19477996, 20236959, 19908365, 1701686, 6363901, 19965505, 20375452, 17981122, 15963890, 15029827, 18004789, 7703840, 19259413, 15284103, 17237089, 9…
164	19662157	Geometric de-noising of protein-protein interaction networks.	Kuchaiev	2009	1	10.1371/journal.pcbi.1000454	True	[19259413, 16267557, 10655498, 10688190, 16429126, 14605208, 14704431, 16169070, 16189514, 16554755, 17200106, 12350343, 16381927, 10521342, 15284103, 17237089, 18344248, 16971339, 19209694, 19213135, 12355115, 17147767, 11805813, 12000970, 10802651, 16381900, 11805837, 19010802, 18077471, 14960460, 17576686, 15706503, 16872538, 0, 14564010, 17094256, 16787971, 18595769]
165	16971339	Modelling protein-protein interaction networks via a stickiness index.	Przulj		1	10.1098/rsif.2006.0147	True	[12519993, 10521342, 11752314, 15657099, 12484927, 16849202, 16384916, 12368246, 0, 16763580, 11805826, 14605208, 15966817, 16003372, 11805837, 10655498, 11333967, 16706727, 14704431, 11988575, 15001784, 12399590, 16787977, 12727455, 14681466, 15284103, 16189514, 16849212, 11967538, 12662919, 16169070, 14641097, 10688190, 12000970, 12641899, 11911893]
166	15687504	Conserved patterns of protein interaction in multiple species.	Sharan	2005	1	10.1073/pnas.0409522102	True	[2547163, 12634793, 11196647, 10688190, 11283351, 11805837, 11805826, 14605208, 14704431, 14566057, 12000970, 11731503, 14504397, 10493919, 11443351, 11024183, 12934013, 11951044, 14737187, 9254694, 14704708, 11752321, 14681421, 14681445, 12519974, 14681354, 11997345, 15173116, 7565663, 12688529, 11687826, 12043835, 14597658]
168	20550706	Protein interaction network topology uncovers melanogenesis regulatory network components within functional genomics datasets.	Ho	2010	1	10.1186/1752-0509-4-84	True	[18445637, 16988431, 16094371, 18836191, 19564846, 16990807, 18854154, 12859616, 15383650, 16899407, 17878918, 17952075, 19057677, 14681466, 16381927, 18300252, 19259413, 19625303, 17353930, 10592173, 11484199, 8630503, 15322542, 12086670, 18039926, 16493586, 15201217, 19403618, 14659090, 15289333, 13679851, 17083486, 11841550, 7544443, 7540859, 11407477, 7490466, 9614180, 19002873, 10352228, 145…
169	11917018	An efficient algorithm for large-scale detection of protein families.	Enright		1	10.1093/nar/30.7.1575	True	[11125068, 10967327, 10866208, 9790834, 10329133, 181273, 11063778, 4593308, 8987458, 8706840, 10731134, 9254694, 8804822, 7574483, 9359093, 9381171, 10573422, 8235550, 10427000, 9322026, 10592242, 9399865, 10871267, 11125040, 11237011, 11178275, 11236999, 9246642, 11428892, 11472996, 10779499, 7265238, 11691927, 11222266, 10966457, 7855435, 9278513, 9918945, 11120681, 11590107, 11125043, 1059224…
170	18300252	An integrated approach to inferring gene-disease associations in humans.	Radivojac		1	10.1002/prot.21989	True	[12006977, 12385992, 14611661, 16685651, 17020920, 16845011, 16680138, 16404398, 17344885, 10866211, 12493905, 15716906, 9159160, 11237009, 11782551, 15181176, 16504025, 17502601, 15766383, 16954137, 10612823, 10802651, 17094253, 16611749, 17992743, 17646288, 12463868, 15608167, 14525934, 15657099, 16189514, 16169070, 8743704, 6582470, 14691223, 8090708, 11093259, 12910457, 14579347, 9783223, 163…
172	15297299	GO::TermFinder--open source software for accessing Gene Ontology information and finding significantly enriched Gene Ontology terms associated with a list of genes.	Boyle	2004	1	10.1093/bioinformatics/bth456	True	[14990455, 10802651, 14668247, 12724301, 12824416, 12620386, 12140549, 11829497, 12431279, 9843569, 12702209]
174	10809012	Dynamics of sparsely connected networks of excitatory and inhibitory spiking neurons.	Brunel		1	10.1023/a:1008925309027	True	[9965739, 8815919, 9143444, 8974733, 8875938, 9580271, 8792223, 7854418, 6357356, 8888612, 7823151, 9962697, 7624307, 9671302, 10085424, 9698348, 8782110, 10490941, 9671303, 1589772, 9960738, 10055496, 9697862, 8939866, 8792237, 1763072]
175	32142648	Systematic Integration of Structural and Functional Data into Multi-scale Models of Mouse Primary Visual Cortex.	Billeh	2020	1	10.1016/j.neuron.2020.01.040	True	[]
176	26451489	Reconstruction and Simulation of Neocortical Microcircuitry.	Markram		1	10.1016/j.cell.2015.09.029	True	[]
177	26500529	An algorithm to predict the connectome of neural microcircuits.	Reimann	2015	1	10.3389/fncom.2015.00120	True	[12815241, 18982124, 7054394, 12364518, 2813381, 25137065, 11316341, 15483599, 20833533, 10506085, 15514700, 7965856, 25426033, 19805321, 10562343, 16793907, 11826166, 21435562, 17548800, 10634775, 10664098, 22991468, 19005470, 12813147, 19693029, 15927687, 15630093, 15044524, 16107588, 16107588, 22072665, 11486089, 17267569, 14708003, 16924105, 17124287, 12967922, 9147328, 26451489, 15378039, 20…
178	30335761	A multi-scale layer-resolved spiking network model of resting-state dynamics in macaque visual cortical areas.	Schmidt	2018	1	10.1371/journal.pcbi.1006359	True	[20110506, 15616136, 22579264, 3373273, 25609625, 26980663, 18509031, 17476267, 17704812, 24598530, 11121074, 25205811, 25556836, 15537811, 19500669, 19497858, 21511044, 22399758, 24389385, 28138530, 9751656, 10195184, 12351737, 21045004, 29019321, 17964242, 17610826, 25346682, 23293600, 23010748, 18292226, 26325661, 29143946, 23203991, 28146554, 24486852, 9345546, 22371613, 28890688, 23197737, 1…
179	28559808	Constructing Neuronal Network Models in Massively Parallel Environments.	Ippen	2017	1	10.3389/fninf.2017.00030	True	[10809012, 22994683, 19194529, 18783918, 19198667, 27437579, 26441628, 23129998, 22574658, 22291636, 25346682, 22153380, 16732488, 17444756, 15969917, 25926788, 23203991, 21151370, 23442172, 23133368, 26325661, 24672470]
180	35471541	Bringing Anatomical Information into Neuronal Network Models.	van Albada		1	10.1007/978-3-030-89439-9_9	True	[2723733, 23531697, 18779570, 21390290, 31352123, 23788795, 32732281, 25265066, 28412442, 22232597, 25682754, 31806491, 3793985, 27479655, 9373019, 8130344, 3295998, 175886, 29187640, 26427642, 25062666, 32142648, 34323690, 19787067, 11316341, 22826696, 26037056, 7689225, 24789776, 24550771, 30118266, 31156416, 31626774, 15339643, 20798050, 31270481, 9931268, 10862703, 32895567, 18802437, 1551470…
181	31270481	Whole-animal connectomes of both Caenorhabditis elegans sexes.	Cook	2019	1	10.1038/s41586-019-1352-7	True	[22462104, 8805, 22837521, 1986064, 23332749, 23925239, 21390124, 21390125, 26232230, 27018655, 25896325, 26880545, 28432786, 28796202, 30726702, 24867217, 27921996, 21304930, 16537428, 27780051, 26659722, 15382697, 15689400, 28195191, 10066248, 26705699, 10683178, 25913400, 28244369, 21502536, 18389066, 26478179, 11287956, 16099833, 29709211, 23577128, 21593334, 25438941, 28117661, 28684604, 271…
182	25439284	The human cerebellum: a review of physiologic neuroanatomy.	Roostaei	2014	1	10.1016/j.ncl.2014.07.013	True	[]
183	15456817	A quantitative map of the circuit of cat primary visual cortex.	Binzegger		1	10.1523/JNEUROSCI.1400-04.2004	True	[8006222, 9100134, 9722089, 7814682, 8006220, 8006221, 3385494, 12626013, 6411777, 3968234, 3960119, 2475947, 10910102, 9161986, 490198, 11494255, 10862703, 9498163, 2748019, 1804981, 7204642, 2016413, 103938, 6655085, 4086666, 3029625, 6705874, 3005016, 3584561, 4398774, 10573419, 10399943, 6132585, 1159112, 552600, 6188819, 2746337, 10554991, 489798, 9742175, 1493219, 14449617, 14283058, 397310…
184	25838038	Beyond Columnar Organization: Cell Type- and Target Layer-Specific Principles of Horizontal Axon Projection Patterns in Rat Vibrissal Cortex.	Narayanan	2015	1	10.1093/cercor/bhv053	True	[2298933, 15456817, 9045738, 13872421, 12949232, 12181281, 11790815, 19279254, 19151698, 17227858, 23812718, 880995, 17317752, 24323305, 15217339, 25426033, 23284282, 17656622, 15496491, 23195880, 10562343, 16793907, 2937, 6188819, 552600, 7695894, 22106174, 3146670, 14403679, 1723093, 20428163, 8260811, 8245216, 18650305, 15976081, 19186171, 8113445, 10884314, 14724202, 16429124, 24101458, 20534…
185	28528964	Inhibitory interneurons and their circuit motifs in the many layers of the barrel cortex.	Feldmeyer	2017	1	10.1016/j.neuroscience.2017.05.027	True	[]
186	16682332	Autapses.	Ikeda		1	10.1016/j.cub.2006.03.085	True	[]
187	26232230	Saturated Reconstruction of a Volume of Neocortex.	Kasthuri		1	10.1016/j.cell.2015.06.054	True	[]
188	24094111	A predictive network model of cerebral cortical connectivity based on a distance rule.	Ercsey-Ravasz	2013	1	10.1016/j.neuron.2013.07.036	True	[21068269, 23293600, 10521342, 9373019, 17079517, 18784304, 19325892, 2358548, 22498897, 8158278, 22230636, 11969583, 14722353, 10758121, 15217337, 11988166, 23551922, 21521609, 23257185, 1822724, 16150631, 19400723, 22308319, 22586406, 22325208, 18597554, 23029538, 20956290, 17548818, 9510383, 11502398, 16848638, 23603347, 21632947, 12796510, 11239440, 21782932, 14512617, 21045004, 23010748, 234…
189	29143946	Multi-scale account of the network structure of macaque visual cortex.	Schmidt	2017	1	10.1007/s00429-017-1554-4	True	[21795539, 12143395, 17728438, 17924520, 23293600, 25682754, 3793985, 27479655, 9373019, 15869709, 1583161, 23177956, 25556836, 25460074, 1330121, 25642171, 28256558, 15456817, 2358548, 10809012, 22826696, 21264302, 26037056, 26048951, 23960207, 2453534, 21385835, 4964696, 22090476, 7112954, 22399758, 19497858, 10441237, 8408755, 11549620, 27335406, 15217339, 16467563, 10974092, 11125016, 2134727…
190	21383177	A synaptic organizing principle for cortical neuronal groups.	Perin	2011	1	10.1073/pnas.1016051108	True	[13453608, 10624941, 4998337, 10643472, 592884, 4352227, 7054394, 6953413, 9898407, 7931545, 14584571, 925522, 195211, 11127835, 12183393, 12815243, 12626012, 15539397, 15843627, 15729343, 17099707, 17124287, 19151698, 7689225, 18341986, 20463002, 15260960, 9276177, 15737062, 15630093, 15935485, 15483599, 15339643, 16924105, 8752273, 8985014, 8779718, 8564805, 18275283, 11570997, 10966623, 810777…
191	21917809	Dense, unspecific connectivity of neocortical parvalbumin-positive interneurons: a canonical microcircuit for inhibition?	Packer		1	10.1523/JNEUROSCI.3131-11.2011	True	[16881073, 9334308, 18568015, 1330121, 21390124, 8159242, 7689225, 15509747, 115087, 20700495, 10862703, 15514700, 15217339, 21435562, 19506708, 12213962, 12813147, 17515899, 15044524, 21076426, 20826316, 7064663, 20980594, 9560274, 18650330, 17965719, 19865171, 19692606, 10737806, 10195160, 20826315, 17314309, 9161987, 18982117, 8910198, 12183393, 11884355, 17329205, 19876404, 19950390, 16222228…
192	10664098	A quantitative analysis of the local connectivity between pyramidal neurons in layers 2/3 of the rat visual cortex.	Hellwig		1	10.1007/PL00007964	True	[]
193	17420172	Local potential connectivity in cat primary visual cortex.	Stepanyants	2007	1	10.1093/cercor/bhm027	True	[]
194	17989290	Stereotypical bouton clustering of individual neurons in cat primary visual cortex.	Binzegger		1	10.1523/JNEUROSCI.3753-07.2007	True	[8006222, 8408757, 8006220, 15456817, 15238439, 1322982, 9045738, 2913064, 15217339, 1804981, 7638624, 9492206, 4086666, 6705874, 8744437, 3584561, 552600, 6188819, 489798, 16855096, 4974881, 3973101, 2703555, 1542406, 4067011, 3803491, 9373017, 11239440, 8040365, 3758263, 8490320, 8248133, 9177768, 3068702, 6481629, 7063863, 6306066, 7119173, 15940994, 1377236]
195	20685378	A modeler's view on the spatial structure of intrinsic horizontal connectivity in the neocortex.	Voges	2010	1	10.1016/j.pneurobio.2010.05.001	True	[]
196	20884721	From neural arbors to daisies.	Muir	2010	1	10.1093/cercor/bhq184	True	[8408757, 12351737, 12143395, 16871526, 17989290, 12195429, 9045738, 1722134, 2913064, 2464827, 2081821, 17072837, 2329372, 6307356, 11861172, 2484948, 2463054, 15217339, 8670648, 8384221, 8415654, 6187901, 12815253, 8744437, 8670668, 6132585, 552600, 6188819, 2746337, 12473082, 6267472, 14403680, 6296333, 1723093, 1698827, 2703555, 1542406, 14512617, 1092736, 8113445, 8040365, 12815246, 6193514,…
197	19866352	Models of cortical networks with long-range patchy projections.	Voges	2009	1	10.1007/s10827-009-0193-z	True	[9623998, 9045738, 15145086, 16855096, 16090506, 18369416, 10995842, 1896085, 14995855, 11258382, 12647228, 8490320, 11226668, 17420172, 15046877, 19568923, 11598490, 18480283, 7929891, 16357338, 12466210, 8410182, 10664098, 15319512, 17079517, 10591212, 19909813, 17072837, 15288892, 18044999, 12750902, 1822727, 8408757, 2746337, 8978474, 18439141, 11135257, 15339643, 2329372, 10758121, 17521282,…
198	9045738	Orientation selectivity and the arrangement of horizontal connections in tree shrew striate cortex.	Bosking		1	10.1523/JNEUROSCI.17-06-02112.1997	True	[7521250, 1715826, 8408757, 1322982, 12106157, 1896085, 8410182, 8254372, 8447091, 1528860, 1632964, 552600, 6188819, 2746337, 3785405, 8182427, 4436709, 14449617, 7419743, 7419744, 5050179, 7576633, 1542406, 8124514, 7850026, 6209365, 8248133, 1380396, 3856241, 2437263, 1709953, 6954508, 4085603, 8410181, 8506641, 7063863, 3701413, 8558249, 7546734]
199	21478872	Functional specificity of local synaptic connections in neocortical networks.	Ko	2011	1	10.1038/nature09880	True	[17293862, 19706480, 9176952, 9176953, 20554834, 11754844, 18802437]
200	26138975	PRESYNAPTIC NETWORKS. Single-cell-initiated monosynaptic tracing reveals layer-specific cortical network modules.	Wertz		1	10.1126/science.aab1687	True	[]
201	27018655	Anatomy and function of an excitatory network in the visual cortex.	Lee	2016	1	10.1038/nature17192	True	[24201278, 21478872, 23933750, 23933748, 26138975, 18650330, 20826316, 21390124, 21765421, 22196337, 22196338, 22171051, 23292681, 25652823, 26502263, 19376822, 15737062, 15729343, 25137065, 11970869, 17099707, 26500529, 26232230, 26618907, 2769375, 11687814, 9768841, 10409387, 22841307, 21459148, 20407583, 19898485, 19160515, 24139817, 3988983, 3429306, 8524394, 24162850, 7658365, 2332787, 31991…
202	31206020	Spatiotemporal ontogeny of brain wiring.	Goulas	2019	1	10.1126/sciadv.aav9694	True	[5318481, 24695228, 23010748, 21129968, 26216962, 27026480, 23505455, 16848638, 25368200, 25035063, 27497948, 7869111, 24094111, 22467830, 26427642, 19435708, 28610804, 3295998, 6735915, 21264302, 19190637, 25540237, 29187640, 25233316, 23028117, 8895455, 25866397, 29739890, 21232611, 22001222, 27666386, 28405356, 8815900, 25422426, 19819337]
203	15737062	Highly nonrandom features of synaptic connectivity in local cortical circuits.	Song	2005	1	10.1371/journal.pbio.0030068	True	[22462104, 15514700, 12466210, 15056678, 11754844, 9147328, 8752273, 8985014, 9276177, 12183393, 12813147, 359497, 2102598, 14449617, 7477347, 8893005, 10196530, 1666655, 10862703, 8627359, 10521342, 11258382, 9623998, 11988575, 12399590, 15001784, 14985762, 11741855, 8144742, 8386756, 10234015, 11486089, 15574204, 8120587, 12202830, 12427822, 15339654, 7608761, 14671309, 4044915, 10562343, 10570…
204	21151783	Modular and hierarchically modular organization of brain networks.	Meunier	2010	1	10.3389/fnins.2010.00200	True	[17274684, 16399673, 20562860, 21031030, 17079517, 18784304, 20421990, 19460447, 21128784, 19190637, 15218136, 18438867, 20366507, 18267952, 18451861, 9826734, 20615936, 19658772, 19412534, 18830955, 17971320, 15729348, 15447530, 18597554, 17204824, 20581686, 19381298, 10703046, 19826610, 20725523, 16848638, 20514144, 16174729, 11690461, 19949480, 19027073, 18818769, 16723398, 14995526, 15944704,…
205	17079517	Small-world brain networks.	Bassett		1	10.1177/1073858406293182	True	[]
206	27655008	Small-World Brain Networks Revisited.	Bassett	2016	1	10.1177/1073858416667720	True	[16399673, 26113811, 23531697, 25180308, 12144443, 15007165, 20850551, 17079517, 19564605, 18784304, 20421990, 17159150, 22008374, 23214579, 25703651, 21502525, 24086116, 17358375, 26427642, 27468904, 23085279, 22195066, 19460447, 19190637, 22498897, 21128784, 18267952, 23005798, 22745498, 24094111, 21518910, 1822724, 21368038, 26772314, 24320616, 21602497, 21414925, 21829437, 27287487, 26487684,…
207	19221032	The fractions of short- and long-range connections in the visual cortex.	Stepanyants	2009	1	10.1073/pnas.0810390106	True	[17420172, 15456817, 2746337, 2329372, 1542406, 9742175, 12815245, 15880111, 15935485, 9147328, 18982117, 3968234, 3803491, 3584561, 8006220, 9161986, 6633861, 9153131, 14686899, 12177215, 9335420, 12466210, 11970869, 4985058, 6614508, 8006221, 9530491, 4772422, 10910102, 7472426, 8915675, 11017176, 3885829, 2288084, 8158236, 8439740, 15365664, 20635, 16429124, 9813324, 9801388, 6411777, 3005016,…
208	26325661	Scalability of Asynchronous Networks Is Limited by One-to-One Mapping between Effective Connectivity and Correlations.	van Albada	2015	1	10.1371/journal.pcbi.1004490	True	[23129998, 21618053, 24910593, 25346682, 20110507, 23133368, 24453955, 1316954, 15537811, 18292226, 9108946, 17110776, 22994683, 1498186, 10365959, 10917531, 4966457, 3749885, 11353014, 23961987, 19168074, 4292792, 2723733, 19812340, 16625187, 21459839, 9395398, 7845462, 11735965, 8022482, 12816564, 17444756, 22153380, 17686438, 9962363, 9698348, 19842988, 9698348, 22432952, 16485986, 21625580, 2…
209	8930855	ModelDB: an environment for running and storing computational models and their results applied to neuroscience.	Peterson		1	10.1136/jamia.1996.97084512	True	[8750386, 6055351, 5710539, 836920, 303337, 487165, 7605074, 3601072, 2714879, 2232865, 7507612, 7938529, 3856892]
210	27629590	Twenty years of ModelDB and beyond: building essential modeling tools for the future of neuroscience.	McDougal	2016	1	10.1007/s10827-016-0623-7	True	[20300644, 16552417, 26447712, 17728438, 19226510, 16050036, 17301175, 0, 0, 25592419, 23722210, 21191368, 8792231, 15701239, 20585541, 22557965, 15218350, 12991237, 23661744, 18244602, 26232230, 0, 16381960, 18658182, 8684467, 14691239, 22649994, 25121208, 25896640, 26175684, 27046845, 10223520, 22177032, 20725509, 10579606, 23680237, 8930855, 5710539, 8463821, 487165, 26523124, 25404913, 911930…
211	31201122	Open Source Brain: A Collaborative Resource for Visualizing, Analyzing, Simulating, and Developing Standardized Models of Neurons and Circuits.	Gleeson	2019	1	10.1016/j.neuron.2019.05.019	True	[28858618, 23524393, 27809997, 28858615, 17728438, 7760112, 28009257, 25123311, 18619514, 16014787, 10809012, 27617444, 9821633, 25309419, 30201843, 29061964, 19194529, 13175199, 10591212, 29200477, 31025934, 26796534, 28542156, 24155715, 19431309, 28581480, 29256863, 17442244, 20585541, 19115011, 27609885, 27382147, 21829333, 23925239, 17023649, 12991237, 21765421, 12611808, 23661744, 18244602, …
214	19194529	PyNN: A Common Interface for Neuronal Network Simulators.	Davison	2009	1	10.3389/neuro.11.011.2008	True	[16014787, 17629781, 17873374, 19198667, 17442244, 19115011, 9248061, 19198661, 18244602, 9560274, 15969917, 19129924, 16291952]
215	17444756	Spike-timing-dependent plasticity in balanced random networks.	Morrison		1	10.1162/neco.2007.19.6.1437	True	[]
216	27303272	Automatic Generation of Connectivity for Large-Scale Neuronal Network Models through Structural Plasticity.	Diaz-Pier	2016	1	10.3389/fnana.2016.00057	True	[24744727, 24130472, 10862703, 16543134, 18769680, 24709593, 22366334, 13829103, 23129998, 16261181, 19693029, 18758460, 25346682, 15969917, 23203991, 12183393, 22245355, 20005827]
217	34722870	Sustainable computational science: the ReScience initiative.	Rougier	2017	1	10.7717/peerj-cs.142	True	[27225100, 26191404, 16060722, 26726926, 28270761, 33954258, 26315443, 27708327, 24204232, 32704456, 25798104, 23536713, 24715981, 24415924]
218	30618696	Reproducible Neural Network Simulations: Statistical Methods for Model Validation on the Level of Network Activity Data.	Gutzen	2018	1	10.3389/fninf.2018.00090	True	[8791593, 27736873, 29633986, 19194529, 7512629, 8417010, 25964757, 20585541, 20011141, 26313605, 18244602, 15484883, 16378515, 11127834, 30127428, 23001062, 21270780, 18572196, 26451489, 27046845, 27225764, 19662159, 19692598, 30123121, 4292792, 19529888, 23203991, 29651582, 28596729, 26500503, 26500529, 20110507, 30050415, 12088235, 23781198, 27635225, 29143946, 26651659, 9570816, 14629869, 182…
219	30123121	Reproducing Polychronization: A Guide to Maximizing the Reproducibility of Spiking Network Models.	Pauli	2018	1	10.3389/fninf.2018.00046	True	[28781753, 31201122, 22675527, 12736341, 9472491, 15484883, 16378515, 22908215, 18491160, 17134317, 19662159, 29403370, 28596729, 34722870, 28074777, 10966623, 25798104, 24167487, 30534066]
220	4645210	Autapses in neocortex cerebri: synapses between a pyramidal cell's axon and its own dendrites.	Van der Loos		1	10.1016/0006-8993(72)90189-8	True	[]
221	20140265	Visualizing neuronal network connectivity with connectivity pattern tables.	Nordlie	2010	1	10.3389/neuro.11.039.2009	True	[15456817, 19632814, 11331389, 17873374, 10862703, 19194529, 15217339, 19198667, 1822724, 12020077, 18701690, 15537811, 19662159, 10355908, 10667981, 9671678, 18246064]
222	10592015	Exact digital simulation of time-invariant linear systems with applications to neuronal modeling.	Rotter		1	10.1007/s004220050570	True	[]
223	22437992	The connection-set algebra--a novel formalism for the representation of connectivity structure in neuronal network models.	Djurfeldt		1	10.1007/s12021-012-9146-1	True	[11545699, 12183393, 17873374, 17162614, 20857234, 18533821, 20585541, 18982117, 3367210, 15456817, 18974793, 17989290, 19662159]
224	32092054	The SONATA data format for efficient description of large-scale network models.	Dai	2020	1	10.1371/journal.pcbi.1007696	True	[31209381, 26612957, 26232230, 27018655, 23010748, 24695228, 30382198, 31844315, 27809997, 27810006, 27382147, 27810003, 27809996, 27810005, 31121126, 19115011, 19129924, 30534067, 17442244, 19194529, 31025934, 31201122, 30071069, 25309419, 20585541, 26585711, 9821633, 22437592, 24600386, 27326542, 31611781, 27486397, 27225100, 27252173, 30419013, 32142648, 26451489, 29459718, 29459723, 27617444,…
225	9877024	Large neural network simulations on multiple hardware platforms.	Hammarlund		1	10.1023/a:1008893429695	True	[1283406, 8105036, 12991237, 6698635, 1486127]
226	26740369	GeNN: a code generation framework for accelerated brain simulations.	Yavuz	2016	1	10.1038/srep18854	True	[19194529, 20585541, 9248061, 20011141, 23067314, 19615853, 17297480, 20857234, 17052155, 26283957, 21415925, 18244602, 16320081, 12005888, 15484883, 25309418, 23140422]
227	19198667	PyNEST: A Convenient Interface to the NEST Simulator.	Eppler	2009	1	10.3389/neuro.11.012.2008	True	[10809012, 19194529, 19115011, 12611808, 18491160, 15969917, 19662159]
228	9248061	The NEURON simulation environment.	Hines		1	10.1162/neco.1997.9.6.1179	True	[]
229	19115011	Brian: a simulator for spiking neural networks in python.	Goodman	2008	1	10.3389/neuro.11.005.2008	True	[17629781, 17873374, 11545699, 15218350, 18491160, 17134317, 10966623, 9012851, 16291952]
230	19129924	PyMOOSE: Interoperable Scripting in Python for MOOSE.	Ray	2008	1	10.3389/neuro.11.006.2008	True	[15548210, 9888852, 12169734, 3841014, 17873374, 0, 17873371, 0, 11545699, 0, 12611808, 16333295, 7608762, 3841013, 0]
231	24431999	Nengo: a Python tool for building large-scale functional brain models.	Bekolay	2014	1	10.3389/fninf.2013.00048	True	[18684591, 15482072, 19352443, 15714269, 19194529, 18783918, 14622200, 22056418, 15901399, 23197532, 24709593, 19198667, 3749885, 20011141, 21779243, 19198661, 16873662, 21980334, 16429124, 19543450, 8792227, 16597721, 22319465]
232	24795620	Efficient generation of connectivity in neuronal networks from simulator-independent descriptions.	Djurfeldt	2014	1	10.3389/fninf.2014.00043	True	[22994683, 19194529, 22437992, 19198667, 23129998, 19662159]
233	14525070	Connectivity distribution of spatial networks.	Herrmann	2003	1	10.1103/PhysRevE.68.026128	True	[]
234	21222148	Topologically invariant macroscopic statistics in balanced networks of conductance-based integrate-and-fire neurons.	Yger	2011	1	10.1007/s10827-010-0310-z	True	[20110507, 19568923, 18417631, 10664098, 19779556, 9924031, 17610811, 12590820, 15814797, 10399943, 8182427, 6188819, 1941071, 9143444, 19778515, 18987967, 18957223, 8022482, 17415629, 19194529, 9698348, 17143280, 12775756, 18044999, 15142958, 18552841, 17610820, 19029885, 19036953, 10639398, 18352234, 8939866, 10200189, 16090506, 19210171, 12750902, 8791593, 18439141, 18946532, 7605074, 17700699…
235	6188819	Clustered intrinsic connections in cat visual cortex.	Gilbert		1	10.1523/JNEUROSCI.03-05-01116.1983	True	[]
236	8408757	Cortical hierarchy reflected in the organization of intrinsic connections in macaque monkey visual cortex.	Amir		1	10.1002/cne.903340103	True	[]
237	8490320	Comparison of intrinsic connectivity in different areas of macaque monkey cerebral cortex.	Lund		1	10.1093/cercor/3.2.148	True	[]
238	19662159	Towards reproducible descriptions of neuronal network models.	Nordlie	2009	1	10.1371/journal.pcbi.1000456	True	[10592015, 10809012, 8890314, 16481565, 12020077, 10750832, 18292226, 9797947, 9143442, 15665876, 10933233, 14695891, 9671678, 16291952, 17913988, 12586908, 17917124, 18259695, 18473189, 18946742, 3045969, 17873374, 17629781, 19194529, 16701318, 15208717, 19166272, 19151076, 19380314, 18516226, 15218350, 11545699, 16738549, 16082367, 16267266, 16465147, 18439141, 12463342, 9472491, 17134317, 1865…
240	18516226	Why are computational neuroscience and systems biology so separate?	De Schutter	2008	1	10.1371/journal.pcbi.1000078	True	[15319516, 16389299, 15808354, 3045969, 17408582, 16118023, 11872829, 12991237, 17968583, 16933979, 17458557, 17968680, 14435979, 14490041, 2185863, 13378521, 13467230, 25286477, 4424185, 521942, 176000, 5145723, 199854, 226213, 2714879, 4148886, 5387046, 13729365, 4663624, 4859215, 9784121, 9740045, 11701654, 17040977, 11258382, 12075021, 12399590, 14534187, 15319512, 14627634, 8815919, 9698348,…
241	26906504	Efficient codes and balanced networks.	Denève		1	10.1038/nn.4243	True	[23727451, 20188652, 21231716, 21709677, 9143444, 26621426, 12951566, 16993780, 19477157, 15660108, 18376400, 7812147, 23172139, 26906501, 20826315, 6279540, 17478724, 19628023, 16158064, 21835349, 20559387, 18004384, 18215425, 20596024, 25843405, 16641233, 23178974, 12748642, 24945778, 25043046, 9698348, 22722855, 14999047, 25874674, 21435562, 22017986, 18400169, 12597863, 21390124, 19249282, 23…
242	29875620	Performance Comparison of the Digital Neuromorphic Hardware SpiNNaker and the Neural Network Simulation Software NEST for a Full-Scale Cortical Microcircuit Model.	van Albada	2018	1	10.3389/fnins.2018.00291	True	[11598490, 27694992, 12949232, 27617444, 22994683, 19194529, 27797828, 21031031, 24058330, 21837455, 21390261, 22723358, 28559808, 29503613, 27683540, 27092061, 29379430, 25346682, 12646132, 17162614, 12136268, 26451489, 29377800, 17444756, 15969917, 17134317, 9215725, 23203991, 25972778, 10592015, 28422957, 22465805, 24910593, 16550391, 11069606, 9698348, 21779240, 23555237]
243	31865885	Real-time cortical simulation on neuromorphic hardware.	Rhodes	2019	1	10.1098/rsta.2019.0160	True	[21390261, 30034334, 23203991, 29875620, 30618570, 19194529, 30524220, 30971873, 22465805, 26740369, 25653580, 26106288, 10643431, 27683540]
245	30618570	GPUs Outperform Current HPC and Neuromorphic Solutions in Terms of Speed and Energy When Simulating a Highly-Connected Cortical Model.	Knight	2018	1	10.3389/fnins.2018.00941	True	[9852584, 17883345, 23067314, 10809012, 10490941, 20098420, 27628934, 27148968, 19194529, 26778950, 30418919, 25653580, 21031031, 24106475, 17220510, 29503613, 27683540, 27092061, 16077159, 8985014, 25104385, 29535600, 28747883, 17444756, 18491160, 24896183, 29937723, 30123121, 23203991, 25972778, 6055351, 10592015, 25462637, 22465805, 24910593, 10966623, 24550820, 31941893, 26325661, 29875620, 8…
246	33967731	PyGeNN: A Python Library for GPU-Enhanced Neural Networks.	Knight	2021	1	10.3389/fninf.2021.659005	True	[24569488, 19194529, 19198667, 26751378, 33679358, 19198661, 26313605, 17970650, 18244602, 17220510, 30618570, 29535600, 30123121, 23203991, 31865885, 31429824, 31941893, 9696321, 26283957, 26740369]
247	33679358	Fast Simulations of Highly-Connected Spiking Cortical Models Using GPUs.	Golosio	2021	1	10.3389/fncom.2021.627620	True	[16014787, 23067314, 17629781, 10809012, 19115011, 21747754, 18244602, 30618570, 18491160, 19615853, 23203991, 10592015, 29875620, 32015543, 26283957, 29692702, 26740369]
248	34411272	NetPyNE Implementation and Scaling of the Potjans-Diesmann Cortical Microcircuit Model.	Romaro		1	10.1162/neco_a_01400	True	[25642171, 28009257, 15456817, 27736873, 10809012, 15218136, 27617444, 22249416, 20098420, 19805318, 29305647, 31025934, 27797828, 27797828, 21829219, 15218350, 29694883, 28487644, 27557104, 24298253, 30042670, 27378922, 7545011, 23203991, 22232598, 19914188, 29143946, 28146554, 28422957, 23203991, 26523124, 2754479, 23133368, 12183393, 26325661, 9698348, 24324628, 15843627]
249	22787446	Complex dynamics in recurrent cortical networks based on spatially realistic connectivities.	Voges	2012	1	10.3389/fncom.2012.00041	True	[9143444, 17010705, 15456817, 17989290, 9924031, 10809012, 12611969, 17072837, 15046877, 15339643, 21170073, 14995855, 12951566, 20110506, 10664098, 12813147, 7578475, 19866351, 1542406, 17415629, 17321039, 20490645, 19568923, 15014109, 18044999, 18480283, 20725095, 12815246, 12750902, 12626627, 20110507, 21556129, 16090506, 15737062, 17420172, 19221032, 18439141, 16855096, 9698348, 19909813, 198…
250	1542406	Cellular organization of reciprocal patchy networks in layer III of cat visual cortex (area 17).	Kisvárday		1	10.1016/0306-4522(92)90050-c	True	[]
251	31025934	NetPyNE, a tool for data-driven multiscale modeling of brain circuits.	Dura-Bernal	2019	1	10.7554/eLife.44494	True	[16848639, 28362877, 27809997, 20436481, 28860088, 22593070, 19352443, 28009257, 24709598, 28422010, 9888852, 22595786, 25309419, 30201843, 24550771, 26906500, 30283241, 25151264, 19489002, 19194529, 19249335, 26903796, 29200477, 11698650, 28791333, 24012010, 25071540, 17442244, 20585541, 31201122, 11826077, 19115011, 29459718, 30071069, 25622573, 18214662, 22121345, 10905805, 23303952, 18244602,…
252	11496923	NEURON: a tool for neuroscientists.	Hines		1	10.1177/107385840100700207	True	[]
254	25926788	Python in neuroscience.	Muller	2015	1	10.3389/fninf.2015.00011	True	[24368902, 19352443, 19562085, 19194529, 20198154, 22437992, 24795620, 19506707, 20198149, 19198667, 19333376, 19521545, 24600386, 20011141, 19115011, 19352444, 20582270, 19212459, 19198661, 24478690, 20730105, 19242557, 19225577, 24474916, 19543450, 19198666, 24273510, 19129924, 24634654, 19169350, 19198646, 19352442, 19543449, 19050754, 19623245, 19543432, 19169361]
255	16965174	Scientific software development is not an oxymoron.	Baxter		1	10.1371/journal.pcbi.0020087	True	[15734552, 16103907, 16322762, 16371982, 16511469, 16445125, 15993813, 16428806, 15608262, 15608260, 12352992, 16398930, 15461798]
256	34764188	NEST Desktop, an Educational Application for Neuroscience.	Spreizer	2021	1	10.1523/ENEURO.0274-21.2021	True	[24431999, 17629781, 10809012, 32556879, 30201843, 30967769, 27628934, 23599479, 28321440, 31025934, 31121126, 19198667, 27774062, 17442244, 31201122, 9248061, 22685429, 24478635, 23781198, 30467469, 8423479, 28775687, 24399966, 8939866]
257	11258382	Exploring complex networks.	Strogatz		1	10.1038/35065725	True	[]
259	11960884	The minicolumn hypothesis in neuroscience.	Buxhoeveden		1	10.1093/brain/awf110	True	[]
260	12235359	Fast synaptic inhibition promotes synchronized gamma oscillations in hippocampal interneuron networks.	Bartos	2002	1	10.1073/pnas.192233099	True	[10677026, 11483997, 7972135, 11253355, 7823151, 9749733, 7854418, 8792237, 8782110, 8815919, 9580271, 9877022, 10869419, 11306622, 11717382, 10935920, 11826085, 12031531, 9671302, 11069606, 10791841, 9306400, 12177202, 10634782, 9248061, 7472426, 11606279, 10908596, 11850513, 11516404, 11516403, 11389476, 10436076, 9208867, 11734656, 11423653, 9763458, 11790809, 11144364, 8857537, 9448319]
261	25970348	Computational modeling of seizure dynamics using coupled neuronal networks: factors shaping epileptiform activity.	Naze	2015	1	10.1371/journal.pcbi.1004209	True	[15816939, 10999527, 18457889, 12028360, 9787013, 15525801, 16280462, 12005890, 14641563, 24919973, 16763023, 19083088, 24671540, 15100722, 18439402, 21270780, 19008942, 15056684, 19169801, 17053996, 21677171, 25679555, 25378166, 9924914, 17362270, 19228963, 8828581, 16488380, 16357637, 22718546, 2988992, 6481633, 10712466, 11501625, 16886201, 21917812, 10706990, 15737406, 17006900, 15172762, 245…
262	29263361	Supervised learning in spiking neural networks with FORCE training.	Nicola	2017	1	10.1038/s41467-017-01827-3	True	[19709635, 26906501, 27309381, 24244113, 26180189, 23197532, 7548314, 12433288, 16310350, 7863330, 8939866, 24561997, 26230679, 15218350, 17155583, 20596024, 12214232, 20972420, 15659602, 11095533, 1262540, 18006749, 17828259, 25913405, 10531452, 25942552, 22722855, 3885827, 10884326, 27506786, 17182906, 11832222, 10209231, 16149082, 15900483, 19489117, 23522038, 7670840, 27174984, 18772431, 2186…
263	30242050	Emergence of Binocular Disparity Selectivity through Hebbian Learning.	Chauhan	2018	1	10.1523/JNEUROSCI.1259-18.2018	True	[12163540, 10444685, 12048943, 8367493, 9852584, 22719243, 24492596, 26238697, 28178266, 12061504, 17341130, 18275283, 8217934, 8987756, 25164671, 11283310, 7112954, 12424321, 16908495, 6631731, 1464764, 10816307, 8871243, 17705683, 19216819, 21642976, 18292344, 28502662, 12736341, 27196696, 16167773, 12237401, 11014668, 14449617, 26381837, 3437332, 19020501, 9698332, 8658595, 21423495, 16604068,…
264	23577130	Spiking neurons in a hierarchical self-organizing map model can learn to develop spatial and temporal properties of entorhinal grid cells and hippocampal place cells.	Pilly	2013	1	10.1371/journal.pone.0060599	True	[7088155, 1345945, 15526193, 5124915, 18971467, 20920796, 21789250, 15965463, 1261644, 8632799, 16703944, 10985276, 19657030, 16858394, 16675704, 19021257, 23222610, 16145693, 17162463, 17222533, 18528856, 20357069, 21136517, 2303851, 11539168, 15673682, 22288394, 23055909, 22904012, 8429124, 7843307, 20558721, 20558720, 19370545, 974165, 12853372, 17731884, 7886458, 9247264, 12673250, 7545231, 1…
265	24990919	Fluctuations in oscillation frequency control spike timing and coordinate neural networks.	Cohen		1	10.1523/JNEUROSCI.0261-14.2014	True	[20181583, 6160974, 10859358, 12575957, 16054257, 17556752, 16087448, 16014787, 23049827, 21715631, 8840227, 24389385, 16973878, 9877022, 23954489, 23451201, 18356081, 15102499, 11976050, 17696606, 19115011, 21653861, 21829333, 9248061, 18636100, 18244602, 23283318, 12388612, 12937421, 16033324, 4183367, 14627634, 17517438, 23236202, 9276174, 19163548, 20826318, 23664617, 16413209, 9163371, 17266…
266	17696295	Does abnormal spinal reciprocal inhibition lead to co-contraction of antagonist motor units? A modeling study.	Cutsuridis		1	10.1142/S0129065707001160	True	[]
267	26514163	A Computational Model of Major Depression: the Role of Glutamate Dysfunction on Cingulo-Frontal Network Dynamics.	Ramirez-Mahaluf		1	10.1093/cercor/bhv249	True	[22484571, 10757248, 2430334, 10530512, 11144363, 10404405, 2768563, 19651106, 15152041, 1410086, 10686270, 20637804, 1550881, 11958786, 10435197, 22414813, 12611969, 10827444, 22565235, 26408865, 16230605, 8941963, 24591198, 1546118, 17553704, 22745498, 11386983, 21123555, 10848573, 16162922, 18458261, 7895011, 21731066, 17765933, 16481440, 14705729, 12468016, 9126739, 19339493, 22658708, 177048…
268	29256863	Paradoxical response reversal of top-down modulation in cortical circuits with three interneuron types.	Garcia Del Molino	2017	1	10.7554/eLife.29742	True	[16226582, 23060193, 29656873, 24630718, 10636933, 26774694, 27382147, 26898778, 26961109, 26612957, 22681686, 24429630, 28985566, 27798631, 22878719, 24097044, 28487644, 28500299, 26740531, 25460072, 25309409, 26106301, 11826034, 14602818, 20188652, 19477158, 27552056, 23817549, 27719761, 25374359, 10195160, 21154909, 24185423, 26402602, 9151754, 14742867, 14647382, 27649374, 29414069]
269	24671178	Deep belief networks learn context dependent behavior.	Raudies	2014	1	10.1371/journal.pone.0093250	True	[8941957, 10027284, 11283309, 17460087, 19824768, 23325238, 11418860, 12736235, 16015622, 19494143, 16102240, 15858166, 17979198, 16764513, 19778516, 20435006, 17412951, 7624455, 18648498, 19129935]
270	19499317	Self-sustained asynchronous irregular states and Up-Down states in thalamic, cortical and thalamocortical networks of nonlinear integrate-and-fire neurons.	Destexhe	2009	1	10.1007/s10827-009-0164-4	True	[17874106, 1354387, 8283204, 12951566, 10634897, 8392750, 8340807, 7287931, 7823167, 9463458, 11073868, 18982119, 6168669, 14684865, 8350127, 17025725, 18023562, 12466210, 14506309, 18044999, 8814619, 1691879, 9811903, 6174701, 16014785, 10200189, 8848173, 19210171, 8350126, 3059497, 4009242, 10038433, 7540670, 8847413, 2808770, 9703513, 9497424, 16908406, 12748641, 19011929, 4087044, 7263953, 74…
271	28701481	Place and Grid Cells in a Loop: Implications for Memory Function and Spatial Coding.	Rennó-Costa	2017	1	10.1523/JNEUROSCI.3490-16.2017	True	[14985509, 27572056, 24613417, 23334581, 24853939, 20505108, 9034860, 24485517, 26247860, 20445029, 23334580, 18007022, 19515918, 19515917, 26711115, 17322902, 17696288, 27609885, 15965463, 25437546, 2760687, 10985276, 19615456, 6953413, 21964339, 21527713, 26176924, 22557948, 20558721, 18007018, 15272123, 16242413, 16040709, 17303747, 23852116, 16858394, 2231426, 19874793, 26050036, 27282394, 36…
272	28460009	The Endogenous Stress Hormone CRH Modulates Excitatory Transmission and Network Physiology in Hippocampus.	Gunn		1	10.1093/cercor/bhx103	True	[6603658, 2687721, 26275935, 18541912, 11978854, 3026567, 2687720, 26135716, 25306895, 26404711, 22514519, 11549728, 15496472, 15183503, 10754504, 18337421, 26402844, 20615973, 26961163, 15738957, 23843535, 10758117, 23220399, 18239030, 9522363, 1623169, 19339973, 24274737, 7704423, 12042880, 18599766, 21094222, 23882180, 12522161, 8955567, 19401723, 10513602, 12807984, 22386641, 17290796, 150553…
273	29074575	Assessing the Role of Inhibition in Stabilizing Neocortical Networks Requires Large-Scale Perturbation of the Inhibitory Population.	Sadeh	2017	1	10.1523/JNEUROSCI.0963-17.2017	True	[28858618, 23663149, 23422677, 22243754, 7760112, 15456817, 19632814, 21390124, 25137065, 9045738, 21503145, 6324016, 16116447, 16014787, 10809012, 12761368, 10561820, 12612051, 25652823, 337161, 12951566, 17610826, 9744894, 21435562, 3005016, 18958197, 12662807, 23172139, 17375185, 10664098, 21765421, 12813147, 6953413, 26313598, 28689982, 21478872, 25600372, 15014109, 18044999, 19186171, 225143…
274	28924628	A recurrent neural model for proto-object based contour integration and figure-ground segregation.	Hu	2017	1	10.1007/s10827-017-0659-3	True	[16003889, 9045738, 15235606, 24811385, 24085849, 17442769, 19146243, 19146262, 6240521, 8014611, 18796607, 8447091, 2746337, 11248002, 2922061, 8036093, 9243966, 16785255, 27807174, 19281963, 12467584, 16410356, 9723617, 11689021, 22465265, 17368500, 17546748, 12106363, 7869121, 9501251, 23220579, 9798008, 18255036, 9573412, 25926461, 9870971, 21502489, 8158264, 9364071, 12426571, 24101495, 9468…
275	24089483	Mechanisms for stable, robust, and adaptive development of orientation maps in the primary visual cortex.	Stevens		1	10.1523/JNEUROSCI.1037-13.2013	True	[14762157, 18184570, 10938316, 21559067, 12467594, 8823941, 6288434, 7054394, 5482506, 1151843, 1494950, 1322982, 3713842, 16306397, 9045738, 10097413, 11421465, 22108672, 12427863, 9482934, 10684893, 8254372, 8815923, 9482936, 1112924, 9438851, 14657257, 11181978, 6512690, 2304536, 8935959, 17881536, 10580730, 17408583, 9364727, 2132846, 9283830, 17964247, 20543823, 1675266, 17046691, 17046688, …
276	20065495	Experimental and simulation studies on the mechanisms of levetiracetam-mediated inhibition of delayed-rectifier potassium current (KV3.1): contribution to the firing of action potentials.	Huang		1		True	[]
277	30482949	Motor primitives in space and time via targeted gain modulation in cortical networks.	Stroud	2018	1	10.1038/s41593-018-0276-0	True	[19139417, 10845069, 22722855, 23725001, 21835350, 21040842, 29398358, 25851506, 26075643, 24945778, 23871744, 28951322, 12194875, 23040802, 10939327, 19759902, 18400958, 25716868, 25232107, 21325515, 1331674, 11048720, 25912883, 20866644, 30013188, 1903542, 20573887, 23146969, 28230528, 25731172, 19709635, 28137969, 26220660, 29203897, 27940870, 30413692, 7790836, 28595054, 22432952, 23272922, 2…
278	11873842	The role of intra-thalamic and thalamocortical circuits in action selection.	Humphries		1		True	[]
279	28970502	Distance-dependent inhibition facilitates focality of gamma oscillations in the dentate gyrus.	Strüber	2017	1	10.1038/s41467-017-00936-3	True	[15218136, 10436076, 19400723, 23523593, 8466179, 24746420, 7823151, 19924214, 24607232, 19038224, 24768692, 26996084, 19477157, 16141320, 25716860, 21865453, 25679780, 20826318, 11319243, 17180162, 19396159, 21068319, 23010933, 7477292, 8915675, 25583495, 12546825, 11826085, 17555828, 17532059, 19778503, 14523073, 17303747, 24333053, 27692065, 12235359, 7472426, 11717382, 21154913, 16387643, 881…
280	16764509	An oscillatory neural model of multiple object tracking.	Kazanovich		1	10.1162/neco.2006.18.6.1413	True	[]
281	32198159	Shunting Inhibition Improves Synchronization in Heterogeneous Inhibitory Interneuronal Networks with Type 1 Excitability Whereas Hyperpolarizing Inhibition Is Better for Type 2 Excitability.	Tikidji-Hamburyan	2020	1	10.1523/ENEURO.0464-19.2020	True	[19658733, 19386918, 17180162, 19659455, 27424950, 24746420, 19323993, 23596411, 7823151, 8528474, 15046877, 16973878, 9877022, 7477292, 9219929, 19924214, 9870957, 31071085, 22275859, 11164732, 10561420, 21248789, 24155715, 1252577, 23717194, 10662841, 30570751, 15317837, 17696606, 21068319, 15483131, 9248061, 16991796, 13003922, 19965717, 21368047, 31275096, 22864613, 24607232, 25316340, 278963…
282	27798631	Parallel processing by cortical inhibition enables context-dependent behavior.	Kuchibhotla	2016	1	10.1038/nn.4436	True	[14583754, 19363491, 24742467, 24908492, 24906217, 22158104, 24630718, 20188652, 22308415, 17321757, 26119749, 24719107, 26074005, 4625421, 13658956, 24747575, 26586181, 19628023, 14647382, 1922775, 10938316, 3711980, 25897875, 18004384, 25874674, 23975100, 8855336, 9497289, 26317475, 24097352, 23439124, 24558155, 19305402, 21154909, 24429630, 25043046, 9703513, 7688162, 18579081, 23178974, 20559…
283	23536713	Interaction between cognitive and motor cortico-basal ganglia loops during decision making: a computational study.	Guthrie	2013	1	10.1152/jn.00026.2013	True	[]
284	18431616	Odor supported place cell model and goal navigation in rodents.	Kulvicius	2008	1	10.1007/s10827-008-0090-x	True	[11007302, 15384552, 7388694, 17486102, 15140925, 7550613, 9882023, 14585999, 2388081, 3735168, 11508724, 10399928, 2789700, 12968182, 15098724, 15037644, 8576691, 10706212, 17195112, 11918209, 15965463, 10536098, 10985276, 7286118, 16262675, 14513868, 12699326, 10442407, 7891125, 9658061, 16077159, 8623003, 10467581, 9819328, 10512581, 7874233, 7472463, 6628596, 16858394, 6471907, 7996172, 36122…
285	29786160	Aberrant learning in Parkinson's disease: A neurocomputational study on bradykinesia.	Ursino	2018	1	10.1111/ejn.13960	True	[]
286	16571765	Competition between feedback loops underlies normal and pathological dynamics in the basal ganglia.	Leblois		1	10.1523/JNEUROSCI.5050-05.2006	True	[10700253, 2479133, 3085570, 1915708, 11387049, 11741019, 9636117, 8261116, 2402638, 7983515, 10460267, 10923985, 10712496, 11960681, 9421175, 1884172, 11157088, 11052221, 1695403, 10413327, 1695404, 3995318, 638780, 8809796, 8697231, 3359286, 1486949, 12040070, 10905810, 10899013, 11417052, 11417053, 9336716, 11040381, 10893428, 7679223, 9952421, 6587342, 9108220, 15496658, 7884483, 8822379, 146…
287	30930752	Toward a Biologically Plausible Model of LGN-V1 Pathways Based on Efficient Coding.	Lian	2019	1	10.3389/fncir.2019.00013	True	[14762157, 22876235, 8254372, 3357015, 8637573, 17408583, 3193169, 9801388, 14625553, 14403679, 14449617, 4966457, 19412529, 17067787, 21217765, 18084287, 3437332, 3437330, 3760256, 27018655, 15711543, 1313492, 8637596, 9425546, 28532362, 17053994, 12091567, 18439138, 825621, 16889482, 7095050, 8890259, 3559701, 10643431, 6311355, 26741374, 21438687, 16980966, 19203427, 24009491, 22046123]
288	22075724	Inhibitory plasticity balances excitation and inhibition in sensory pathways and memory networks.	Vogels	2011	1	10.1126/science.1211095	True	[]
289	15718474	Flexible control of mutual inhibition: a neural model of two-interval discrimination.	Machens		1	10.1126/science.1104171	True	[]
290	8815919	Gamma oscillation by synaptic inhibition in a hippocampal interneuronal network model.	Wang		1	10.1523/JNEUROSCI.16-20-06402.1996	True	[7925807, 9903143, 7823151, 8528474, 31141873, 7488853, 6357356, 2542471, 2031188, 8697231, 13704760, 7807198, 8627375, 8717487, 8974733, 12991237, 7596429, 1636094, 7937997, 2215928, 3612227, 1992481, 1661324, 2999347, 8836204, 1608977, 1357584, 4834220, 7242919, 2986532, 7472426, 7605074, 8395591, 8350274, 8782110, 8792237, 8298079, 8389430, 7777551, 7700354, 7854418, 8576856]
291	30279653	Optimal Localist and Distributed Coding of Spatiotemporal Spike Patterns Through STDP and Coincidence Detection.	Masquelier	2018	1	10.3389/fncom.2018.00074	True	[6279540, 19159155, 29100738, 22719243, 26617496, 21723114, 16622699, 26906504, 24722397, 19833951, 22046113, 12736341, 16474393, 21653861, 15218350, 23087641, 16272124, 22496526, 23340243, 20837521, 29328958, 23843522, 19668702, 8658595, 26079753, 26017442, 23444270, 28668487, 18167538, 19718815, 17305422, 26907675, 29993898, 23633941, 21227277, 23043727, 21423503, 21573200, 20063978, 18262826, …
292	16352416	A hybrid generative and predictive model of the motor cortex.	Weber	2005	1	10.1016/j.neunet.2005.10.004	True	[]
293	30315147	Alleviating catastrophic forgetting using context-dependent gating and synaptic stabilization.	Masse	2018	1	10.1073/pnas.1803839115	True	[12850432, 11520928, 19523814, 9620690, 19946265, 19946267, 31909397, 28292907, 25822789, 24411729, 28728021, 11584308, 17270740, 11283309, 27798631, 19363491, 9377276, 21502525, 29990101]
294	27751233	Continuous lateral oscillations as a core mechanism for taxis in <i>Drosophila</i> larvae.	Wystrach	2016	1	10.7554/eLife.15504	True	[16269360, 19171076, 25535794, 20577637, 22940472, 25959962, 16857884, 18581182, 11416918, 1281350, 26600460, 23409242, 23447663, 17754740, 16332533, 25945916, 15582377, 22245808, 20407585, 22169055, 24592220, 21863008, 20966250, 25942453, 17498969, 19403805, 20881110, 24043822, 20730480, 25550513, 22524610, 19837040, 18614033, 21858019, 21106688, 26263051, 16237184, 18157126, 20335462, 8757786, …
295	28138530	Feedforward and feedback frequency-dependent interactions in a large-scale laminar network of the primate cortex.	Mejias	2016	1	10.1126/sciadv.1601335	True	[1822724, 23983048, 25205811, 21690410, 25556836, 26777277, 20664082, 21045004, 24179228, 23010748, 23479610, 20802856, 15703230, 20826318, 23283318, 23159599, 16887192, 21119777, 15456817, 4332108, 9143444, 12611969, 12183393, 2922061, 19874794, 20463210, 21532743, 24742427, 10862703, 19129386, 6502220, 23203991, 26832438, 26439530, 12106217, 12540901, 21689605, 22325208, 11483997, 26447583, 233…
296	25737547	Modeling memory consolidation during posttraining periods in cerebellovestibular learning.	Yamazaki	2015	1	10.1073/pnas.1413798112	True	[2648961, 5784296, 6784658, 307977, 6803651, 16135754, 16458438, 21911037, 21677179, 10436067, 17967048, 17616795, 24849355, 21482355, 20797538, 19578381, 10460239, 20133605, 24916287, 11496109, 16815336, 16807323, 21092864, 20957149, 20510859, 15044532, 12086647, 20686596, 24916290, 24367076, 24367085, 12466440, 22438912, 23434303, 20674618, 16290273, 16700627, 11319554, 15217344, 22895474, 2491…
297	23431402	The mechanism of saccade motor pattern generation investigated by a large-scale spiking neuron model of the superior colliculus.	Morén	2013	1	10.1371/journal.pone.0057134	True	[16555070, 3559673, 18596188, 16343730, 18491166, 18940273, 12611992, 15010497, 3537225, 11960679, 18458891, 15601732, 10444674, 7666141, 10718751, 10085368, 10482780, 12843290, 7666142, 10899209, 9705470, 12037180, 19494139, 9535970, 19710376, 10758133, 17537904, 18553075, 10848560, 11826037, 10893428, 19213919, 9463418, 9497401, 9497438, 16672648, 16672297, 18753320, 115091, 3972033, 9772249, 1…
298	27649374	A dendritic disinhibitory circuit mechanism for pathway-specific gating.	Yang	2016	1	10.1038/ncomms12815	True	[15378039, 26612957, 27225074, 23661763, 23817549, 24097044, 25104383, 24630718, 14742867, 24429630, 25542276, 26143660, 23708967, 24097352, 22366760, 20980594, 20670837, 19305402, 12670427, 23841837, 19151697, 24412418, 24904169, 25576663, 25728691, 21435562, 24201281, 24440415, 10749211, 22719240, 17329212, 10754503, 25626167, 23565076, 22357758, 17065442, 16436619, 22246433, 26098758, 22075724…
299	18683856	Psychometric perspectives on diagnostic systems.	Borsboom		1	10.1002/jclp.20503	True	[]
300	2283588	An alternative "description of personality": the big-five factor structure.	Goldberg		1	10.1037//0022-3514.59.6.1216	True	[]
301	23537483	Network analysis: an integrative approach to the structure of psychopathology.	Borsboom		1	10.1146/annurev-clinpsy-050212-185608	True	[]
302	26370099	The application of a network approach to Health-Related Quality of Life (HRQoL): introducing a new method for assessing HRQoL in healthy adults and cancer patients.	Kossakowski	2015	1	10.1007/s11136-015-1127-z	True	[10937327, 19758242, 16047498, 1593914, 17563173, 8656720, 18070259, 9161114, 9290306, 25599937, 17014305, 20584369, 9817123, 9817107, 11124729, 8142947, 9817133, 1285753, 8450681, 18683856, 18079126, 15007165, 26834510, 9817134, 25761415]
303	8346326	The problem of equivalent models in applications of covariance structure analysis.	MacCallum		1	10.1037/0033-2909.114.1.185	True	[]
304	27398019	Regularized Structural Equation Modeling.	Jacobucci	2016	1	10.1080/10705511.2016.1154793	True	[10733860, 26741976, 11778682, 26782258, 21132082, 26741203, 16250105, 3816341, 6509005, 26610247, 22962886, 22962886, 26168108, 25080868, 24297435, 21506947]
305	27165690	A Network Approach to Psychosis: Pathways Between Childhood Trauma and Psychotic Symptoms.	Isvoranu	2016	1	10.1093/schbul/sbw055	True	[16223421, 18953148, 12689431, 26156083, 25852621, 24587318, 23942140, 22093641, 23537483, 20584369, 20860872, 14756612, 25730514, 25149176, 26458184, 26561400, 16051353, 10543857, 14674957, 22496540, 23954148, 25065372, 24562491, 19375070, 22112927, 17222489, 10824654, 19700006, 3616518, 22419500, 12615092, 19758699, 18079126, 25082149, 15007165, 26834510, 17586579, 16880026, 21508437, 21545450,…
306	22561579	Post-hoc selection of dynamic causal models.	Rosa	2012	1	10.1016/j.jneumeth.2012.04.013	True	[9408041, 9621908, 17884582, 9344826, 17055746, 21459150, 12948688, 21182971, 10988040, 19360734, 19013532, 19000769, 21864690, 15219588, 21094663, 17426386, 18565765, 19914382, 20064637, 19596072]
307	25082149	A new method for constructing networks from binary data.	van Borkulo	2014	1	10.1038/srep05918	True	[24319492, 21562557, 18683856, 23537483, 20584369, 17014305, 16646851, 18079126, 18441000, 10521342, 9623998, 8733206, 18763692, 15007165, 22553107, 8864145, 14618550, 20808728]
308	1593914	The MOS 36-item short-form health survey (SF-36). I. Conceptual framework and item selection.	Ware		1		True	[]
309	9781409	Los Cinco Grandes across cultures and ethnic groups: multitrait multimethod analyses of the Big Five in Spanish and English.	Benet-Martínez		1	10.1037//0022-3514.75.3.729	True	[]
310	22732562	Group search algorithm recovers effective connectivity maps for individuals in homogeneous and heterogeneous samples.	Gates	2012	1	10.1016/j.neuroimage.2012.06.026	True	[]
311	25761415	Bayesian inference for low-rank Ising networks.	Marsman	2015	1	10.1038/srep09050	True	[20584369, 17014305, 22499653, 22357698, 23958376, 25082149]
312	22905077	A SPARSE CONDITIONAL GAUSSIAN GRAPHICAL MODEL FOR ANALYSIS OF GENETICAL GENOMICS DATA.	Yin		1	10.1214/11-AOAS494	True	[15781693, 15659551, 12413821, 17931418, 12454648, 21643444, 18079126, 19880382, 16542225, 16783633, 21132082, 16326758, 18245846, 21218138, 19881892, 24963268, 12646919, 16646851, 15920529, 21071413, 12413400, 19343105, 15237224]
313	25622929	OpenMx 2.0: Extended Structural Equation and Statistical Modeling.	Neale	2015	1	10.1007/s11336-014-9435-8	True	[2320703, 25601849, 26742002, 26741172, 17195976, 6509005, 27065479, 9950734]
314	2320703	Comparative fit indexes in structural models.	Bentler		1	10.1037/0033-2909.107.2.238	True	[]
315	25730514	From loss to loneliness: The relationship between bereavement and depressive symptoms.	Fried	2015	1	10.1037/abn0000028	True	[]
316	20584369	Comorbidity: a network perspective.	Cramer		1	10.1017/S0140525X09991567	True	[]
317	26479706	Toward a formalized account of attitudes: The Causal Attitude Network (CAN) model.	Dalege	2015	1	10.1037/a0039802	True	[]
318	26561400	Association of Symptom Network Structure With the Course of [corrected] Depression.	van Borkulo		1	10.1001/jamapsychiatry.2015.2079	True	[]
319	27179124	A Network Approach to Environmental Impact in Psychotic Disorder: Brief Theoretical Framework.	Isvoranu	2016	1	10.1093/schbul/sbw049	True	[24315522, 22584864, 21068828, 23537483, 22461484, 26561400, 9740814, 25804288]
320	2671337	Five robust trait dimensions: development, stability, and utility.	Digman		1	10.1111/j.1467-6494.1989.tb00480.x	True	[]
321	9145021	Personality trait structure as a human universal.	McCrae		1	10.1037//0003-066x.52.5.509	True	[]
322	24313568	Exploratory structural equation modeling: an integration of the best features of exploratory and confirmatory factor analysis.	Marsh	2013	1	10.1146/annurev-clinpsy-032813-153700	True	[]
323	22114671	The small world of psychopathology.	Borsboom	2011	1	10.1371/journal.pone.0027407	True	[15939839, 17617468, 15653938, 8279933, 9801724, 10618018, 17121688, 17682658, 18683856, 18976138, 9496627, 12500858, 17898343, 20584369, 9623998, 18446219, 15600695, 11005838, 16849187, 10530634, 18047766, 15856718, 12415317, 16300747, 19626023, 19812666, 19360091, 16171410, 20860872, 12747522, 15482073]
324	8427480	The structure of phenotypic personality traits.	Goldberg		1	10.1037//0003-066x.48.1.26	True	[]
325	17014305	A dynamical model of general intelligence: the positive manifold of intelligence by mutualism.	van der Maas		1	10.1037/0033-295X.113.4.842	True	[]
326	28259554	A Network Neuroscience of Human Learning: Potential to Inform Quantitative Theories of Brain and Behavior.	Bassett	2017	1	10.1016/j.tics.2017.01.010	True	[21502525, 24000273, 24200920, 24709606, 22078504, 26806627, 26494275, 26269633, 25163787, 12718863, 12052909, 26608540, 17079517, 19190637, 21128784, 17159150, 27373349, 21497128, 26102287, 27188829, 25849586, 22723359, 26818126, 27150677, 25703651, 23214579, 24483409, 24954730, 25803596, 27209150, 21738455, 23416451, 9623998, 16723398, 20421990, 19494774, 17900977, 23643999, 21605688, 22432952,…
328	32411695	SDN2GO: An Integrated Deep Learning Model for Protein Function Prediction.	Cai	2020	1	10.3389/fbioe.2020.00391	True	[9254694, 26555596, 10802651, 18957448, 27237738, 20003500, 26873929, 25348405, 30395287, 32065211, 22139910, 18591194, 23630983, 23514582, 18940856, 22595236, 24451626, 10592278, 15539450, 31350877, 29028931, 31299595, 31157855, 31187588, 21571095, 10688178, 18811934, 31073595, 23353650, 7020376, 31089211, 11101803, 25750595, 25352553, 31137222, 31801264, 30886627, 25549265, 31106361, 29522145, …
329	18451861	Hierarchical structure and the prediction of missing links in networks.	Clauset		1	10.1038/nature06830	True	[]
330	29097661	GRAFENE: Graphlet-based alignment-free network approach integrates 3D structural and sequence (residue order) data to improve protein structural comparison.	Faisal	2017	1	10.1038/s41598-017-14411-y	True	[10802651, 18037900, 25428369, 24443377, 25348408, 9847200, 7723011, 16565950, 18811946, 15987894, 17242029, 18506576, 18364395, 18004789, 22817892, 18923675, 24392935, 8377180, 8506262, 22323224, 24629187, 19481444, 8819165, 20457744, 15849316, 14534198, 19557139, 21210730, 25810431, 28073757, 22721996, 18178566, 19054790, 18230190, 20375453, 21244715, 24554629, 15284103, 17237089, 24594900, 260…
331	28735708	Brain and Social Networks: Fundamental Building Blocks of Human Experience.	Falk	2017	1	10.1016/j.tics.2017.06.009	True	[9623998, 28208339, 26864452, 26590161, 17383854, 28294446, 22355712, 15032759, 19628855, 27743374, 26610181, 26713863, 26216985, 26740914, 27636845, 27791105, 27373349, 26516612, 21152069, 28259554, 28465434, 20725096, 19135405, 24572235, 26578288, 10771277, 21702802, 12807406, 22221820, 20660768, 25267658, 9740757, 23282056, 20333306, 20368648, 17652652, 19056788, 25952354, 22361089, 7777651, 1…
332	34039967	Structure-based protein function prediction using graph convolutional networks.	Gligorijević	2021	1	10.1038/s41467-021-23303-9	True	[30398656, 25391399, 27899584, 9889159, 15095989, 10802651, 10592255, 27899662, 18287689, 28104891, 31484923, 29788355, 31278630, 24573470, 31525409, 31348870, 31942072, 10592235, 24271400, 30304483, 31051039, 11932249, 26139634, 18613947, 22641853, 23353650, 27604469, 31744546, 18613946, 27561554, 18613948, 27889536, 29868758, 31005579, 28056090, 29028931, 26017442, 28575181, 29740518, 28696688,…
333	29028931	DeepGO: predicting protein functions from sequence and interactions using a deep ontology-aware classifier.	Kulmanov		1	10.1093/bioinformatics/btx624	True	[26213851, 28449114, 9254694, 10802651, 27237738, 26519399, 23813009, 27708008, 27561554, 26139634, 21784873, 27899635, 21873635, 28387809, 26277418, 26582926, 22595236, 24244144, 24344053, 21571095, 19594883, 23353650, 17353930, 20401950, 25352553, 24788263, 28056090, 22641853, 26301843]
334	28351973	Model of brain activation predicts the neural collective influence map of the brain.	Morone	2017	1	10.1073/pnas.1620808114	True	[16723398, 8197179, 8725958, 11164022, 11994752, 19190637, 24621482, 20393559, 22308319, 17553419, 25186238, 24231140, 12555104, 26131931, 10935628, 18650336, 16625187, 25122335]
335	32742675	Network-based protein structural classification.	Newaz	2020	1	10.1098/rsos.191461	True	[15029827, 19473879, 17135200, 7723011, 29097661, 20377887, 28039166, 8481825, 9254694, 10493868, 22198341, 30668845, 28961795, 17242029, 18004789, 26634993, 22199383, 20371498, 1522587, 22369665, 15284103, 20457744, 15849316, 20078397, 24443377, 23437146, 18808707, 25966480, 26335556, 31304389, 10592235, 18704933, 20507547, 19557139, 23140471, 18670040, 22336388, 10195279, 24304899, 25619996, 17…
336	27829360	Disease gene prioritization by integrating tissue-specific molecular networks using a robust multi-network model.	Ni	2016	1	10.1186/s12859-016-1317-x	True	[12610532, 21164525, 22751426, 26072493, 26099491, 27586503, 20215462, 18463613, 19010805, 23650495, 21685067, 20090828, 21977986, 17502601, 23028288, 23921638, 19357639, 23028291, 25915600, 19104045, 28698713, 20379172, 16493445, 15608251, 21824970, 16646834, 18704157, 16572319]
337	29382820	Similar neural responses predict friendship.	Parkinson	2018	1	10.1038/s41467-017-02722-7	True	[23150792, 22281599, 22184242, 17716828, 25838113, 20433629, 19469593, 23300385, 19708061, 22221820, 25244122, 24518415, 21245293, 25024208, 21677186, 15155064, 16003117, 22783174, 10845067, 16530430, 28099068, 21126178, 11994752, 22623534, 24936687, 20004608, 18408715, 22711416, 14744228, 22248573, 8812068, 10191169, 12467863, 21442013]
338	24655481	Improving protein function prediction using domain and protein complexes in PPI networks.	Peng	2014	1	10.1186/1752-0509-8-35	True	[9254694, 2156132, 14681378, 10592243, 14681400, 17223535, 15285902, 18591194, 17353930, 11101803, 11284008, 12740586, 22074332, 15961472, 14981259, 20122240, 16632496, 17570151, 18574858, 18048396, 21571095, 22084147, 19954509, 16108720, 19770263, 18816408, 12525261, 15944704, 16613608, 19486541, 15703479, 10592249, 10802651, 19095691, 22426491, 20733244, 23353650, 11752246, 16381927, 26355787, …
339	33254073	Rethinking brain-wide interactions through multi-region 'network of networks' models.	Perich	2020	1	10.1016/j.conb.2020.11.003	True	[22723368, 28843993, 22065951, 32445624, 31585331, 16116447, 30344047, 30770252, 24487233, 32792523, 19709635, 29415041, 29879384, 29203897, 31320220, 30664767, 30224673, 32782423, 23708144, 24201281, 24012010, 29114071, 32992244, 30553546, 16767089, 31776518, 29103613, 32946777, 32880371, 31699994, 28817581, 27618675, 28263301, 31230713, 27702892, 31857711, 19081241, 28595054, 25932978, 31907438…
340	28709313	Emergence of robustness in networks of networks.	Roth	2017	1	10.1103/PhysRevE.95.062308	True	[20393559, 25679654, 20867893, 22308319, 17553419, 26131931, 25432059]
342	27386539	Representing higher-order dependencies in networks.	Xu	2016	1	10.1126/sciadv.1600028	True	[14754264, 15600716, 15007165, 20167789, 11461356, 20086053, 15156914, 25109694, 25013937, 15797905, 18366700, 25248462, 24912174, 18216267, 20615936]
343	24686408	Revealing the hidden language of complex networks.	Yaveroğlu	2014	1	10.1038/srep04547	True	[21562557, 22552917, 12399590, 17237089, 23507984, 15001784, 15326338, 18757749, 15284103, 10521342, 19908370, 16971339, 17068079, 16003372, 15767579, 20823329, 23349212, 12935184, 19392026]
344	19954509	Inferring protein function by domain context similarities in protein-protein interaction networks.	Zhang	2009	1	10.1186/1471-2105-10-395	True	[16262681, 12634793, 16108720, 14980019, 12855458, 14981259, 15961472, 11101803, 11284008, 16632496, 12740586, 16613608, 12525261, 12538875, 14517352, 11694880, 12169552, 12169542, 11752321, 18039703, 9223186, 10802651, 14997569, 11327775, 14751964, 16207360, 16481337, 17999995]
345	30941889	DeepFunc: A Deep Learning Framework for Accurate Prediction of Protein Functions from Protein Sequences and Interactions.	Zhang	2019	1	10.1002/pmic.201900019	True	[]
346	25433232	A call for virtual experiments: accelerating the scientific process.	Cooper	2014	1	10.1016/j.pbiomolbio.2014.10.001	True	[]
347	25275523	A reappraisal of how to build modular, reusable models of biological systems.	Neal	2014	1	10.1371/journal.pcbi.1003849	True	[18477639, 18579471, 19380317, 20160009, 19578039, 19874625, 24078714, 19933161, 16381960, 22805979, 20601121, 22216106, 14759820, 17932057, 19007439, 14681407, 16697710]
349	25759811	Promoting Coordinated Development of Community-Based Information Standards for Modeling in Biology: The COMBINE Initiative.	Hucka	2015	1	10.3389/fbioe.2015.00019	True	[16381921, 25494900, 23900627, 24180668, 22027554, 20176582, 20829833, 15892872, 24911500, 20585541, 25754863, 14755292, 14755292, 12991237, 12611808, 22140103, 0, 22180826, 19668183, 20587024, 18688235, 24253973, 25411839, 22281772, 19908400, 10802651, 18817533, 22172142, 30117501, 21216774]
353	25494900	COMBINE archive and OMEX format: one file to share all information to reproduce a modeling project.	Bergmann	2014	1	10.1186/s12859-014-0369-z	True	[20093459, 24204232, 12611808, 11545699, 16333295, 21552546, 20176582, 22172142, 22027554, 21704062, 19380316, 19668183, 22581176, 24911500, 26528566, 23335018, 20587024, 21943917, 21235804, 22140103, 15454409, 11587765, 18606438, 23455439, 22817898, 24677161, 23843966, 24555116, 25276335]
354	20601121	Multiple ontologies in action: composite annotations for biosimulation models.	Gennari	2010	1	10.1016/j.jbi.2010.06.007	True	[17989687, 19955236, 16381960, 18658182, 12612642, 19854951, 19843607, 10802651, 10592173, 14759820, 18999003, 19956802, 19209710, 17111210, 16333295, 19933161, 19734151, 15955817, 18229704, 19564239, 15642100]
358	21216774	The Physiome Model Repository 2.	Yu	2011	1	10.1093/bioinformatics/btq723	True	[]
359	27051515	The Human Physiome: how standards, software and innovative service infrastructures are providing the building blocks to make it achievable.	Nickerson		1	10.1098/rsfs.2015.0103	True	[25759811, 26528556, 22670210, 25601911, 18606438, 18344258, 22172142, 23900627, 19380316, 26225259, 20829833, 12611808, 19668183, 24911500, 16333295, 25348405, 24270789, 10802651, 25428369, 14759820, 22102587, 24165050, 20738395, 25123746, 24825683, 26201948, 19863912, 21795407, 17363420, 1562165, 9342012, 17998073, 21574648, 24785371, 20813861, 25160254, 16160223, 25433232, 25610400, 21704062, …
360	25904997	Annotation-based feature extraction from sets of SBML models.	Alm	2015	1	10.1186/s13326-015-0014-4	True	[25759811, 12611808, 22027554, 20587024, 21216774, 15072998, 20701772, 10802651, 23180789, 25754863, 11312120, 10849002, 11005563, 21750195, 20585541, 23203881]
361	27742665	Notions of similarity for systems biology models.	Henkel		1	10.1093/bib/bbw090	True	[25645874, 24478728, 23011283, 12611808, 17932057, 22281772, 21216774, 20701772, 19933161, 24794929, 23393554, 19668183, 22027554, 22172142, 26490504, 19292901, 21235804, 14681372, 10802651, 19649320, 21772260, 24532766, 25182954, 16492685, 20823324, 12399590, 14512615, 18579569, 21704062, 26789753, 1831270, 17032683, 23721297, 27401413, 1833774, 25414348, 25754863, 25904997, 20055671, 22016404, …
362	22923304	Qualitative translation of relations from BioPAX to SBML qual.	Büchel	2012	1	10.1093/bioinformatics/bts508	True	[19638971, 22102576, 22027554, 20829833, 21697129, 17822394, 17032683, 12611808, 16381885, 16333295, 21028923, 18832364, 14573350, 21149340, 17132622, 16234320, 18024474]
363	20701772	Ranked retrieval of Computational Biology models.	Henkel	2010	1	10.1186/1471-2105-11-423	True	[20587024, 19364720, 26528569, 15072998, 18658182, 16333295, 18688244, 18078503, 10802651, 17932057, 20134080, 9847135, 10592173]
364	21772260	Retrieval, alignment, and clustering of computational models based on semantic annotations.	Schulz	2011	1	10.1038/msb.2011.41	True	[2231712, 10802651, 16381921, 11726920, 20739925, 17932057, 21417941, 10486968, 20823324, 14505407, 20701772, 18846089, 15634347, 8816754, 12611808, 14504397, 14734811, 19933161, 16381960, 16333295, 10548103, 10823939, 2983426, 12835272, 14744999, 11731503, 15072998, 15985496, 16642009, 16601728, 10977098, 17381346, 15982408]
365	25754863	Combining computational models, semantic annotations and simulation experiments in a graph database.	Henkel	2015	1	10.1093/database/bau130	True	[20587024, 21216774, 15072998, 15142756, 23721297, 10802651, 20701772, 21772260, 16333295, 21552546, 22180826, 23335018, 22172142, 12611808, 19668183, 20176582, 20829833, 20601121, 25276335, 20585541, 24180668, 25433232, 21704062, 19483092, 17932057, 22140103, 1831270, 19564239, 21878109, 22027554, 9256450, 25182954, 21835028, 20626923, 18472304, 24413672, 21697129]
366	22805979	Multiscale modeling and data integration in the virtual physiological rat project.	Beard	2012	1	10.1007/s10439-012-0611-7	True	[17566825, 18792943, 15545741, 16847461, 20354102, 21572020, 16020079, 22216106, 19964601, 22027554, 20176582, 14057108, 15831641, 18229704, 20601121, 22048662, 10851218, 3337223, 14681407, 12611808, 18423672, 17644825, 19933161, 19734151, 15142756, 19812666, 11446213, 19209710, 14759820, 19066216, 17459942, 15036180, 19578039, 22172142, 22102587]
367	26716837	Semantics-Based Composition of Integrated Cardiomyocyte Models Motivated by Real-World Use Cases.	Neal	2015	1	10.1371/journal.pone.0145621	True	[25275523, 20601121, 22805979, 12611808, 24555116, 19209710, 18344258, 17369410, 11720973, 15465866, 16339881, 20338848, 22216106, 24295137, 14759820, 15774030, 15693950, 14681407, 24270789, 23180789, 20626927, 25705192, 18234826, 22289386, 21772260, 20587024, 23735231]
369	27919219	STON: exploring biological pathways using the SBGN standard and graph databases.	Touré	2016	1	10.1186/s12859-016-1394-x	True	[19816451, 25759811, 19668183, 26528562, 22581176, 20628075, 23140568, 21527005, 27462371, 25520553, 25754863, 19917102, 19307239, 24135261, 26272981, 22979995, 25586491, 10592173, 22647208, 23832570, 26192618, 25123169]
371	21028923	Integrating BioPAX pathway knowledge with SBML models.	Ruebenacker		1	10.1049/iet-syb.2009.0007	True	[]
372	26696234	A Converter from the Systems Biology Markup Language to the Synthetic Biology Open Language.	Nguyen	2016	1	10.1021/acssynbio.5b00212	True	[]
374	27044654	The systems biology format converter.	Rodriguez	2016	1	10.1186/s12859-016-1000-2	True	[25645874, 25759811, 22140103, 12611808, 21697129, 18252737, 20829833, 18817533, 18651794, 19668183, 16381960, 16333295, 14597658]
376	21700675	KEGGtranslator: visualizing and converting the KEGG PATHWAY database to various formats.	Wrzodek	2011	1	10.1093/bioinformatics/btr377	True	[21697129, 18447902, 19307240, 10592173, 19814801, 16333295, 19307239]
377	26559508	Annotation of rule-based models with formal semantics to enable creation, analysis, reuse and visualization.	Misirli	2015	1	10.1093/bioinformatics/btv660	True	[10592255, 19045831, 21647530, 24123887, 20160009, 22027554, 22913808, 17932057, 20829833, 15892872, 19364720, 19399430, 17822394, 24911500, 12611808, 22140103, 23715988, 18077471, 19933161, 16333295, 19939940, 20587024, 19734151, 20626923, 23423320, 21447597, 21296753, 18688235, 19045830, 20935045, 24078714, 23977879, 15892874, 14600216, 19561017, 11483584, 21493655, 21216774]
378	21296753	Model annotation for synthetic biology: automating model to nucleotide sequence conversion.	Misirli	2011	1	10.1093/bioinformatics/btr048	True	[16330045, 16738572, 12447977, 18397118, 20160009, 19364720, 12432409, 6938957, 11955179, 12611808, 18996194, 19734151, 18658182, 18796402, 18579565, 16333295, 16612385, 17485427, 20453864, 20439753]
379	29992320	Identifying frequent patterns in biochemical reaction networks: a workflow.	Lambusch		1	10.1093/database/bay051	True	[20701772, 25414348, 26225232, 24324546, 23831062, 1831270, 10659856, 12611808, 26528564, 20587024, 21216774, 15072998, 27742665, 19479083, 14735121, 10935628, 22027554, 20055671, 22396487, 14681412, 14505407, 15262800, 25754863, 16333295, 26528561, 25904997, 22289386, 28804276, 21772260, 23721297, 26490504, 27401413, 26789753, 22979995]
380	16875881	Measures of semantic similarity and relatedness in the biomedical domain.	Pedersen	2006	1	10.1016/j.jbi.2006.06.004	True	[]
381	19649320	Semantic similarity in biomedical ontologies.	Pesquita	2009	1	10.1371/journal.pcbi.1000443	True	[14681407, 15262796, 17681495, 12835272, 12603061, 16776819, 15759617, 15927423, 15468759, 15901854, 16641319, 18221506, 17344234, 17044170, 17646340, 17090318, 15173114, 18680592, 15575967, 16729061, 17650343, 15491499, 18983678, 17784955, 17605807, 25664345, 16492685, 18460186, 18986551, 17932054, 16091147, 19025591, 16772267, 16729061, 17289301, 18070366, 17493290, 17181854, 15797909, 15657099…
382	20837160	An ontology-based measure to compute semantic similarity in biomedicine.	Batet	2010	1	10.1016/j.jbi.2010.09.002	True	[]
383	12835272	Investigating semantic similarity measures across the Gene Ontology: the relationship between sequence and annotation.	Lord		1	10.1093/bioinformatics/btg153	True	[]
384	25863278	The role of ontologies in biological and biomedical research: a functional perspective.	Hoehndorf	2015	1	10.1093/bib/bbv011	True	[10802651, 17989687, 22081220, 14728245, 16899495, 9865037, 14759820, 16160339, 15892872, 19919720, 20807438, 15993045, 15892874, 23161678, 21624159, 25584184, 25052702, 22541592, 22513129, 15383839, 20157492, 20505755, 25411634, 21873635, 22736877, 22566555, 19426459, 24194600, 19033274, 15980585, 23150036, 21347171, 20351849, 25157073, 16493445, 24967666, 18621671, 20087340, 22174296, 23046555,…
385	24267948	PAV ontology: provenance, authoring and versioning.	Ciccarese	2013	1	10.1186/2041-1480-4-37	True	[18583197, 23161681, 21044328, 21115458, 21624159, 22541592, 22683805, 21948594, 16381955, 23735196, 23640334]
386	27401413	COMODI: an ontology to characterise differences in versions of computational models in biology.	Scharm	2016	1	10.1186/s13326-016-0080-2	True	[25759811, 12611808, 26528557, 14970823, 20601121, 10802651, 17989687, 22139910, 23335018, 26490504, 20587024, 21216774, 22027554, 21672956, 17032683, 26528569, 25494900, 26160520, 15072998, 24267948]
387	26490504	An algorithm to detect and communicate the differences in computational models describing biological systems.	Scharm	2015	1	10.1093/bioinformatics/btv484	True	[20876290, 21704062, 18229704, 16646837, 20585541, 12611808, 21490004, 19933161, 17339612, 20587024, 20656902, 20093459, 21235804, 8126097, 22144613, 19292901, 24204232, 20109182, 26225259, 22172142, 23335018, 26160520, 21216774]
388	24180668	Path2Models: large-scale generation of computational models from biochemical pathway maps.	Büchel	2013	1	10.1186/1752-0509-7-116	True	[10592180, 10592173, 18832364, 15608231, 18651794, 22080510, 20587024, 18658182, 12611808, 19668183, 23831062, 19562197, 21204260, 5803332, 4588055, 20225868, 15246788, 4741704, 17626066, 18269749, 18468563, 26528568, 21483480, 22713172, 20057383, 18846089, 21029416, 21244678, 23455439, 23888127, 20570001, 21687783, 16333295, 21943907, 20829833, 22102587, 20738395, 19561017, 22095399, 23172809, 2…
389	29088127	SourceData: a semantic platform for curating and searching figures.	Liechti		1	10.1038/nmeth.4471	True	[22138575, 21216456, 25093074, 20823848, 24784848]
394	25348405	UniProt: a hub for protein information.		2014	1	10.1093/nar/gku989	True	[24622611, 17379688, 15044231, 23180798, 21556138, 24826896, 24906382, 8493092, 8869746, 24697329, 17144652, 22123736, 23180789, 22135291, 22096229, 25348399, 21082430, 24855949]
396	22140103	Identifiers.org and MIRIAM Registry: community resources to provide persistent identification.	Juty	2011	1	10.1093/nar/gkr1097	True	[18688244, 17989687, 16333295, 12611808, 18078503, 20587024, 18472304, 21097465]
397	17514510	A kinetic core model of the glucose-stimulated insulin secretion network of pancreatic beta cells.	Jiang	2007	1	10.1007/s00335-007-9011-y	True	[14734629, 16945388, 17590932, 17010168, 11481328, 8702800, 9974390, 16987885, 16399503, 16804088, 1156402, 11932446, 17052114, 16986274, 12110535, 9277370, 9575814, 9575813, 9519733, 4201777, 14722160, 12475781, 17029704, 8660314, 12032156, 16682421, 16912049, 15494407, 16317076, 7733279, 7437446, 11013117, 10918142, 1570017, 9113996, 12829470, 16849626, 15078855, 14962921]
398	26528558	The CellML Metadata Framework 2.0 Specification.	Cooling	2015	1	10.2390/biecoll-jib-2015-260	True	[]
399	19380315	CellML metadata standards, associated tools and repositories.	Beard		1	10.1098/rsta.2008.0310	True	[18350161, 19380316, 17693463, 18397118, 19380317, 15145806, 12611808, 16174871, 18078503, 16333295, 15142756, 18658182, 15345523, 18606438, 19380314, 18310619, 18672100, 11532905, 19216922, 17591785, 18617566]
400	22216106	Physical properties of biological entities: an introduction to the ontology of physics for biology.	Cook	2011	1	10.1371/journal.pone.0028708	True	[12991237, 4334846, 15142761, 18559316, 12618001, 17989686, 20520843, 17051306, 19483092, 15833128, 10802651, 19843607, 17932057, 16964349, 14728486, 15642099, 17118155, 20838431, 17270942, 17992742, 18229704, 4576440, 11459352, 12542691, 15853262, 15588029, 18543011, 19209710, 18999003, 20601121, 19964601]
401	24295137	Ontology of physics for biology: representing physical dependencies as a basis for biological processes.	Cook	2013	1	10.1186/2041-1480-4-41	True	[15853262, 22216106, 19964601, 22805979, 19209710, 20601121, 23735231, 21216774, 12611808, 20587024, 20829833, 19964203, 12612642, 18229704, 1095093, 9312268, 15892874, 17992742, 22027554]
402	14759820	A reference ontology for biomedical informatics: the Foundational Model of Anatomy.	Rosse		1	10.1016/j.jbi.2003.11.007	True	[]
403	22293552	Uberon, an integrative multi-species anatomy ontology.	Mungall	2012	1	10.1186/gb-2012-13-1-r5	True	[15679867, 14759820, 17991680, 18817563, 16381917, 15774030, 15043218, 18975148, 8130507, 19475726, 17911831, 18974854, 21146377, 15693950, 17984083, 20626927, 20547776, 17992749, 17142475, 18984617, 20200009, 15892874, 17961239, 14992502, 18047702, 17932057, 21208450, 21304938, 20973947, 20152934, 20519284, 22285560, 18282108, 18562673, 9144208, 20394064, 20064205, 18950739, 21343142, 20971987, …
404	28804276	Qualitative causal analyses of biosimulation models.	Neal	2016	1		True	[24295137, 22216106, 20601121, 22805979, 16381960, 21216774, 12611808, 26716837, 24555116, 17992742, 21127196]
405	29737976	Uniform resolution of compact identifiers for biomedical data.	Wimalaratne	2018	1	10.1038/sdata.2018.29	True	[26064558, 16014596, 27995896, 19622839, 21392183, 28546571, 28486464, 17989687, 23584831, 22139910, 20460452, 16507094, 18467421, 19483092, 21672956, 22404998, 28662064]
406	29737977	On the road to robust data citation.			1	10.1038/sdata.2018.95	True	[29737976, 29611844, 27604913]
407	15892874	Relations in biomedical ontologies.	Smith	2005	1	10.1186/gb-2005-6-5-r46	True	[18629143, 11483584, 15360852, 14728245, 14992505, 15759624, 15693950, 12603063, 15853262, 14759820, 11079977, 15360830, 12715281, 16329005, 15360859, 16342916]
409	26079347	JSBML 1.0: providing a smorgasbord of options to encode systems biology models.	Rodriguez	2015	1	10.1093/bioinformatics/btv341	True	[18252737, 18573813, 24321545, 22027554, 24068901, 25538939, 21697129, 24911500, 16434137, 12611808, 22367118, 20377909, 22877863, 22581176, 30117501, 22172142, 21700675]
410	25705192	OpenCOR: a modular and interoperable approach to computational biology.	Garny	2015	1	10.3389/fphys.2015.00026	True	[21762717, 22255626, 24555116, 25433232, 21878109, 21666112, 0, 18579471, 19380317, 12611808, 25759811, 22140103, 18078503, 20377909, 23516352, 19045830, 22692867, 25601911, 14716595, 22172142]
414	27899649	Protein Ontology (PRO): enhancing and scaling up the representation of protein entities.	Natale	2016	1	10.1093/nar/gkw1075	True	[11875127, 24270789, 26656494, 24213504, 25313161, 24951798, 18688235, 25399418, 26578592, 22037311, 26357075, 25833953, 26467479, 22140112, 24791905, 27377652, 25361970, 20935045, 23749465, 21082429, 15034147]
417	19734151	Saint: a lightweight integration environment for model annotation.	Lister	2009	1	10.1093/bioinformatics/btp523	True	[10802651, 18252737, 12611808, 18940858, 18078503, 16333295, 17118155, 18658182, 19144180, 19561017, 18045787]
418	26882475	ZBIT Bioinformatics Toolbox: A Web-Platform for Systems Biology and Expression Data Analysis.	Römer	2016	1	10.1371/journal.pone.0149263	True	[15131651, 10967323, 12432404, 23396756, 20738864, 25779921, 25183489, 12611808, 20829833, 25538939, 22923304, 24180668, 18447902, 22102587, 23847397, 19307240, 20587024, 25414348, 26476456, 22027554, 24349230, 24451626, 12520026, 15860560, 21757465, 25358623, 24535843, 24951946, 23257199, 20399889, 20041446, 16005536, 25338045, 9374036, 8456305, 18832364, 24321545, 22772946, 25196432, 25348405, …
419	17667951	Increased glycolytic flux as an outcome of whole-genome duplication in yeast.	Conant	2007	1	10.1038/msb4100170	True	[7867719, 9872061, 17086204, 2220073, 11404320, 10858662, 15780654, 10788368, 11947696, 9139918, 16962558, 9718721, 15557339, 18629096, 16169922, 12140322, 16555924, 16049495, 9278487, 12586695, 10449761, 10398601, 14611650, 17002497, 16817537, 12061961, 12459586, 9046092, 17248617, 6051883, 15381776, 4579683, 365531, 10888885, 14562095, 11169859, 15667318, 4148886, 3544735, 15004568, 14685272, 7…
420	15036180	Minimal haemodynamic system model including ventricular interaction and valve dynamics.	Smith		1	10.1016/j.medengphy.2003.10.001	True	[]
422	32170148	Towards a widespread adoption of metabolic modeling tools in biopharmaceutical industry: a process systems biology engineering perspective.	Richelle	2020	1	10.1038/s41540-020-0127-y	True	[26708960, 22999913, 30737009, 26967285, 22907209, 26673570, 19131992, 28109249, 11587566, 22252269, 26779040, 29168076, 22965933, 30724608, 24430943, 29556497, 28534676, 22489000, 27491299, 25448400, 30658528, 30573843, 26542840, 24408611, 26286864, 28727725, 27536246, 23594911, 26821531, 26379153, 24762745, 28215528, 31323017, 20212490, 27474269, 28481991, 29729378, 28117445, 20863397, 21352531…
423	33483502	Integrative computational approach identifies drug targets in CD4<sup>+</sup> T-cell-mediated immune disorders.	Puniya	2021	1	10.1038/s41540-020-00165-3	True	[18725574, 21317389, 23746840, 28877189, 29732501, 30123774, 24043759, 30938274, 25437876, 8942393, 25673763, 25890351, 18397264, 26608911, 30310233, 31001564, 28115589, 24056838, 26904540, 27000948, 28951502, 14607935, 15789058, 23870669, 24359430, 23467095, 26560356, 21347372, 22562448, 22326581, 28263321, 26504511, 31196170, 26646474, 29457794, 23455439, 24930970, 31363227, 27825556, 26261266,…
424	28176778	Reconciled rat and human metabolic networks for comparative toxicogenomics and biomarker predictions.	Blais	2017	1	10.1038/ncomms14250	True	[15573125, 25313160, 25379137, 24619916, 25086301, 15057822, 21154879, 24085190, 20391109, 20041446, 16625200, 17267599, 23455439, 23511207, 24419221, 12432579, 12800135, 24811519, 19401675, 20823849, 21694718, 22615553, 21172910, 25397773, 21483480, 24163337, 25725218, 10592173, 24214961, 24225315, 26475342, 20959003, 25355511, 25398906, 25352552, 25348405, 12904811, 12943710, 1400508, 1556746, …
425	21749716	iAB-RBC-283: A proteomically derived knowledge-base of erythrocyte metabolism that can be used to simulate its physiological and patho-physiological states.	Bordbar	2011	1	10.1186/1752-0509-5-110	True	[19888215, 18536691, 20057383, 10364169, 12952533, 12566402, 17267599, 21102456, 20823849, 20823844, 20957118, 20959820, 4364392, 6525455, 2630803, 10477268, 6285649, 11294796, 17289676, 20498365, 18614565, 16861337, 12362340, 18040063, 19762644, 15205464, 12124266, 14642354, 3828308, 826280, 1618773, 6095092, 222812, 3006048, 28460, 16519800, 16244290, 3254112, 6634867, 2569661, 17203958, 124022…
426	24473230	Network reconstruction of platelet metabolism identifies metabolic signature for aspirin resistance.	Thomas	2014	1	10.1038/srep03925	True	[11786451, 11940542, 9308744, 22956899, 19888215, 23630502, 21849978, 20957118, 21757732, 22185482, 2481225, 8872248, 17267599, 2264317, 5409801, 16418748, 17700859, 18842627, 21059682, 22367118, 14718379, 16820779, 9316221, 2224137, 9063460, 1390246, 19321003, 18940807, 20062920, 14962477, 19405968, 12829460, 18787685, 15059656, 15544950, 21676263, 8796362, 23433144, 17989312, 6430365, 22234683,…
427	34095346	Mechanistic model for production of recombinant adeno-associated virus via triple transfection of HEK293 cells.	Nguyen	2021	1	10.1016/j.omtm.2021.04.006	True	[30710128, 22357511, 27222839, 30886878, 28345000, 27014711, 19438300, 24239634, 32671134, 26437810, 30591923, 25687144, 29027766, 15815703, 11708880, 17118475, 19890943, 6328526, 16786251, 17387605, 10476208, 28768875, 2536109, 17035310, 19953668, 6245509, 10756007, 31351028, 28667757, 9516451, 22782435, 26284700, 27918590, 15803471, 12765023, 17636388, 20416962, 25796475, 32159396, 32303138, 98…
428	29212039	Comprehensive Mapping of Pluripotent Stem Cell Metabolism Using Dynamic Genome-Scale Network Modeling.	Chandrasekaran		1	10.1016/j.celrep.2017.07.048	True	[27260156, 27307216, 24430943, 26555056, 17597762, 25487152, 21746896, 23360254, 17267599, 21849978, 24172903, 25280217, 22628656, 25600836, 23822983, 14642354, 22585861, 22541430, 19497275, 20212490, 27708054, 26466563, 26637942, 23975765, 24746804, 18711341, 23118012, 16598758, 26571212, 16199517, 25215486, 17597760, 25090446, 25613900, 20178735, 24623855, 26860365, 25897128, 27641099, 26130389…
429	26332243	Constructing kinetic models of metabolism at genome-scales: A review.	Srinivasan		1	10.1002/biot.201400522	True	[]
430	33072513	Systems biology approaches integrated with artificial intelligence for optimized metabolic engineering.	Helmy	2020	1	10.1016/j.mec.2020.e00149	True	[28430426, 26213851, 26474788, 31421119, 29979655, 19410500, 30379572, 12037327, 28381205, 24430943, 22898705, 27211860, 21114471, 31586394, 25836368, 30737009, 24688676, 19379820, 29872542, 29324649, 24862902, 30172260, 32039191, 31273246, 25379147, 30886847, 31548056, 30421237, 19252739, 27832061, 15723643, 31504150, 31806816, 23336252, 23990133, 30563328, 29802342, 31682600, 29516646, 30123195…
431	33211880	BRENDA, the ELIXIR core data resource in 2021: new developments and updates.	Chang		1	10.1093/nar/gkaa1025	True	[18776214, 29140470, 21827651, 23203881, 18984617, 21030441, 18391362, 25378310, 24093723, 22139910, 27914894, 25348408, 27899662, 29059334, 22102587, 30395287, 30357411, 26424852, 14119288, 30395242, 31950984, 27924025, 10891285, 27794042, 14597658, 26553804, 2231712, 28750104, 27899627, 28158609, 30398656, 23587327]
432	27417285	Construction of feasible and accurate kinetic models of metabolism: A Bayesian approach.	Saa	2016	1	10.1038/srep29635	True	[26318076, 10951190, 23831062, 2141093, 2630803, 22823407, 17590932, 26332243, 12209815, 15781422, 5387046, 18634077, 12948750, 17208985, 20385728, 15465856, 16880395, 20338839, 22522319, 23455438, 23341757, 18820235, 22623918, 24928774, 20409457, 19730732, 21075211, 25874556, 18451990, 14343300, 10605120, 18331185, 17307774, 22332098, 10746348, 10833353, 19833238, 14637052, 17998813, 15963701, 4…
433	20212490	What is flux balance analysis?	Orth		1	10.1038/nbt.1614	True	[17267599, 17593909, 18536691, 12952533, 19888215, 20057383, 19116616, 11246024, 12000313, 15494745, 17406635, 11175725, 21322280, 14642354, 11101318, 11745171, 17088549, 19282964, 14595777, 19840862, 19464354, 19689960, 17408509, 14594721, 12611808]
434	20823844	Computational reconstruction of tissue-specific metabolic models: application to human liver metabolism.	Jerby		1	10.1038/msb.2010.56	True	[19690172, 10654275, 12432579, 12948754, 19763335, 17947979, 17267599, 19067749, 11175725, 18536691, 18473803, 14165947, 15109811, 16118399, 16815219, 17470495, 11294283, 10592173, 7451400, 19282964, 10869432, 17882155, 14642354, 17357067, 19888215, 19755544, 15454420, 19425150, 15642094, 16381841, 12415116, 18041668, 15903248, 15897462, 18711341, 19401675, 14744114, 10749605, 11834813, 11701525,…
435	30323767	ESS: A Tool for Genome-Scale Quantification of Essentiality Score for Reaction/Genes in Constraint-Based Modeling.	Zhang	2018	1	10.3389/fphys.2018.01355	True	[23555215, 24646661, 22460905, 28744456, 30065658, 18252737, 28736156, 22422314, 9696785, 26454274, 26476456, 19787083, 27893703, 29686404, 25559199, 29083409, 26443778, 16095595, 17493616, 26209309, 26085504, 21886097, 19690570, 29867548, 25613900, 28818916, 27091990, 26779040, 25735769]
436	22367118	Constraining the metabolic genotype-phenotype relationship using a phylogeny of in silico methods.	Lewis	2012	1	10.1038/nrmicro2737	True	[19116616, 20057383, 20802497, 18536691, 19888215, 21808261, 21132020, 20430689, 3800960, 10364169, 10805808, 16418748, 20138751, 17102807, 15283984, 19015845, 20467567, 12432396, 18424547, 18447928, 21772263, 10716908, 17897474, 12241063, 19541909, 21149278, 21639889, 21685054, 18489757, 18940807, 14985762, 20657658, 19321003, 19267928, 15572364, 15454420, 21102456, 20212490, 7986045, 11175725, …
437	31323017	Assessing key decisions for transcriptomic data integration in biochemical networks.	Richelle	2019	1	10.1371/journal.pcbi.1007185	True	[15491858, 15129285, 25657653, 23247105, 19363119, 24027532, 26615025, 26942765, 21102456, 24419221, 28242343, 23071359, 26055627, 19910409, 28255832, 24762745, 28215528, 26834640, 22713172, 21943338, 18483554, 21081510, 24646661, 25613900, 27358602, 27225987, 22615553, 24453953, 20235827, 22936779, 26381164]
438	28215528	A Systematic Evaluation of Methods for Tailoring Genome-Scale Metabolic Models.	Opdam	2017	1	10.1016/j.cels.2017.01.010	True	[22615553, 23555215, 24646661, 11735437, 18483554, 24695404, 18626958, 24430943, 24161985, 15129285, 8933741, 24107992, 23104886, 24279929, 17267599, 10805808, 23810203, 23844039, 21694718, 21849978, 26040780, 9264389, 23935056, 22819149, 23247105, 22628656, 20823844, 5817088, 21245845, 26476456, 13629486, 24027532, 22367118, 21102456, 14642354, 24419221, 19129209, 23146116, 26834640, 24043806, 2…
439	27536246	MetaboTools: A Comprehensive Toolbox for Analysis of Genome-Scale Metabolic Models.	Aurich	2016	1	10.3389/fphys.2016.00327	True	[22615553, 24646661, 21757732, 15466562, 23236359, 26677187, 25972769, 25354566, 22934050, 22142339, 20959820, 22735334, 20444866, 20601091, 17932057, 24301801, 25490956, 21849978, 24593159, 25640694, 20920235, 24468196, 25562137, 22628656, 22185482, 20823844, 16496022, 15196499, 22426117, 25633823, 22367118, 24762745, 23511207, 24419221, 25219818, 26464019, 19321003, 9847135, 20212490, 22159369,…
440	29457794	Recon3D enables a three-dimensional view of gene variation in human metabolism.	Brunk	2018	1	10.1038/nbt.4072	True	[28366789, 26000478, 23455439, 17267599, 27358602, 26209309, 26712461, 25929487, 20057383, 26619011, 27135912, 26740553, 27294619, 26929980, 27401919, 10195279, 27782110, 27467583, 24419221, 25345908, 24653705, 24848695, 28649430, 26969117, 29086112, 27993782, 11125122, 22992668, 14534198, 14570950, 11777924, 23770567, 22960745, 23550210, 22588877, 27746144, 27281560, 23315928, 26055627, 20212490…
441	19098281	Update of the LIPID MAPS comprehensive classification system for lipids.	Fahy	2008	1	10.1194/jlr.R800095-JLR200	True	[15722563, 17954217, 8808772, 3113948, 2606099, 17584797, 17098933, 17954221, 15691016, 17191879, 16640588, 12169300]
442	20606693	Lipidomics: coming to grips with lipid diversity.	Shevchenko	2010	1	10.1038/nrm2934	True	[15782159, 20146447, 18495472, 19474104, 19381367, 19429885, 12923235, 9345624, 16632799, 15389848, 19174513, 11062253, 19603071, 19452043, 7479780, 16944903, 17474710, 18723117, 13671378, 19211786, 16052242, 18281723, 19225153, 11903320, 19692215, 16579588, 19959603, 17906222, 18216768, 18974038, 19200789, 18791845, 18213405, 13428781, 16319879, 18484709, 12808461, 16785319, 12464309, 17954217, …
443	23882219	Using neurolipidomics to identify phospholipid mediators of synaptic (dys)function in Alzheimer's Disease.	Bennett	2013	1	10.3389/fphys.2013.00168	True	[12391588, 20010819, 19607960, 20838618, 22046234, 21543199, 19767534, 18077176, 20083199, 17453452, 22286176, 18391946, 7826280, 23162086, 20636050, 20931646, 18853244, 20557429, 19690530, 17535898, 11751316, 12369842, 10371164, 17194150, 20371319, 19850632, 22134919, 15608634, 22323736, 10535736, 18164313, 20489724, 11870217, 11835370, 20213269, 19805234, 20041465, 19098897, 21704189, 20049656,…
444	18619555	Ceramidases: regulators of cellular responses mediated by ceramide, sphingosine, and sphingosine-1-phosphate.	Mao	2008	1	10.1016/j.bbalip.2008.06.002	True	[9007051, 9878820, 16793762, 9261117, 10563325, 12037981, 11324704, 14731113, 11356846, 12676514, 17052686, 12676510, 14557812, 15289826, 17904858, 12790117, 18216770, 11694593, 12569071, 8751967, 11391861, 12110272, 11149900, 10726977, 8549810, 10862608, 11792463, 8456305, 10781606, 12676511, 12531549, 12676517, 15356125, 12485859, 15466700, 11313718, 7834642, 8621258, 10747891, 8981934, 1160392…
445	18376404	Ceramide accumulation mediates inflammation, cell death and infection susceptibility in cystic fibrosis.	Teichgräber	2008	1	10.1038/nm1748	True	[]
446	24272434	Introduction to machine learning.	Baştanlar		1	10.1007/978-1-62703-748-8_7	True	[]
447	29872542	A machine learning approach to predict metabolic pathway dynamics from time-series multiomics data.	Costello	2018	1	10.1038/s41540-018-0054-3	True	[13063483, 12540923, 22596205, 26216573, 18471913, 28725470, 24434884, 21885773, 26598662, 25430774, 23419209, 26151137, 25205128, 25197792, 25001378, 24084808, 22817898, 22367118, 17172310, 26379153, 11461141, 17102807, 27761435, 25084369, 21763447, 24147139, 25601910, 20226228, 18634077, 16003779, 18820235, 19730732, 22021171, 19379820, 20409457, 24928774, 27996047, 23868566, 27113440, 27136056…
448	32675233	A mechanism-aware and multiomic machine-learning pipeline characterizes yeast cell growth.	Culley	2020	1	10.1073/pnas.2002959117	True	[25531408, 25948244, 28011753, 27135366, 27713404, 30453872, 31080069, 31242176, 31295267, 31901548, 19878679, 30979684, 29734295, 23419209, 25154295, 26093364, 29187637, 18846089, 21097934, 20212490, 31602620, 20301094, 19119411, 30578321, 21525243, 24766815, 26700642, 26426067, 22964838, 10876158, 26717982, 19956742, 19889834, 18974822, 29275361, 22546560, 29505029, 29351989, 29887378, 28351613…
449	25750699	Computationally Modeling Lipid Metabolism and Aging: A Mini-review.	Mc Auley	2014	1	10.1016/j.csbj.2014.11.006	True	[18226090, 11089980, 22969788, 11701654, 20604711, 25341511, 19399433, 17107967, 15734677, 23633915, 6702862, 21502576, 25131982, 3418853, 18706279, 20811950, 2328238, 19752533, 15141428, 23363996, 11293467, 9129502, 9101427, 1552235, 16140878, 1646873, 22948944, 9482752, 22965757, 3951504, 9129503, 9430388, 7860745, 11333841, 11023005, 8172847, 3524188, 1953841, 9925660, 12672915, 21385506, 2278…
450	27135366	Metabolic Network Prediction of Drug Side Effects.	Shaked	2016	1	10.1016/j.cels.2016.03.001	True	[]
451	29914483	Dynamic elementary mode modelling of non-steady state flux data.	Folch-Fortuny	2018	1	10.1186/s12918-018-0589-3	True	[19267928, 26905301, 12618001, 10951190, 12202358, 25315283, 24688690, 22340525, 16381885, 10592173, 19880382, 18676417, 24436182, 17032683, 18383140, 18295713, 22593721, 7934860, 7476212, 8662716]
452	30715927	A Review of Cell-Based Computational Modeling in Cancer Biology.	Metzcar		1	10.1200/CCI.18.00069	True	[27739051, 21376230, 28912577, 24588669, 29662489, 27550820, 28837815, 30577742, 25346862, 21373705, 20808719, 27044046, 10046374, 22984409, 29474446, 28262741, 15380385, 20369943, 25665006, 28581503, 24896108, 28348254, 17416390, 25111489, 25067852, 29136638, 26656933, 28715420, 27084360, 23516352, 22482955, 23162085, 19285513, 22932419, 28881959, 17687336, 17055536, 15781426, 18839176, 16224119…
453	9377276	Long short-term memory.	Hochreiter		1	10.1162/neco.1997.9.8.1735	True	[]
454	30996266	An additive Gaussian process regression model for interpretable non-parametric analysis of longitudinal data.	Cheng	2019	1	10.1038/s41467-019-09785-8	True	[20192796, 23277607, 28366967, 27133167, 28993202, 29650987, 23358505, 17317658, 20552572]
455	23581547	MRMPROBS: a data assessment and metabolite identification tool for large-scale multiple reaction monitoring based widely targeted metabolomics.	Tsugawa	2013	1	10.1021/ac400515s	True	[]
456	30150755	XCMS-MRM and METLIN-MRM: a cloud library and public resource for targeted analysis of small molecules.	Domingo-Almenara	2018	1	10.1038/s41592-018-0110-3	True	[12563305, 22436749, 27453469, 19399626, 20606693, 21423183, 21917684, 28303026, 22212615, 11754116, 26070716, 20010952, 15573125, 12120097, 18854821, 28267743, 20147306, 24753485, 30299932, 28628333, 22865924, 29039932, 26210114, 18606607, 25959674]
457	25435458	Comparative evaluation of eight software programs for alignment of gas chromatography-mass spectrometry chromatograms in metabolomics experiments.	Niu	2014	1	10.1016/j.chroma.2014.11.005	True	[]
458	30084945	A Simple Method for Peak Alignment Using Relative Retention Time Related to an Inherent Peak in Liquid Chromatography-Mass Spectrometry-Based Metabolomics.	Wang		1	10.1093/chromsci/bmy074	True	[]
459	23161693	HMDB 3.0--The Human Metabolome Database in 2013.	Wishart	2012	1	10.1093/nar/gks1065	True	[17330009, 17202168, 18953024, 16404815, 17584797, 22080510, 15642094, 17267599, 20970519, 19854951, 17984079, 20623627, 19948758, 22102576, 22546835, 21359215, 22157537, 19259987, 19212411, 18655045]
460	33950382	The Protein Data Bank Archive.	Velankar		1	10.1007/978-1-0716-1406-8_1	True	[29067736, 30595456, 14634627, 30357411, 28815765, 31691821, 17984079, 13054692, 13517261, 18990801, 27048719, 875032, 18156675, 10089483, 10089486, 10592235, 14643225, 18288446, 26978244, 22000512, 24010715, 22325770, 29174494, 28190782, 27050687, 30580387, 26095030, 28877501, 8008071, 10842738, 26937242, 29657133, 15509603, 21976737, 25540181, 24173824, 30008982, 21460441, 31602479, 30532050, 2…
461	32006287	BioMagResBank (BMRB) as a Resource for Structural Biology.	Romero		1	10.1007/978-1-0716-0270-6_14	True	[17984079, 10592235, 28709996, 28487762, 28534867, 30125102, 26978244, 30357364, 14634627, 22527514, 28445744, 18326625, 19034676, 20057044, 28190782, 30580387, 12647386, 26036565, 16041478, 19282963, 15815974, 10212987, 25505092, 26724815, 21511715, 27023095, 25979265, 27457481, 17485469, 16080153, 23897031, 21448735, 12434429]
462	26017271	Accurate, fully-automated NMR spectral profiling for metabolomics.	Ravanbakhsh	2015	1	10.1371/journal.pone.0124219	True	[18948945, 18833281, 15470467, 12120097, 19043545, 20037589, 16751770, 18711341, 18230739, 18288185, 19212411, 21931361, 16808451, 21988367, 21360156, 22635605, 19836281, 12089451, 14764868, 17202168, 21359215, 18502700, 24023812, 19259987, 24957988, 20435011, 17091378, 15229480, 19212391, 19298059]
463	34308343	A Benchmark for Data Imputation Methods.	Jäger	2021	1	10.3389/fdata.2021.693674	True	[21552465, 32761097, 12090408, 29457155, 22039212, 11395428, 27552985]
464	24711654	Normalization of metabolomics data with applications to correlation maps.	Jauhiainen	2014	1	10.1093/bioinformatics/btu175	True	[]
465	30787451	Creation and analysis of biochemical constraint-based models using the COBRA Toolbox v.3.0.	Heirendt		1	10.1038/s41596-018-0098-2	True	[26000478, 17406635, 21886097, 22367118, 20057383, 21587248, 24430943, 26609052, 27883890, 28544881, 20668487, 16533612, 24153335, 19401675, 22699794, 23455439, 23464878, 27135366, 20957118, 17129827, 17267599, 27358602, 26209309, 28120890, 24419221, 22929619, 20823849, 26904548, 22041191, 25415239, 23511207, 27136057, 26244934, 23967053, 23022739, 25002542, 27893703, 23131418, 23927696, 28453682…
466	30335785	RAVEN 2.0: A versatile toolbox for metabolic network reconstruction and a case study on Streptomyces coelicolor.	Wang	2018	1	10.1371/journal.pcbi.1006541	True	[20057383, 26000478, 25578304, 27893703, 23613448, 28273479, 24189093, 23555215, 27899662, 27602057, 26147299, 26244934, 27152931, 28333921, 28367572, 26001086, 24374726, 24646661, 28367990, 24419221, 28176778, 21886097, 17406635, 30787451, 26527732, 12000953, 24927540, 24322202, 15930493, 20338070, 24623710, 20657658, 20348305, 23927696, 28062460, 21276275, 22615553, 24371155, 26527720, 16731699…
467	33976213	Integration of machine learning and genome-scale metabolic modeling identifies multi-omics biomarkers for radiation resistance.	Lewis	2021	1	10.1038/s41467-021-22989-1	True	[10655437, 24071849, 26569225, 22856587, 6725038, 9783886, 31538514, 25415239, 27825806, 29457794, 33476554, 31295267, 32444610, 31080069, 32607472, 31221986, 11944908, 10802651, 28367244, 29270020, 25429620, 20104230, 20923822, 23364257, 20810650, 22460905, 30345349, 21376230, 8752302, 2255771, 15448693, 3307879, 15555608, 25126707, 18199535, 31068703, 27109210, 29763967, 19935646, 26581149, 249…
468	29226804	Systems Pharmacology Dissection of Cholesterol Regulation Reveals Determinants of Large Pharmacodynamic Variability between Cell Lines.	Blattmann	2017	1	10.1016/j.cels.2017.11.002	True	[26912667, 19741037, 12177166, 20562889, 24444765, 27054327, 23468663, 27136057, 18974038, 22414897, 22331829, 24880487, 8245716, 19617889, 24885957, 23918812, 21532591, 21830798, 22278370, 22261725, 27049628, 24833295, 11994399, 14512514, 27397505, 23632384, 18606607, 27453469, 17008526, 10588952, 26670324, 27104977, 20147306, 16550210, 27458133, 23583456, 23166513, 27251275, 23140244, 22326225,…
469	22139996	Virtual Cell: computational tools for modeling in cell biology.	Resasco	2011	1	10.1002/wsbm.165	True	[11587765, 12438191, 19045830, 11988477, 20801417, 10380200, 9284281, 10909048, 20300644, 16204833, 14573350, 12779447, 18836520, 16284262, 16076952, 16597700, 16763599, 11751295, 19763987]
470	28655634	COPASI and its applications in biotechnology.	Bergmann	2017	1	10.1016/j.jbiotec.2017.06.1200	True	[18134592, 11874447, 4230812, 21707921, 17408509, 17032683, 19399433, 19897108, 12611808, 16381960, 22172142, 25494900, 19151097, 16460151, 23041463, 3267767, 22805626, 19633098, 26528565, 10087604, 19682999, 26437965, 19761805, 26413156, 9927716, 10968983, 9963078]
471	32351947	Dynamic Modeling of CHO Cell Metabolism Using the Hybrid Cybernetic Approach With a Novel Elementary Mode Analysis Strategy.	Martínez	2020	1	10.3389/fbioe.2020.00279	True	[21821143, 28228925, 24801859, 27060554, 27838289, 23523260, 18555426, 1366683, 30419897, 26417715, 20933095, 22285956, 15269414, 17013615, 28732234, 26331955, 22902388, 17625511, 12415116, 20672285, 17250495, 15897462, 18853408, 20148411, 22500302, 18676417, 25458843, 24525334, 22683938, 22698821, 20869402, 20547341]
472	21727139	StochKit2: software for discrete stochastic simulation of biochemical systems with events.	Sanft	2011	1	10.1093/bioinformatics/btr401	True	[15332951, 16460151, 12611808, 18513044]
473	30911683	Stochastic modelling reveals mechanisms of metabolic heterogeneity.	Tonn	2019	1	10.1038/s42003-019-0347-0	True	[12183631, 18957198, 15308767, 17143318, 28174313, 29038258, 29253903, 25186725, 30375377, 24436182, 24987115, 29335635, 15889097, 29477028, 16360033, 20671182, 21769088, 26999780, 28763198, 22403384, 23671112, 14973486, 19561621, 25283467, 18988743, 23908403, 24782538, 17517669, 22088045, 28747400, 24735052, 16238434, 17037977, 19391975, 28053113, 26674196, 16712399, 20185727, 26896676, 29529037…
475	25845595	Reconstructing genome-scale metabolic models with merlin.	Dias	2015	1	10.1093/nar/gkv294	True	[18392985, 19116616, 20057383, 16169729, 16381841, 23025710, 17565669, 12368430, 21062828, 21824409, 22102576, 10364169, 22289213, 21276275, 22857267, 12169551, 24516375, 23555215, 17462086, 12611808, 9847135, 20047774, 18689808, 18390879, 21697129, 2231712, 9918945, 10839820, 11152613, 7265238, 19933161, 17517783, 20472543, 22700311, 16333295, 20403172, 25253284, 24231147, 24777859, 10542169]
476	31896772	Genome-scale reconstructions of the mammalian secretory pathway predict metabolic costs and limitations of protein secretion.	Gutierrez	2020	1	10.1038/s41467-019-13867-y	True	[25613900, 30520869, 23667601, 24961398, 26480251, 28298216, 15215414, 15691858, 25092905, 2498645, 9525969, 28091612, 28074024, 28845240, 27358602, 20959003, 27883890, 23381838, 10099263, 22358742, 8010670, 27931938, 24483278, 23380542, 29223005, 26948029, 15903247, 17614336, 28544881, 22252269, 26099571, 24907410, 20024077, 15903248, 28228925, 22145624, 27345611, 24084808, 27484619, 17652176, 2…
477	32596213	Agent-Based Models Predict Emergent Behavior of Heterogeneous Cell Populations in Dynamic Microenvironments.	Yu	2020	1	10.3389/fbioe.2020.00249	True	[13083622, 3335022, 20478246, 20835989, 15748909, 22797912, 23420197, 12011407, 26165820, 14581197, 17667954, 25312810, 6848179, 24728588, 29115304, 15831718, 15530778, 17562483, 19455139, 18774295, 17900357, 2440047, 3708583, 20225336, 24829281, 27903820, 22936991, 15842254, 27676435, 21376230, 21609734, 19460998, 25174503, 22052476, 15111767, 21281686, 29439214, 20852608, 28406206, 22513401, 23…
479	29092055	SABIO-RK: an updated resource for manually curated biochemical reaction kinetics.	Wittig		1	10.1093/nar/gkx1065	True	[22102587, 24165050, 25348405, 27899662, 26467479, 27924025, 22086948, 18971255, 21097890, 21030441, 10802651, 22027554, 10592255, 14681451, 26656494, 12611808, 20829833, 21028923, 17822394, 19045830, 18463116, 26452770, 24180668, 25433696, 27899646, 27899619, 28442501, 26527720, 28438579]
480	22064852	eQuilibrator--the biochemical thermodynamics calculator.	Flamholz	2011	1	10.1093/nar/gkr874	True	[12981024, 13609573, 17760010, 13654313, 19500338, 20410460, 21602812, 16612385, 11175725, 7584346, 21501921, 19561621, 15145806, 10592173, 17172310, 18645197, 18595046, 17593909, 11796225, 860983, 12000313, 15197165, 19755544, 3536882, 15463728, 16400177, 17173670]
481	22238426	Synthetic in vivo validation of gene network circuitry.	Damle	2012	1	10.1073/pnas.1119905109	True	[18413610, 19932099, 19895806, 10079232, 10556051, 16925988, 11352566, 17636127, 15385170, 19679118, 21723273, 17570356, 20122918, 12925586, 20398801, 17363653, 1782856, 12756175, 20695779, 16574094, 8962155, 18413604]
482	16469913	Gene regulatory networks and the evolution of animal body plans.	Davidson		1	10.1126/science.1113832	True	[]
483	19139764	The evolution of hierarchical gene regulatory networks.	Erwin	2009	1	10.1038/nrg2499	True	[16688168, 17304246, 18039873, 15690032, 16814723, 17855427, 17174297, 11005278, 10508696, 12931187, 16469913, 18614008, 10704387, 11934851, 15753212, 15385170, 18198333, 15085123, 16945911, 18535245, 12777501, 18329365, 17703238, 16925988, 11859369, 16625197, 20228891, 16885984, 7958878, 18413604, 15596718, 16933974, 16112665, 19104059, 19104054, 16246321, 12135924, 17049829, 14595011, 19104065,…
484	22927416	Predictive computation of genomic logic processing functions in embryonic development.	Peter	2012	1	10.1073/pnas.1207852109	True	[18413610, 19895806, 21623371, 12883007, 18956339, 12782112, 19936059, 16925988, 21164479, 19932099, 15788531, 12023297, 2187672, 9693132, 20398801, 20479235, 11934860, 22306924, 12781680, 17636127, 8438164, 9187147, 21750039, 22265416]
485	23462225	EMT in developmental morphogenesis.	Nakaya	2013	1	10.1016/j.canlet.2013.02.037	True	[]
486	19945376	Epithelial-mesenchymal transitions in development and disease.	Thiery		1	10.1016/j.cell.2009.11.007	True	[]
487	20666012	[Epithelio-mesenchymal transition and cutaneous wound healing].	Savagner		1		True	[]
488	30459476	New insights into the mechanisms of epithelial-mesenchymal transition and implications for cancer.	Dongre		1	10.1038/s41580-018-0080-4	True	[19247945, 19487818, 26331542, 22265420, 28414315, 18485877, 20531305, 18682804, 24202396, 28397828, 28187288, 19487817, 10519415, 21041659, 3954707, 28614624, 28428275, 24556840, 28270621, 26236989, 10655587, 10655586, 18519590, 20418909, 20818389, 17486063, 18199550, 15026811, 15668718, 7142291, 7513443, 22949611, 9808792, 24496448, 25564621, 17185320, 24917505, 15983400, 12490555, 14697364, 27…
489	18485877	The epithelial-mesenchymal transition generates cells with properties of stem cells.	Mani		1	10.1016/j.cell.2008.03.027	True	[12629218, 10655587, 9212098, 16148886, 16766379, 10655586, 17332325, 6928659, 16990346, 11430829, 9124036, 12756227, 9843981, 11156605, 11914275, 10440377, 17142318, 8714286, 15937929, 16098727, 12615892, 17804725, 16778178, 17537911, 17287253, 17122772, 12105419, 17508028, 12382329, 11689955, 17122771, 15389643, 16397499, 17349583, 15549107, 16417656, 16395311, 14644200, 16493418, 10426398, 152…
490	20531305	EMT, cancer stem cells and drug resistance: an emerging axis of evil in the war on cancer.	Singh	2010	1	10.1038/onc.2010.215	True	[12629218, 11564889, 19696146, 19801978, 17381275, 18443585, 9212098, 18483486, 17438091, 20074535, 11430829, 15104092, 18548003, 20046569, 11586292, 19116269, 3537791, 17463250, 17724470, 19759262, 18371393, 18376396, 19734877, 19682730, 18281460, 15944707, 19237272, 18371365, 19752085, 16098727, 12464182, 19543271, 18794882, 18794355, 16507982, 18411277, 19524505, 16862118, 19170519, 16010672, …
491	24048123	Innate and adaptive immune cells in the tumor microenvironment.	Gajewski		1	10.1038/ni.2703	True	[1840703, 1445813, 7600302, 20525992, 17916463, 7576068, 23243587, 23597565, 22318521, 23644516, 17726526, 16371631, 17008531, 21245428, 23034130, 22711850, 17910759, 21483002, 12529460, 23592754, 15322536, 17292599, 19380798, 12881713, 16468035, 12750277, 16849476, 19304471, 17875753, 23986400, 1335364, 16982889, 23548837, 21930765, 23122052, 21930769, 15951814, 19008445, 22722449, 21884170, 184…
492	22721837	Cellular constituents of immune escape within the tumor microenvironment.	Kerkar	2012	1	10.1158/0008-5472.CAN-11-4094	True	[21481782, 20144856, 21436444, 12490959, 20610625, 14703010, 21376230, 19851315, 20386472, 21537082, 18633355, 18614368, 16459066, 19757440, 16916762, 20371344, 15488763, 21873989, 21364688, 4911896, 6460831, 15725955, 10397255, 10553041, 12612578, 12522256, 15340410, 16557261, 12658273, 15520849, 10384115, 16203864, 20525992, 22042955, 9820504, 8837607, 2136804, 2143138, 20133564, 19342621, 1747…
493	28741562	En Route to Metastasis: Circulating Tumor Cell Clusters and Epithelial-to-Mesenchymal Transition.	Aceto	2015	1	10.1016/j.trecan.2015.07.006	True	[]
494	26554584	An Ovol2-Zeb1 Mutual Inhibitory Circuit Governs Bidirectional and Multi-step Transition between Epithelial and Mesenchymal States.	Hong	2015	1	10.1371/journal.pcbi.1004569	True	[19945376, 23462225, 18485877, 23827675, 22552840, 18829540, 22134354, 24202173, 24154725, 23972859, 24735879, 24735878, 24124593, 25270257, 24202396, 25129619, 20490631, 23372014, 23598979, 24201814, 22697466, 25944618, 20461450, 19200797, 21854987, 18497826, 24511467, 25438251, 23640024, 23319585, 23679052, 22912566]
495	25270257	TGF-β-induced epithelial-to-mesenchymal transition proceeds through stepwise activation of multiple feedback loops.	Zhang	2014	1	10.1126/scisignal.2005304	True	[]
496	26020648	Stemness of the hybrid Epithelial/Mesenchymal State in Breast Cancer and Its Association with Poor Survival.	Grosse-Wilde	2015	1	10.1371/journal.pone.0126522	True	[23548926, 17110329, 11689955, 16397499, 24741710, 21940501, 19648928, 20804975, 19706753, 26838285, 12756227, 22078807, 18485877, 18682804, 19945376, 24202396, 19262571, 20810282, 18495204, 23113900, 22454501, 20713713, 21822286, 23201163, 22505459, 23201165, 19074907, 24154725, 25270257, 17412320, 9087431, 18366788, 12629218, 24511467, 21264259, 21498687, 11156605, 21251323, 21445301, 17157791,…
497	29670281	Identification of the tumour transition states occurring during EMT.	Pastushenko	2018	1	10.1038/s41586-018-0040-3	True	[]
498	26514616	Conversion to stem-cell state in response to microenvironmental cues is regulated by balance between epithelial and mesenchymal features in lung cancer cells.	Andriani	2015	1	10.1016/j.molonc.2015.10.002	True	[26141860, 19805294, 21224848, 20706219, 24048066, 22505459, 20696752, 21498687, 23827675, 24668028, 16951136, 24004852, 24905005, 18049477, 25249658, 18376396, 21854987, 22439926, 19567251, 19279573, 11156236, 18411277, 24607403, 24556840, 23525011, 24154725, 18485877, 23966153, 21533021, 24048065, 20036905, 21474781, 12875984, 23201163, 16880743, 17508028, 24936451, 21738704, 19262571, 25519510…
499	23372014	Circulating breast tumor cells exhibit dynamic changes in epithelial and mesenchymal composition.	Yu		1	10.1126/science.1228522	True	[19308067, 12189386, 19487818, 22576165, 21512545, 18404148, 21300848, 22439911, 21502814, 20930119, 19651985, 22538972, 22173704, 22306705, 22094253, 20639869, 22763454, 20713713, 19262571, 18780791, 18167340, 22265420, 21665936, 21970878, 22180853, 19726629, 21098274, 22505926, 22253462]
500	24202396	The epigenetics of epithelial-mesenchymal plasticity in cancer.	Tam	2013	1	10.1038/nm.3336	True	[19262571, 19945376, 21663795, 18698484, 17645776, 23344542, 23604123, 18485877, 22385965, 18376396, 17508028, 19935649, 15210113, 9182671, 12082640, 23201163, 23201165, 11782440, 18281209, 21740232, 18682804, 22265420, 22806240, 22505649, 22350410, 22654675, 20877296, 18281472, 20521089, 18461285, 6035571, 18716062, 20490631, 22733306, 21892699, 17344479, 22261150, 21854987, 21498687, 23273993, …
501	25733143	Epithelial-mesenchymal transitions: from cell plasticity to concept elasticity.	Savagner	2015	1	10.1016/bs.ctdb.2014.11.021	True	[]
502	23972859	Coupled reversible and irreversible bistable switches underlying TGFβ-induced epithelial to mesenchymal transition.	Tian		1	10.1016/j.bpj.2013.07.011	True	[16179603, 21740232, 19945376, 19237272, 23434068, 19935649, 18829540, 18483486, 22134354, 22024162, 21411626, 17344479, 19464162, 19342369, 21194007, 21412939, 20455012, 16567498, 16446785, 17895977, 18443295, 20648969, 22098729, 12665527, 15790856, 14749823, 11972055, 17867731, 17581038, 12648679, 11891111, 18364697, 19658748, 17724470, 20621050, 20621051, 23386720, 21892699, 17510665, 16415859…
503	24154725	MicroRNA-based regulation of epithelial-hybrid-mesenchymal fate determination.	Lu	2013	1	10.1073/pnas.1318192110	True	[21414483, 19945376, 19546857, 23462225, 20490631, 20943648, 23372014, 19464162, 20621050, 20621051, 18829540, 18483486, 22134354, 17508028, 20706219, 21224848, 21625586, 19043543, 19632240, 21536909, 22680507, 17614590, 10659857, 23679052, 17962411, 19995980, 23591544, 23972859, 19066217, 17872959, 23361983, 18333757, 18323854, 19844232, 17965052, 21411626, 22024162, 23667256, 23344542, 18000539…
504	27008704	Stability of the hybrid epithelial/mesenchymal phenotype.	Jolly		1	10.18632/oncotarget.8166	True	[24202173, 19487818, 19464162, 20490631, 26258068, 28741562, 25398926, 26560028, 26560033, 27042694, 26020648, 25733143, 24735879, 25483053, 25944618, 26554584, 26317796, 25744723, 26514616, 26851006, 23372014, 25081610, 25171411, 20706219, 23814079, 22955271, 25296715, 24154725, 24124593, 21647377, 25850653, 25788534, 25758223, 24940735, 18381893, 25601904, 22460905, 23441166, 23284647, 25767604…
505	23827675	Poised chromatin at the ZEB1 promoter enables breast cancer cell plasticity and enhances tumorigenicity.	Chaffer		1	10.1016/j.cell.2013.06.005	True	[12629218, 16630819, 9212098, 12351676, 23000897, 21498687, 12408863, 15803154, 12756227, 11156605, 18366788, 18376396, 21411626, 17632057, 22385965, 21854987, 12435631, 17406303, 22158103, 18485877, 21533021, 18682804, 17855633, 12408864, 20478252, 15558047, 19945376, 22704512, 19935649]
506	22552840	Cancer stem-like side population cells in the human nasopharyngeal carcinoma cell line cne-2 possess epithelial mesenchymal transition properties in association with metastasis.	Guo	2012	1	10.3892/or.2012.1781	True	[]
507	28362798	Interrogating the topological robustness of gene regulatory circuits by randomization.	Huang	2017	1	10.1371/journal.pcbi.1005456	True	[20486139, 9371799, 20412781, 22955620, 23524953, 16153702, 18846204, 25349387, 10896154, 27683001, 26165942, 25245029, 17677098, 26170328, 25962957, 26329725, 25763973, 26597159, 26965665, 26200335, 25792329, 24507381, 19854939, 24154725, 25270257, 25189528, 1831270, 25228772, 10659857, 10659856, 12399590, 10591225, 17510665, 15454422, 17922568, 26859137, 12015114, 27625669, 25328770, 19703401, …
508	29784817	Topography of epithelial-mesenchymal plasticity.	Font-Clos	2018	1	10.1073/pnas.1722609115	True	[26437589, 16098727, 22265420, 18281472, 24771047, 2157343, 10571825, 24071013, 19464162, 23372014, 27008704, 28947416, 5803332, 15037758, 15903968, 17412320, 20655830, 21536909, 22102361, 24132204, 27383781, 28167799, 25339690, 25189528, 28725463, 28362798, 10053845, 20621051, 20621050, 18508746, 11290129, 15169313, 26484571, 24886091, 27534536, 29072293, 29198524]
509	30774565	Combinatorial representation of parameter space for switching networks.	Cummins	2016	1	10.1137/15M1052743	True	[23822498, 12782112, 23822512, 23278094, 20221256, 18434279, 15882705, 16986617, 11911796, 25758753, 12779450, 10659856, 27271120, 16382313, 28392611, 16773083, 5015702, 4741704, 24250280, 19861649, 15788537, 20598361, 23785502, 25116096, 19524598, 17118528]
510	29684007	Identifying robust hysteresis in networks.	Gedeon	2018	1	10.1371/journal.pcbi.1006121	True	[19703401, 21731481, 21525871, 15326338, 16677373, 28392611, 23278094, 4524638, 11805123, 14973486, 18364697, 18650841, 21295686, 21878458, 22318235, 23916769, 25170839, 10659857, 19823669, 18633409, 22084380, 22645649, 27094800, 5015702, 4741704, 14871568, 19524598]
511	31762711	Model Rejection and Parameter Reduction via Time Series.	Cummins	2018	1	10.1137/17M1134548	True	[23278094, 30774565, 11911796, 5015702, 4741704, 31762711, 22306294, 24906319, 18463633]
512	29867284	Global dynamics for switching systems and their extensions by linear differential equations.	Huttinga	2017	1	10.1016/j.physd.2017.11.003	True	[23822498, 12782112, 23822512, 16195929, 18434279, 15882705, 11911796, 25758753, 27271120, 16382313, 22610797, 28392611, 5015702, 4741704, 19861649, 15788537, 19524598, 17118528]
513	5015702	Co-operative components, spatial localization and oscillatory cellular dynamics.	Glass		1	10.1016/0022-5193(72)90157-9	True	[]
515	25944618	OVOL guides the epithelial-hybrid-mesenchymal transition.	Jia		1	10.18632/oncotarget.3623	True	[17110329, 24202173, 19464162, 20490631, 24201814, 25025131, 16567498, 19945376, 23372014, 21970878, 21356352, 21665936, 25171411, 22750098, 18483486, 18829540, 18376396, 24154725, 25183783, 24612742, 24735879, 9808631, 16423343, 10421370, 16636146, 15121845, 16908841, 24124593, 17311813, 23318420, 24735874, 24735878, 23830804, 21412939, 25744723, 17344479, 21862874, 25566541, 23319585, 20074535,…
516	22161349	Leveraging modeling approaches: reaction networks and rules.	Blinov		1	10.1007/978-1-4419-7210-1_30	True	[14573350, 19045830, 12795194, 17032683, 10514507, 12691603, 11923843, 16233948, 19835637, 16729043, 16849649, 15217809, 12702867, 17091578, 15637632, 18851068, 19213740, 20673321, 19399430, 16465147, 19668183, 12779444, 21647530, 17016517, 21493655, 18835283, 12646643, 18556025, 17933853, 20733205, 11395441, 19763988, 12611808, 20829833]
518	16849649	Rules for modeling signal-transduction systems.	Hlavacek	2006	1	10.1126/stke.3442006re6	True	[]
520	22005019	Rule-based multi-level modeling of cell biological systems.	Maus	2011	1	10.1186/1752-0509-5-166	True	[17951329, 12432404, 17081284, 19399430, 20139470, 9597142, 10637602, 16849649, 19381268, 20238420, 21119631, 21483483, 0, 15351133, 21186362, 20118105, 18851068, 14990450, 11689451, 11371178, 12447975, 19246388, 19474789, 19516326, 1831270, 9256450, 11527575, 14645053, 13635553, 6325178, 24177740, 24177739, 2016051, 17660548, 1496556, 7548848, 9034336, 1549128, 19965460, 17051695, 21288338, 1667…
521	19835637	Molecular machines or pleiomorphic ensembles: signaling complexes revisited.	Mayer	2009	1	10.1186/jbiol185	True	[10508235, 14744431, 16273093, 16793553, 9343347, 17529979, 18326628, 18004277, 16829979, 16756506, 19744855, 18641616, 16374509, 11256992, 14668868, 19841731, 19668183, 19045831, 18579471, 12611808, 16381960, 19045830, 16849649, 19489737]
522	16854213	Key role of local regulation in chemosensing revealed by a new molecular interaction-based modeling method.	Meier-Schellersheim	2006	1	10.1371/journal.pcbi.0020082	True	[9778249, 12052906, 12052961, 16216891, 15686628, 10221901, 12062104, 12062096, 11352940, 8608589, 4859215, 10444381, 12209053, 14872096, 15563608, 15534002, 15161990, 10205164, 10669415, 10669414, 12062103, 10954709, 12764189, 12869565, 14665621, 7510298, 12802064, 14744431, 9301339, 10909048, 11928498, 15217809, 15637632, 12756289, 15923219, 15988042, 10431174, 12534371, 12808147, 11395408, 147…
523	19045830	Virtual Cell modelling and simulation software environment.	Moraru		1	10.1049/iet-syb:20080102	True	[15888574, 9284281, 14573350, 12779447, 18836520, 12611808, 15142756, 15993813, 16333295, 17998399, 15740306, 16504125, 11923843, 16233948, 16849649, 15217809]
524	21186362	Efficient modeling, simulation and coarse-graining of biological complexity with NFsim.	Sneddon	2010	1	10.1038/nmeth.1546	True	[20673321, 17032683, 18851068, 15637632, 12646643, 18971947, 19399430, 19213740, 11742068, 20085718, 20007899, 20691037, 6204698, 15852513, 17989686, 20177425, 10698740, 19536158, 18165685, 19257639, 18165013, 19340960, 12600310, 16849649, 15573139, 16090291, 19156131, 16293695, 10047482, 18179279, 12432404, 18065447]
525	26399857	Inference of regulatory networks with a convergence improved MCMC sampler.	Agostinho	2015	1	10.1186/s12859-015-0734-6	True	[23935862, 21177328, 24551058, 24742092, 11911796, 11099257, 17903286, 16646851, 15479708, 14534194, 17542777, 16844710, 21697125, 15845847, 15664191]
526	2646917	The Atherosclerosis Risk in Communities (ARIC) Study: design and objectives. The ARIC investigators.			1		True	[]
527	26930205	Reconstructing Causal Biological Networks through Active Learning.	Cho	2016	1	10.1371/journal.pone.0150611	True	[11473012, 15845847, 16844710, 20824469, 20354511, 24172639, 21049040]
528	18601736	Seeded Bayesian Networks: constructing genetic networks from microarray data.	Djebbari	2008	1	10.1186/1752-0509-2-57	True	[10380190, 10380182, 10380183, 11108481, 9843569, 11928497, 16452784, 15724284, 17951815, 17925352, 17542777, 16189514, 10521349, 12730115, 15226186, 12539951, 11326270, 11341144, 0, 15073010, 14597658, 11018009, 11257102, 16522546, 15081073, 16939790, 12613259]
530	27046886	Efficient Markov Blanket Discovery and Its Application.	Gao	2016	1	10.1109/TCYB.2016.2539338	True	[]
531	24389658	CMGRN: a web server for constructing multilevel gene regulatory networks using ChIP-seq and gene expression data.	Guan	2014	1	10.1093/bioinformatics/btt761	True	[]
532	23281790	Genetic studies of complex human diseases: characterizing SNP-disease associations using Bayesian networks.	Han	2012	1	10.1186/1752-0509-6-S3-S14	True	[15716906, 19434077, 17283436, 11404819, 17429103, 19176549, 17968988, 19208169, 15793588, 20438652, 17721534, 16543279, 21729295, 15761122, 11420696, 11875050, 17553421, 11726554, 17192785, 19404256, 19778453, 12045153, 19455643, 21556359, 7814313, 18988627, 21453508]
533	20568290	Identifying genetic interactions in genome-wide data using Bayesian networks.	Jiang		1	10.1002/gepi.20514	True	[14730379, 15119966, 17474819, 8346443, 17463246, 17529967, 12584123, 16630340, 16614226, 10981124, 19734903, 15793588, 16451607, 17611496, 12108579, 15992744, 16669732, 17553421, 11404819, 17634449, 17463248, 12351581, 17460697, 16199517, 15522460, 17323372, 17554300]
534	26624895	Learning Predictive Interactions Using Information Gain and Bayesian Network Scoring.	Jiang	2015	1	10.1371/journal.pone.0143247	True	[25723490, 19630580, 25710558, 20106545, 19812666, 18987709, 20053841, 19630580, 16614226, 19734903, 15532037, 17429103, 19176549, 12584123, 15793588, 16457852, 19098029, 18466556, 19880365, 17721534, 19608708, 21346997, 21853025, 25677188, 18417725, 15285892, 12015885, 12169547, 18593605, 21453508, 21729295, 17553421, 15364690, 21910885]
535	23071633	Mining pure, strict epistatic interactions from high-dimensional datasets: ameliorating the curse of dimensionality.	Jiang	2012	1	10.1371/journal.pone.0046771	True	[12108579, 11404819, 15992744, 9840533, 10395891, 19630580, 16614226, 16549820, 19734903, 17474819, 17553421, 12584123, 14730379, 21453508, 19176549, 20088021, 19761607, 20377453, 18466556, 19880365, 20105321, 17721534, 16773569, 20438652, 19608708, 21346997, 21685074, 17002500, 22901090, 20090771, 21853025, 18417725, 23025260, 17529973]
536	25788325	Evaluation of a two-stage framework for prediction using big genomic data.	Jiang	2015	1	10.1093/bib/bbv010	True	[10395891, 20238084, 19630580, 16614226, 19734903, 20106545, 19812666, 18987709, 20053841, 15992744, 12584123, 12108579, 11404819, 14730379, 21453508, 15532037, 17429103, 19176549, 15793588, 16457852, 19098029, 19761607, 18466556, 19880365, 20105321, 17721534, 16773569, 19608708, 20438652, 21685074, 21346997, 17553421, 21346954, 21672907, 21729295, 17529973, 22273362, 21853025, 19094230, 12023982…
537	21346997	A fast algorithm for learning epistatic genomic relationships.	Jiang	2010	1		True	[17474819, 11404819, 17553421, 16451607, 16630340, 17323372, 15119966, 19734903, 17429103, 20106545, 19176549, 20351939, 21537453]
538	26785356	Identifying causal networks linking cancer processes and anti-tumor immunity using Bayesian network inference and metagene constructs.	Kaiser	2016	1	10.1002/btpr.2230	True	[1905840, 12646923, 26224311, 23336100, 23452846, 15308537, 14534183, 17322911, 20179207, 21376230, 24552141, 17109012, 26082838, 24752654, 14764868, 17653589, 12209052, 15845847, 19193145, 23000897, 12538238, 9598306, 20570887, 24426833, 22493711, 22909066, 19144320, 22805708, 19118225, 18641362, 22176642, 21303976, 23734191, 14735121, 21041384, 25863335, 23267079, 22923301, 25362484, 25303533, …
539	20307305	Apples and oranges: avoiding different priors in Bayesian DNA sequence analysis.	Keilwagen	2010	1	10.1186/1471-2105-11-149	True	[12824369, 9149143, 9283751, 15285897, 16862119, 17620451, 17382889, 17937785, 15637633, 15797905, 16873509, 18533028, 16873497, 6364039, 7048259, 8293321, 10842737, 17367206, 15262783, 12385980, 15374869]
540	27168765	Identification of genetic interaction networks via an evolutionary algorithm evolved Bayesian network.	Li	2016	1	10.1186/s13040-016-0094-4	True	[18576944, 25582081, 23463857, 19474294, 18987709, 25982363, 11404819, 12584123, 24149050, 25413600, 20568290, 22793366, 19772641, 20438652, 29793241, 14764868, 15845847, 16919296, 21346954, 24817878, 22101970, 25954398, 23424143, 24149050, 17701901, 17093941, 19336690, 10592173, 23071096, 23977200, 23251661, 17761686, 23136403, 24509480]
541	24895436	DiseaseConnect: a comprehensive web server for mechanism-based disease-disease connections.	Liu	2014	1	10.1093/nar/gku412	True	[19360091, 17609372, 16493445, 17502601, 18599447, 19728866, 17204041, 18243400, 17625512, 18984817, 20335321, 19956617, 23584832, 24232732, 21829475, 23197658, 17008526, 19571805, 22491277, 21654673, 20885778, 23819887, 20656902, 14681409, 23193258, 20442139, 24316577, 21059682, 15016385, 11988575, 15608251, 21164525, 15961460, 11114313, 23772672, 22842330, 7188781, 20555361, 17328981, 15172781,…
542	26608050	High-order dynamic Bayesian Network learning with hidden common causes for causal gene regulatory network.	Lo	2015	1	10.1186/s12859-015-0823-6	True	[7624793, 18331713, 8638943, 20369012, 12932323, 19257639, 19148099, 18797474, 17903290, 17299415, 10902190, 16723010, 20920161, 11108481, 21471013, 19706742, 21816876, 18309364, 21813478, 15284094, 22694481, 20338053, 24091400, 26451828, 9843569, 9702192, 24170807]
543	26325295	A Dynamic Bayesian Network model for long-term simulation of clinical complications in type 1 diabetes.	Marini	2015	1	10.1016/j.jbi.2015.08.021	True	[]
544	24932098	Modeling the altered expression levels of genes on signaling pathways in tumors as causal bayesian networks.	Neapolitan	2014	1	10.4137/CIN.S13578	True	[11342197, 18952552, 23000897, 21908773, 21653252, 21385051, 22982574, 15897885, 12379854, 14996725, 18948947, 22522925, 15845847, 12620386, 16199517, 16174746, 18990722, 20529912, 22962493, 15479714, 15855409, 12209052, 23688256, 12096112, 11108481, 20568290, 21453508, 21853025, 21346997, 23071633, 11701654, 24071849, 21278436, 14739782, 23547970, 20971825, 21278436]
545	11042151	Sequence diversity and large-scale typing of SNPs in the human apolipoprotein E gene.	Nickerson		1	10.1101/gr.146900	True	[9811931, 9468288, 1992475, 9425904, 9411782, 9872978, 8346443, 10511288, 7833947, 8651301, 9521922, 9521921, 10986041, 9790747, 1381696, 9521923, 1867194, 9106523, 10077682, 6860421, 8533840, 9029794, 2341813, 10388827, 10319866, 9806827, 9467014, 9700208, 10587578, 8091226, 1743489, 10431657, 10869235, 10861894, 9697689, 7913911, 8710077, 9207020, 9662394, 3166458, 10858659, 2539388, 10101176, …
546	19063732	SNPFile--a software library and file format for large scale association mapping and population genetics studies.	Nielsen	2008	1	10.1186/1471-2105-9-526	True	[16715099, 16648850, 16699517, 16682969, 17529967, 17603485, 17463246, 17042942, 17701901]
547	20226024	Mocapy++--a toolkit for inference and learning in dynamic Bayesian networks.	Paluszewski	2010	1	10.1186/1471-2105-11-126	True	[12075014, 10890399, 17048397, 17002495, 18579771, 18412258, 19543381, 17331585, 19153168, 17688502, 9667392]
548	15855409	Bayesian network analysis of signaling networks: a primer.	Pe'er	2005	1	10.1126/stke.2812005pl4	True	[]
549	25374614	Reconstruction of metabolic pathways by combining probabilistic graphical model-based and knowledge-based methods.	Qi	2014	1	10.1186/1753-6561-8-S6-S5	True	[12432404, 10592173, 22080510, 17903286, 20064214, 21645586, 22119273, 22238452, 17526522, 18846089, 19955237, 20589842, 21060853, 23482678, 18641010, 16844710, 15189570, 14764868, 14564010, 11262962, 21832805, 9843569, 0, 22096227, 21045058, 19920129]
550	15725730	Mining genetic epidemiology data with Bayesian networks application to APOE gene variation and plasma lipid levels.	Rodin		1	10.1089/cmb.2005.12.1	True	[3337104, 11108481, 9806827, 11701639, 11042151, 15120384, 2539388, 2081237, 11084711, 12165926, 3544759]
551	26366461	Discovering Alzheimer Genetic Biomarkers Using Bayesian Networks.	Sherif	2015	1	10.1155/2015/639367	True	[18823527, 24819465, 20955934, 22869030, 24174989, 10653284, 20388643, 24695491, 17720704, 25708662, 24731236, 19796673, 17934472, 11384998, 22962490, 21236349, 24179825, 22748939, 17192785, 22373088, 22191060, 24829845, 17701901, 18093342, 18266556, 18688245]
552	19389730	Literature-based priors for gene regulatory networks.	Steele	2009	1	10.1093/bioinformatics/btp277	True	[]
553	12165926	Contributions of 18 additional DNA sequence variations in the gene encoding apolipoprotein E to explaining variation in quantitative measures of lipid metabolism.	Stengård	2002	1	10.1086/342217	True	[]
554	25631319	Bayesian network reconstruction using systems genetics data: comparison of MCMC methods.	Tasaki	2015	1	10.1534/genetics.114.172619	True	[18412962, 23935528, 18505877, 21218138, 23288936, 17931418, 18344982, 21212238, 18369453, 24320616, 22941192, 11967534, 21242536, 16275829, 11418218, 18245846, 17571924, 21152011, 24894490, 11916953, 21737438, 23883936, 15965475, 20463871, 22532805, 18846210, 21331091, 24405759, 19270708, 16646834, 23622250, 24586125, 17432931, 18552845]
555	21533165	Discretization provides a conceptually simple tool to build expression networks.	Vass	2011	1	10.1371/journal.pone.0018634	True	[14551426, 10902190, 16723010, 20030818, 16251966, 15269782, 16418744, 2991766, 57715, 7237541, 15870267, 18668037, 12578971, 20628618, 16885335, 19636343, 17940530, 19251773, 16438721, 14764868, 14534194, 17873875, 17206142, 18344981, 18204062, 17132682, 15156187, 17222403, 18077471, 11389458]
556	26002883	pwOmics: an R package for pathway-based integration of time-series omics data using public database knowledge.	Wachter	2015	1	10.1093/bioinformatics/btv323	True	[]
557	26310492	A tree-like Bayesian structure learning algorithm for small-sample datasets from complex biological model systems.	Yin	2015	1	10.1186/s12918-015-0194-7	True	[24807713, 25392405, 25185001, 25859242, 19150482, 26093035, 24742092, 11108481, 20377906, 23509137, 25453034, 23516379, 20975711, 12386007, 14630656]
558	26093035	From genome-scale data to models of infectious disease: A Bayesian network-based strategy to drive model development.	Yin	2015	1	10.1016/j.mbs.2015.06.006	True	[23554413, 16495509, 15705338, 22623529, 24352242, 23624527, 17720704, 22682888, 18767870, 10391217, 22796662, 20501553, 17214507, 23147219, 23935999, 21711513, 16723010, 18354736, 15852500, 11797941, 15284096, 20931231, 17683609, 15479708, 11847076, 11108481, 19049668, 16055371, 18793121, 25453034, 12050070, 10568750, 19424432, 11301299, 14764868]
559	25491445	Integrative Bayesian variable selection with gene-based informative priors for genome-wide association studies.	Zhang	2014	1	10.1186/s12863-014-0130-7	True	[22286219, 21666692, 20852632, 16699517, 18978792, 18398418, 19812666, 18443579, 20581876, 20479774, 21115973, 20598278, 22426310, 21397060, 16443924, 18618760, 21179394, 18689903, 22534080, 18654633, 18466449, 19597792, 19286671, 23667412, 23844055, 17940530, 18989396, 19933163, 21653516, 20018961, 20018011, 17825007, 22480918, 23731539, 24072271]
560	24760976	Metabolomic patterns and alcohol consumption in African Americans in the Atherosclerosis Risk in Communities Study.	Zheng	2014	1	10.3945/ajcn.113.074070	True	[23343065, 23642930, 8286995, 15897737, 23584749, 12544011, 17855114, 23398190, 2646917, 8252692, 15321844, 19414839, 23774226, 23788672, 11759846, 19624122, 19458390, 11358935, 9403954, 19254098, 23625885, 7931288, 21334394, 8869667, 10811055, 15256685, 18950247, 20526369, 23160532, 19356713, 18945345, 22499993, 18082510, 15670662, 15336702, 16452668, 15572431, 16933054, 8730214, 21423183, 23024…
561	23691000	A survey on data reproducibility in cancer research provides insights into our limited ability to translate findings from the laboratory to the clinic.	Mobley	2013	1	10.1371/journal.pone.0063221	True	[22460880, 21892149, 23027971, 23060188]
563	10521349	Molecular classification of cancer: class discovery and class prediction by gene expression monitoring.	Golub		1	10.1126/science.286.5439.531	True	[]
564	20835853	Data publishing and scientific journals: the future of the scientific paper in a world of shared data.	De Schutter		1	10.1007/s12021-010-9084-8	True	[15988039, 18259695, 19826436, 18937074, 20360741, 15897613, 17142837, 1925538, 18473189, 15897614, 15897612, 16158097, 20686567, 20428970, 19172416, 18519166, 17917127, 19060306, 20523744, 7571005, 17917125, 19936971, 16943627, 18946742, 18958629, 18046516]
565	21941234	Open science is a research accelerator.	Woelfle	2011	1	10.1038/nchem.1149	True	[15630466, 18256659, 19352362, 20407458, 21949890, 19829354, 21248816, 16711717, 15866310, 20686574, 20709217, 21297587, 16915233, 19159015]
566	20876290	Reproducible science.	Casadevall	2010	1	10.1128/IAI.00908-10	True	[16754724, 16474014, 18524956, 14986705, 18625736, 19596776, 19635821, 18692458, 16060722, 11600885, 19174838, 19860651, 18662776, 11687787]
567	30653494	Ten simple rules on how to create open access and reproducible molecular simulations of biological systems.	Elofsson	2019	1	10.1371/journal.pcbi.1006649	True	[29281888, 23758509, 27295645, 24086123, 23161667, 23236269, 26978244, 21070939]
568	27429432	Guidelines for Reproducibly Building and Simulating Systems Biology Models.	Medley	2016	1	10.1109/TBME.2016.2591960	True	[25759811, 25538939, 12611808, 22172142, 19668183, 20212490, 25414348, 18658182, 22700312, 15201187, 22817898, 27305665, 26912276, 26528567, 26528566, 23175606, 24911500, 23654252, 26115539, 24556244, 26471224, 22027554, 19578039, 18579569, 18025005, 24116604]
569	32427998	Improving reproducibility in computational biology research.	Papin	2020	1	10.1371/journal.pcbi.1007881	True	[27225100, 29531051, 16060722, 24204232, 31344036, 26978244, 27046845]
571	27128319	The Ontology for Biomedical Investigations.	Bandrowski	2016	1	10.1371/journal.pone.0154556	True	[17921998, 12225585, 18688244, 18447634, 17087822, 19670378, 12387284, 17687353, 18464787, 17989687, 19397794, 15853262, 15892874, 21097890, 20569493, 10802651, 17932057, 18999306, 22293552, 18428245, 25300482, 24936976, 26259944, 22281772, 23109552, 27481023, 23311978, 23587345, 23193272, 20679334, 23267176, 24564732, 25472428, 25632945, 16428806, 16151402, 16901226, 16873508, 17015305, 19815759…
572	26485673	Ten Simple Rules for Experiments' Provenance.	Kazic	2015	1	10.1371/journal.pcbi.1004384	True	[22460880, 24592483, 24312207, 14594706, 25033091, 24204232, 24763340, 8346436, 10802651, 21980276, 22434839, 24571547, 23242164, 22281576]
573	17687370	The minimum information required for reporting a molecular interaction experiment (MIMIx).	Orchard		1	10.1038/nbt1324	True	[]
574	18327244	Minimum information specification for in situ hybridization and immunohistochemistry experiments (MISFISHIE).	Deutsch		1	10.1038/nbt1391	True	[3046322, 11726920, 12225585, 18629093, 12610571, 15377392, 15145818, 15044233, 15583675, 16003371, 12769826, 17921998, 17087822, 16847461, 16901219, 16901218, 16901222, 18688244, 18056065, 17916571, 7508882, 16106022, 17130151, 15043218, 16901226, 9736045, 12196928, 12519991, 10222266, 14759820, 15693950, 9651497, 15774030, 12809560, 15141381, 11331959, 11786396, 15167939, 15371944, 11406532, 15…
575	19246619	The MIQE guidelines: minimum information for publication of quantitative real-time PCR experiments.	Bustin	2009	1	10.1373/clinchem.2008.112797	True	[]
577	17687369	The minimum information about a proteomics experiment (MIAPE).	Taylor		1	10.1038/nbt1329	True	[]
578	29275251	Emerging whole-cell modeling principles and methods.	Goldberg	2017	1	10.1016/j.copbio.2017.12.013	True	[26115539, 11356281, 26471224, 10068694, 19045832, 21423716, 22817898, 27136057, 29806041, 24556244, 24497842, 23207911, 25197792, 20125086, 23657480, 19736561, 24578530, 25053837, 22476049, 27899622, 26527732, 26481353, 25361974, 25656970, 22102587, 28053160, 20472543, 26178259, 24223762, 24064416, 26454094, 23175606, 23549147, 22262672, 23423320, 26160520, 22139996, 12611808, 27402907, 19399433…
579	11752250	BRENDA, enzyme data and metabolic information.	Schomburg		1	10.1093/nar/30.1.47	True	[11125038]
583	22135291	Rhea--a manually curated resource of biochemical reactions.	Alcántara	2011	1	10.1093/nar/gkr1126	True	[19854951, 18776214, 10592255, 7022156, 16986322, 19116616, 20712863, 21483480, 19850718, 19880382, 21062828, 21097882, 22102589, 21082427, 17082206, 14681451, 21051339, 15608227, 17822389, 15534700, 20298521, 20829833, 16426051, 21824409]
584	15174123	Unimod: Protein modifications for mass spectrometry.	Creasy		1	10.1002/pmic.200300744	True	[]
585	18852859	Basics of estimating measurement uncertainty.	White		1		True	[]
586	20830674	Modeling of uncertainties in biochemical reactions.	Mišković		1	10.1002/bit.22932	True	[]
587	24064416	BioServices: a common Python package to access biological Web Services programmatically.	Cokelaer	2013	1	10.1093/bioinformatics/btt547	True	[18052533, 20484378, 19304878, 23311574, 19939940]
588	27153616	SBtab: a flexible table format for data exchange in systems biology.	Lubitz	2016	1	10.1093/bioinformatics/btw179	True	[25115331, 22064852, 12611808, 22140103, 16333295, 19668183, 21038890, 18447634, 24324546]
593	27774871	phraSED-ML: A paraphrased, human-readable adaptation of SED-ML.	Choi	2016	1	10.1142/S0219720016500359	True	[12611808, 15142756, 22172142, 22027554, 26085503, 23826941, 22368254, 17032683, 19578039, 18252737, 10712587]
596	19215296	Systems biology: parameter estimation for biochemical models.	Ashyraliyev		1	10.1111/j.1742-4658.2008.06844.x	True	[]
598	29069312	PESTO: Parameter EStimation TOolbox.	Stapor		1	10.1093/bioinformatics/btx676	True	[24885957, 28114351, 27153577, 23602931, 24098642]
599	21685047	AMIGO, a toolbox for advanced model identification in systems biology using global optimization.	Balsa-Canto	2011	1	10.1093/bioinformatics/btr370	True	[18681746, 18366722, 20163703, 17032683, 17006434, 18614583, 20444837, 16317076, 20717620]
600	20587024	BioModels Database: An enhanced, curated and annotated resource for published quantitative kinetic models.	Li	2010	1	10.1186/1752-0509-4-92	True	[15142756, 11545699, 12611808, 10802651, 17984083, 12824428, 18940862, 18836194, 18981052, 16381960, 15874978, 15218350, 12241068, 18658182, 17118155, 19045830, 18252737, 17341299, 17032683, 19399433, 16527832, 16333295, 17932057, 14681451, 14681412, 18078503, 19933161, 19307240, 19668183, 15072998, 19939940, 12584128, 26528564, 19734151, 19561017]
601	31696234	BiGG Models 2020: multi-strain genome-scale models and expansion across the phylogenetic tree.	Norsigian		1	10.1093/nar/gkz1054	True	[20426874, 26476456, 30080831, 28419089, 29036557, 30192979, 27939572, 27911809, 27152931, 30227251, 27667363, 30625152, 29300748, 22140104, 29457794, 29020004, 27883890, 29692801, 31179245, 30218022, 26890609, 29890970, 27286824, 24277855, 21244678, 21296962, 20057383, 26528564, 29522419, 28187406, 26527720]
602	19168630	Behavioral experiments on biased voting in networks.	Kearns	2009	1	10.1073/pnas.0808147106	True	[16902134, 10521342]
603	20696936	Behavioral dynamics and influence in networked coloring and consensus.	Judd	2010	1	10.1073/pnas.1001280107	True	[16902134, 19168630]
604	20813952	The spread of behavior in an online social network experiment.	Centola		1	10.1126/science.1185231	True	[]
605	22144624	An experimental study of homophily in the adoption of health behavior.	Centola		1	10.1126/science.1207055	True	[]
606	25111301	The psychology of coordination and common knowledge.	Thomas	2014	1	10.1037/a0037037	True	[]
607	22184216	Collaborative learning in networks.	Mason	2011	1	10.1073/pnas.1110069108	True	[14813886, 15860629, 20378813, 18729708, 21717266, 21412431, 14284290, 9623998, 20929725]
608	19197046	Social science. Computational social science.	Lazer		1	10.1126/science.1167742	True	[15448210, 16400149, 17456605, 18528393, 16461461, 17268455, 17656715, 18769715]
609	24009679	A model of human cooperation in social dilemmas.	Capraro	2013	1	10.1371/journal.pone.0072427	True	[22465111, 5699198, 18354481, 5010402, 9634232, 17158317, 22996558, 17895227]
610	25799355	Dilemma of dilemmas: how collective and individual perspectives can clarify the size dilemma in voluntary linear public goods dilemmas.	Shank	2015	1	10.1371/journal.pone.0120379	True	[18316061, 17868630, 18486930, 22962633, 20519698, 1185519, 18453457]
611	16392993	An abductive theory of scientific method.	Haig		1	10.1037/1082-989X.10.4.371	True	[]
612	29348200	Active learning machine learns to create new quantum experiments.	Melnikov	2018	1	10.1073/pnas.1714936115	True	[26819042, 26185243, 19342586, 28183973, 25719670, 26991161, 29219590, 28069773, 28282180, 29286732, 22590690, 23373906, 11531547, 9906912, 11460157, 28069773, 12484932, 24706902, 26933685, 26943533, 25719668, 29089575, 26667893, 22822427, 12097130, 19342587]
613	33782900	Empirica: a virtual lab for high-throughput macro-level experiments.	Almaatouq	2021	1	10.3758/s13428-020-01535-9	True	[32241896, 32393632, 31016684, 29449783, 30356211, 27864814, 28607070, 31085635, 14744235, 23835650, 24683129, 28277716, 30276629, 32291730, 33690668, 30746644, 34322854, 27071389, 28082739, 21717266, 34435963, 12109018, 16469928, 28516927, 32152118]
614	22927918	Human matching behavior in social networks: an algorithmic perspective.	Coviello	2012	1	10.1371/journal.pone.0041900	True	[16902134, 19168630, 20696936, 10521342, 9623998, 21412431]
615	26158912	Enhancing the Effectiveness of Work Groups and Teams.	Kozlowski	2006	1	10.1111/j.1529-1006.2006.00030.x	True	[]
616	20085405	The cognitive underpinnings of effective teamwork: a meta-analysis.	DeChurch		1	10.1037/a0017328	True	[]
617	25164996	Web-based experiments for the study of collective social dynamics in cultural markets.	Salganik	2009	1	10.1111/j.1756-8765.2009.01030.x	True	[14709676, 17796623, 12011406, 10521342, 18729697, 14744228, 12921411, 13286010, 12907800, 15245323, 11863042, 15376803, 15948284, 16085450, 10591225, 16469907, 16902134, 14992637, 16784346, 10224640, 12455331, 16469928, 24078078, 16318606, 12757147, 17835457, 16578874, 17268455]
618	21412431	Cooperation and contagion in web-based, networked public goods experiments.	Suri	2011	1	10.1371/journal.pone.0016836	True	[19729661, 20019287, 14642341, 11805825, 16601192, 11807552, 11708857, 5875340, 12016312, 11258382, 20008382, 9623998, 7466396, 20212120, 8197150, 19168630, 16902134, 20813952, 10195886, 16469928, 18198144]
619	29449783	Conducting interactive experiments online.	Arechar	2017	1	10.1007/s10683-017-9527-2	True	[22363651, 21437749, 26162106, 23835650, 26063440, 18198144, 11805825, 25775544, 28115997, 27808222, 18323447, 26352469, 24356996, 21402081, 24751464, 28249658, 21412431, 22904193, 27295328]
620	23640334	The Taverna workflow suite: designing and executing workflows of Web Services on the desktop, web or in the cloud.	Wolstencroft	2013	1	10.1093/nar/gkt328	True	[20484378, 20439314, 16845108, 20501605, 20738864, 22594911, 22942004, 23161681, 9254694, 18792934, 17709344, 21349866, 22411703, 19112082, 20709690, 23076078, 20807436, 21044328, 22166170, 22480273]
621	28398314	Toil enables reproducible, open source, big biomedical data analyses.	Vivian		1	10.1038/nbt.3772	True	[24071849, 21930502, 25540888, 20644199, 20738864, 25954001, 23104886, 21816040, 27043002, 19440188, 12045153]
622	27896971	RABIX: AN OPEN-SOURCE WORKFLOW EXECUTOR SUPPORTING RECOMPUTABILITY AND INTEROPERABILITY OF WORKFLOW DESCRIPTIONS.	Kaushik		1	10.1142/9789813207813_0016	True	[22144613, 27013646, 26647970, 22908215, 23640334, 20738864, 25276335, 24204232]
623	20738864	Galaxy: a comprehensive approach for supporting accessible, reproducible, and transparent computational research in the life sciences.	Goecks	2010	1	10.1186/gb-2010-11-8-r86	True	[17558387, 18516045, 19844228, 15461798, 12368254, 10827456, 2231712, 19174838, 20093459, 16642009, 19689959, 16646837, 17568012, 18428782, 20069535, 19819906, 20555317, 20118932, 19212405, 20448184, 15201187, 20501605, 11590104]
624	27013646	A review of bioinformatic pipeline frameworks.	Leipzig		1	10.1093/bib/bbw020	True	[25637560, 22908215, 25189778, 20847218, 22500002, 21478889, 20738864, 23640334, 24462600, 25433467, 26282399]
625	31287816	Managing genomic variant calling workflows with Swift/T.	Ahmed	2019	1	10.1371/journal.pone.0211608	True	[19997069, 27184599, 24196381, 27307454, 25288881, 28193154, 26151137, 23736529, 26552596, 27013646, 31239603, 20644199, 21478889, 25431634, 25942438, 24526712, 22388286, 19505943, 25697820, 24812344, 25017105, 30013048, 27893777, 21572440, 25501943, 20101611, 26282399, 28398311, 23640334, 29790989, 22908215, 22500002, 22559942, 27137889, 27127540, 25189778, 20847218, 26280450, 15813976, 28398314…
626	28398311	Nextflow enables reproducible computational workflows.	Di Tommaso		1	10.1038/nbt.3820	True	[16928733, 27043002, 20738864, 26996076, 25951517, 27153722, 27708327, 27401684, 26473029, 25850037, 25001293, 24312207, 26421241, 26913191, 24213777, 22500002, 27105845, 26842041, 22908215]
627	30811390	Script of Scripts: A pragmatic workflow system for daily computational research.	Wang	2019	1	10.1371/journal.pcbi.1006843	True	[27271528, 24415924, 27013646, 27137889, 25189778, 20847218, 28398311, 22908215, 24213777, 26282399, 29790910, 22500002, 28486579, 28701218, 25809799, 19505943, 23104886, 22343431, 27013646]
628	12900139	Modeling transmission of directly transmitted infectious diseases using colored stochastic Petri nets.	Bahi-Jaber		1	10.1016/s0025-5564(03)00088-9	True	[]
629	15608231	Reactome: a knowledgebase of biological pathways.	Joshi-Tope		1	10.1093/nar/gki072	True	[15338623, 14681372, 14681407, 14681459, 12519943, 14681452, 14681412, 14681453, 12519993, 14681466]
630	28386100	Petri Net computational modelling of Langerhans cell Interferon Regulatory Factor Network predicts their role in T cell activation.	Polak	2017	1	10.1038/s41598-017-00651-5	True	[23528819, 24005050, 22377764, 22560445, 23389393, 19541356, 17170734, 19733298, 21458658, 17889291, 23600999, 26198597, 22535664, 17320941, 12055625, 21704361, 24053356, 24530056, 19729616, 22482946, 24565082, 23086447, 18771937, 18463702, 17121774, 25957166, 11359842, 15489234, 24356538, 19592658, 25992862, 22983707, 21803131, 16966383, 12417340, 20003283, 16481333, 17967053, 19465376, 24768519…
631	28137890	An Interactive Macrophage Signal Transduction Map Facilitates Comparative Analyses of High-Throughput Data.	Wentker	2017	1	10.4049/jimmunol.1502513	True	[]
633	17099944	Structural modeling and analysis of signaling pathways based on Petri nets.	Li		1	10.1142/s021972000600234x	True	[]
634	15561791	Using Petri Net tools to study properties and dynamics of biological systems.	Peleg	2004	1	10.1197/jamia.M1637	True	[8654057, 11108705, 12676051, 1742472, 14642666, 12075018, 14700469, 12954095, 12954096, 12900139, 12223498, 9253647, 9253647, 11911796, 15360778, 12223498, 9618484, 15261147]
635	22144165	Petri nets in Snoopy: a unifying framework for the graphical display, computational modelling, and simulation of bacterial regulatory networks.	Marwan		1	10.1007/978-1-61779-361-5_21	True	[]
636	24099179	NaviCell: a web-based environment for navigation, curation and maintenance of large molecular interaction maps.	Kuperstein	2013	1	10.1186/1752-0509-7-100	True	[21587248, 20934535, 20221917, 15608231, 14681412, 12520017, 18289391, 18651794, 16381929, 19850718, 21999653, 18319725, 16416258, 10436023, 16082367, 19668183, 12611808, 20829833, 19638971, 20947526, 19907644, 11984561, 18817533, 20628075, 20371497, 19628504, 18024474, 23453054, 23715983, 14597658, 23132118, 9918951, 21595965, 17483841, 22140103]
637	21653523	The Biological Connection Markup Language: a SBGN-compliant format for visualization, filtering and analysis of biological pathways.	Beltrame	2011	1	10.1093/bioinformatics/btr339	True	[10580482, 16763599, 10899813, 15327980, 15896686, 21092113, 20628075, 16284200, 12620386, 17785539, 12097350, 12611808, 12925520, 10592173, 15001476, 17190786, 12242150, 19668183, 19530131, 15993813, 16762830, 20809931, 14978070, 15908450, 14604444, 18651794, 20208531, 16199517, 18990722, 17367534, 17415519, 18207385]
638	23837526	Transient oscillatory dynamics of interferon beta signaling in macrophages.	Pertsovskaya	2013	1	10.1186/1752-0509-7-59	True	[15020666, 10781830, 16571771, 20956346, 21372217, 21106255, 9785473, 18433497, 20159146, 18713791, 21762720, 12552139, 17646048, 12527385, 17241643, 9202126, 9333018, 9574537, 18575461, 21757742, 20835806, 17627610, 15136712, 16229894, 11585785, 15688040, 19781632, 22132325, 17942530, 16681834, 22583439, 19794514, 19741051, 18030350, 8947049, 17237438, 18713987, 11909852, 19001483, 18591661, 794…
639	26192618	Atlas of Cancer Signalling Network: a systems biology resource for integrative analysis of cancer data with Google Maps.	Kuperstein	2015	1	10.1038/oncsis.2015.19	True	[21376230, 21511035, 20221917, 23634284, 23164555, 22576162, 19668183, 16082367, 21685571, 18319725, 21179025, 20592162, 24250280, 16738560, 16729045, 23847397, 19381358, 21092113, 20929569, 19593454, 17559886, 22647208, 20419126, 18091723, 18832364, 21071392, 23682925, 22812523, 17113264, 21555366, 21297943, 24507955, 18031301, 23770033, 22949611, 24099179, 24243840, 12539951, 23453054, 18024474…
641	19798086	Network visualization and analysis of gene expression data using BioLayout Express(3D).	Theocharidis	2009	1	10.1038/nprot.2009.177	True	[17967053, 17947979, 16418748, 15075390, 16519817, 16199517, 12888524, 12117798, 16646834, 11917018, 12931164, 12432404, 15173114, 16371982, 17087821, 16685651, 12734009, 17822394, 19040716, 11557892, 17720984, 12952885, 19040715, 18433497]
642	26156221	MONALISA for stochastic simulations of Petri net models of biochemical systems.	Balazki	2015	1	10.1186/s12859-015-0596-y	True	[15130806, 22430219, 16519817, 17081284, 18372101, 23564846, 24958145, 22172142, 16519817, 24260203, 15454409, 16591687, 16108628, 12376338, 3276730]
643	16267266	Molecular interaction maps of bioregulatory networks: a general rubric for systems biology.	Kohn	2005	1	10.1091/mbc.e05-09-0824	True	[14997004, 11305940, 15231534, 15287979, 11701654, 11340206, 14504397, 7701560, 9519880, 10436023, 12779444, 15865937, 15107465, 12799355, 12853624, 10998591, 15077155, 11258382, 10631500, 15953550, 15598746]
644	25309732	ReactomeFIViz: a Cytoscape app for pathway and network-based data analysis.	Wu	2014	1	10.12688/f1000research.4431.2	True	[21164525, 21414488, 20482850, 24243840, 21385051, 22174262, 23228031, 19033363, 20529912, 21720365, 22495314, 21397858, 24084849]
646	21546551	iPath2.0: interactive pathway explorer.	Yamada	2011	1	10.1093/nar/gkr313	True	[20203603, 19997067, 19880382, 18477636, 17947979, 19907644, 18276143, 12969510, 19900971, 21045058, 20959381, 17916580, 16741115, 20075255, 21292972, 19164758, 17050570]
647	19597783	PANTHER pathway: an ontology-based pathway database coupled with data analysis tools.	Mi		1	10.1007/978-1-60761-175-2_7	True	[15338622, 10973070, 14671302, 12519974, 15089754, 16381878, 12438188, 12611808, 15608231, 16381885, 16246909, 8594595, 15608210, 16082367, 17094236, 15993813, 17130144, 11125071, 14728245, 12952881, 16912992, 18160408]
648	21182202	The Protein Information and Property Explorer 2: gaggle-like exploration of biological proteomic data within one webpage.	Ramos	2010	1	10.1002/pmic.201000459	True	[16729052, 18635572, 16569235, 18578887, 19718509, 16381927, 17098774, 18021453, 15642101, 18077471, 18940858, 12734009, 12613259, 14597658, 20195258, 15028117, 20003429, 19087345]
649	7584354	Petri net representations in metabolic pathways.	Reddy		1		True	[]
650	17945690	Modelling and simulation of the TLR4 pathway with coloured petri nets.	Täubner		1	10.1109/IEMBS.2006.259902	True	[]
651	20478018	The mEPN scheme: an intuitive and flexible graphical system for rendering biological pathways.	Freeman	2010	1	10.1186/1752-0509-4-65	True	[16381921, 18077471, 10592173, 18832364, 12520017, 15608231, 18651794, 17367534, 16082367, 10436023, 19668183, 16738560, 16729045, 18319725, 18433497, 20470404, 6164925, 6176643, 3919096, 7617032, 7615558, 7901766, 7514165, 9202126, 14525967, 12138178, 11909529, 11839738, 8875974, 9202127, 12093007, 15608229, 16200082, 12495741, 17967053, 19798086, 16267266, 19657015, 15207904, 18463702, 19668183…
652	20470404	Construction of a large scale integrated map of macrophage pathogen recognition and effector systems.	Raza	2010	1	10.1186/1752-0509-4-63	True	[16338128, 17972350, 19657015, 15145817, 11984561, 16268787, 16988414, 15896686, 18452226, 19094223, 17107967, 15207904, 18468563, 19292901, 17945690, 15608229, 14681455, 18077471, 16381900, 18651794, 18832364, 17367534, 18940858, 16082367, 10436023, 19668183, 18433497, 20478018, 16738560, 14976215, 18823997, 16226500, 11607032, 15034168, 16891416, 11323673, 15661917, 12697090, 10835634, 10952994…
653	17024084	From in vivo to in silico biology and back.	Di Ventura		1	10.1038/nature05127	True	[]
654	18319725	A comprehensive modular map of molecular interactions in RB/E2F pathway.	Calzone	2008	1	10.1038/msb.2008.7	True	[15536069, 12893818, 12459729, 15252123, 15838517, 12006580, 15126619, 16936740, 11980909, 12611809, 12611808, 7987387, 15123636, 15608231, 10592173, 16082367, 16464248, 17420739, 9315635, 5279523, 10436023, 16381929, 12519957, 15961440, 15976820, 16333295, 15456871, 15769944, 12697828, 15897886, 15037506, 8832394, 10675335, 17130144, 11447760, 11420722, 11159908, 11753671, 11257102, 11484059, 17…
655	6742159	What is a biological oscillator?	Friesen		1	10.1152/ajpregu.1984.246.6.R847	True	[]
656	20628075	Editing, validating and translating of SBGN maps.	Czauderna	2010	1	10.1093/bioinformatics/btq407	True	[17933764, 16519817, 19880382, 19668183]
657	15245801	Model validation of biological pathways using Petri nets--demonstrated for apoptosis.	Heiner		1	10.1016/j.biosystems.2004.03.003	True	[]
658	16729045	A comprehensive pathway map of epidermal growth factor receptor signaling.	Oda	2005	1	10.1038/msb4100014	True	[14560030, 11865189, 8631797, 10559924, 11305940, 8849729, 9242373, 12401203, 14985098, 9144171, 7834741, 12648469, 12611808, 10214951, 15364915, 12756289, 10514507, 15520792, 12779444, 10436023, 11099046, 10635327, 8695788, 9601053, 15608197, 1313792, 10880430, 10998591, 11741929, 10622253, 7509075, 15210722, 7478566, 15337756, 11923843, 10821841, 12015287, 11703925, 10722653, 11016663, 12401518…
660	18463702	The signaling petri net-based simulator: a non-parametric strategy for characterizing the dynamics of cell-specific signaling networks.	Ruths	2008	1	10.1371/journal.pcbi.1000005	True	[10647936, 10647931, 16265588, 8896571, 16099987, 15654321, 10592173, 12952881, 16617070, 17147477, 17408511, 15240442, 12765837, 10716907, 17626066, 17099944, 17081284, 17121774, 12169734, 15520372, 12424381, 8816754, 9572732, 11385433, 16333295, 17118160, 15724280, 15617157, 12954096, 16968132, 4741704, 14871567, 18171696, 17041622, 16959574, 15150271, 16244323, 17237771, 15851026, 16027169, 16…
661	16738560	A comprehensive map of the toll-like receptor signaling network.	Oda	2006	1	10.1038/msb4100057	True	[11044373, 15229469, 11607032, 11101877, 15241424, 10626894, 15331224, 10944112, 11323673, 11130078, 15454919, 11812988, 12611808, 11120784, 15454922, 16339439, 12782711, 12433365, 15520792, 16082367, 15928677, 16415102, 12433373, 16729045, 9851930, 15976025, 14690596, 15502848, 10671496, 12867418, 12855817]
662	16082367	Using process diagrams for the graphical representation of biological networks.	Kitano		1	10.1038/nbt1111	True	[]
663	27509052	Modelling the Structure and Dynamics of Biological Pathways.	O'Hara	2016	1	10.1371/journal.pbio.1002530	True	[16381921, 25352553, 20576703, 23143270, 24234451, 26729913, 21071392, 25075287, 16082367, 16267266, 19668183, 23423320, 21653523, 20478018, 18319725, 16738560, 16729045, 20470404, 18433497, 20929569, 24243840, 15608231, 24099179, 19597783, 22080510, 26481357, 23140568, 20829833, 24927840, 25309732, 21546551, 21978489, 20587024, 11911796, 19530129, 18463702, 17626066, 26156221, 25080237, 22383037…
664	18433497	A logic-based diagram of signalling pathways central to macrophage activation.	Raza	2008	1	10.1186/1752-0509-2-36	True	[16082367, 10436023, 16267266, 16738560, 12611808, 15585605, 16751103, 16751092, 16753195, 3371658, 8197455, 9450761, 9384586, 7530332, 9384558, 4561027, 16404398, 16844784, 17967053, 9430227, 11390995, 15032587, 14639467, 12360408, 8437864, 9632763, 11910304, 9196025, 9727492, 11090076, 11032168]
665	10037645	Clinical guidelines: developing guidelines.	Shekelle		1	10.1136/bmj.318.7183.593	True	[8656718, 7591782, 1511149, 3499522, 8885858, 10737446, 7718048, 7853041, 9251637, 7823387, 9746022, 2727468, 2727469, 9885461]
666	16962747	How can information extraction ease formalizing treatment processes in clinical practice guidelines? A method and its evaluation.	Kaiser	2006	1	10.1016/j.artmed.2006.07.011	True	[12509357, 15182844, 15537215, 10984468, 11348843, 12807812, 8930854]
667	12509357	Comparing computer-interpretable guideline models: a case-study approach.	Peleg		1	10.1197/jamia.m1135	True	[9292842, 8930856, 11079963, 11079911, 10566393, 9779888, 9779882, 11259884, 11189760, 11604750, 7705074, 9292844, 11080007, 11604749, 7956129, 11079987, 9779886, 11604714, 9725800, 11348843, 11825243, 11825198, 10984468, 11079893, 11604714, 11988613, 11807305]
668	15182844	Approaches for creating computer-interpretable guidelines that facilitate decision support.	de Clercq		1	10.1016/j.artmed.2004.02.003	True	[]
669	10984468	GEM: a proposal for a more comprehensive guideline document model using XML.	Shiffman		1	10.1136/jamia.2000.0070488	True	[2203320, 9609492, 9292844, 9670133, 1807691, 1482893, 8130471, 10742318, 10522117, 8025598, 8628629, 1835756, 8460861, 10349893, 7705066, 9357608, 10375888, 10566371, 9760394, 9200641, 10566393, 7934711, 7496881, 10566450]
670	11348843	Metaphors of movement: a visualization and user interface for time-oriented, skeletal plans.	Kosara		1	10.1016/s0933-3657(00)00103-2	True	[]
671	9779882	The Asgaard project: a task-specific framework for the application and critiquing of time-oriented clinical guidelines.	Shahar		1	10.1016/s0933-3657(98)00015-3	True	[]
672	9779888	Disseminating medical knowledge: the PROforma approach.	Fox		1	10.1016/s0933-3657(98)00021-9	True	[]
673	8930854	EON: a component-based approach to automation of protocol-directed therapy.	Musen		1	10.1136/jamia.1996.97084511	True	[1889202, 9082143, 1395522, 1482853, 1482965, 8325005, 8412828, 8130514, 7949943, 7956129, 7581622, 7581624, 7581625, 8563273, 8563275, 8563276, 8563287, 8591322, 8830925, 1766328]
674	15196480	GLIF3: a representation format for sharable computer-interpretable clinical practice guidelines.	Boxwala		1	10.1016/j.jbi.2004.04.002	True	[]
675	14728225	Approaches for guideline versioning using GLIF.	Peleg		1		True	[9292842, 12509357, 11079963, 8952304, 11191695, 12463895, 9564457, 10987697]
676	15488745	Design and implementation of the GLIF3 guideline execution engine.	Wang		1	10.1016/j.jbi.2004.06.002	True	[]
677	11704440	A modular approach for representing and executing clinical guidelines.	Terenziani		1	10.1016/s0933-3657(01)00087-2	True	[]
678	32696951	A generalizable data-driven multicellular model of pancreatic ductal adenocarcinoma.	Aguilar		1	10.1093/gigascience/giaa075	True	[24840647, 24937454, 29769297, 30613031, 25225336, 30546316, 27464342, 28155642, 32024856, 16542429, 15037758, 1831270, 15363676, 23169817, 28923860, 29474446, 28931635, 25905470, 30701168, 17687336, 17055536, 24615007, 16487543, 28800767, 20865159, 30715927, 31648301, 25592148, 30549240, 30715320, 30169736, 28881959, 22932419, 30281473, 21193523, 11847074, 29906914, 12376376, 30428376, 27136241,…
679	34141873	A Near-Optimal Control Method for Stochastic Boolean Networks.	Aguilar		1		True	[27303434, 23046817, 23169817, 14751971, 22579276, 16773083, 23637902, 18250321, 10475062, 19595782, 14657375, 5803332, 23233838, 22579283, 23081726, 26752585, 27891072, 22673395, 27662842, 22643121, 18433497, 22102804, 17722974, 19662154, 11847074, 22962472, 31919596, 20448137, 24708650, 25849586, 28655847, 18852469]
680	17069859	Control of Boolean networks: hardness results and algorithms for tree structured networks.	Akutsu	2006	1	10.1016/j.jtbi.2006.09.023	True	[]
681	9691025	Stochastic kinetic analysis of developmental pathway bifurcation in phage lambda-infected Escherichia coli cells.	Arkin		1	10.1093/genetics/149.4.1633	True	[2898471, 6345503, 6447794, 8641557, 159957, 1480111, 9184008, 15157461, 6160577, 7624793, 3157005, 6217898, 393798, 8031775, 6330032, 2939254, 6221059, 6211393, 19873108, 409848, 3040675, 6226364, 7521531, 9023339, 8526893, 1458022, 6452089, 6218885, 1960727, 8248182, 8248183, 4943790, 2140136, 2683079, 1717439, 1337227, 1831176, 6447795, 2146446, 2965813, 9121580, 2824788, 1532577, 7724592, 140…
682	29769297	Mechanistic models versus machine learning, a fight worth fighting for the biological community?	Baker		1	10.1098/rsbl.2017.0660	True	[12991237, 24483256, 28957658, 28957659]
683	34471107	The basis of easy controllability in Boolean networks.	Borriello	2021	1	10.1038/s41467-021-25533-3	True	[12432404, 32157818, 28655847, 23860463, 25849586, 23774067, 24350678, 22012402, 18035408, 19203577, 20107439, 20691899, 21057492, 21562492, 17069859, 6953413, 5803332, 16873462, 23579205, 26965665, 18614585, 22871178, 23868318, 23056457, 12689263, 22511935, 16090847, 15323803, 15037758, 30312104, 30617341, 26287467, 28428369, 29206104]
684	29622038	The phenotype control kernel of a biomolecular regulatory network.	Choo	2018	1	10.1186/s12918-018-0576-8	True	[21887225, 24778220, 25880655, 26773457, 25947063, 21562557, 25388503, 24769565, 23774067, 27087469, 23803966, 5803332, 4741704, 23011283, 23860463, 25849586, 21426566, 17069859, 27662842, 26752585, 24250280, 23922675, 24202391, 19269363, 28162770, 16110319, 21606941, 28725463, 25126793, 27327189]
685	20868697	Mapping multivalued onto Boolean dynamics.	Didier	2010	1	10.1016/j.jtbi.2010.09.017	True	[]
686	21403605	Tumor microenvironment and progression of pancreatic cancer.	Erkan		1		True	[]
687	18639248	The role of the tumor microenvironment in the progression of pancreatic cancer.	Farrow	2008	1	10.1016/j.jss.2007.12.757	True	[]
688	22896693	The pancreas cancer microenvironment.	Feig		1	10.1158/1078-0432.CCR-11-3114	True	[20427809, 22237781, 21944022, 22321987, 9196156, 17452677, 21561347, 11355958, 20495549, 19048065, 19460966, 2453289, 14706336, 15894267, 14681207, 22896692, 9771417, 9679048, 17200706, 10514391, 22574754, 19808658, 22022519, 19608876, 18245495, 16127427, 14669327, 20847583, 12498315, 14977634, 21704588, 22115911, 18381413, 20934972, 22421149, 22510406, 11443052, 12235084, 18376398, 21499210, 17…
689	28931635	A computational multiscale agent-based model for simulating spatio-temporal tumour immune response to PD1 and PDL1 inhibition.	Gong		1	10.1098/rsif.2017.0320	True	[13404306, 14139934, 12407406, 11861606, 16382236, 22437870, 26412456, 26027431, 27733243, 27079802, 24416729, 22461641, 15340416, 18354418, 24489990, 23009638, 9785481, 27338302, 27317864, 24074340, 16140967, 27302167, 26826488, 27564141, 25281420, 26248267, 26987535, 20406437, 9739618, 19887613, 19455139, 20929852, 18068192, 19285513, 25185580, 27841344, 17055536, 16039673, 16224119, 20006623, …
690	24937454	Pancreatic cancer stroma: friend or foe?	Gore		1	10.1016/j.ccr.2014.05.026	True	[23945592, 23622130, 21296615, 23506980, 24856586, 22439937, 24840647, 24856585, 18210149]
691	21774817	ADAM: analysis of discrete models of biological systems using computer algebra.	Hinkelmann	2011	1	10.1186/1471-2105-12-295	True	[19118495, 19317917, 20221256, 17121774, 17081284, 11847074, 0, 20373215, 19426782, 20378558, 20139470, 21778527, 18463702, 20448137, 20878493, 21774817, 20087672, 12782112, 18682703, 0]
693	17534898	Pancreatic cancer microenvironment.	Kleeff		1	10.1002/ijc.22871	True	[]
694	31648301	Key challenges facing data-driven multicellular systems biology.	Macklin		1	10.1093/gigascience/giz127	True	[25730370, 27713404, 28088864, 29765029, 25260907, 31597973, 30577742, 31497314, 28837815, 15892875, 20679334, 27547938, 13982385, 10928714, 24755304, 12611808, 32396199, 25484346, 21964415, 30753182, 31842729, 25867923, 29992320, 30616521, 24443380, 29851565, 22482955, 31342010, 26978244, 30377375, 28775673, 19854939, 27171007, 29451561, 27739051, 26656933, 29474446]
695	23774067	Dynamics and control at feedback vertex sets. II: a faithful monitor to determine the diversity of molecular activities in regulatory networks.	Mochizuki	2013	1	10.1016/j.jtbi.2013.06.009	True	[]
696	29411198	How to mathematically optimize drug regimens using optimal control.	Moore	2018	1	10.1007/s10928-018-9568-y	True	[26928437, 3510731, 3731062, 15052504, 19135065, 9552037, 15726535, 21098761, 21636289, 27598802, 20369928, 21631131, 16589462, 26225239, 15038986, 17599363, 19331594, 19292510, 22588357, 19177515, 857983, 10860586, 24429593, 9269736]
697	26428574	Networkcontrology.	Motter		1	10.1063/1.4931570	True	[9623998, 10521342, 17796623, 10792049, 14683159, 20856792, 25167459, 21562557, 22761682, 10041332, 23803966, 21266969, 22673395, 27485984, 26451275, 22609557, 23368505, 23359701, 30443436, 23992086, 15447153, 24923317, 17500957, 19334986]
698	26752585	Molecular network control through boolean canalization.	Murrugarra	2015	1	10.1186/s13637-015-0029-2	True	[19233211, 12782112, 18560561, 24885780, 23169817, 18301750, 22579276, 16873462, 23637902, 18250321, 10475062, 18437250, 14657375, 15572453, 5803332, 21161088, 22139748, 22579283, 15037758, 16386358, 21872607, 22673395, 22102804, 21563979, 23386744, 23831857, 18852469]
699	22673395	Modeling stochasticity and variability in gene regulatory networks.	Murrugarra	2012	1	10.1186/1687-4153-2012-5	True	[20829787, 18362885, 19098103, 16773083, 19185585, 11847074, 22304139, 19477975, 17543998, 17037977, 16199522, 19883665, 17147485, 16670776, 18978941, 18301750, 17936309, 19505946, 12237400, 21774817, 19233211, 19360021, 7703921, 4943790, 4573866, 9691025]
700	27662842	Identification of control targets in Boolean molecular network models via computational algebra.	Murrugarra	2016	1	10.1186/s12918-016-0332-x	True	[11733770, 15037758, 16773083, 19360021, 23169817, 21423715, 20478257, 22673395, 18852469, 22102804, 23386744, 22579283, 23831857, 22579276, 16904174, 21414485, 20862288, 23803966, 26428574, 12782112, 14657375, 17722974, 18560561, 18301750, 21563979, 23081727, 25412739, 23630177, 23864151, 24708650, 25849586, 24565276, 12376376, 17379691, 23626000, 25433558, 24965213, 20448137, 21774817, 21907211…
701	27891072	Estimating Propensity Parameters Using Google PageRank and Genetic Algorithms.	Murrugarra	2016	1	10.3389/fnins.2016.00513	True	[19233211, 12782112, 18560561, 23169817, 18301750, 20829787, 17037977, 23637902, 18250321, 13718526, 21423715, 15883588, 4573866, 19505946, 15037758, 22929591, 9023339, 16386358, 26752585, 22673395, 18957198, 4943790, 20659480, 22102804, 11847074, 19098103, 7703921, 24965213, 20448137, 21563979, 20478257, 18852469]
702	30764482	Inflammation and Pancreatic Cancer: Focus on Metabolism, Cytokines, and Immunity.	Padoan	2019	1	10.3390/ijms20030676	True	[29313949, 30207593, 30341417, 28507210, 25057164, 28762376, 28063165, 29225297, 22440947, 23949329, 27999143, 28468303, 28922784, 26830752, 28722707, 18474244, 23563998, 25071359, 28179656, 7745774, 12888824, 15886696, 17224924, 21104117, 23112111, 24609291, 18395079, 26923392, 29982315, 30022161, 29156694, 30051890, 30127476, 29634944, 29844585, 24226770, 22572877, 17456850, 26799617, 30038669,…
703	35752283	Uncovering potential interventions for pancreatic cancer patients via mathematical modeling.	Plaugher	2022	1	10.1016/j.jtbi.2022.111197	True	[]
704	34633559	Modeling the Pancreatic Cancer Microenvironment in Search of Control Targets.	Plaugher	2021	1	10.1007/s11538-021-00937-w	True	[]
705	36182954	Leveraging network structure in nonlinear control.	Rozum	2022	1	10.1038/s41540-022-00249-2	True	[12779451, 30502409, 19785753, 10910359, 12362429, 15169868, 25270257, 25189528, 33941680, 30320141, 33090989, 19327819, 20223989, 22265416, 21562557, 33340010, 32390806, 33053496, 30304687, 4741704, 12779452, 17681551, 2453282, 23774067, 30240578, 30532150, 28655847, 30240747, 33597570, 14766974, 19003437, 8587874, 23822509, 25849586, 27797783, 34272246]
706	20659480	Attractor analysis of asynchronous Boolean models of signal transduction networks.	Saadatpour	2010	1	10.1016/j.jtbi.2010.07.022	True	[]
707	22102804	Dynamical and structural analysis of a T cell survival network identifies novel candidate therapeutic targets for large granular lymphocyte leukemia.	Saadatpour	2011	1	10.1371/journal.pcbi.1002267	True	[18941139, 20494121, 18855718, 18313409, 19772834, 20495575, 16549811, 19778848, 12399584, 14704431, 19025648, 16968132, 17722974, 19897097, 5803332, 4588055, 18852469, 21193523, 18477771, 20659480, 21426566, 15654321, 15882705, 16986617, 20628620, 16873462, 18614585, 19014577, 21907211, 17408509, 16464248, 12432396, 16095595, 15516985, 18033793, 1831681, 15645140, 19366803, 17993614, 12809600, 9…
708	33132767	A REDUCTION METHOD FOR BOOLEAN NETWORK MODELS PROVEN TO CONSERVE ATTRACTORS.	Saadatpour	2013	1	10.1137/13090537X	True	[12782112, 11800758, 15882705, 16986617, 16873462, 18614585, 15037758, 16968132, 15654321, 20659480, 22102804, 19953085, 17722974, 11419955, 9446747, 21907211, 18852469, 16342513]
710	27524644	Stochasticity and the limits to confidence when estimating R0 of Ebola and other emerging infectious diseases.	Taylor	2016	1	10.1016/j.jtbi.2016.08.016	True	[]
711	4588055	Boolean formalization of genetic control circuits.	Thomas		1	10.1016/0022-5193(73)90247-6	True	[]
712	21907211	Reduction of Boolean network models.	Veliz-Cuba	2011	1	10.1016/j.jtbi.2011.08.042	True	[]
713	24965213	Steady state analysis of Boolean molecular network models via model reduction and computational algebra.	Veliz-Cuba	2014	1	10.1186/1471-2105-15-221	True	[18301750, 14657375, 19118495, 16464248, 15037758, 12782112, 19422837, 21563979, 16542429, 22673395, 20878493, 22962472, 17722974, 18433497, 23233838, 23081726, 22102804, 18852469, 19662154, 18250321, 23637902, 11072331, 16342513, 21907211, 23822509, 20659480, 20448137, 21774817, 14607287, 21778527, 18253467, 23585840, 18614585, 21872607, 15572453, 12381434, 22871178, 16254242]
714	31919596	Control of Intracellular Molecular Networks Using Algebraic Methods.	Sordo Vieira	2019	1	10.1007/s11538-019-00679-w	True	[25269159, 28166223, 23169817, 30154728, 28643779, 29061069, 20868697, 15486106, 29758614, 27087469, 10647931, 21376230, 21774817, 20878493, 10475062, 19595782, 5343519, 5803332, 16464248, 25725640, 29617654, 26890363, 23774067, 26752585, 27662842, 19426782, 20686179, 25433558, 24565276, 26238783, 29104947, 22102804, 20068162, 12415319, 29248537, 26423695, 7703921, 23594855, 20448137, 24965213, 2…
715	29867523	Target Control in Logical Models Using the Domain of Influence of Nodes.	Yang	2018	1	10.3389/fphys.2018.00454	True	[25674559, 27303434, 28937978, 12782112, 11800758, 29307099, 18508746, 26528548, 23803966, 15486106, 25388503, 1202295, 4741704, 29623959, 24250280, 12209152, 22440734, 5803332, 14657375, 28775339, 28381275, 16464248, 26442247, 16383673, 21087478, 15037758, 21562557, 29212542, 28209158, 16386358, 24194584, 23774067, 20225868, 26428574, 26752585, 27662842, 20824124, 15654321, 20659480, 23142247, 1…
716	23822509	An effective network reduction approach to find the dynamical repertoire of discrete dynamic networks.	Zañudo		1	10.1063/1.4809777	True	[]
717	25849586	Cell fate reprogramming by control of intracellular network dynamics.	Zañudo	2015	1	10.1371/journal.pcbi.1004193	True	[16904174, 20535200, 21414485, 19348689, 21164525, 23314297, 21562557, 22012402, 23359701, 22761682, 23803966, 23774067, 11733770, 12648679, 17069859, 16239464, 24194584, 19014692, 21742771, 18463633, 18852469, 20225868, 23011283, 5803332, 4741704, 1202295, 7703920, 16986617, 20659480, 20628620, 22673395, 11082279, 19595782, 23822509, 11800758, 21907211, 25189528, 22102804, 18477771, 20824124, 19…
718	28655847	Structure-based control of complex networks with nonlinear dynamics.	Zañudo	2017	1	10.1073/pnas.1617387114	True	[21562557, 23774067, 23803966, 24653036, 25849586, 27076273, 27087469, 27091990, 28725465, 26423222, 23571689, 22012402, 26752585, 16761366, 12648679, 10910359, 12782112, 703339, 4741704, 19104514, 23030978, 24889601, 11988575, 19392330]
719	21309807	Plant systems biology: network matters.	Lucas	2011	1	10.1111/j.1365-3040.2010.02273.x	True	[]
720	28931004	The logic of the floral transition: Reverse-engineering the switch controlling the identity of lateral organs.	Dinh	2017	1	10.1371/journal.pcbi.1005744	True	[12432404, 8900276, 19825644, 20434991, 19783733, 23543784, 25719734, 10910359, 15342511, 17922568, 15486106, 22198150, 1350515, 1359429, 7566146, 7566148, 7506995, 17540569, 10234275, 12237376, 17369370, 23537632, 10760240, 21734647, 9367439, 16099980, 19703399, 12609028, 14628043, 20360106, 22345559, 18958283, 16542429, 19785753]
721	28426669	A dynamic genetic-hormonal regulatory network model explains multiple cellular behaviors of the root apical meristem of Arabidopsis thaliana.	García-Gómez	2017	1	10.1371/journal.pcbi.1005488	True	[20920363, 23658556, 22921914, 22902752, 23658505, 24641449, 24632533, 15519849, 17450175, 8275865, 10945213, 24302889, 17087761, 24196802, 23123304, 24121463, 23027524, 22401844, 22014526, 10589675, 12569126, 15454085, 17363254, 17429400, 17785527, 19039136, 20410882, 20543136, 20596025, 24121311, 23987513, 24035544, 25829440, 8756724, 10850497, 11565032, 20023161, 25156253, 17975066, 16640459, …
722	28187161	Modeling hormonal control of cambium proliferation.	Oles	2017	1	10.1371/journal.pone.0171927	True	[22691403, 23532297, 24286229, 11114883, 19293381, 10888850, 21795582, 22123958, 18812507, 19011104, 17570668, 23578929, 20729381, 21926336, 8575317, 11402194, 14701930, 20147378, 23723973, 24662460, 24128126, 23166504, 26410302, 25533953, 5803332, 5343519, 4595774, 19785753, 21450717, 24630843, 25866390, 19622803, 16400151, 19074290, 17872922, 21620705, 15282545, 23415953, 24004572, 20300209, 22…
723	28623593	Boolean Dynamic Modeling Approaches to Study Plant Gene Regulatory Networks: Integration, Validation, and Prediction.	Velderraín		1	10.1007/978-1-4939-7125-1_19	True	[]
724	22871178	The Cell Collective: toward an open and collaborative approach to systems biology.	Helikar	2012	1	10.1186/1752-0509-6-96	True	[16849185, 15207904, 17989686, 15085805, 11872829, 12432404, 19940895, 15123734, 14681372, 18651794, 21149340, 22005092, 21447597, 21071392, 19426782, 19014577, 19953085, 20378558, 18658182, 12241068, 12761054, 22697505, 14641091, 12611808, 18606438, 19465394, 18250321, 19500393, 10521342, 12853565, 16554783, 12600984, 9561846, 19185585, 19118495]
725	22144167	Logical modelling of gene regulatory networks with GINsim.	Chaouiya		1	10.1007/978-1-61779-361-5_23	True	[]
727	28860069	GeRNet: a gene regulatory network tool.	Dussaut	2017	1	10.1016/j.biosystems.2017.08.006	True	[]
728	28866584	Dynamic Influence Networks for Rule-Based Models.	Forbes	2017	1	10.1109/TVCG.2017.2745280	True	[]
729	28725480	MUFINS: multi-formalism interaction network simulator.	Wu	2016	1	10.1038/npjsba.2016.32	True	[11733770, 24430943, 20212490, 22367118, 16464248, 14534187, 18463702, 24064420, 12611808, 25414348, 23945604, 22817898, 23133351, 18713463, 18621757, 11708855, 14990466, 21148545, 18483554, 23975765, 19593469, 18573813, 25956932, 20139470, 22208880, 17521419, 20444866, 22735334, 16617070, 22300322, 17437026, 23653204, 21179018, 19668183, 23455439, 20823849, 22139914, 10772626, 17097810, 11145928…
730	15486106	A gene regulatory network model for cell-fate determination during Arabidopsis thaliana flower development that is robust and recovers experimental gene expression profiles.	Espinosa-Soto	2004	1	10.1105/tpc.104.021725	True	[10935628, 12782112, 12853565, 10882141, 11487698, 1685111, 2535466, 8974397, 12068101, 10417388, 9401124, 1715520, 11058164, 7482765, 11041877, 12239569, 10648231, 14732446, 12671087, 9052779, 7506995, 11597503, 10591225, 12432407, 9615462, 9521909, 10769227, 11206550, 10529428, 11034217, 7919989, 12366805, 10583961, 5803332, 10583960, 9504934, 12384049, 8565821, 8565856, 11440722, 10368173, 774…
731	21563979	Boolean models can explain bistability in the lac operon.	Veliz-Cuba	2011	1	10.1089/cmb.2011.0031	True	[]
732	29631571	The innate immune response to ischemic injury: a multiscale modeling perspective.	Dimitrova	2018	1	10.1186/s12918-018-0580-z	True	[17322368, 17673663, 12554797, 17544024, 27038773, 26748179, 29404726, 23435331, 28910616, 17485518, 24219909, 21987635, 15699161, 20829523, 22407522, 25035950, 20388633, 18468252, 23414695, 18660455, 17372179, 21078527, 27842237, 26605648, 15379975, 26560096, 28700602, 15246788, 12782112, 11872831, 21563979, 21756365, 22014244, 17597926, 23144801, 28363495, 27565833, 18215280, 25749185, 18687342…
733	27797783	PyBoolNet: a python package for the generation, analysis and visualization of boolean networks.	Klarner		1	10.1093/bioinformatics/btw682	True	[]
734	21431552	Algebraic model checking for Boolean gene regulatory networks.	Tran		1	10.1007/978-1-4419-7046-6_12	True	[]
735	27587700	Logical model specification aided by model-checking techniques: application to the mammalian cell cycle regulation.	Traynard		1	10.1093/bioinformatics/btw457	True	[]
736	11062431	The challenges of in silico biology.	Palsson		1	10.1038/81125	True	[]
738	24555116	JSim, an open-source modeling system for data analysis.	Butterworth	2013	1	10.12688/f1000research.2-288.v1	True	[10784097, 4608628, 3383565, 2791233, 1449234, 11144666, 16093514, 20463841, 16766353, 19098089, 23471247, 10965227, 16179418, 22805979, 8116914, 21462417, 3196295, 20601121, 13949263, 7872572, 12611808, 23645496, 17813860, 21423785, 3510568, 17846886, 17739513, 9146808, 3783446, 17238424, 901900, 17449822, 24215024, 24092723, 4440753, 14693681, 18693954]
740	20433660	Gastrointestinal targets of appetite regulation in humans.	Delzenne		1	10.1111/j.1467-789X.2009.00707.x	True	[]
741	23314812	Satiety signals and obesity.	Hellström		1	10.1097/MOG.0b013e32835d9ff8	True	[]
742	23660361	Integration of satiety signals by the central nervous system.	Chambers		1	10.1016/j.cub.2013.03.020	True	[15616203, 22550271, 19955772, 8853402, 11557629, 8853402, 6537525, 9950942, 9374824, 1415793, 17021376, 8116552, 14977407, 21236400, 23074241, 4745816, 20955703, 21252045, 17972064, 4727454, 8432448, 18270827, 6294698, 6283497, 10657509, 15234177, 14715515, 8185165, 22207575, 8772500, 1616031, 8473522, 22461023, 7852887, 12832109, 19686115, 22343897, 20471368, 20631053, 19723493, 23033273, 85387…
743	16968603	Ileal brake: neuropeptidergic control of intestinal transit.	Van Citters		1	10.1007/s11894-006-0021-9	True	[11023632, 12787341, 8227963, 6363498, 10535877, 14687704, 970450, 1719522, 9405585, 2917520, 15975728, 11158274, 7520941, 11827762, 9174481, 1310242, 8760104, 2260658, 15718279, 6706215, 9145449, 2919683, 8780340, 15357848, 1704435, 15068960, 6690354, 2463204, 2332026, 9009111, 8227964, 11068105, 11478826, 6410037, 14613922, 12055377, 2128071, 10644619, 12395894, 3354675, 2172578, 8484018, 62590…
744	18692080	Ileal brake: a sensible food target for appetite control. A review.	Maljaars	2008	1	10.1016/j.physbeh.2008.07.018	True	[]
745	7912060	Nucleus tractus solitarius--gateway to neural circulatory control.	Andresen		1	10.1146/annurev.ph.56.030194.000521	True	[]
746	17080692	The physiology of gastric emptying.	Hellström		1	10.1016/j.bpa.2006.02.002	True	[]
747	3343018	Biphasic nature of gastric emptying.	Siegel		1	10.1136/gut.29.1.85	True	[632902, 3712101, 6989704, 7460704, 7227773, 7239134, 7089589, 7114266, 7117901, 7129034, 6827366, 6614178, 6642275, 6693013, 6742176, 6466942, 2984364, 4045564, 4056928, 4061646, 371939]
748	9655697	Gastric emptying flow curves separated from carbon-labeled octanoic acid breath test results.	Maes		1	10.1152/ajpgi.1998.275.1.G169	True	[]
749	22155547	A semi-mechanistic gastric emptying pharmacokinetic model for (13)C-octanoic acid: an evaluation using simulation.	Ogungbenro	2011	1	10.1016/j.ejps.2011.11.020	True	[]
750	10102955	Gastric emptying in hyperemesis gravidarum and non-dyspeptic pregnancy.	Maes		1	10.1046/j.1365-2036.1999.00446.x	True	[]
751	17116722	Predicted serum folate concentrations based on in vitro studies and kinetic modeling are consistent with measured folate concentrations in humans.	Verwei		1	10.1093/jn/136.12.3074	True	[]
752	11278053	Anatomical and physiological parameters affecting gastrointestinal absorption in humans and rats.	DeSesso		1	10.1016/s0278-6915(00)00136-8	True	[]
753	12081840	Acute ingestion of a meal rich in n-3 polyunsaturated fatty acids results in rapid gastric emptying in humans.	Robertson		1	10.1093/ajcn/76.1.232	True	[]
754	3949984	Regulation of gastric emptying in humans by cholecystokinin.	Liddle		1	10.1172/JCI112401	True	[5639357, 2580857, 4745816, 1126597, 1127608, 1175886, 964568, 404865, 645853, 722578, 727254, 7413793, 6259918, 7194753, 6269946, 7081475, 7141133, 6401407, 6897537, 7153912, 6338170, 6338172, 6839908, 6883724, 6204904, 5423893]
755	9097998	[13C]octanoic acid breath test for gastric emptying of solids: accuracy, reproducibility, and comparison with scintigraphy.	Choi		1	10.1016/s0016-5085(97)70126-4	True	[]
756	19737258	Will the 13C-octanoic acid breath test ever replace scintigraphy as the gold standard to assess gastric emptying?	Verbeke		1	10.1111/j.1365-2982.2009.01388.x	True	[]
757	8500721	Measurement of gastric emptying rate of solids by means of a carbon-labeled octanoic acid breath test.	Ghoos		1	10.1016/0016-5085(93)90640-x	True	[]
758	17581222	The Wagner-Nelson method makes the [13C]-breath test comparable to radioscintigraphy in measuring gastric emptying of a solid/liquid mixed meal in humans.	Sanaka		1	10.1111/j.1440-1681.2007.04624.x	True	[]
759	32630713	Automatic Crack Detection on Road Pavements Using Encoder-Decoder Architecture.	Fan	2020	1	10.3390/ma13132960	True	[30518115, 30387731, 28773092, 28792453, 22201054, 26017442]
760	24271396	The European Bioinformatics Institute's data resources 2014.	Brooksbank	2013	1	10.1093/nar/gkt1206	True	[23765498, 22028628, 23180798, 17142228, 23161681, 23203987, 22453911, 23203882, 23683662, 23739403, 22807660, 19073592, 23671338, 21062818, 22096232, 22102568, 23161678, 23895341, 20200009, 23203883, 21245279, 20562413, 22398555, 22955616, 22067447, 22722851, 23075845, 23192148, 24316577, 24194600, 15590779, 23193272, 23203882, 23109552, 18940856, 22127870, 23633580, 22110033, 23203869, 23514033…
761	19008893	e-Science: relieving bottlenecks in large-scale genome analyses.	Craddock		1	10.1038/nrmicro2031	True	[]
762	22543379	The 1000 Genomes Project: data management and community access.	Clarke	2012	1	10.1038/nmeth.1974	True	[20981092, 16251469, 19920125, 21856757, 19965774, 19505943, 19741685, 21653522, 21208982, 21045057, 20562413, 19561590, 20354512, 20877315]
763	26343138	The primary reasons behind data sharing, its wider benefits and how to cope with the realities of commercial data.	Tellam	2015	1	10.1186/s12864-015-1789-5	True	[21311016, 23739403, 18464787]
764	22373175	The data paper: a mechanism to incentivize data publishing in biodiversity science.	Chavan		1	10.1186/1471-2105-12-S15-S2	True	[18587496, 19741659, 19900298, 21594144]
765	22009675	The Sequence Read Archive: explosive growth of sequencing data.	Kodama	2011	1	10.1093/nar/gkr854	True	[19965774, 21062823, 22080546, 19505943, 21097893, 21071405, 22110025, 21245279]
766	21772785	FigShare.	Singh		1	10.4103/0976-500X.81919	True	[]
767	24316579	The 2014 Nucleic Acids Research Database Issue and an updated NAR online Molecular Biology Database Collection.	Fernández-Suárez	2013	1	10.1093/nar/gkt1282	True	[24194598, 24170807, 24234444, 24271386, 24185696, 24214955, 21037262, 24150944, 24311564, 24185695, 24220091, 24153109, 8804824, 24319143, 24297255, 24081580, 24214987, 24214996, 24293656, 24304899, 24225315, 24243840, 24203708, 24271399, 24319146, 24270786, 24157837, 24214991, 24253302, 24136997, 24165880, 24288368, 24293649, 24214959, 24243842, 24203705, 24217909, 24297256, 24285302, 24316577,…
768	24217918	Gramene 2013: comparative plant genomics resources.	Monaco	2013	1	10.1093/nar/gkt1110	True	[23203987, 24280345, 22102576, 19955237, 21067998, 22374386, 21076153, 16217601, 22067447, 19029536, 20336072, 17641193, 21874022, 19597147, 14681438, 22660545, 19965431, 23075845, 21245334, 25202520, 22104744, 20459805, 15892872, 22660546, 21930507, 22083790, 21785142, 21694767, 22915736, 17872948, 15299118, 15255861, 17141283, 23715990, 22064864, 20972441, 20067627, 20522724, 17919898, 17300983…
769	24361065	The availability of research data declines rapidly with article age.	Vines	2013	1	10.1016/j.cub.2013.11.014	True	[]
770	19741659	Data's shameful neglect.			1	10.1038/461145a	True	[]
771	21765886	Who shares? Who doesn't? Factors associated with openly archiving raw research data.	Piwowar	2011	1	10.1371/journal.pone.0018657	True	[12746507, 17687342, 17657230, 15540527, 17728769, 11726920, 17099226, 16822095, 19034265, 11697377, 16030302, 16436574, 11798369, 15661852, 17349038, 15184677, 19296844, 17132828, 15340489, 12352992, 20349403, 17584920, 20072710, 20051768, 17607307, 19192326, 9103347, 16436573, 21339841]
772	17375194	Sharing detailed research data is associated with increased citation rate.	Piwowar	2007	1	10.1371/journal.pone.0000308	True	[16617479, 9056804, 14602436, 11125075, 11752295, 15608260, 10693778, 16683865, 15661852, 15141061, 12746507, 16368950, 15340487, 12698183, 16030302, 16340990, 16319137, 15175721, 15713967, 15608265, 14744116, 11726920, 16106022, 12225585, 14983930, 15879210, 15068665, 15169549, 15900006]
773	22417641	ELIXIR: a distributed infrastructure for European biological data.	Crosswell	2012	1	10.1016/j.tibtech.2012.02.002	True	[]
774	25038897	DataCite and DOI names for research data.	Neumann	2014	1	10.1007/s10822-014-9776-5	True	[21999587, 23935830, 24435495]
775	26044092	Towards recommendations for metadata and data handling in plant phenotyping.	Krajewski	2015	1	10.1093/jxb/erv271	True	[]
776	24958009	e!DAL--a framework to store, share and publish research data.	Arend	2014	1	10.1186/1471-2105-15-214	True	[19008893, 24271396, 11233452, 23203983, 22009675, 21245076, 17989687, 22281772, 21930506, 19552813, 23935830, 16712726, 18402673, 22373175, 19741679, 23930278, 23722089, 21063945, 20077413, 21385461, 18495032, 16847461, 15153306, 21803787, 16734914, 16381960, 18651794, 12611808, 23140568, 20679334]
777	24223762	Making research data repositories visible: the re3data.org Registry.	Pampel	2013	1	10.1371/journal.pone.0078080	True	[21738610, 19587644, 22373175, 23203983, 22144687]
778	19815759	Megascience. 'Omics data sharing.	Field		1	10.1126/science.1180598	True	[0, 17921998, 0, 17989687, 18688244, 16495972, 16089508, 16841067, 18830215, 19556479, 19460974, 18769432, 19587657, 16901212, 15973369, 19741685, 19741686]
779	22144613	Reproducible research in computational science.	Peng		1	10.1126/science.1213847	True	[21310971, 16510544, 17339612, 16646837, 19174838, 20093459, 19535325, 20944687]
781	21304729	Meeting Report: BioSharing at ISMB 2010.	Field	2010	1	10.4056/sigs/1403501	True	[19815759, 18688244, 17989687, 18464787, 16901219, 18769432, 18564916, 20679334, 21097465, 20195499]
782	24980647	Encouraging data citation and discovery with the Data Citation Index.	Force	2014	1	10.1007/s10822-014-9768-5	True	[17375194]
783	16987841	Citation indexes for science. A new dimension in documentation through association of ideas. 1955.	Garfield	2006	1	10.1093/ije/dyl189	True	[]
784	26647166	Species-wide genome sequence and nucleotide polymorphisms from the model allopolyploid plant Brassica napus.	Schmutzer	2015	1	10.1038/sdata.2015.72	True	[]
785	12954096	Biopathways representation and simulation on hybrid functional Petri net.	Matsuno		1		True	[]
786	22430219	Cell Illustrator 4.0: a computational platform for systems biology.	Nagasaki		1	10.3233/ISB-2010-0415	True	[]
787	9618484	Quantitative modeling of stochastic systems in molecular biology by using stochastic Petri nets.	Goss		1	10.1073/pnas.95.12.6750	True	[1478957, 8574964, 3045805, 2167833, 7624382, 8804593, 7624793, 9023339, 2406501, 7680381, 8654057, 2950236, 2435919, 8469724, 7819482, 8570596, 8968576, 8350596, 8139670, 7624792, 13865428, 1142785, 1142786, 613716, 747748, 8224408, 1787735, 1637366, 8334303, 7696522, 9628844, 14104600, 4803030, 7174743, 2910885, 8312574, 7703920]
788	24953454	VANESA - a software application for the visualization and analysis of networks in system biology applications.	Brinkrolf	2014	1	10.2390/biecoll-jib-2014-239	True	[]
789	21062828	BRENDA, the enzyme information system in 2011.	Scheer	2010	1	10.1093/nar/gkq1089	True	[18984617, 19910364, 19880382, 19850718, 19858099, 19843607, 12611808]
790	22121220	The IntAct molecular interaction database in 2012.	Kerrien	2011	1	10.1093/nar/gkr1088	True	[17925023, 21051339, 17687370, 19854951, 21106499, 21045057, 19884133, 21716279, 18957448, 18766178, 19850753, 20656902, 20829833, 19897547]
791	22096227	MINT, the molecular interaction database: 2012 update.	Licata	2011	1	10.1093/nar/gkr930	True	[17925023, 17893861, 19897547, 19850723, 14681454, 20852260, 18556668, 18766178, 18328820, 17687370, 21716279, 18472267, 15960821, 20829821]
793	10631256	Sustained photobiological hydrogen gas production upon reversible inactivation of oxygen evolution in the green alga Chlamydomonas reinhardtii.	Melis		1	10.1104/pp.122.1.127	True	[2173950, 7803444, 16654194, 9631059, 16592104, 17791443, 12244220, 19873339, 16663574, 18576077, 16664985, 17784356, 19431729, 24301578, 8026490, 4764234, 14907713, 16664626, 24301992, 1911757, 9836629, 10187837, 16663954, 3888621, 2661538, 9576782, 12232142]
794	24747045	Kinetic models in industrial biotechnology - Improving cell factory performance.	Almquist	2014	1	10.1016/j.ymben.2014.03.007	True	[]
795	25080238	Metabolic engineering for higher alcohol production.	Nozzi	2014	1	10.1016/j.ymben.2014.07.007	True	[]
796	27614173	Cyanobacterial metabolic engineering for biofuel and chemical production.	Oliver	2016	1	10.1016/j.cbpa.2016.08.023	True	[]
797	16100118	Improved photobiological H2 production in engineered green algal cells.	Kruse	2005	1	10.1074/jbc.M503840200	True	[]
798	27116971	Updates on industrial production of amino acids using Corynebacterium glutamicum.	Wendisch	2016	1	10.1007/s11274-016-2060-1	True	[22991654, 24465669, 26267114, 20333512, 18757581, 15612923, 18467864, 15128544, 21965396, 25273816, 8971704, 16000747, 23749228, 3443308, 25293499, 25720798, 24922334, 26363018, 11797049, 21326838, 24949255, 25139579, 16672486, 15971090, 12175982, 17891388, 20443004, 22854894, 15168857, 22392073, 15965888, 23164409, 17636890, 16488498, 7522844, 19529932, 25163446, 11601609, 25492493, 22583745, 2…
799	23543671	Central carbon metabolism and electron transport in Chlamydomonas reinhardtii: metabolic constraints for carbon partitioning between oil and starch.	Johnson	2013	1	10.1128/EC.00318-12	True	[17932292, 21498682, 20587772, 21749710, 19349646, 15998802, 21533645, 16306140, 22787274, 17793272, 21764992, 23290914, 19074271, 19940928, 16593210, 12624266, 20364124, 7992056, 8718624, 19897671, 22143777, 15032873, 20408572, 19558416, 16664985, 14283135, 16656335, 14134734, 1826218, 24241735, 239745, 16666488, 19879895, 15012287, 15862090, 8053679, 16030251, 17624461, 7873543, 11945379, 16663…
800	11932446	Metabolic engineering of lactic acid bacteria, the combined approach: kinetic modelling, metabolic control and experimental analysis.	Hoefnagel		1	10.1099/00221287-148-4-1003	True	[]
801	11744196	Full-scale model of glycolysis in Saccharomyces cerevisiae.	Hynne		1	10.1016/s0301-4622(01)00229-0	True	[]
802	8422423	The kinetic mechanism of yeast phosphoenolpyruvate carboxykinase.	Jabalquinto		1	10.1016/0167-4838(93)90200-b	True	[]
803	6291517	A purification of microsomal glucose-6-phosphatase from human tissue.	Reczek		1	10.1016/0006-291x(82)90643-x	True	[]
804	16887020	Kinetic modeling of tricarboxylic acid cycle and glyoxylate bypass in Mycobacterium tuberculosis, and its application to assessment of drug targets.	Singh	2006	1	10.1186/1742-4682-3-27	True	[10963578, 15895072, 12368431, 6389540, 1530563, 9013556, 10329645, 9488673, 10871608, 10523624, 11340206, 16027371, 11815613, 12568740, 2861202, 9634230, 10572116, 15657047, 7126549, 15608210, 14681452, 8206824, 14681416, 11752250, 6125497, 6813266, 14683609, 9927716]
805	17720759	Optimizing the distribution of resources between enzymes of carbon metabolism can dramatically increase photosynthetic rate: a numerical simulation using an evolutionary algorithm.	Zhu	2007	1	10.1104/pp.107.103713	True	[7236594, 5350447, 14021667, 11286922, 9046598, 464606, 24306196, 11154292, 656403, 10482420, 10837266, 11520866, 8944155, 16664631, 7672373, 16228420, 24186534, 15863701, 16668155, 17080588, 8595976, 28310642, 3137030, 10938839, 11358496, 16245090, 24232973, 16245089, 24196680, 16664211, 15012197, 24193849, 16415064, 24408834, 15133059]
806	26924009	Silane modified upconversion nanoparticles with multifunctions: imaging, therapy and hypoxia detection.	Xu	2016	1	10.1038/srep22350	True	[23112140, 25238148, 23650479, 25604032, 25985153, 25873209, 25655182, 25786652, 25913254, 26013002, 23843254, 25692960, 23869772, 23382770, 12169723, 20864169, 25354691, 25348096, 24861373, 22318874, 22983397, 24988288, 24344724, 25294565, 15588894, 20536174, 22020122, 23892394, 22008740, 23474731, 21911250, 25145854, 24008035, 17481726]
807	20532996	Evaluation of the participation of ferredoxin in oxygen reduction in the photosynthetic electron transport chain of isolated pea thylakoids.	Kozuleva	2010	1	10.1007/s11120-010-9565-5	True	[24522848, 4146342, 17907405, 12226178, 9635770, 6165406, 19239350, 11687210, 17056004, 16603662, 2850770, 18294139, 4836266, 12626116, 16662662, 11127997, 6772210, 24311217, 24271819, 14857775, 16143918, 4362064, 14572628, 16228133, 17675669, 24408836, 12859196, 18991552, 16592861, 15238273, 15012304, 17349633]
808	19561129	Metabolic flux analysis of Escherichia coli creB and arcA mutants reveals shared control of carbon catabolism under microaerobic growth conditions.	Nikel	2009	1	10.1128/JB.00174-09	True	[10940038, 11844770, 12486057, 3531171, 11350954, 942051, 9025293, 18375564, 2698228, 1315704, 10542166, 8285716, 7789817, 10829079, 10933840, 9265774, 16080684, 7665524, 10074069, 11741855, 17707145, 11423658, 15150239, 6357049, 1324388, 15066832, 2964639, 2170337, 7040354, 10592180, 10851007, 18391462, 17284782, 18629859, 15748982, 15326287, 14572541, 16314304, 18223071, 7984099, 16597965, 1832…
809	26175742	Flux balance analysis reveals acetate metabolism modulates cyclic electron flow and alternative glycolytic pathways in Chlamydomonas reinhardtii.	Chapman	2015	1	10.3389/fpls.2015.00474	True	[24508216, 21370975, 19128495, 10760244, 21811229, 20044452, 22369158, 22371324, 21833344, 11337403, 10759539, 16299075, 17756009, 0, 20364124, 21118673, 22692199, 23543671, 24623849, 16663029, 16663444, 14642354, 17932292, 25388473, 18799484, 15947135, 23717315, 20212490, 19903870, 23649352, 24286363, 23791666, 10356245, 25207648]
810	28542252	Metabolic flux analysis of heterotrophic growth in Chlamydomonas reinhardtii.	Boyle	2017	1	10.1371/journal.pone.0177292	True	[20010592, 22209109, 17932292, 20705853, 20616194, 16321043, 21226012, 23613453, 28012908, 22529767, 19128495, 19597503, 21811229, 22369158, 26485611, 24142039, 25511434, 19755544, 15880104, 12415116, 15897462, 12080101, 17543097, 11461148, 17512026, 15466217, 18194425, 17532016, 19939942, 12759349, 20406696, 17869563, 20969971, 20720172, 24280389, 19349646, 19409111, 18442406, 11391806, 10483105…
811	27474353	Efficient phototrophic production of a high-value sesquiterpenoid from the eukaryotic microalga Chlamydomonas reinhardtii.	Lauersen	2016	1	10.1016/j.ymben.2016.07.013	True	[]
812	29258965	Tailored carbon partitioning for phototrophic production of (E)-α-bisabolene from the green microalga Chlamydomonas reinhardtii.	Wichmann	2017	1	10.1016/j.ymben.2017.12.010	True	[]
813	28824682	Knock-Down of the IFR1 Protein Perturbs the Homeostasis of Reactive Electrophile Species and Boosts Photosynthetic Hydrogen Production in <i>Chlamydomonas reinhardtii</i>.	Venkanna	2017	1	10.3389/fpls.2017.01347	True	[9537404, 14670605, 16666920, 7592828, 24820024, 25526675, 13111225, 26473430, 19700559, 22341571, 2583083, 20581114, 17624461, 24671643, 22634760, 11976334, 15597886, 22529359, 19873339, 18576077, 20658193, 20587772, 21563367, 7625843, 17756009, 23459862, 28302588, 19011750, 19825006, 14651265, 2105499, 15286142, 10712537, 16716067, 16100118, 25586579, 9520276, 16913871, 17912370, 24655035, 1629…
814	16461578	The free NADH concentration is kept constant in plant mitochondria under different metabolic conditions.	Kasimova	2006	1	10.1105/tpc.105.039354	True	[15709771, 12681497, 11299009, 13499390, 9730975, 9730975, 15032834, 16668101, 2260975, 14507432, 1741380, 11337409, 6819864, 8637605, 15725055, 3993925, 208598, 8720129, 16667511]
815	14507432	Regulation of NAD- and NADP-dependent isocitrate dehydrogenases by reduction levels of pyridine nucleotides in mitochondria and cytosol of pea leaves.	Igamberdiev		1	10.1016/s0005-2728(03)00106-3	True	[]
816	4381873	Concentrations of nicotinamide nucleotide coenzymes in micro-organisms.	London		1	10.1099/00221287-44-2-241	True	[]
817	4360220	Levels of nicotinamide adenine dinucleotide and reduced nicotinamide adenine dinucleotide in facultative bacteria and the effect of oxygen.	Wimpenny		1	10.1128/jb.111.1.24-32.1972	True	[4381873, 4291787, 4291960, 4385266, 4332305, 14233914, 5331002, 4224521, 4288785]
818	4405599	Regulation of pyridine nucleotide levels and ratios in Neurospora crassa.	Brody		1		True	[]
819	22394478	Drug target validation of the trypanothione pathway enzymes through metabolic modelling.	Olin-Sandoval	2012	1	10.1111/j.1742-4658.2012.08557.x	True	[]
820	15983215	Redox control of exocytosis: regulatory role of NADPH, thioredoxin, and glutaredoxin.	Ivarsson		1	10.2337/diabetes.54.7.2132	True	[]
821	4391039	The redox state of free nicotinamide-adenine dinucleotide phosphate in the cytoplasm of rat liver.	Veech		1	10.1042/bj1150609a	True	[6048791, 5839199, 4384597, 4381783, 4291787, 14188477, 14206229, 4391041, 13426112, 14927599, 5922095, 6078532, 13373833, 13823292, 14086726, 4294369, 4387224, 13058836]
822	8912682	Evidence for rapid consumption of millimolar concentrations of cytoplasmic ATP during rigor-contracture of metabolically compromised single cardiomyocytes.	Allue		1	10.1042/bj3190463	True	[7879652, 7869398, 775940, 985476, 7317457, 6638167, 6371253, 6487312, 6504155, 3989725, 2414295, 3552284, 3663131, 3127579, 2522833, 2614727, 2309898, 2311000, 1928453, 1658348, 1658349, 10117924, 1617781, 1625346, 1474498, 8382577, 1302269, 8504162, 8216212, 8275532, 8156639, 7965860, 14444706]
823	8216212	Continuous bioluminescent monitoring of cytoplasmic ATP in single isolated rat hepatocytes during metabolic poisoning.	Koop		1	10.1042/bj2950165	True	[4343020, 1415517, 4154892, 775940, 7236247, 6504155, 2994484, 3877727, 3099216, 3631273, 2536397, 2782387, 2554909, 2694542, 2309898, 2383254, 2083032, 1531010, 1637381, 1559992, 4813372]
824	1625346	Bioluminescent measurement in single cardiomyocytes of sudden cytosolic ATP depletion coincident with rigor.	Bowers		1	10.1016/0022-2828(92)93159-h	True	[]
825	11815476	Glucose-stimulated oscillations in free cytosolic ATP concentration imaged in single islet beta-cells: evidence for a Ca2+-dependent mechanism.	Ainscow		1	10.2337/diabetes.51.2007.s162	True	[]
826	10866996	A novel method for measurement of submembrane ATP concentration.	Gribble		1	10.1074/jbc.M001010200	True	[]
827	11691993	Mammalian TOR: a homeostatic ATP sensor.	Dennis		1	10.1126/science.1063518	True	[]
828	3490471	Intracellular compartmentalization of adenosine triphosphate.	Miller		1		True	[]
829	10224088	Glucose generates sub-plasma membrane ATP microdomains in single islet beta-cells. Potential role for strategically located mitochondria.	Kennedy		1	10.1074/jbc.274.19.13281	True	[]
830	17377224	SOFA--an open source framework for medical simulation.	Allard		1		True	[]
831	15387229	Haptics in minimally invasive surgical simulation and training.	Basdogan		1	10.1109/mcg.2004.1274062	True	[]
832	22629108	A Physics-driven Neural Networks-based Simulation System (PhyNNeSS) for multimodal interactive virtual environments involving nonlinear deformable objects.	De		1	10.1162/pres_a_00054	True	[19948423, 15387229, 21335791, 16404040, 27788093, 8055320, 18391298, 18391300, 18391303, 15519351, 18171633, 19377171, 18255570, 10972321, 17044409]
833	15544255	Surgical training using haptics over long internet distances.	Gunn		1		True	[]
834	14694297	Development and validation of a comprehensive program of education and assessment of the basic fundamentals of laparoscopic surgery.	Peters		1	10.1016/s0039-6060(03)00156-9	True	[]
835	19449317	Using the PhysX engine for physics-based virtual surgery with force feedback.	Maciel		1	10.1002/rcs.266	True	[10180581, 10538407, 18391302, 18348181, 8653448, 18399023, 17356218, 18813984, 20201683]
836	18391302	An efficient dynamic point algorithm for line-based collision detection in real time surgery simulation involving haptics.	Maciel		1		True	[]
837	18348181	Development of the VBLaST: a virtual basic laparoscopic skill trainer.	Maciel		1	10.1002/rcs.185	True	[14694297, 11344421, 10180560, 12603766, 18391302]
838	17356218	Efficient collision detection within deforming spherical sliding contact.	Maciel		1	10.1109/TVCG.2007.1016	True	[]
840	17045684	Text mining and its potential applications in systems biology.	Ananiadou	2006	1	10.1016/j.tibtech.2006.10.002	True	[]
841	16738572	Synthetic biology: new engineering rules for an emerging discipline.	Andrianantoandro	2006	1	10.1038/msb4100073	True	[14512615, 16330045, 12787501, 15994559, 9207017, 15858574, 15096621, 15723047, 10850721, 12687005, 14983004, 15561997, 12114528, 16729053, 16299520, 15660998, 14512628, 15313245, 15218149, 10659856, 12183631, 16306983, 10802621, 15454422, 15875027, 15256602, 10659857, 16732192, 16061816, 14741221, 15738412, 13679576, 15208640, 14527313, 15641095, 15159530, 15496466, 15283197, 15286985, 12736688,…
842	18507829	Optimization in computational systems biology.	Banga	2008	1	10.1186/1752-0509-2-47	True	[15931199, 16761367, 16971329, 17400319, 15763562, 9715751, 11175725, 12566402, 17254656, 16375763, 16738572, 16756672, 17548240, 16738565, 15494745, 17172310, 12202358, 14580578, 17292923, 12415116, 17625511, 17625514, 15369668, 11875207, 16986258, 10356258, 17890736, 14992526, 16864593, 17631421, 17591174, 17603872, 11983907, 14708127, 17890159, 17937822, 17044236, 17006434, 17081289, 14559783,…
843	17660209	Robustness analysis and tuning of synthetic gene networks.	Batt	2007	1	10.1093/bioinformatics/btm362	True	[]
844	8334303	Computer simulation of the phosphorylation cascade controlling bacterial chemotaxis.	Bray		1	10.1091/mbc.4.5.469	True	[385590, 1882727, 7021528, 7040985, 7154085, 6760985, 6339475, 6748079, 6089173, 3881399, 3928170, 2999789, 2874557, 3024160, 3546269, 3553150, 3279958, 3280143, 1883200, 1731345, 1737035, 1565624, 1495964, 1326052, 1326408, 1400287, 1445288, 4563019, 4597449, 4598030, 4598031, 322131, 353036, 358191, 2834370, 2839825, 3042756, 2901103, 3185734, 2645576, 2656684, 3076082, 3076085, 2668281, 267090…
845	16672256	BIOCHAM: an environment for modeling biological systems and formalizing experimental knowledge.	Calzone	2006	1	10.1093/bioinformatics/btl172	True	[]
846	18612302	Refinement and standardization of synthetic biological parts and devices.	Canton		1	10.1038/nbt1413	True	[]
848	18984617	BRENDA, AMENDA and FRENDA the enzyme information system: new content and tools in 2009.	Chang	2008	1	10.1093/nar/gkn820	True	[14681450, 17202167, 18287689, 18045790, 17984083]
849	15473905	Content-rich biological network constructed by mining PubMed abstracts.	Chen	2004	1	10.1186/1471-2105-5-147	True	[12519993, 10592249, 11326270, 10902200, 12689350, 12603044, 10977093, 11472995, 11262958, 11928490, 12967967, 12460628, 12154383, 11034217, 11333967, 11741594, 11928487, 12855478, 14960466, 11604946, 2549638, 2859595, 3087973, 7890745, 11673244, 12239345, 11522199, 12454646, 12074885, 12040173, 12501816, 12386112, 11604766, 12603049, 11395736, 12855455, 12118076, 12687634]
850	2745429	Graphic rules in steady and non-steady state enzyme kinetics.	Chou		1		True	[]
851	11737216	Information transfer in metabolic pathways. Effects of irreversible steps in computer models.	Cornish-Bowden		1	10.1046/j.0014-2956.2001.02616.x	True	[]
852	16581849	Analysis of a generic model of eukaryotic cell-cycle regulation.	Csikász-Nagy	2006	1	10.1529/biophysj.106.081240	True	[12175809, 9013342, 7954820, 2683079, 8984634, 15549093, 11809822, 1397605, 2138713, 7630396, 10500180, 10362255, 10637314, 15169868, 1833774, 11371173, 8126097, 7566981, 15107623, 12388094, 15280433, 15135028, 10884416, 15231543, 1833817, 9233766, 1831270, 12737808, 9652093, 17044236, 9802951, 15446975, 12779461, 11733770, 12447975, 14645053, 9256450, 9652094, 15363676, 14605208, 10436023, 11101…
853	18447902	SBMLsqueezer: a CellDesigner plug-in to generate kinetic rate equations for biochemical networks.	Dräger	2008	1	10.1186/1752-0509-2-39	True	[12611808, 17341299, 16527832, 17032683, 16317076, 17237071, 17384017, 16763599, 16082367, 17420739, 17173669, 12651737, 16020466, 17495997, 11928498, 14683609, 16782725, 11796225, 14681450, 17910766]
854	12183631	Stochastic gene expression in a single cell.	Elowitz		1	10.1126/science.1070919	True	[]
855	16306983	Foundations for engineering biology.	Endy		1	10.1038/nature04342	True	[]
856	10723035	To be or not to be active: the stochastic nature of enhancer action.	Fiering		1	10.1002/(SICI)1521-1878(200004)22:4<381::AID-BIES8>3.0.CO;2-E	True	[]
857	19033364	Nucleic Acids Research annual Database Issue and the NAR online Molecular Biology Database Collection in 2009.	Galperin	2008	1	10.1093/nar/gkn942	True	[18974180, 18984615, 18957446, 18842632, 18948294, 11222772, 18948284, 18988623, 17170009, 15998914, 15701760, 18957442, 18824479, 17145709, 18953034, 18957447, 18927110, 18927107, 18945703, 18996891, 2041809, 9399808, 11719765, 11125091, 8332531, 17132828, 18940857, 17662133, 18776214, 17148484, 18757888, 18835852]
859	12801880	Modular modeling of cellular systems with ProMoT/Diva.	Ginkel		1	10.1093/bioinformatics/btg128	True	[]
860	15145806	Thermodynamics of enzyme-catalyzed reactions--a database for quantitative biochemistry.	Goldberg	2004	1	10.1093/bioinformatics/bth314	True	[]
861	15268772	Finding kinetic parameters using text mining.	Hakenberg		1	10.1089/1536231041388366	True	[]
862	18757873	SynBioSS: the synthetic biology modeling suite.	Hill	2008	1	10.1093/bioinformatics/btn468	True	[]
863	15218350	ModelDB: A Database to Support Computational Neuroscience.	Hines		1	10.1023/B:JCNS.0000023869.22017.2e	True	[15055399]
864	15226743	A gene network for navigating the literature.	Hoffmann		1	10.1038/ng0704-664	True	[]
866	18374652	Diverse two-dimensional input functions control bacterial sugar genes.	Kaplan		1	10.1016/j.molcel.2008.01.021	True	[17510665, 17700541, 16263707, 12702751, 16204860, 16482159, 17140283, 17991990, 11408658, 15608210, 16388869, 12399584, 14530388, 14607112, 16406067, 16602820, 11013224, 12145321, 12417193, 12596232, 16524589, 12805558, 11967538, 16306982, 18716677, 12885625, 9670816, 16862137, 15107854]
867	16482094	Cell-signalling dynamics in time and space.	Kholodenko		1	10.1038/nrm1838	True	[7834738, 12134156, 12424381, 11057895, 10647936, 14710369, 11252954, 14641026, 12360255, 12702867, 15567848, 10712587, 12169734, 14647386, 15542825, 15886107, 7630396, 12648679, 12732301, 15261524, 10471827, 15601687, 11978536, 14695245, 12717446, 12756289, 14689967, 15748847, 9888852, 10514507, 10972934, 11024454, 11312698, 11923843, 12049733, 12524261, 12691603, 15173833, 15520372, 15634347, 1…
868	12573854	Two approaches for metabolic pathway analysis?	Klamt		1	10.1016/s0167-7799(02)00034-3	True	[]
869	18834499	Linking genes to literature: text mining, information extraction, and retrieval applications for biology.	Krallinger	2008	1	10.1186/gb-2008-9-s2-s8	True	[15085138, 11911444, 14681408, 18025043, 17646325, 16507357, 15473412, 17712086, 15894554, 18258507, 11080015, 18229718, 16779135, 14978278, 18056062, 16168087, 17563031, 18045790, 15360776, 12230038, 14566377, 15471541, 17238343, 16779344, 16394296, 17971893, 17184763, 15130936, 15073016, 17238331, 15284092, 12176836, 17503385, 12728240, 15542023, 15333458, 16843731, 17050571, 16982707, 12386112…
870	18971255	Update of KDBI: Kinetic Data of Bio-molecular Interaction database.	Kumar	2008	1	10.1093/nar/gkn839	True	[17318209, 11377797, 11459043, 11076022, 17703239, 11489916, 11805826, 14555624, 15717327, 12634794, 10200254, 9787636, 11752246, 14681454, 15608229, 16246909, 11911893, 16381960, 17098935, 17145710, 18477636, 18000002, 17981841, 18084021, 17913741, 17135207, 15608231, 11752349, 14696748, 15544435, 11752250, 17822389, 12584128, 12519995, 10888847, 10972934, 11076021, 15886396, 11923843, 15793571,…
871	16543278	WebCell: a web-based environment for kinetic modeling and dynamic simulation of cellular networks.	Lee	2006	1	10.1093/bioinformatics/btl091	True	[]
872	15763553	Space as the final frontier in stochastic simulations of biological systems.	Lemerle		1	10.1016/j.febslet.2005.02.009	True	[]
875	18295713	Stoichiometric modelling of cell metabolism.	Llaneras		1	10.1263/jbb.105.1	True	[]
876	15142756	CellML: its future, present and past.	Lloyd		1	10.1016/j.pbiomolbio.2004.01.004	True	[]
877	18658182	The CellML Model Repository.	Lloyd	2008	1	10.1093/bioinformatics/btn390	True	[]
878	15637632	Automatic generation of cellular reaction networks with Moleculizer 1.0.	Lok		1	10.1038/nbt1054	True	[]
879	16859561	Inverse bifurcation analysis: application to simple gene systems.	Lu	2006	1	10.1186/1748-7188-1-11	True	[11955179, 12648679, 14766974, 17337276, 16951971, 12447975, 15446975, 16081475, 11570588, 12076125, 15087311, 10659856, 10659857, 12787501, 15231543]
880	16527832	The SBML ODE Solver Library: a native API for symbolic and fast numerical analysis of reaction networks.	Machné	2006	1	10.1093/bioinformatics/btl086	True	[]
881	18579565	Computational design of synthetic gene circuits with composable parts.	Marchisio	2008	1	10.1093/bioinformatics/btn330	True	[]
883	17130144	PANTHER version 6: protein sequence and function evolution data with expanded representation of biological pathways.	Mi	2006	1	10.1093/nar/gkl869	True	[15608197, 12952881, 8107089, 8804822, 12438188, 16381885, 16381923, 15089754, 15608231, 16912992, 16381842, 12230031, 15608177, 15647305, 11590104, 15980438, 12611808, 16082367, 16381878, 15608251]
884	14559783	Parameter estimation in biochemical pathways: a comparison of global optimization methods.	Moles	2003	1	10.1101/gr.1262503	True	[17813860, 8293329, 9927716, 8573696, 12552139]
885	17040977	Resources for integrative systems biology: from data through databases to networks and dynamic system models.	Ng	2006	1	10.1093/bib/bbl036	True	[]
886	9256450	Modeling the control of DNA replication in fission yeast.	Novak		1	10.1073/pnas.94.17.9147	True	[8681373, 8855663, 8574583, 8909137, 3955656, 1992340, 7593289, 8087848, 7883794, 8121488, 8521469, 8643672, 7548845, 8631306, 1655416, 1706223, 8631305, 8657126, 8521500, 15157496, 0, 6947258, 8126097, 1833774, 8882581, 9013342, 2566917, 7891698, 8507488, 9034336, 8020094]
887	18436574	A critical examination of stoichiometric and path-finding approaches to metabolic pathways.	Planes	2008	1	10.1093/bib/bbn018	True	[]
888	11159431	Control of glycolytic dynamics by hexose transport in Saccharomyces cerevisiae.	Reijenga		1	10.1016/S0006-3495(01)76043-2	True	[10951190, 10637314, 6031495, 4330768, 4263005, 1204604, 152653, 7061448, 2528863, 1917852, 1533788, 1391687, 8436231, 8403984, 8106337, 8137943, 7651133, 8631335, 8695635, 8798702, 8813760, 8944170, 8962468, 9013556, 9151960, 9301339, 9457857, 10419970, 10468568, 14907713, 14215650, 10692299, 10702114, 10731132, 10627042, 4286762]
889	19003441	Asmparts: assembly of biological model parts.	Rodrigo	2008	1	10.1007/s11693-008-9013-4	True	[17392770, 17392770, 12787501, 12787501, 9202124, 9202124, 18004278, 18004278, 16306983, 16306983, 10591225, 10591225, 12611808, 12611808, 16381960, 15142756, 15142756, 16408021, 16408021, 17485427, 17485427, 14583118, 14583118, 16306982, 16306982, 10951190, 10951190, 12948750, 12948750]
890	17341299	SBMLeditor: effective creation of models in the Systems Biology Markup language (SBML).	Rodriguez	2007	1	10.1186/1471-2105-8-79	True	[12611808, 14641091, 26528569, 0, 16333295, 14683609, 17118155, 16381960]
891	17081289	Novel metaheuristic for parameter estimation in nonlinear dynamic biological systems.	Rodriguez-Fernandez	2006	1	10.1186/1471-2105-7-483	True	[15196499, 16246137, 16478464, 15763567, 15763562, 15967022, 17091579, 15342560, 16236429, 15823414, 14988125, 16441881, 14559783, 17044236, 15513993, 15546936, 16267082, 1443589, 11235592, 15142755, 14597654, 8660575, 9927716]
892	15790856	Gene regulation at the single-cell level.	Rosenfeld		1	10.1126/science.1106914	True	[]
894	16473867	CellML2SBML: conversion of CellML into SBML.	Schilstra	2006	1	10.1093/bioinformatics/btl047	True	[]
895	12758077	A spatially extended stochastic model of the bacterial chemotaxis signalling pathway.	Shimizu		1	10.1016/s0022-2836(03)00437-6	True	[]
896	12584128	The Database of Quantitative Cellular Signaling: management and analysis of chemical kinetic models of signaling networks.	Sivakumaran		1	10.1093/bioinformatics/btf860	True	[]
897	12241068	Java Web Simulation (JWS); a web based database of kinetic models.	Snoep		1	10.1023/a:1020350518131	True	[4830198, 2528863, 14165947, 10951190, 1530563, 9301339, 4148886, 3267767, 8402211]
898	16306982	Reconstruction of genetic circuits.	Sprinzak		1	10.1038/nature04335	True	[]
899	15763552	Space in systems biology of signaling pathways--towards intracellular molecular crowding in silico.	Takahashi		1	10.1016/j.febslet.2005.01.072	True	[]
900	17584763	Combining experiments with multi-cell agent-based modeling to study biological tissue patterning.	Thorne	2007	1	10.1093/bib/bbm024	True	[]
901	16686675	Ranolazine improves abnormal repolarization and contraction in left ventricular myocytes of dogs with heart failure by inhibiting late sodium current.	Undrovinas		1	10.1111/j.1540-8167.2006.00401.x	True	[15486322, 10533566, 9717041, 12943874, 8330380, 8575070, 9843461, 10228563, 15733907, 9676578, 11343415, 15093870, 14734593, 15243300, 15302796, 1826414, 1281453, 12431447, 6306139, 3608112, 10066678, 15031300, 1322937, 15242739, 12440776, 16223473, 9249489, 7586355, 12135944, 12650876]
902	15273159	the JigCell model builder and run manager.	Vass	2004	1	10.1093/bioinformatics/bth422	True	[]
904	10910359	The segment polarity network is a robust developmental module.	von Dassow		1	10.1038/35018085	True	[]
905	18154660	Simulating non-small cell lung cancer with a multiscale agent-based model.	Wang	2007	1	10.1186/1742-4682-4-50	True	[17318210, 10209149, 12953099, 15075904, 1341235, 7683573, 8943684, 16397232, 16724056, 16354869, 10514507, 11923843, 11024454, 12691603, 12885624, 15793571, 17186707, 15608512, 16933983, 15869393, 16834556, 15752977, 16765384, 15653719, 14695245, 12419662, 12941591, 15748909, 16126230, 16949103, 12421819, 15555220, 12181740, 15142632, 16570272, 15983388, 11826285, 17060902, 9888852, 9815714, 115…
906	18463116	SYCAMORE--a systems biology computational analysis and modeling research environment.	Weidemann	2008	1	10.1093/bioinformatics/btn207	True	[]
907	17942476	Resources, standards and tools for systems biology.	Wierling	2007	1	10.1093/bfgp/elm027	True	[]
908	4923389	On the relation between effector concentration and the rate of induced enzyme synthesis.	Yagil		1	10.1016/S0006-3495(71)86192-1	True	[13032175, 4893764, 13896932, 13732743, 4894330, 14222883, 13718526, 5845835, 14337495, 5332199, 4861262, 13725581, 4971350, 13896931, 6048538, 14235589, 4878916, 4882736, 13838951, 13628682, 14408566, 4938552, 13152076, 16591435, 4873589, 13870521, 4938551, 4870861]
909	18787828	Multiscale agent-based cancer modeling.	Zhang	2008	1	10.1007/s00285-008-0211-1	True	[11550301, 16860344, 10745115, 16949103, 7713836, 8057151, 12011407, 14607296, 9785481, 8312501, 16126230, 9961383, 12675529, 8262681, 11997445, 11063134, 17069522, 16933983, 12941591, 1523973, 9739618, 12419662, 17129778, 11580108, 11857005, 15466178, 8760599, 16089574, 15935392, 15234206, 6296418, 15740835, 9306674, 14766791, 20047002, 16766361, 11538314, 7919025, 15483414, 2393868, 15501468, 1…
910	26598946	Computational oncology--mathematical modelling of drug regimens for precision medicine.	Barbolosi	2015	1	10.1038/nrclinonc.2015.204	True	[12668653, 22814580, 19249681, 25167199, 24812409, 25457229, 23703958, 22274748, 15346998, 5327764, 24063059, 24878063, 25186956, 21529163, 21304503, 24793698, 3191483, 23801085, 23906150, 23419487, 22258279, 25752402, 20204365, 17957185, 23511786, 25750242, 24321258, 25217520, 24803676, 22929884, 24850847, 25963428, 22257150, 22804749, 12826047, 20920994, 19401344, 25789469, 22111860, 11720455, …
911	32269067	Effective containment explains subexponential growth in recent confirmed COVID-19 cases in China.	Maier	2020	1	10.1126/science.abb4557	True	[32007143, 32007643, 32087114, 21483857, 31995857, 2059741, 32171059]
912	32099934	An updated estimation of the risk of transmission of the novel coronavirus (2019-nCov).	Tang	2020	1	10.1016/j.idm.2020.02.001	True	[32004066, 15324546, 31991541, 15539347, 31995857, 31996494, 27913131, 32019669, 29928741, 32014114, 32007643]
913	32109273	COVID-19 outbreak on the Diamond Princess cruise ship: estimating the epidemic potential and effectiveness of public health countermeasures.	Rocklöv		1	10.1093/jtm/taaa030	True	[30649459, 27320130, 24878994, 21029531, 12729195, 31985790, 32080723, 31995857, 32052846, 31986264, 32007143, 32004427, 32053470, 32083643, 32003551, 32014114, 23665296]
914	26165820	How computational models can help unlock biological systems.	Brodland	2015	1	10.1016/j.semcdb.2015.07.001	True	[]
915	28421068	Model-Driven Experimentation: A New Approach to Understand Mechanisms of Tertiary Lymphoid Tissue Formation, Function, and Therapeutic Resolution.	Butler	2017	1	10.3389/fimmu.2016.00658	True	[18825130, 20706277, 24863064, 25234148, 23723985, 22942425, 23106354, 27088920, 22289889, 25656706, 26864101, 12495724, 26678994, 25934927, 15248223, 15819694, 22482943, 17322904, 22826707, 22855506, 23468606, 25722664, 25589574, 24681449, 17185562, 17268470, 23887872, 25170154, 23296998, 19047437, 16707510, 22840406, 23420879, 20643339, 27415420, 27445819, 27065304, 26578235, 26783498]
916	20147490	Mathematical modeling-guided evaluation of biochemical, developmental, environmental, and genotypic determinants of essential oil composition and yield in peppermint leaves.	Rios-Estepa	2010	1	10.1104/pp.109.152256	True	[19028486, 16132222, 19669467, 16656481, 18845579, 16292524, 15728344, 12549936, 16666709, 4830198, 12642238, 14704135, 4148886, 22665205, 10717007, 16333295, 18257707, 18295713, 11427737, 15003417, 12114556, 24178138, 10982430, 19897108, 15073223, 9363768, 13679086, 17561179, 18287058, 16972937, 10552722, 14551332, 11027715, 17440821, 19234066]
917	32845085	SBML Level 3: an extensible format for the exchange and reuse of biological models.	Keating		1	10.15252/msb.20199110	True	[10802651, 18579569, 25494900, 29605822, 22041191, 24430943, 18252737, 29950016, 29457794, 24180668, 26527732, 22144167, 24321545, 26528568, 24482835, 22027554, 24728588, 20829833, 19307240, 25538939, 26467284, 29145629, 19399430, 23357920, 11946358, 26528565, 16410323, 20585541, 11545699, 23180789, 30787451, 22871178, 25754863, 27742665, 20802497, 14708119, 12991237, 17032683, 12611808, 26528564…
918	16986321	ScrumPy: metabolic modelling with Python.	Poolman		1	10.1049/ip-syb:20060010	True	[]
920	29906293	Tellurium notebooks-An environment for reproducible dynamical modeling in systems biology.	Medley	2018	1	10.1371/journal.pcbi.1006220	True	[22817898, 28187134, 21892149, 23691000, 27576241, 27422148, 27429432, 27046845, 27295645, 29531050, 22144613, 24204232, 12611808, 26528567, 29522419, 22172142, 22027554, 25494900, 28049131, 19578039, 27774871, 20416044, 21888353, 21288956, 8126097, 17667953, 7510257, 12082146, 12082076, 16672256, 27136686, 16381960, 20587024, 28130238, 15072998, 18658182, 17032683, 19399433, 19628507, 19045830, …
921	32939066	Array programming with NumPy.	Harris	2020	1	10.1038/s41586-020-2649-2	True	[26918975, 32015543, 25024921, 19304878, 30405329]
922	32015543	SciPy 1.0: fundamental algorithms for scientific computing in Python.	Virtanen	2020	1	10.1038/s41592-019-0686-2	True	[25024921, 32818163, 29099225, 25926788, 14872004, 28980652, 26918975]
923	4148886	The control of flux.	Kacser		1		True	[]
924	4830198	A linear steady-state treatment of enzymatic chains. General properties, control and effector strength.	Heinrich		1	10.1111/j.1432-1033.1974.tb03318.x	True	[]
925	26641860	Theoretical Basis for Dynamic Label Propagation in Stationary Metabolic Networks under Step and Periodic Inputs.	Sokol	2015	1	10.1371/journal.pone.0144652	True	[19025966, 11461148, 17088092, 23110970, 22210866, 20638432, 17207877, 18555197, 17972325, 21907300, 24413674, 25006579, 21732247, 15791936, 2944483, 10567067, 10567066, 11166321, 19478804, 19261854, 22419781]
926	24591710	Short-term acclimation of the photosynthetic electron transfer chain to changing light: a mathematical model.	Ebenhöh	2014	1	10.1098/rstb.2013.0223	True	[13194001, 15573135, 15620363, 24318920, 15175756, 23230444, 18983262, 16237446, 20028840, 23442120, 12490952, 14502999, 8369455, 8137921, 16593210, 19074271, 21056542, 14857775, 15012304, 15012213, 12231666, 11299337, 8388722, 21118674, 23148273, 1551432, 18241667, 18511560, 10667783, 19067957, 17307901, 11005828, 12970473, 19260761, 7559660, 10357809, 20176943, 20126264, 15972806, 22371324, 182…
927	3137030	A mathematical model of the Calvin photosynthesis cycle.	Pettersson		1	10.1111/j.1432-1033.1988.tb14242.x	True	[]
928	2924774	Comparison of computer simulations of the F-type and L-type non-oxidative hexose monophosphate shunts with 31P-NMR experimental data from human erythrocytes.	McIntyre		1	10.1111/j.1432-1033.1989.tb14662.x	True	[]
929	8257428	13C n.m.r. isotopomer and computer-simulation studies of the non-oxidative pentose phosphate pathway of human erythrocytes.	Berthon		1	10.1042/bj2960379	True	[13762870, 1463749, 5840659, 5908138, 6049456, 5641903, 5124395, 5168392, 728110, 518100, 7470038, 7470039, 7009612, 7020573, 6120165, 6862092, 6411069, 3155692, 4019474, 3934159, 3743761, 3094533, 2879743, 3569642, 3319734, 3223986, 2924774, 2734314, 2194483, 2371280, 1975735, 2082920, 1965276, 2053137, 14212152]
930	8096155	Dynamics of HIV infection of CD4+ T cells.	Perelson		1	10.1016/0025-5564(93)90043-a	True	[]
931	10100300	Modeling of pharmacokinetic/pharmacodynamic (PK/PD) relationships: concepts and perspectives.	Derendorf		1	10.1023/a:1011907920641	True	[6398364, 9465843, 8719235, 458556, 9352388, 9260036, 9246235, 7023829, 8689815, 8889896, 7288596, 7657845, 7955796, 5727238, 4028628, 9517366, 9156368, 3336000, 9422892, 8751019, 8068854, 5712792, 2571711, 3720181, 9465838, 3534056, 8988064, 9113436, 761446, 2029808, 8857562, 7955802, 8133465, 8258770, 5568257, 3694497, 7937519, 8440759, 7648775, 8122290, 8930781, 3289142, 9433396, 8728344, 8906…
932	26684088	Precision medicine: an opportunity for a paradigm shift in veterinary medicine.	Lloyd		1	10.2460/javma.248.1.45	True	[25635347, 25190698, 24123792, 26227479, 11287972, 22471666, 21663470, 22621641, 22448344, 22954507, 20921468, 19440188, 25934816, 24550739, 26063764, 25023344, 22586319, 25720842, 20028558, 24637659, 11325631]
933	32183732	Different ODE models of tumor growth can deliver similar results.	Koziol	2020	1	10.1186/s12885-020-6703-0	True	[14871843, 16516246, 24050133, 19854637, 19861574, 23812004, 27180983, 27816627, 28556895, 25167199, 7548692, 15117008, 26225225, 12955460, 23906135, 27274763, 23133347, 12659689, 21074409, 22761472, 24806032]
934	14871843	Predictive pharmacokinetic-pharmacodynamic modeling of tumor growth kinetics in xenograft models after administration of anticancer agents.	Simeoni		1	10.1158/0008-5472.can-03-2524	True	[]
935	11875424	Metabolic control analysis in drug discovery and disease.	Cascante		1	10.1038/nbt0302-243	True	[]
936	32218949	Emergence of oscillations in a simple epidemic model with demographic data.	Greer	2020	1	10.1098/rsos.191187	True	[19988315, 26695450, 12387915, 6846934, 11742399, 19993010]
937	34300681	MIND: A Multi-Source Data Fusion Scheme for Intrusion Detection in Networks.	Anjum	2021	1	10.3390/s21144941	True	[]
938	35408312	Adaptive Machine Learning Based Distributed Denial-of-Services Attacks Detection and Mitigation System for SDN-Enabled IoT.	Aslam	2022	1	10.3390/s22072697	True	[16722171]
939	27225100	1,500 scientists lift the lid on reproducibility.	Baker		1	10.1038/533452a	True	[22460880, 23939901, 27068644]
940	22460880	Drug development: Raise standards for preclinical cancer research.	Begley	2012	1	10.1038/483531a	True	[20531333, 20422014, 22371130, 21448176, 21892149]
941	29531050	An empirical analysis of journal policy effectiveness for computational reproducibility.	Stodden	2018	1	10.1073/pnas.1708290115	True	[27940837, 26113702, 23805293, 21310971, 22144613, 19174838, 22998190, 26479569, 28830078]
942	27299936	A Six-Stage Workflow for Robust Application of Systems Pharmacology.	Gadkar	2016	1	10.1002/psp4.12071	True	[11369083, 21560018, 23887687, 26225239, 25338195, 25426074, 23598453, 26933515, 22048662, 25852187, 27548289, 16986268, 19732857, 24427523, 25426564, 19567914, 23150036, 23842097, 22548703, 19638971, 22460905, 25485619, 24071849, 25414348, 16111631, 20491795, 24850445, 12788545, 26085144, 16339439, 22848148, 19040716, 21742771, 20829833, 19668183, 15142756, 23079107, 24321545, 24552986, 11923843…
943	26225239	FDA Advisory Meeting Clinical Pharmacology Review Utilizes a Quantitative Systems Pharmacology (QSP) Model: A Watershed Moment?	Peterson	2015	1	10.1002/psp4.20	True	[16495394, 19732857, 23835796, 22232752, 23887363, 23588322]
944	24204232	Ten simple rules for reproducible computational research.	Sandve	2013	1	10.1371/journal.pcbi.1003285	True	[22144584, 22144612, 22144613, 20093459, 22898652, 19174838, 21186208, 21892149, 22460880, 16642009, 16169926, 12880830, 15201187, 17375194, 20501605, 20738864, 11726920, 12519949, 11752295, 23587345, 23236269]
945	26225238	Model-Based Design of a Decision Tree for Treating HER2+ Cancers Based on Genetic and Protein Biomarkers.	Kirouac	2015	1	10.1002/psp4.19	True	[24071849, 19629074, 21376230, 22781697, 17060902, 19567914, 22248472, 23872324, 24282274, 24806032, 24419563, 25098530, 22440734, 23053270, 23151991, 24850847, 18281523, 22496205, 23250669, 22350416, 23943608, 22785351, 16829981, 24071852, 24651011, 25065528, 21248299, 24071851, 19805051, 23358316, 23550210, 22114931, 24202392, 22763448, 24436048, 23903756, 22510471, 24005988, 24448020, 22548703…
946	25184734	A mechanistic, multiscale mathematical model of immunogenicity for therapeutic proteins: part 2-model applications.	Chen	2014	1	10.1038/psp.2014.31	True	[18389056, 15868141, 17608956, 15349703, 10602881, 20368996, 17205610, 19416502, 7690793, 18432927, 20708973, 18270327, 22394599, 5500468, 19439465, 16039673, 17707129, 9846699, 8944897, 19019895, 17006705, 18691349, 19664627, 12391225, 24168386, 16997710, 20617148, 21092157, 18437207, 18307520, 15320898, 10589362, 7895164, 428823, 17067939, 10190902, 8944895, 12860493, 18360621]
947	19732857	A physiologically based mathematical model of integrated calcium homeostasis and bone remodeling.	Peterson	2009	1	10.1016/j.bone.2009.08.053	True	[]
948	30043496	Automated Scale Reduction of Nonlinear QSP Models With an Illustrative Application to a Bone Biology System.	Hasegawa	2018	1	10.1002/psp4.12324	True	[22405899, 24427523, 24033787, 28585415, 19154083, 20661651, 24402117, 19516255, 24026253, 26538125, 19732857, 23835796, 24039120, 21953540, 28550375, 22087866, 29181592, 27869358, 23887745, 28612141, 18539106, 16495394, 21312264, 28687496, 26123919, 28656491, 24915115, 25403846, 15234198, 18775204, 26231433]
949	29920993	Quantitative Systems Pharmacology Modeling of Acid Sphingomyelinase Deficiency and the Enzyme Replacement Therapy Olipudase Alfa Is an Innovative Tool for Linking Pathophysiology and Pharmacology.	Kaddi	2018	1	10.1002/psp4.12304	True	[28228103, 27340749, 28406489, 20040312, 17011332, 23412609, 12459725, 26049896, 29305734, 27131606, 28804243, 26522778, 24026253, 26869923, 17926672, 6421563, 28112248, 26275400, 21303545, 18625664, 25834946, 25092414, 24418695, 9972865, 22143261, 15238911, 11454988, 6184303, 29581702, 14592455, 21081176, 19231265, 11023983, 28248319, 26783499, 24866782, 27725636, 12369017, 26703189, 22001186]
950	25426564	A Mechanistic Systems Pharmacology Model for Prediction of LDL Cholesterol Lowering by PCSK9 Antagonism in Human Dyslipidemic Populations.	Gadkar	2014	1	10.1038/psp.2014.47	True	[21204732, 15654334, 23240807, 23141813, 22463922, 23083772, 22633824, 23113833, 23129602, 21560018, 19732857, 16986268, 23943608, 14996776, 10868312, 18033751, 15178557, 18547436, 22355267, 18325082, 23537802, 20491795, 23841912, 17922568, 22435370, 23658137, 22088767, 12379569, 14557416, 9925660, 19380898, 19657464, 6397562, 14512514, 17215125, 19713274, 7883961, 23046614, 11999290]
951	28941225	Systems Pharmacology Model of Gastrointestinal Damage Predicts Species Differences and Optimizes Clinical Dosing Schedules.	Shankaran	2017	1	10.1002/psp4.12255	True	[22802313, 21789126, 19689244, 22408187, 18349858, 24292401, 25670382, 27229175, 28721374, 12488418, 19711011, 25360756, 2100251, 1457605, 24480852, 7479951, 22304925, 19622103, 9726096, 12610178, 12911669, 11034578, 3814484, 16604351, 3328018, 16695904, 5838695, 16909128, 10830136, 21051639, 24191041, 12403072, 12496745, 14504920, 7799022, 9060548, 15756271, 22440734, 26844013]
952	30270578	A Quantitative Systems Pharmacology Kidney Model of Diabetes Associated Renal Hyperfiltration and the Effects of SGLT Inhibitors.	Balazki	2018	1	10.1002/psp4.12359	True	[27979897, 23989362, 10589696, 22349487, 25343829, 28614683, 24334175, 12538755, 27440829, 28605608, 27299675, 28428225, 28759755, 23735727, 24622320, 26998950, 9243101, 23945606, 27653238, 29234936, 19996149, 22823746, 19129748, 22030444, 25540623, 24105299, 28148531, 16181228, 28302903, 22335797, 1710231, 11133510, 4125872, 1546799, 3925616, 23355822, 2188030, 21940664]
953	28548387	A quantitative systems physiology model of renal function and blood pressure regulation: Model description.	Hallow	2017	1	10.1002/psp4.12178	True	[4334846, 2240271, 16341927, 22890716, 22583378, 24553433, 3706537, 17213461, 25694479, 20534869, 21068086, 25855513, 21647209, 7315419, 24500431, 4436444, 11352841, 16849691, 25098598, 9402084, 8182959, 12695003, 11884271, 20424940, 2912167, 2184773, 20106993, 8456954, 9453411, 2295512, 2531554, 25520008, 1394877, 1291653, 5568235, 8594883, 26844010, 1249473, 10751219]
954	26207176	Better reporting for better research: a checklist for reproducibility.	Kenall	2015	1	10.1186/s13742-015-0071-8	True	[24312207, 16060722, 26154165, 24678540, 22460880, 26057340, 24482835, 20858237]
956	23887647	Drug and disease model resources: a consortium to create standards and tools to enhance model-based drug development.	Harnisch	2013	1	10.1038/psp.2013.10	True	[17522597, 20168317, 21878109]
957	28643440	Model Description Language (MDL): A Standard for Modeling and Simulation.	Smith	2017	1	10.1002/psp4.12222	True	[27069774, 27809406, 25545685, 23588322, 26225259, 27153608, 17052114]
958	24214486	Linking physiology to toxicity using DILIsym®, a mechanistic mathematical model of drug-induced liver injury.	Shoda	2013	1	10.1002/bdd.1878	True	[]
959	28575551	PharmML in Action: an Interoperable Language for Modeling and Simulation.	Bizzotto	2017	1	10.1002/psp4.12213	True	[26225259, 25505654, 12611808, 18793134, 16381960, 20587024, 15072998, 23887647, 23835886, 25116273, 23179578, 19798550, 23887688, 27153608, 1244564, 24548174, 14074349, 11712286, 3542339, 5765183, 7083727, 443421, 7033284, 9176195, 1833774, 22172142, 23180789, 26225232]
960	21483730	A computational systems biology software platform for multiscale modeling and simulation: integrating whole-body physiology, disease biology, and molecular reaction networks.	Eissing	2011	1	10.3389/fphys.2011.00004	True	[15294418, 15124219, 18233492, 19398943, 11024454, 14581197, 15470465, 0, 20005850, 19293829, 16802850, 16644615, 16984214, 18721109, 18840029, 12183631, 19601719, 1263527, 4830198, 21135044, 12611808, 4148886, 16415920, 16291521, 20823847, 18331772, 8054889, 17428153, 11170034, 11782904, 11977112, 19518480, 19421167, 12432408, 15858854, 15858851, 16639716, 17372687, 8402211, 17981004, 17122776, …
961	30171242	Easing the burden of code review.			1	10.1038/s41592-018-0137-5	True	[]
962	27422148	Where next for the reproducibility agenda in computational biology?	Lewis	2016	1	10.1186/s12918-016-0288-x	True	[24204232, 5681305, 25433232, 24675742, 24415924, 26055099, 18688244, 14755292, 20829833, 19261174, 25409824, 25413365, 26236466, 21546448, 19112512, 25068035, 15461798, 20738864, 20069535, 16169926, 24722319, 25928184, 25189782, 16333295, 21552546, 25759811, 12611808, 22172142, 22607742, 8686700, 23226583, 20703226, 21653569, 25275523, 26785377, 25373681, 25548904, 23516352, 21704062]
963	22836096	Leveraging models of cell regulation and GWAS data in integrative network-based association studies.	Califano	2012	1	10.1038/ng.2355	True	[21115973, 19369656, 19369657, 19369660, 18372903, 19020324, 18988837, 19812666, 20419151, 21215367, 20346437, 16199517, 9847135, 21085203, 19463160, 21874018, 22000015, 17571346, 19118200, 20531406, 20211142, 19209707, 16189514, 18344982, 18344981, 15965475, 19270708, 18552845, 20463879, 9616081, 20655470, 19741703, 15778709, 19741643, 18277385, 15372033, 21127252, 18719944, 21104889, 16136080, …
964	25703051	Bridging topological and functional information in protein interaction networks by short loops profiling.	Chung	2015	1	10.1038/srep08540	True	[19913537, 17044912, 17227853, 21414488, 18381899, 22820726, 23706634, 23720490, 22589709, 21164525, 20805870, 22939629, 20946815, 18606358, 23455922, 18183023, 21150998, 23399932, 23599502, 24206225, 20844594, 20365053, 15687504, 16901108, 18617988, 17510665, 15079056, 12399590, 22126964, 10802651, 10688190, 16189514, 16169070, 17353931, 12525261, 22426491, 16935882, 12946349, 20725108, 17470640…
965	29186305	Systems Bioinformatics: increasing precision of computational diagnostics and therapeutics through network-based approaches.	Oulas		1	10.1093/bib/bbx151	True	[21364692, 22142401, 20226033, 28713872, 21639592, 24822031, 10521342, 21164525, 17447836, 28701933, 28695358, 28710402, 14735121, 16189514, 15652477, 16141072, 11034217, 25416956, 19906730, 18541026, 14681407, 24243840, 26656494, 19557189, 24603847, 25352553, 14681466, 12519993, 17135203, 16381927, 25784190, 19374773, 17202159, 16199517, 25664860, 16988414, 22080510, 26892392, 22796662, 20510918…
966	26490630	Methods for biological data integration: perspectives and challenges.	Gligorijević		1	10.1098/rsif.2015.0571	True	[10655498, 10688190, 14605208, 14704431, 16169070, 19123269, 21798944, 16429126, 16554755, 20531367, 21587300, 15716906, 17068223, 11389458, 11984561, 18550803, 18516045, 19015660, 16496022, 25032990, 21414488, 16880171, 21188720, 18183023, 14764870, 19712041, 20093466, 15904266, 12202830, 12538249, 11522199, 19081792, 12934013, 18613948, 19728866, 22121212, 17293876, 17554300, 24071849, 25645873…
967	26309733	Visualizing genome and systems biology: technologies, tools, implementation techniques and trends, past, present and future.	Pavlopoulos	2015	1	10.1186/s13742-015-0077-2	True	[18769432, 17981842, 25348402, 15496913, 24939910, 14634627, 21527005, 25448298, 24788262, 11403571, 11283351, 11805826, 11917018, 16473872, 12525261, 14517352, 17951821, 16794996, 17650343, 22185599, 17956603, 20733237, 17408515, 19454618, 19534736, 22070249, 18524799, 20158874, 18802442, 17087821, 12620107, 19465394, 17493286, 15993813, 12611808, 14755292, 15142756, 22155641, 10802651, 16533819…
969	28150243	NDEx: A Community Resource for Sharing and Publishing of Biological Networks.	Pillich		1	10.1007/978-1-4939-6783-4_13	True	[]
971	34591612	A protein interaction landscape of breast cancer.	Kim	2021	1	10.1126/science.abf3066	True	[33433946, 23000897, 22722201, 17932254, 27333808, 29617664, 29625050, 26125594, 24037242, 25501392, 32024846, 32024854, 19182785, 31980649, 30158528, 26101330, 12213194, 21318603, 19543317, 27397505, 31395879, 24463450, 19615732, 26186194, 24513533, 28514442, 33961781, 30550790, 30550789, 32353859, 26496610, 31780666, 31288129, 30209081, 30602777, 28495876, 24525237, 15800014, 20939895, 23127608…
972	10982861	STRING: a web-server to retrieve and display the repeatedly occurring neighbourhood of a gene.	Snel		1	10.1093/nar/28.18.3442	True	[9787636, 10077608, 10427000, 10573422, 10200254, 8783936, 9010137, 9395406, 10829232, 9254694, 10592173, 7265238, 9600883, 10482537, 9811828]
973	29077811	Reactome enhanced pathway visualization.	Sidiropoulos		1	10.1093/bioinformatics/btx441	True	[10802651, 21071392, 26656494, 28725475, 24214961, 24099179, 26481357, 19668183, 23172864, 17720984, 25428369]
974	26360871	Heading in the right direction: thermodynamics-based network analysis and pathway engineering.	Ataman	2015	1	10.1016/j.copbio.2015.08.021	True	[]
976	23142828	Software applications toward quantitative metabolic flux analysis and modeling.	Dandekar	2012	1	10.1093/bib/bbs065	True	[]
977	9488673	Prospects for antiparasitic drugs. The case of Trypanosoma brucei, the causative agent of African sleeping sickness.	Eisenthal		1	10.1074/jbc.273.10.5500	True	[]
979	14744999	Signaling switches and bistability arising from multisite phosphorylation in protein kinase cascades.	Markevich	2004	1	10.1083/jcb.200308060	True	[11516948, 11350942, 12169734, 9166761, 11242034, 9228083, 9572732, 10659857, 6947258, 10498775, 12049733, 8816754, 10712587, 7701560, 9315734, 12242336, 7592690, 12629549, 1204604, 12509509, 1009948, 11733770, 11432864]
980	27401090	PFA toolbox: a MATLAB tool for Metabolic Flux Analysis.	Morales	2016	1	10.1186/s12918-016-0284-1	True	[9131624, 25613286, 14511915, 11835134, 17292923, 19646223, 20716335, 17971203, 20659493, 20869402, 20506178, 20661905, 21255455, 25539657, 18613305, 26443778, 11741855, 21988831, 12142428, 17185557, 23845285]
981	3267767	Metabolic control theory: a structural approach.	Reder		1	10.1016/s0022-5193(88)80073-0	True	[]
982	15059656	Conservation analysis in biochemical networks: computational issues for software writers.	Sauro		1	10.1016/j.bpc.2003.08.009	True	[]
983	20426874	BiGG: a Biochemical Genetic and Genomic knowledgebase of large scale metabolic reconstructions.	Schellenberger	2010	1	10.1186/1471-2105-11-213	True	[4150081, 4344984, 4004830, 16381960, 10068694, 17052123, 15189167, 15626710, 18536691, 9847135, 16246909, 15608231, 10364169, 16418748, 19116616, 19067749, 15982422, 18192387, 18213408, 18405346, 20057383, 15608257, 12169551, 16214803, 17462086, 18261238, 16407324, 18026122, 16772023, 18846089, 17267599, 12952533, 17593909, 15197165, 15752426, 16738551, 16077130, 15377041, 15962337, 14681450, 17…
984	12181603	Reaction routes in biochemical reaction systems: algebraic properties, validated calculation procedure and example from nucleotide metabolism.	Schuster		1	10.1007/s002850200143	True	[]
985	26886737	gEFM: An Algorithm for Computing Elementary Flux Modes Using Graph Traversal.	Ullah		1	10.1109/TCBB.2015.2430344	True	[]
986	16317075	Conservation analysis of large biochemical networks.	Vallabhajosyula	2005	1	10.1093/bioinformatics/bti800	True	[]
987	18613305	Linear constraint relations in biochemical reaction systems: I. Classification of the calculability and the balanceability of conversion rates.	van der Heijden		1	10.1002/bit.260430103	True	[]
988	23788432	Elementary flux modes in a nutshell: properties, calculation and applications.	Zanghellini	2013	1	10.1002/biot.201200269	True	[]
990	23026121	Mathematical optimization applications in metabolic networks.	Zomorrodi	2012	1	10.1016/j.ymben.2012.09.005	True	[]
991	22792053	Prediction of microbial growth rate versus biomass yield by a metabolic network with kinetic parameters.	Adadi	2012	1	10.1371/journal.pcbi.1002575	True	[12679064, 12432396, 12415116, 16672514, 19888218, 21441905, 17652176, 18215292, 21423717, 21694717, 20529914, 19714220, 12850129, 17379776, 17625511, 17593909, 15897462, 14642354, 21506553, 19880382, 15491858, 18483554, 18158608, 11110914, 20426856, 17437026, 18683253, 17273855, 14630934, 20664636, 21592775, 19561621, 17172310, 14595777, 15520298, 20031969]
992	24084808	Genome-scale models of metabolism and gene expression extend and refine growth phenotype prediction.	O'Brien	2013	1	10.1038/msb.2013.52	True	[22792053, 17652176, 19561621, 23340840, 19889834, 16348524, 21572102, 16849788, 20430689, 23591774, 15353568, 23818838, 21451587, 15066832, 22817898, 17700540, 23143106, 23010999, 19073937, 20064380, 9293184, 19114008, 22760628, 22456704, 22141422, 19888218, 19861135, 16461663, 21988831, 6989955, 4378482, 20413502, 16397293, 17625511, 22556256, 21097934, 12788544, 5071389, 20483314, 23029152, 19…
993	17462086	Toward the automated generation of genome-scale metabolic networks in the SEED.	DeJongh	2007	1	10.1186/1471-2105-8-139	True	[17024084, 10356245, 14580578, 16772264, 15494745, 15470454, 11246024, 16169729, 15189570, 12714058, 16214803, 16553966, 12169551, 15745999, 15312235, 14681412, 14681452, 16772023, 14583118, 15752426, 15197165, 16738551, 16155945, 12952533, 12142428, 16269766, 16077130, 15982422, 12566402, 15617157, 15546934, 14641101, 8654057, 12538248, 16221577, 17132165]
996	17584497	Optimization based automated curation of metabolic reconstructions.	Satish Kumar	2007	1	10.1186/1471-2105-8-212	True	[12704152, 9278503, 12142430, 16381880, 12952533, 15197165, 12714058, 15262797, 16571130, 16507154, 15189570, 8805245, 11481338, 11983710, 11842435, 16772023, 17088549, 16381923, 15608210, 16299075, 9254694, 10224113, 11329290, 11175725, 12169551, 17123434, 15193309]
997	24176055	Solving gap metabolites and blocked reactions in genome-scale models: application to the metabolic network of Blattabacterium cuenoti.	Ponce-de-León	2013	1	10.1186/1752-0509-7-114	True	[19116616, 21943912, 21943909, 17940092, 16169729, 22262672, 20802497, 20057383, 22367118, 20836035, 18536691, 21620931, 19888215, 21886097, 12415116, 15897462, 10805808, 17012394, 22548736, 17584497, 16507154, 22569339, 17088549, 20589842, 10592173, 20426874, 22102576, 19282964, 16839195, 22513857, 22292008, 22376077, 9715751, 10716907, 14718379, 18989046, 19773605, 20212490, 20430689, 21322280,…
998	21886097	Quantitative prediction of cellular metabolism with constraint-based models: the COBRA Toolbox v2.0.	Schellenberger	2011	1	10.1038/nprot.2011.308	True	[19840862, 18536691, 19888215, 15129285, 19503608, 16246136, 20483314, 19282977, 15654321, 19229310, 20177425, 19593474, 15752426, 20959820, 15572364, 15494745, 17406635, 18225949, 19067749, 19099550, 18215292, 16299075, 19783351, 21115436, 18483554, 18711341, 18940807, 20212490, 20589842, 19769971, 20426874, 15470454, 16418748, 17593909, 15378067, 19321003, 18793442, 19356237, 18687109, 16204195…
999	14641091	Systems biology markup language: Level 2 and beyond.	Finney		1	10.1042/bst0311472	True	[]
1000	20920235	Computationally efficient flux variability analysis.	Gudmundsson	2010	1	10.1186/1471-2105-11-489	True	[3800960, 1593896, 14642354, 15342562, 20483314, 16199194, 19840862, 17406635, 17292923, 12941590, 19762644, 18793442, 17593909, 17267599, 19282977]
1001	24453953	Fast reconstruction of compact context-specific metabolic network models.	Vlassis	2014	1	10.1371/journal.pcbi.1003424	True	[22424225, 23206561, 17267599, 20649990, 23455439, 20057383, 18483554, 19763335, 20823844, 20957118, 21102456, 22615553, 21694718, 22735334, 18711341, 20876091, 21172910, 15494745, 15527509, 21983269, 22934050, 21988831, 23234303, 18722501, 14642354, 21886097, 20920235, 23935467, 21081510, 23194418, 21190580, 10869432, 23071359, 6511349, 8816738, 8794873]
1002	26467284	Do genome-scale models need exact solvers or clearer standards?	Ebrahim	2015	1	10.15252/msb.20156157	True	[24430943, 25291352, 25538939, 18059444, 23632383, 20212490, 25725218, 21324125, 21281568, 21886097]
1003	24413519	MetDraw: automated visualization of genome-scale metabolic network reconstructions and high-throughput data.	Jensen	2014	1	10.1093/bioinformatics/btt758	True	[22080510, 17408509, 22367118, 19888215, 21988831, 21886097, 14597658]
1005	22772946	CySBML: a Cytoscape plugin for SBML.	König	2012	1	10.1093/bioinformatics/bts432	True	[]
1006	28968733	MetExploreViz: web component for interactive metabolic network visualization.	Chazalviel		1	10.1093/bioinformatics/btx588	True	[27383989, 26527732, 17947979, 20444866, 26822099, 26415722, 25527831, 27010336, 24214961, 26454094, 26313928, 18351782, 24167155, 27993782, 23455439]
1007	29222752	Using PSAMM for the Curation and Analysis of Genome-Scale Metabolic Models.	Dufault-Thompson		1	10.1007/978-1-4939-7528-0_6	True	[]
1008	24261865	MC3: a steady-state model and constraint consistency checker for biochemical networks.	Yousofshahi	2013	1	10.1186/1752-0509-7-129	True	[12432396, 15539452, 15739064, 14718379, 19008248, 18424547, 15592419, 3800960, 14642354, 12202358, 14595777, 16199194, 22367118, 12080101, 12700248, 19282977, 20802497, 19116616, 21886097, 12538248, 12952533, 10222413, 18225949, 16574696, 12611808, 17593909, 17408509, 23172809, 23357920, 17284573, 19833223, 18364711]
1009	16880171	Graph-based methods for analysing networks in cell biology.	Aittokallio	2006	1	10.1093/bib/bbl022	True	[]
1012	23300411	Chapter 5: Network biology approach to complex diseases.	Cho	2012	1	10.1371/journal.pcbi.1002820	True	[15485354, 20531469, 19741703, 19021563, 16254242, 11333967, 18670624, 16844706, 16188928, 20589078, 17640003, 18719252, 17465672, 19261595, 9843981, 19920128, 10802651, 15567862, 19758432, 18818725, 18414481, 16723010, 19881892, 15855409, 17654463, 22694481, 15308537, 10591225, 16473872, 16613608, 15374873, 15140827, 12525261, 14555618, 14709178, 15740614, 20185405, 15180928, 17092991, 19183002,…
1013	26125594	Pathway and network analysis of cancer genomes.	Creixell		1	10.1038/nmeth.3440	True	[25383561, 24390350, 23103869, 22980975, 22722202, 18772890, 21720365, 23540688, 24071852, 24553142, 23900255, 23717195, 21414479, 22836096, 24122945, 21129771, 23774217, 25109877, 24390738, 20032975, 20393554, 16381921, 19920128, 17576678, 17478515, 16199517, 22458606, 23323831, 21085593, 17947979, 22080510, 21067998, 24225315, 22638577, 18823568, 23203989, 22121220, 23203871, 20576703, 25309732…
1014	30002509	On the nature and use of models in network neuroscience.	Bassett		1	10.1038/s41583-018-0038-8	True	[11624298, 23610428, 24695228, 26730520, 25062666, 25186762, 18597554, 24697374, 27287487, 25374354, 27845257, 29334377, 23576737, 17358375, 24137127, 25404339, 23401510, 27437579, 20035887, 19211893, 28807861, 21769991, 26409749, 23876247, 26551545, 28478226, 18784304, 17204824, 21304930, 20850551, 30793069, 22432952, 24769185, 27733821, 27306566, 28698107, 25233314, 28230845, 26393868, 29143250…
1017	12235364	Food-web structure and network theory: The role of connectance and size.	Dunne	2002	1	10.1073/pnas.192407699	True	[6588381, 10724169, 17807184, 11258382, 9623998, 12235367, 11846598, 12059454, 10521342, 11005838, 17840281, 11522199, 11149952, 11461355, 11415370, 11736611, 11674874, 11414979, 19425992, 11571051, 10935628, 11034217, 11333967]
1018	24135261	Are graph databases ready for bioinformatics?	Have	2013	1	10.1093/bioinformatics/btt549	True	[23203871, 17570479, 22080554]
1019	32097025	Exploring Integrative Analysis Using the BioMedical Evidence Graph.	Struck		1	10.1200/CCI.19.00110	True	[28416946, 24135261, 27462371, 27982081, 24675517, 29596782, 21527027, 31068700, 30053271, 30559381, 23993102, 26656090, 23180760, 30260411, 21071392, 29145629, 18832364, 25514926, 15642094, 27899595, 16199517, 23455439, 27651457, 23433509, 22120663, 20067622, 18651794, 11752248, 27268795, 24288371, 31825821, 24880487, 30458802, 18472304, 21045057, 10802651, 27899636, 21546393, 30357350, 26400175…
1020	29377902	Reactome graph database: Efficient access to complex pathway data.	Fabregat	2018	1	10.1371/journal.pcbi.1005968	True	[26656494, 17367534, 24135261, 25754863, 26272981, 27462371, 27919219, 27993779, 28708831, 14681459, 25348401]
1021	29136241	WikiPathways: a multifaceted pathway database bridging metabolomics to other omics research.	Slenter		1	10.1093/nar/gkx1064	True	[18651794, 24280312, 25522365, 26656494, 27899662, 27358602, 21071392, 23143270, 20708095, 27524956, 28671182, 28288164, 26481357, 25706687, 20047655, 27695392, 23109552, 26467479, 23161693, 27203685, 22123792, 19098281, 27987027, 22267504, 21672956, 25254103, 27336457, 28365742, 26978244, 21445068]
1023	12519996	STRING: a database of predicted functional associations between proteins.	von Mering		1	10.1093/nar/gkg034	True	[10835597, 10851184, 10851194, 10200254, 9600883, 11525815, 11016957, 10077608, 9787636, 11050428, 10573422, 10427000, 9862121, 10982861, 11125040, 11752322, 12117803, 11438739, 10637623, 10958638, 10592173, 10592178, 2241934]
1024	20195258	Visualization of omics data for systems biology.	Gehlenborg		1	10.1038/nmeth.1436	True	[9843569, 16010003, 15173114, 18988971, 16893960, 14681454, 16287939, 14634627, 12000970, 20195256, 17967053, 16500939, 15596476, 19834157, 16236170, 20195255, 15692050, 15788537, 15890080, 16138554, 15564306, 18988976, 17947979, 19965468, 10612281, 16176576, 11389458, 15142756, 19465394, 17080805, 16642009, 19583847, 19620095, 19698148, 18024474, 19045817, 18606358, 16381921, 19718509, 14996223,…
1025	17483841	Towards zoomable multidimensional maps of the cell.	Hu		1	10.1038/nbt1304	True	[]
1027	28957495	GraphSpace: stimulating interdisciplinary collaborations in network biology.	Bharadwaj		1	10.1093/bioinformatics/btx382	True	[26415722, 28725464, 23641868, 26594663, 28725467, 21149340]
1028	29912392	GeneMANIA update 2018.	Franz		1	10.1093/nar/gky311	True	[20576703, 23794635, 18613948, 21877293, 22589215, 20507895, 20926419, 16420673, 26516188, 24346703, 25316676, 11697912, 21085593, 26415722]
1029	22638579	SteinerNet: a web server for integrating 'omic' data to discover hidden components of response pathways.	Tuncbag	2012	1	10.1093/nar/gks445	True	[20976870, 21593866, 21129771, 21187432, 18586718, 14764868, 19638617, 21390271, 21576238, 19503817, 17646318, 18319721, 19261841, 20090828, 15285891, 19234470, 18940858, 21799663, 20656902]
1030	23595664	Cytoscape app store.	Lotia	2013	1	10.1093/bioinformatics/btt138	True	[19237447, 17947979, 14597658]
1031	29300745	Ten simple rules for biologists learning to program.	Carey	2018	1	10.1371/journal.pcbi.1005871	True	[15214961, 27552985, 21567776, 23236269, 27832061, 24086123, 19390598, 26356732, 24204232, 27415786, 28278152]
1032	29390004	The development and application of bioinformatics core competencies to improve bioinformatics training and education.	Mulder	2018	1	10.1371/journal.pcbi.1005772	True	[27175996, 22761560, 24603430, 26627985, 27290739]
1033	17784779	A primer on learning in Bayesian networks for computational biology.	Needham		1	10.1371/journal.pcbi.0030129	True	[14764868, 15845847, 12826619, 16919296, 15131649, 15340486, 16452784, 15353451]
1034	29469107	Deep learning for biology.	Webb		1	10.1038/d41586-018-02174-z	True	[]
1035	25983554	Reverse enGENEering of Regulatory Networks from Big Data: A Roadmap for Biologists.	Dong	2015	1	10.4137/BBI.S12467	True	[19729616, 22000015, 23410973, 23651994, 25303533, 25614621, 21806811, 18344982, 16815220, 23975260, 19383763, 16284939, 15588297, 18516045, 20196867, 19455231, 15461798, 17646307, 22988256, 24711654, 24699258, 15128055, 17265718, 22101768, 16182241, 21756334, 14555628, 15657102, 19259398, 12016052, 20305706, 15284096, 22796662, 16723010, 24511376, 23851447, 23851448, 27737689, 12584122, 11752295…
1036	28725467	Pathways on demand: automated reconstruction of human signaling networks.	Ritz	2016	1	10.1038/npjsba.2016.2	True	[18981052, 18832364, 20067622, 21097778, 22080510, 21187432, 21109539, 19638617, 20808879, 24005029, 16597231, 24470573, 12413400, 19561335, 23383998, 19234470, 19293828, 19566957, 17035295, 16723543, 15454084, 12660735, 22491013, 19581931, 22859853, 22784633, 18613948, 19619488, 17110338, 16554808, 22046162, 21903638, 21995445, 22399289, 12805222, 17922036, 21716279, 19678920, 20211142, 19274049]
1038	32577507	The clonal evolution of metastatic colorectal cancer.	Dang	2020	1	10.1126/sciadv.aay9691	True	[2188735, 22810696, 25164765, 28684519, 28911083, 25979483, 28546418, 31209394, 28854174, 20393555, 29472484, 29643510, 22722830, 28289141, 21163703, 12473596, 20570890, 20610625, 25171411, 26831077, 12778135, 29051388, 21376230, 29203589, 25695693, 30796368, 31287991, 30557521, 24553385, 27384348, 30228938, 25102416, 28950321, 24132290, 19451168, 26158448, 25887352, 26645048, 27821060]
1039	25127992	The Fog signaling pathway: insights into signaling in morphogenesis.	Manning	2014	1	10.1016/j.ydbio.2014.08.003	True	[10751177, 20660765, 20803696, 18005931, 15699213, 9428514, 24281726, 23751496, 1662381, 9131251, 19918803, 8137424, 8698810, 9851849, 16123312, 18804441, 22120059, 18834311, 12932320, 17202187, 24026125, 23134725, 17981131, 1979146, 15689371, 9436986, 10880486, 15479740, 16129788, 24590071, 18256194, 1644293, 14981094, 19498173, 23085574, 2192598, 9883720, 17234948, 1884999, 2081472, 10556060, 2…
1040	30176023	A Cell-based Assay to Investigate Non-muscle Myosin II Contractility via the Folded-gastrulation Signaling Pathway in Drosophila S2R+ Cells.	Peters	2018	1	10.3791/58325	True	[26935102, 15630418, 26935103, 17244760, 21959242, 18388942, 26498780, 12975351, 17998402, 16020694, 20144944, 24222713, 2081472, 15737927, 24803648, 16123312, 15498490, 27773487, 23831726, 17202187, 25127992, 27489340, 25092658, 1899050, 9428514, 8137424, 24006487, 29731302, 26780298, 10648227, 23085574, 15498489, 9822716, 27551058, 19029882]
1043	22036573	A protein complex network of Drosophila melanogaster.	Guruharsha		1	10.1016/j.cell.2011.08.047	True	[10731132, 17895996, 20562859, 19277057, 17007873, 14743216, 20489023, 21177962, 17534367, 21131968, 2176604, 18774840, 11917018, 17353931, 15007098, 10531038, 17948026, 16429126, 20934865, 14605208, 20022736, 886304, 21179090, 18757749, 17605818, 18981222, 11805837, 10893261, 19402753, 19033363, 11283351, 11779829, 19880382, 19849719, 16554755, 19965468, 17207965, 12408819, 14704431, 15253663, 2…
1044	29870542	Bioinformatics core competencies for undergraduate life sciences education.	Wilson Sayres	2018	1	10.1371/journal.pone.0196878	True	[14764865, 18974335, 17548873, 23653818, 14673489, 19644094, 19958501, 24603430, 23653812, 25856076, 21036947, 29049281, 24496795, 24591510, 24591495, 27175996, 26627985, 18310676, 20810947, 26466989, 27290739, 19381266, 20711478, 22550194]
1045	31284398	A Novel Deep-Learning-Based Bug Severity Classification Technique Using Convolutional Neural Networks and Random Forest with Boosting.	Kukkar	2019	1	10.3390/s19132964	True	[27046859, 26513778, 29533899, 29626649, 15701001]
1046	34396058	Ethical Machine Learning in Healthcare.	Chen	2021	1	10.1146/annurev-biodatasci-092820-114757	True	[30617339, 31427808, 32477638, 33323184, 30794127, 31649194, 30508424, 31649182, 30399149, 22404490, 8692494, 19187366, 26283457, 24909341, 23942040, 27044069, 24383493, 16281051, 25623607, 31412182, 31308520, 30069040, 28444957, 33526880, 25438706, 17079600, 32291335, 23894278, 31633016, 21852498, 31367026, 33196064, 15639683, 27157212, 17105779, 25307417, 25848578, 29712648, 31596493, 19395843,…
1047	34234822	Computer-Aided Brain Tumor Diagnosis: Performance Evaluation of Deep Learner CNN Using Augmented Brain MRI.	Naseer	2021	1	10.1155/2021/5513500	True	[30629225, 15146034, 30797715, 21246059, 29035190, 31150950, 32603291, 31279167, 31877442, 33540873, 32959422, 32099093, 29477436]
1048	34511738	CovH2SD: A COVID-19 detection approach based on Harris Hawks Optimization and stacked deep learning.	Balaha	2021	1	10.1016/j.eswa.2021.115805	True	[30519653, 32524445, 32568676, 33230395, 34141886, 31279167, 32397844, 30292910, 33162872, 0, 27610399, 31631918, 32534344, 32219885, 19065801, 33519327, 28872627, 33230398, 32837453, 32568675, 33821166, 32275978, 33523309, 34306963, 32834634, 23509436, 32096564, 32216717, 32277876, 29934920, 33041635, 33519325, 32439197, 32888496, 32013871, 34276114, 33192206]
1049	32879410	Hybrid Harris hawks optimization with cuckoo search for drug design and discovery in chemoinformatics.	Houssein	2020	1	10.1038/s41598-020-71502-z	True	[24509821, 25448759, 26601966, 29072460, 27077332, 27293534, 27789705, 27293534, 27926832, 27108770, 26821132, 29750902, 30023518, 934280, 27326911]
1050	10591228	Computing 2010: from black holes to biology.	Butler		1	10.1038/35011561	True	[]
1051	12634125	Application of biologically based computer modeling to simple or complex mixtures.	Liao		1	10.1289/ehp.02110s6957	True	[12634134, 4841570, 6290166, 3099389, 3415551, 12361929, 8831903, 9169076, 9638279, 11409535, 7483666]
1052	11733770	Network dynamics and cell physiology.	Tyson		1	10.1038/35103078	True	[]
1053	17813860	Optimization by simulated annealing.	Kirkpatrick		1	10.1126/science.220.4598.671	True	[]
1054	16722166	A novel radial basis function neural network for discriminant analysis.	Yang		1	10.1109/TNN.2006.873282	True	[]
1055	18269986	Principal component analysis-enhanced cosine radial basis function neural network for robust epilepsy and seizure detection.	Ghosh-Dastidar		1	10.1109/TBME.2007.905490	True	[]
1056	18244465	Communication channel equalization using complex-valued minimal radial basis function neural networks.	Deng		1	10.1109/TNN.2002.1000133	True	[]
1057	18220181	Localized generalization error model and its application to architecture selection for radial basis function neural network.	Yeung		1	10.1109/tnn.2007.894058	True	[]
1058	17001983	Training reformulated radial basis function neural networks capable of identifying uncertainty in data classification.	Karayiannis		1	10.1109/TNN.2006.877538	True	[]
1059	11878313	Adaptive filtering of evoked potentials with radial-basis-function neural network prefilter.	Qiu		1	10.1109/10.983456	True	[]
1060	15940998	Blind equalization using a predictive radial basis function neural network.	Xie		1	10.1109/TNN.2005.845145	True	[]
1061	18249942	Prediction of noisy chaotic time series using an optimal radial basis function neural network.	Leung		1	10.1109/72.950144	True	[]
1062	18252454	Performance evaluation of a sequential minimal radial basis function (RBF) neural network learning algorithm.	Lu		1	10.1109/72.661125	True	[]
1063	21245011	Radial Basis Function Neural Network With Incremental Learning for Face Recognition.	Yee Wan Wong	2011	1	10.1109/TSMCB.2010.2101591	True	[]
1064	17903290	Current approaches to gene regulatory network modelling.	Schlitt	2007	1	10.1186/1471-2105-8-S6-S9	True	[15763564, 16524837, 10802651, 10493919, 12520037, 16214803, 9847082, 15195092, 9322017, 12832287, 15814024, 16332706, 15937122, 212715, 6275366, 6269071, 18629255, 16849202, 11101803, 14656964, 15343339, 10929718, 12386004, 14516744, 12000970, 10935628, 15190252, 15372033, 12399590, 15107850, 10591225, 12740579, 12134151, 12732301, 14993205, 16169070, 16189514, 12149512, 9506933, 12027441, 16464…
1066	7624793	Circuit simulation of genetic networks.	McAdams		1	10.1126/science.7624793	True	[]
1067	7703920	Dynamical behaviour of biological regulatory networks--I. Biological role of feedback loops and practical use of the concept of the loop-characteristic state.	Thomas		1	10.1007/BF02460618	True	[4588055, 4741704, 5269249, 16590055, 8289243, 5803332, 13811043, 703339, 3477112, 4872351]
1068	7703921	Dynamical behaviour of biological regulatory networks--II. Immunity control in bacteriophage lambda.	Thieffry		1	10.1007/BF02460619	True	[2950236, 6728936, 3157005, 6461856, 5434365, 5138255, 6330032, 2534385, 5269249, 6452089, 1797096, 1533252, 4943790, 6447795, 2146446, 1152054, 1152053, 4466499, 1009948]
1069	28584084	Logical modeling of lymphoid and myeloid cell specification and transdifferentiation.	Collombet		1	10.1073/pnas.1610622114	True	[18295580, 19956253, 16904174, 16551264, 15163413, 15589173, 23813012, 25674559, 21853041, 26901438, 19426782, 8896458, 16518393, 15030778, 19169261, 18714008, 11420047, 22451420, 17116688, 23575636, 16923394, 19818654, 20436461, 22231443, 26974661, 26235892, 11877276, 23822512, 21969581, 23213261, 22932419, 14614856, 9012825, 10524622, 16301746, 19896445, 24904165, 23297135, 16446383, 18176567, …
1070	28725463	Combinatorial interventions inhibit TGFβ-driven epithelial-to-mesenchymal transition and support hybrid cellular phenotypes.	Steinway	2015	1	10.1038/npjsba.2015.14	True	[19487820, 19046163, 19487818, 21892699, 21194007, 21862874, 21412939, 24202173, 23372014, 25270257, 23972859, 15210113, 17344479, 19464162, 19342369, 25744723, 21970878, 21665936, 25171411, 16567498, 25189528, 20335655, 25343018, 19224838, 19343145, 10219856, 7639583, 9815784, 24154725, 25849586, 17537911, 14976548, 18796538, 17325209, 17980714, 22974708, 16951162, 21403400, 24724096, 11819786, …
1071	14871568	Qualitative simulation of genetic regulatory networks using piecewise-linear models.	De Jong		1	10.1016/j.bulm.2003.08.010	True	[]
1072	17052127	Symbolic reachable set computation of piecewise affine hybrid automata and its application to biological modelling: Delta-Notch protein signalling.	Ghosh		1	10.1049/sb:20045019	True	[]
1073	20525331	Hybrid modeling of biological networks: mixing temporal and qualitative biological properties.	Fromentin	2010	1	10.1186/1752-0509-4-79	True	[17440530, 18797474, 11911796, 14871568, 7703920, 17052127, 15961457, 19668248, 4588055, 16556482, 9486845]
1074	16901105	Reconstruction of gene regulatory networks under the finite state linear model.	Ruklisa		1		True	[]
1075	16524837	Modelling in molecular biology: describing transcription regulatory networks at different scales.	Schlitt		1	10.1098/rstb.2005.1806	True	[10380182, 10902178, 15470399, 10850721, 12413821, 10380183, 11872831, 11911796, 15692050, 10380184, 11309124, 10659857, 8849441, 12413811, 10935756, 9012827, 11172013, 10929718, 10594829, 14527313, 5343519, 15531615, 15159530, 12399584, 15567862, 9697168, 12149512, 11262963, 10487867, 12399590, 12386000, 11547334, 15195092, 18629255, 15763564, 14656964, 10896154, 10824430, 9843569, 9697172, 1273…
1076	23266641	HSM - a hybrid system based approach for modelling intracellular networks.	Brazma	2012	1	10.1016/j.gene.2012.11.084	True	[]
1077	6457992	lambda Repressor and cro--components of an efficient molecular switch.	Johnson		1	10.1038/294217a0	True	[]
1078	5269249	Regulation of repressor expression in lambda.	Eisen		1	10.1073/pnas.66.3.855	True	[5331503, 5637199, 4968280, 5244737, 5246538, 4880478, 4902144, 14224401]
1079	5244737	The operators controlled by the lambda phage repressor.	Ptashne		1	10.1073/pnas.60.4.1282	True	[6034235, 13718526, 14227027, 14350339, 5242210, 5225510, 4870395, 16591470, 13507311, 5700418, 5340634, 4873589, 14338791, 5331503]
1080	16782001	Lambda's switch: lessons from a module swap.	Ptashne		1	10.1016/j.cub.2006.05.037	True	[]
1081	1055375	Nucleotide sequence of the rightward operator of phage lambda.	Maniatis		1	10.1073/pnas.72.3.1184	True	[4854243, 4545512, 4349156, 4145862, 4374546, 4335584, 4348458, 4352720, 4208788, 4575197, 4577794, 4586104, 4550601, 4537735, 4514322, 4501589, 4752959, 4904090, 4902612, 5312500, 5832284, 10793670]
1082	6461856	Quantitative model for gene regulation by lambda phage repressor.	Ackers		1	10.1073/pnas.79.4.1129	True	[5422623, 4943790, 4416620, 4612528, 1100841, 999812, 1016685, 265521, 412185, 212715, 728537, 159452, 159955, 6444544, 6990417, 6447794, 6447795, 6447796, 6251457, 6160577, 6938962, 6262769, 6457992]
1083	362150	Genetic map of bacteriophage lambda.	Echols		1	10.1128/mr.42.3.577-591.1978	True	[6017405, 6017737, 6060364, 13409759, 13507311, 13690195, 13752286, 14047209, 14126293, 14294064, 14343295, 16591470, 5967283, 13435, 126236, 264238, 265585, 266191, 273909, 276863, 319255, 322139, 330523, 331474, 340151, 593347, 593348, 593399, 609099, 609100, 629949, 634366, 692656, 765741, 773751, 779235, 779236, 781268, 782021, 790754, 834253, 835226, 859185, 860404, 860405, 867822, 867825, 8…
1084	160360	A comprehensive molecular map of bacteriophage lambda.	Szybalski		1	10.1016/0378-1119(79)90047-7	True	[]
1085	19118495	Modeling ERBB receptor-regulated G1/S transition to find novel targets for de novo trastuzumab resistance.	Sahin	2009	1	10.1186/1752-0509-3-1	True	[18691040, 18777949, 14967450, 12648469, 10220407, 16829981, 15944951, 11821453, 11248153, 16458110, 10561337, 16236738, 15549091, 10757805, 15892617, 10499802, 16319987, 17299420, 9694791, 18793472, 17921997, 16873462, 16434137, 17420474, 17309101, 12522140, 16889899, 8058768, 7624798, 17206861, 18004277, 15363676, 12676582, 16021569, 15611642, 16113104, 12586780, 15173011, 18059446, 17990974]
1086	16464248	A methodology for the structural and functional analysis of signaling and regulatory networks.	Klamt	2006	1	10.1186/1471-2105-7-56	True	[11459043, 15654321, 10712587, 11923843, 15261524, 15793571, 15845847, 12142007, 15037511, 15494745, 16729045, 11333967, 14990392, 15240442, 15712106, 10097134, 10487867, 12782112, 15486106, 15763565, 10700151, 12432396, 14580578, 14734314, 16303240, 11057895, 11911796, 12779451, 14766974, 15057785, 14647386, 16986267, 15527509, 15072999, 15539452, 10222413, 11461356, 5803332, 14607287, 11835134,…
1087	30828302	Incorporating Time Delays in Process Hitting Framework for Dynamical Modeling of Large Biological Regulatory Networks.	Sheikh	2019	1	10.3389/fphys.2019.00090	True	[19446002, 22479409, 18640902, 25462335, 11911796, 28885158, 27703839, 19118495, 7703921, 703339]
1088	10428968	Robustness of a gene regulatory circuit.	Little		1	10.1093/emboj/18.15.4299	True	[]
1089	15617166	Robustness, stability and efficiency of phage lambda genetic switch: dynamical structure analysis.	Zhu		1	10.1142/s0219720004000946	True	[]
1090	14762706	Calculating biological behaviors of epigenetic states in the phage lambda life cycle.	Zhu	2004	1	10.1007/s10142-003-0095-5	True	[11711436, 11801174, 12432368, 2911590, 12059600, 3157005, 6461856, 10986123, 1518844, 9344748, 2958636, 5269249, 9691025, 12606710, 2146446, 10428968, 2946418, 16141337, 1831045, 9829941, 1531023, 2947238]
1091	23329036	Ecology. Essential biodiversity variables.	Pereira		1	10.1126/science.1229931	True	[]
1092	28447398	A suite of essential biodiversity variables for detecting critical biodiversity change.	Schmeller	2017	1	10.1111/brv.12332	True	[]
1093	21447141	Climate change threatens European conservation areas.	Araújo	2011	1	10.1111/j.1461-0248.2011.01610.x	True	[19324811, 17011070, 19369203, 19625300, 19197066, 16701436, 20592729, 18664422, 19379136, 18664424, 18583610, 20033047, 18384234, 20978282, 14685238, 16254151, 20466932, 15919825, 21326204, 19062363]
1094	14712274	Extinction risk from climate change.	Thomas		1	10.1038/nature02121	True	[]
1095	18403708	Aligning conservation priorities across taxa in Madagascar with high-resolution planning tools.	Kremen		1	10.1126/science.1155193	True	[]
1096	17594425	Evidence of climatic niche shift during biological invasion.	Broennimann		1	10.1111/j.1461-0248.2007.01060.x	True	[]
1097	18560572	Shifting global invasive potential of European plants with climate change.	Peterson	2008	1	10.1371/journal.pone.0002441	True	[10821284, 11344295, 11919621, 12511946, 25032288, 15253354, 10322518, 15615677, 11948349, 15919825, 14737826, 34991288, 12374870, 14712274]
1098	17330144	Highly pathogenic H5N1 avian influenza: entry pathways into North America via bird migration.	Peterson	2007	1	10.1371/journal.pone.0000261	True	[16627734, 3055662, 10799774, 12631776, 12110253, 14985470, 16239444, 16327236, 16410562, 16306515, 16253881, 16440064, 16437114, 16007072, 16000410, 16103179, 16494709, 16610160]
1099	16837700	Geographic potential for outbreaks of Marburg hemorrhagic fever.	Peterson		1	10.4269/ajtmh.2006.75.1.0750009	True	[]
1100	28766908	Building essential biodiversity variables (EBVs) of species distribution and abundance at a global scale.	Kissling	2017	1	10.1111/brv.12359	True	[]
1101	26348291	Global priorities for an effective information basis of biodiversity distributions.	Meyer	2015	1	10.1038/ncomms9221	True	[20430971, 21844041, 24134332, 23329036, 11009409, 16701313, 25278504, 20532234, 22019413, 19323182, 23390102, 19924192, 18403708, 17686977, 24960185, 27840673, 23848599, 15254529, 22192976, 21159406, 22373233, 23818619, 22678290, 26023111, 23869006]
1102	22352858	Harnessing the world's biodiversity data: promise and peril in ecological niche modeling of species distributions.	Anderson	2012	1	10.1111/j.1749-6632.2011.06440.x	True	[]
1103	30746437	Standards for distribution models in biodiversity assessments.	Araújo	2019	1	10.1126/sciadv.aat4858	True	[25762280, 21368823, 22678289, 20978282, 27609898, 16959994, 21454781, 24786084, 25592418, 22257223, 15237465, 24134332, 21330488, 21447141, 18403708, 14712274, 22919900, 17594425, 24982155, 25103469, 26659166, 27755765, 20605251, 16701477, 22352858, 21886479, 23504785, 25098379, 19822750, 17011070, 15253354, 19144931, 26223609, 20430971, 23329036, 18815364, 19369203, 33954258, 28720117]
1104	23794914	A specialist's audit of aggregated occurrence records: An 'aggregator's' perspective.	Belbin	2013	1	10.3897/zookeys.305.5438	True	[23794864, 23372828]
1105	29156083	Toward ecologically realistic predictions of species distributions: A cross-time example from tropical montane cloud forests.	Guevara	2017	1	10.1111/gcb.13992	True	[]
1106	28861465	Incorporating explicit geospatial data shows more species at risk of extinction than the current Red List.	Ocampo-Peñuela	2016	1	10.1126/sciadv.1601367	True	[24876501, 23803854, 25065287, 10706275, 26332026, 16909655, 24233722, 18451028, 24009391, 23734248, 24753029, 16701328, 21383161, 10821285, 25737819, 26991445, 27487238, 18254861, 22952816]
1107	17686977	Species richness, hotspots, and the scale dependence of range maps in ecology and conservation.	Hurlbert	2007	1	10.1073/pnas.0704469104	True	[17327208, 12776882, 15911769, 17080090, 17164331, 16382239, 16107848, 16040704, 11283376, 15071592, 11296292, 12650464, 16825561, 10706275, 17069361]
1108	19323182	Sample selection bias and presence-only distribution models: implications for background and pseudo-absence data.	Phillips		1	10.1890/07-2153.1	True	[]
1109	24821647	How a complete pesticide screening changes the assessment of surface water quality.	Moschet	2014	1	10.1021/es500371t	True	[]
1110	30530149	Social equity shapes zone-selection: Balancing aquatic biodiversity conservation and ecosystem services delivery in the transboundary Danube River Basin.	Domisch	2018	1	10.1016/j.scitotenv.2018.11.348	True	[]
1111	23458322	Modelling dendritic ecological networks in space: an integrated network perspective.	Peterson	2013	1	10.1111/ele.12084	True	[]
1112	29637320	Monitoring spatial and temporal variation of dissolved oxygen and water temperature in the Savannah River using a sensor network.	Post	2018	1	10.1007/s10661-018-6646-y	True	[20092873, 29244876, 20666254, 16741805, 10847180, 11837449, 17255629, 14499539, 20039203]
1113	30034212	IMPROVING PREDICTIVE MODELS OF IN-STREAM PHOSPHORUS CONCENTRATION BASED ON NATIONALLY-AVAILABLE SPATIAL DATA COVERAGES.	Scown		1	10.1111/1752-1688.12543	True	[15053093, 18323108, 17512972, 19956950, 18521658, 20666254, 25893765, 26247361, 24753575, 21662992, 16897525, 20426324, 26465035, 22457580, 19597872, 25881834, 23435849, 18804845]
1114	22521137	Let the four freedoms paradigm apply to ecology.	Rocchini	2012	1	10.1016/j.tree.2012.03.009	True	[]
1115	11872829	Systems biology: a brief overview.	Kitano		1	10.1126/science.1069492	True	[]
1116	11701654	A new approach to decoding life: systems biology.	Ideker		1	10.1146/annurev.genom.2.1.343	True	[]
1117	17989686	Executable cell biology.	Fisher		1	10.1038/nbt1356	True	[]
1118	20055671	Functional motifs in biochemical reaction networks.	Tyson		1	10.1146/annurev.physchem.012809.103457	True	[7630396, 17510665, 12732301, 16187794, 16403533, 5803332, 9654035, 15037758, 18301750, 17037977, 19053173, 8334303, 15169868, 14551908, 8126097, 11923843, 1758194, 14530388, 11751295, 12209053, 12648679, 6947258, 10389236, 17382882, 16195377, 16590055, 14973486, 10659857, 18786381, 10742912, 11891111, 12447977, 12509509, 12629549, 18364697, 15208304, 16339882, 18406323, 19619456, 12932324, 14730…
1119	17121774	Qualitatively modelling and analysing genetic regulatory networks: a Petri net approach.	Steggles	2006	1	10.1093/bioinformatics/btl596	True	[]
1120	18797474	Modelling and analysis of gene regulatory networks.	Karlebach	2008	1	10.1038/nrm2503	True	[]
1121	11967538	Network motifs in the transcriptional regulation network of Escherichia coli.	Shen-Orr	2002	1	10.1038/ng881	True	[]
1122	20192769	Simplified models of biological networks.	Sneppen		1	10.1146/annurev.biophys.093008.131241	True	[]
1123	20923764	Timing of gene transcription in the galactose utilization system of Escherichia coli.	Horváth	2010	1	10.1074/jbc.M110.152264	True	[18093927, 20192769, 13936070, 7934815, 8982002, 17630975, 8416900, 19429616, 16407219, 9457881, 166384, 9194712, 8051023, 6092868, 18374359, 226959, 15492775, 17299413, 15119821, 19073937, 20064380, 10493854, 20615961, 10829079, 7669288, 8380500, 16204188, 19559028, 19887636, 9560209, 7708498, 8257118, 16524589, 12783981, 12101127, 19541626]
1124	21414488	Interactome networks and human disease.	Vidal		1	10.1016/j.cell.2011.02.016	True	[20585543, 20562860, 17510665, 18988837, 18842627, 19729616, 10521342, 21164525, 14735121, 8528255, 16588492, 20510918, 17564493, 12687005, 17510664, 12610532, 6247908, 11778048, 17446270, 14980218, 18606358, 15231748, 17200106, 20093466, 19116613, 14708017, 18985028, 19150725, 15489331, 16777607, 20946815, 11175725, 16780599, 12183631, 17299418, 9521921, 2547163, 7809159, 15750592, 11976460, 180…
1125	20186343	Statecharts for gene network modeling.	Shin	2010	1	10.1371/journal.pone.0009376	True	[11283699, 12399590, 16822040, 17510665, 19259117, 16482159, 16738572, 20010597, 19364720, 16850035, 7569999, 16955089, 4588055, 10824430, 12447977, 12376376, 12671069, 15961457, 17504165, 17515909, 17121774, 18171135, 18797474, 18614585, 16822034, 18957198, 19029898, 18628744, 18374652, 18399325, 18614583, 4741704, 18629023, 16849241, 10742912, 11350942, 14530388, 16386729, 15383836, 17517782]
1126	21111604	Charting the genetic interaction map of a cell.	Costanzo	2010	1	10.1016/j.copbio.2010.11.001	True	[]
1127	14530388	Structure and function of the feed-forward loop network motif.	Mangan	2003	1	10.1073/pnas.2133841100	True	[7630396, 10591225, 7703920, 9670816, 11988575, 11967538, 12447977, 5803332, 7948674, 12399590, 12399584, 12702751, 12805558, 9646867, 12787666, 12417193, 12648679, 9202124, 9923680, 10781070, 4601590, 12687005, 8816767, 4431516, 8576043, 11123679, 10659856, 10659857, 12029133, 11350942, 10850721]
1128	14607112	The coherent feedforward loop serves as a sign-sensitive delay element in transcription networks.	Mangan		1	10.1016/j.jmb.2003.09.049	True	[]
1129	19091945	Four-dimensional realistic modeling of pancreatic organogenesis.	Setty	2008	1	10.1073/pnas.0808725105	True	[17251153, 17257050, 14699589, 10804174, 12200159, 4570759, 12094230, 12205472, 15522739, 11577200, 9620856, 9368764, 7935793, 8631275, 17881611, 12624426, 9334273, 14736742, 11485993, 17259985, 11748146, 12490296, 10821767, 16900102, 17038622, 12539956]
1130	15684055	Computational insights into Caenorhabditis elegans vulval development.	Fisher	2005	1	10.1073/pnas.0409433102	True	[12883007, 14712268, 14597657, 2548732, 7190941, 3753901, 838129, 10842303, 7286433, 2401010, 7628018, 1641037, 2234080, 3419532, 6616618, 12478297, 14960273, 14752159, 10949028, 11161219, 14752152, 10101128, 10419682]
1131	14597657	Toward rigorous comprehension of biological complexity: modeling, execution, and visualization of thymic T-cell maturation.	Efroni		1	10.1101/gr.1215303	True	[11905812, 11323287, 12094404, 11093154, 10452965, 10477717, 4540467, 11722626, 12594273, 11714838, 11986671, 9597129, 12381347, 12914762, 2138780, 10360970, 12033737, 10973282, 11781237, 3919059, 7401177, 12749529, 12395926, 9616136, 11457887, 12749538, 9425736, 9814586, 8943388, 7794817, 11085177, 7730616, 8901603, 9729038, 12072370, 12093005, 11507220, 11356281, 9151892, 9264336, 10975810, 104…
1132	20946989	SnapShot: network motifs.	Shoval		1	10.1016/j.cell.2010.09.050	True	[]
1133	12629549	Building a cell cycle oscillator: hysteresis and bistability in the activation of Cdc2.	Pomerening		1	10.1038/ncb954	True	[]
1134	16406067	The incoherent feed-forward loop accelerates the response-time of the gal system of Escherichia coli.	Mangan	2005	1	10.1016/j.jmb.2005.12.003	True	[]
1135	12417193	Negative autoregulation speeds the response times of transcription networks.	Rosenfeld		1	10.1016/s0022-2836(02)00994-4	True	[]
1136	16701695	Regulatory dynamics of synthetic gene networks with positive feedback.	Maeda	2006	1	10.1016/j.jmb.2006.03.064	True	[]
1137	10356246	Metabolic pathway analysis: basic concepts and scientific applications in the post-genomic era.	Schilling		1	10.1021/bp990048k	True	[]
1138	10087604	Detection of elementary flux modes in biochemical networks: a promising tool for pathway analysis and metabolic engineering.	Schuster		1	10.1016/s0167-7799(98)01290-6	True	[]
1139	15283984	Comparison of network-based pathway analysis methods.	Papin		1	10.1016/j.tibtech.2004.06.010	True	[]
1140	14734314	Minimal cut sets in biochemical reaction networks.	Klamt		1	10.1093/bioinformatics/btg395	True	[]
1141	16541065	Robust Salmonella metabolism limits possibilities for new antimicrobials.	Becker		1	10.1038/nature04616	True	[]
1142	16329998	Use of constraint-based modeling for the prediction and validation of antimicrobial targets.	Trawick	2005	1	10.1016/j.bcp.2005.10.049	True	[]
1143	11101318	Robustness analysis of the Escherichia coli metabolic network.	Edwards		1	10.1021/bp0000712	True	[]
1144	17052121	Analysis of structural robustness of metabolic networks.	Wilhelm		1	10.1049/sb:20045004	True	[]
1145	10700151	A general definition of metabolic pathways useful for systematic organization and analysis of complex metabolic networks.	Schuster		1	10.1038/73786	True	[]
1146	10222413	METATOOL: for studying metabolic networks.	Pfeiffer		1	10.1093/bioinformatics/15.3.251	True	[]
1147	8293329	GEPASI: a software package for modelling the dynamics, steady states and control of biochemical and other systems.	Mendes		1	10.1093/bioinformatics/9.5.563	True	[]
1148	16533403	SNA--a toolbox for the stoichiometric analysis of metabolic networks.	Urbanczik	2006	1	10.1186/1471-2105-7-129	True	[15494745, 16188931, 12432395, 10700151, 16336262, 15539452, 12432396, 15205464, 15197165, 10222413]
1149	15929789	YANA - a software tool for analyzing flux modes, gene-expression and enzyme activities.	Schwarz	2005	1	10.1186/1471-2105-6-135	True	[15165173, 15283984, 10716907, 12542693, 15052634, 14705007, 10700151, 14734314, 11972445, 10222413, 11847093, 12941488, 9301339, 12538248, 12826406, 15527509, 15470705, 14562106, 12432396, 11522199, 11852443, 12611808, 14641091, 8631352, 15245577, 12872215, 12761067, 11453985]
1150	15470705	A method for the determination of flux in elementary modes, and its application to Lactobacillus rhamnosus.	Poolman		1	10.1002/bit.20273	True	[]
1151	16461909	13C isotopologue perturbation studies of Listeria monocytogenes carbon metabolism and its modulation by the virulence regulator PrfA.	Eisenreich	2006	1	10.1073/pnas.0507580103	True	[15096588, 8354268, 15716428, 11244098, 15134752, 7556192, 15487949, 11432815, 11679669, 10087604, 8951812, 9045810, 9829942, 9673243, 9371468, 1746963, 10889260, 13849715, 12622816, 8388865, 2122460, 9847135, 10592169, 12519983, 9254694, 7265238, 15929789]
1152	14681412	The KEGG resource for deciphering the genome.	Kanehisa		1	10.1093/nar/gkh063	True	[12610540, 11752249, 10592173, 14505407, 11752349, 2623761]
1153	15527509	Computation of elementary modes: a unifying framework and the new binary approach.	Gagneur	2004	1	10.1186/1471-2105-5-175	True	[10356246, 10087604, 10700151, 12765837, 12181603, 10716907, 15283984, 12573854, 12432396, 11997342, 12051985, 15083505, 12466293, 14718379, 12425318, 12080101, 12642111, 14734314, 12941590, 12241063, 2453282, 10222413, 12538248, 15135031]
1154	17415616	Chemical organisation theory.	Dittrich	2007	1	10.1007/s11538-006-9130-8	True	[]
1155	17202167	BRENDA, AMENDA and FRENDA: the enzyme information system in 2007.	Barthelmes		1	10.1093/nar/gkl972	True	[14681450, 11752250, 16381878, 16381840, 16381823, 16381931, 16381842]
1157	12942085	Selected lipids activate phagosome actin assembly and maturation resulting in killing of pathogenic mycobacteria.	Anes	2003	1	10.1038/ncb1036	True	[]
1158	16155945	In silico genome-scale reconstruction and validation of the Staphylococcus aureus metabolic network.	Heinemann		1	10.1002/bit.20663	True	[]
1159	12538248	FluxAnalyzer: exploring structure, pathways, and flux distributions in metabolic networks on interactive flux maps.	Klamt		1	10.1093/bioinformatics/19.2.261	True	[]
1160	11847093	Exploring the pathway structure of metabolism: decomposition into subnetworks and application to Mycoplasma pneumoniae.	Schuster		1	10.1093/bioinformatics/18.2.351	True	[]
1161	14681414	TransportDB: a relational database of cellular membrane transport systems.	Ren		1	10.1093/nar/gkh016	True	[10839820, 10508720, 9533881, 10926494, 9678606, 8743683, 11125040, 12519941, 9799792, 9873074, 9529885, 10943556, 12405346, 10627040, 10931886, 9614272, 1662760, 8161282, 2677637, 9030254, 11248185, 8763618, 8885265, 8021163, 9274022, 2231712, 8743700, 10592178]
1162	17135193	TransportDB: a comprehensive database resource for cytoplasmic membrane transport systems and outer membrane channels.	Ren	2006	1	10.1093/nar/gkl925	True	[10839820, 9533881, 10926494, 16118665, 14681414, 16381841, 9799792, 9529885, 11152613, 16381856, 12520025, 2231712, 11125040, 15608257, 11125067, 16381839, 15608210, 11301314, 8743683, 15608222, 10592235, 15608195, 12520055, 14665678, 16381923]
1163	15752426	Genome-scale reconstruction of the metabolic network in Staphylococcus aureus N315: an initial draft to the two-dimensional annotation.	Becker	2005	1	10.1186/1471-2180-5-8	True	[14559091, 12874354, 11418146, 11246024, 12679064, 15470454, 15494745, 12432395, 7986045, 11175725, 15355549, 12700248, 12566402, 15197165, 11920446, 15378067, 12142428, 10716908, 15205464, 15190353, 12415116, 14985762, 15129285, 14595777, 12952533, 14563875, 11340206, 10805808, 11505383, 18623053, 12000313, 9168317, 4274456, 12006566, 11567142, 11952893, 12682299, 11125067, 11752249, 4745430, 15…
1164	23131418	Software applications for flux balance analysis.	Lakshmanan	2012	1	10.1093/bib/bbs069	True	[]
1165	22857267	MicrobesFlux: a web platform for drafting metabolic models from the KEGG database.	Feng	2012	1	10.1186/1752-0509-6-94	True	[21811229, 21755001, 21102456, 21132020, 21324125, 21777427, 10805808, 12952533, 17593909, 17573341, 19555510, 12566402, 15197165, 18846089, 19214212, 20057383, 19689960, 19409084, 20403172, 20483918, 20802497, 22289213, 17406635, 12202358, 22319437, 21868218, 19525270, 21948836, 18758767, 16738551, 7986045, 20307315, 19449977]
1166	24025367	Publishing 13C metabolic flux analysis studies: a review and future perspectives.	Crown	2013	1	10.1016/j.ymben.2013.08.005	True	[22102428, 23111062, 23453397, 23142542, 23417812, 16631402, 17822305, 17088092, 21413777, 17400499, 19861167, 19484163, 11726920, 16847461, 23715986, 22510303, 22591686, 22209989, 23246523, 21370473, 8799277, 23206561, 19174838, 1415685, 16820467, 22447740, 17420739, 21063963, 22140245, 1768701, 22001431, 22771935, 19622376, 23114423, 21432052, 17207877, 22371075, 19409084, 21584279, 17972325, 1…
1167	15590780	Status of the microbial census.	Schloss		1	10.1128/MMBR.68.4.686-691.2004	True	[7535888, 8990199, 12520046, 12097644, 9602276, 2330053, 14766563, 9733676, 9440526, 11571135, 11976113, 9252585, 14985472, 9115194, 12167859, 14527284, 14529174, 12460273, 15746353, 11233158, 14961025, 15001713, 10066488, 9618454, 270744]
1168	16122385	FiatFlux--a software for metabolic flux analysis from 13C-glucose experiments.	Zamboni	2005	1	10.1186/1471-2105-6-209	True	[12704218, 11461141, 15102468, 10483105, 10099575, 11505384, 11461148, 14682055, 14748080, 10937933, 11717290, 12948638, 15101992, 12963713, 12450803, 14645264, 12603321, 7556192, 14751266, 9131624, 11741855, 15960801, 13129617, 14660605, 15716428, 15880104, 15838044, 12325156, 15073318, 15780654, 10933840, 11835134, 15584023, 15231785]
1169	23146204	iMS2Flux--a high-throughput processing tool for stable isotope labeled mass spectrometric data used for metabolic flux analysis.	Poskar	2012	1	10.1186/1471-2105-13-295	True	[8623613, 1768701, 10099575, 12325156, 16441345, 10929108, 15618298, 14748080, 12603321, 15733837, 17406261, 17035678, 21943904, 15880104, 21451587, 18820684, 20622067, 15613389, 18007604, 21325300, 21959233, 17568637, 17509628, 20969971, 18204057, 20650010, 21283704, 11461148, 19409084, 16122385, 12703309, 11401166, 12226514, 23110970, 17532016, 17475294, 14682055, 20026474, 16143850, 16948866, …
1170	24413674	INCA: a computational platform for isotopically non-stationary metabolic flux analysis.	Young	2014	1	10.1093/bioinformatics/btu015	True	[16631402, 17088092, 10567067, 19409084, 17102807, 22210866, 21846358, 23110970, 11461141, 15791936, 18364355, 17787013, 16122385]
1171	18364355	Quantifying reductive carboxylation flux of glutamine to lipid in a brown adipocyte cell line.	Yoo	2008	1	10.1074/jbc.M706494200	True	[3896338, 11113206, 15102881, 12820363, 2302181, 8751155, 14275112, 7730304, 12234803, 15254034, 4387225, 6266828, 27170, 8187868, 16028369, 11278619, 12473114, 10952545, 17822305, 17088092, 16631402, 2492469, 6751566, 2895633, 2583360, 8240402]
1172	19409084	OpenFLUX: efficient modelling software for 13C-based metabolic flux analysis.	Quek	2009	1	10.1186/1475-2859-8-25	True	[15923052, 11461141, 7556192, 10937933, 10937821, 12603321, 17102807, 11991183, 17286851, 14670819, 14996808, 15134752, 15211482, 14751266, 17632026, 17400499, 17207877, 17787013, 16122385, 11461148, 18534038, 18366780, 17088092, 18636594, 18636449, 12740935, 16631402, 10567067, 12450803, 12325156, 12711410, 11494218, 18553391, 11289793, 16504982, 16332851, 10933840, 16940326, 18636450]
1173	25006579	OpenMebius: an open source software for isotopically nonstationary 13C-based metabolic flux analysis.	Kajihata	2014	1	10.1155/2014/627014	True	[15923052, 19346491, 23961260, 16269086, 20730757, 22069095, 17587457, 11461148, 23110970, 20483918, 18364355, 21846358, 22210866, 19409084, 21907300, 17972325, 22898717, 22041788, 22576654, 19352648, 20149631, 17524438, 24413674, 23623747, 10099575, 12325156, 17088092, 16631402, 17355600, 22790675]
1174	11461148	A universal framework for 13C metabolic flux analysis.	Wiechert		1	10.1006/mben.2001.0188	True	[]
1175	23110970	13CFLUX2--high-performance software suite for (13)C-metabolic flux analysis.	Weitzel	2012	1	10.1093/bioinformatics/bts646	True	[17088092, 20483918, 21575673, 19409084, 17102807, 22210866, 15466217, 21846358, 18364355, 10567066, 17727715, 11461141, 20833526, 16122385]
1176	27092947	Rapid Prediction of Bacterial Heterotrophic Fluxomics Using Machine Learning and Constraint Programming.	Wu	2016	1	10.1371/journal.pcbi.1004838	True	[23279205, 21129495, 17468285, 22896564, 21602812, 21241816, 24122357, 17088092, 23110970, 19409084, 16122385, 25596508, 17400499, 17207877, 19025966, 24733917, 17604446, 16478464, 20064214, 17319737, 12640447, 11786909, 11120680, 18046695, 18767870, 25392417, 16102602, 19016470, 9579065, 20730757, 24021936, 15113569, 12415116, 14751266, 14661115, 16319065, 15158257, 18564406, 24281055, 22392073,…
1177	25392417	CeCaFDB: a curated database for the documentation, visualization and comparative analysis of central carbon metabolic flux distributions explored by 13C-fluxomics.	Zhang	2014	1	10.1093/nar/gku1137	True	[17463274, 12057688, 22436749, 19910409, 22037400, 22031440, 19969536, 23109552, 23161693, 24225315, 20426874, 11461141, 17088092, 17102807, 18636594, 17481942, 23279205, 18621757, 22817898, 25072918, 22790675, 21188421, 21370473, 20821203, 12415116, 21998308, 11175725, 10809686, 15960801, 22556256, 22308420, 21423717, 24025367, 17632026, 20656902, 24214961, 18259166, 12432396, 15985496, 17468121…
1178	24122357	Central metabolic responses to the overproduction of fatty acids in Escherichia coli based on 13C-metabolic flux analysis.	He		1	10.1002/bit.25124	True	[16631402, 17088092, 17400499, 8491720, 12057976, 20135119, 12047390, 23246523, 17483213, 1624451, 19679654, 11741855, 17919287, 14645264, 17513588, 22871505, 22771935, 20073090, 21948837, 23102412, 22480945, 20184964, 18812230, 8246839, 2895671, 19346491, 15625321, 23036703, 22485377, 10417225, 14660605, 10542169, 18546601, 20111002, 10935750, 17289987, 1904627, 17632026, 12536254, 15240305, 220…
1179	24659531	13C-MFA delineates the photomixotrophic metabolism of Synechocystis sp. PCC 6803 under light- and carbon-sufficient conditions.	You	2014	1	10.1002/biot.201300477	True	[]
1180	27634497	Decoding how a soil bacterium extracts building blocks and metabolic energy from ligninolysis provides road map for lignin valorization.	Varman	2016	1	10.1073/pnas.1606043113	True	[19133109, 25287249, 23356589, 22879509, 24833396, 24700858, 17621299, 17572667, 22740175, 25136131, 25411878, 25363781, 25092344, 25186983, 21968746, 24065962, 21995752, 21071202, 24780273, 22207743, 17213657, 21918777, 17928721, 26100076, 25183671, 25368168, 19896555, 21602812, 24122357, 21241816, 24642094, 22896564, 15090517, 15743951, 3170489, 9654069, 10203550, 12668769, 24733917, 12087111, …
1181	14748080	New tools for mass isotopomer data evaluation in (13)C flux analysis: mass isotope correction, data consistency checking, and precursor relationships.	Wahl		1	10.1002/bit.10909	True	[]
1182	17088092	Elementary metabolite units (EMU): a novel framework for modeling isotopic distributions.	Antoniewicz	2006	1	10.1016/j.ymben.2006.09.001	True	[16631402, 9240940, 12704218, 18636594, 10935750, 7556192, 9717198, 12402319, 11461141, 10567066, 18636450, 11166321]
1183	21745456	Evaluation of isotope discrimination in (13)C-based metabolic flux analysis.	Feng	2011	1	10.1016/j.ab.2011.06.022	True	[]
1184	26174624	Rapid metabolic analysis of Rhodococcus opacus PD630 via parallel 13C-metabolite fingerprinting.	Hollinshead	2015	1	10.1002/bit.25702	True	[]
1185	18344982	Variations in DNA elucidate molecular networks that cause disease.	Chen	2008	1	10.1038/nature06757	True	[15761121, 15761120, 15761122, 17293876, 17434869, 8446617, 11923494, 15711547, 15711545, 15514893, 15965475, 12646919, 10591225, 16077086, 3128974, 16825664, 16462940, 3473481, 11246886, 15310659, 15750594, 8332912, 14722362, 2118905, 14991056, 12428104, 15976322, 16519748, 16293795, 17236131, 16200066, 7308288, 8962141, 1698311, 10549291, 16741292, 12352010, 16353345, 16202624, 11707067, 941179…
1186	17388891	Modelling disease spread and control in networks: implications for plant sciences.	Jeger		1	10.1111/j.1469-8137.2007.02028.x	True	[]
1187	23407269	Biostatistical approaches for the reconstruction of gene co-expression networks based on transcriptomic data.	López-Kleine	2013	1	10.1093/bfgp/elt003	True	[]
1188	11101803	A network of protein-protein interactions in yeast.	Schwikowski		1	10.1038/82360	True	[]
1189	19889879	Assembly of an interactive correlation network for the Arabidopsis genome using a novel heuristic clustering algorithm.	Mutwil	2009	1	10.1104/pp.109.145318	True	[16254242, 12893945, 17251202, 12525261, 18436743, 14735121, 14737187, 18441219, 15980264, 16515682, 15339346, 21868852, 9381177, 11917018, 18469163, 17967053, 16501559, 12368250, 17420480, 17626636, 14647306, 11333967, 18320038, 15180928, 11872829, 16411951, 14704431, 17921353, 16845059, 18826618, 15722475, 18480120, 19825676, 14995526, 18953027, 19767600, 15932943, 19081792, 19028992, 7569999, …
1190	24488081	Gene co-expression network analysis reveals common system-level properties of prognostic genes across cancer types.	Yang		1	10.1038/ncomms4231	True	[16478745, 15084693, 15505275, 16318415, 16721055, 21082037, 16954471, 15143086, 12490681, 19451432, 12149195, 23219555, 14735121, 20937604, 20309759, 18772890, 21720365, 23000897, 23792563, 19114008, 16646834, 17502601, 11333967, 17512629, 17447836, 15145574, 21143787, 15190252, 12934013, 19167326, 17230196, 15652477, 10802651, 17003135, 15944708, 16885332, 19723334, 17404056, 18024473, 17612493…
1191	14968131	The yeast coexpression network has a small-world, scale-free architecture and can be explained by a simple model.	van Noort	2004	1	10.1038/sj.embor.7400090	True	[12387902, 11005838, 10521342, 12424120, 14570045, 12578984, 11062388, 5449325, 14506848, 11976460, 8849441, 11967534, 10929718, 11283351, 14564010, 11034217, 11333967, 12399584, 12538249, 11988575, 12727455, 12202830, 7265238, 11983890, 12805232, 12432396, 12934013, 12220896, 10688190, 12711213, 10823904, 11420367, 9623998, 12973352, 12429063]
1192	20122284	A general co-expression network-based approach to gene expression analysis: comparison and applications.	Ruan	2010	1	10.1186/1752-0509-4-8	True	[9843981, 12730377, 11108481, 18301750, 18986552, 16934000, 18248680, 17553854, 17101986, 15173114, 16968540, 15282333, 14968131, 16141248, 15130938, 12196633, 16397236, 12934013, 17214507, 18842138, 18704157, 18467456, 17932064, 15575966, 16515682, 14735121, 18351912, 10676951, 11333967, 12202830, 16163729, 16897451, 11102521, 16882653, 11847080, 10077610, 11238068, 15153302, 16373226, 17289871,…
1193	19910304	Co-expression networks: graph properties and topological comparisons.	Xulvi-Brunet	2009	1	10.1093/bioinformatics/btp632	True	[15797912, 18000002, 16079846, 11923494, 11694880, 15343339, 18704157, 11779829, 18940858, 16326758, 12509776, 12636767, 19167129, 15479708, 16646851, 12413400, 12934013, 12188806, 15608232, 9623998, 17646346, 16646834]
1195	9623998	Collective dynamics of 'small-world' networks.	Watts		1	10.1038/30918	True	[]
1196	20805835	Advantages and limitations of current network inference methods.	De Smet	2010	1	10.1038/nrmicro2419	True	[16963779, 19457258, 14534181, 17196032, 17599939, 15247099, 15659551, 19838305, 16368767, 17686800, 19178137, 17086184, 20385836, 19223927, 19935729, 20308593, 16301522, 19964678, 15603590, 16723010, 14973197, 19348651, 16677396, 17510665, 10977070, 19422680, 15044247, 14534190, 18160043, 14597655, 19825796, 11035779, 12603019, 11967538, 18974181, 12740579, 17164287, 19536156, 15494746, 18936750…
1197	23376351	Comparative study of RNA-seq- and microarray-derived coexpression networks in Arabidopsis thaliana.	Giorgi	2013	1	10.1093/bioinformatics/btt053	True	[]
1198	22489681	Comparative co-expression analysis in plant biology.	Movahedi	2012	1	10.1111/j.1365-3040.2012.02517.x	True	[]
1199	18467456	CressExpress: a tool for large-scale mining of expression data from Arabidopsis.	Srinivasasainagendra	2008	1	10.1104/pp.107.115535	True	[17251202, 18194960, 15031406, 9576939, 15980264, 8998499, 14681484, 17369640, 14551330, 16027976, 14960456, 16406306, 16669764, 17420480, 12925520, 12835275, 8253194, 16969662, 12114624, 11488606, 15618427, 16845059, 1392592, 17130150, 15932943, 15358770, 15086809, 18160330, 15618413, 16769150, 14597658, 12934013, 15813968, 12090627, 16920875, 15888673, 15535868, 15888675, 16527984, 15375207]
1200	18704157	Geometric interpretation of gene coexpression network analysis.	Horvath	2008	1	10.1371/journal.pcbi.1000117	True	[12202830, 15044247, 14735121, 16254242, 12399590, 15680508, 15908506, 17547772, 9623998, 9843981, 12169552, 17646300, 11027309, 12196633, 12413400, 12934013, 15130938, 14737187, 16646834, 15840709, 16920875, 16854212, 16934000, 17090670, 17101986, 17668265, 16926220, 17940530, 10935628, 11333967, 15190252, 16515682, 14985762, 15603590, 16578874, 16912112, 18024473, 14993202, 17250769, 17110366, …
1201	23497356	A comparison of methods for differential expression analysis of RNA-seq data.	Soneson	2013	1	10.1186/1471-2105-14-91	True	[18516045, 22227904, 21176179, 20565764, 20444259, 20167110, 20979621, 20196867, 22988256, 16646809, 22210853, 17728317, 20698981, 21810900, 18550803, 20436464, 22268221, 22985019, 22965124, 19910308, 23428641, 21903743, 22127579, 22988280, 20577014, 21455293, 17881408, 20009012, 20452967]
1202	16646834	A general framework for weighted gene co-expression network analysis.	Zhang	2005	1	10.2202/1544-6115.1128	True	[]
1203	19114008	WGCNA: an R package for weighted correlation network analysis.	Langfelder	2008	1	10.1186/1471-2105-9-559	True	[12196633, 12413400, 12934013, 16646834, 15297301, 15479708, 18337258, 16914048, 17090670, 18704157, 18031580, 16515682, 16934000, 17668265, 18344981, 18974276, 17101986, 18256261, 18849986, 18347327, 18986552, 18248680, 17250769, 12202830, 17110366, 18024473, 12184810, 11395428, 17547772, 9623998, 18463131, 14597658, 17519018, 12734009, 10802651, 15980575, 17571924, 17683609, 18412962, 18505877]
1204	25981335	Co-expression network of neural-differentiation genes shows specific pattern in schizophrenia.	Maschietto	2015	1	10.1186/s12920-015-0098-9	True	[14662550, 11315219, 16325258, 20613869, 20107312, 17481393, 17675407, 21954066, 18191109, 20874815, 16840711, 17568569, 17291370, 20197298, 24070017, 15892139, 20161799, 16414245, 22633013, 21787803, 21797804, 21490598, 24098394, 21975034, 23732879, 24686136, 25487697, 16303752, 23193282, 12613259, 24267887, 22743224, 24245670, 18031580, 18024473, 21283776, 14597658, 15980575, 20613843, 22279047…
1205	20305269	CoP: a database for characterizing co-expressed gene modules with biological information in plants.	Ogata	2010	1	10.1093/bioinformatics/btq121	True	[]
1206	23320896	An effective method for network module extraction from microarray data.	Mahanta	2012	1	10.1186/1471-2105-13-S13-S4	True	[12641899, 11283351, 11333967, 11522199, 12538249, 11034217, 14968131, 20122284, 11027309, 11099257, 10902190, 12386007, 15173114, 16141248, 12934013, 16646834, 16595558, 12202830, 10391217, 14668247, 20576703, 17250769]
1207	21606319	Gene coexpression network alignment and conservation of gene modules between two grass species: maize and rice.	Ficklin	2011	1	10.1104/pp.111.173047	True	[17251202, 11125043, 10802651, 19728874, 19234471, 16510899, 14735121, 20223734, 19908365, 12734009, 20187945, 16158246, 20668062, 19645599, 15461798, 8755553, 15961460, 19131956, 12925520, 20931385, 19828039, 19624266, 18077471, 19106121, 20236959, 19114008, 20118918, 19605550, 19619323, 19477996, 17697349, 16845059, 19845953, 18616834, 12399590, 12897251, 18042555, 17526522, 19889879, 18953027,…
1208	10582567	Clustering gene expression patterns.	Ben-Dor		1	10.1089/106652799318274	True	[]
1209	24391511	Multi-tissue analysis of co-expression networks by higher-order generalized singular value decomposition identifies functionally coherent transcriptional modules.	Xiao	2014	1	10.1371/journal.pgen.1004006	True	[21164525, 23300411, 20200011, 18344982, 15833837, 22383892, 19337271, 17940530, 16685651, 15965475, 12631705, 23081884, 20925918, 21575198, 21698123, 19114008, 16646834, 21551143, 20565989, 16849202, 22291905, 22216090, 20827270, 15711544, 18443592, 18587397, 22753484, 19131956, 22953731, 21249183, 19073590, 9869631, 22426029, 9880553, 20075948, 15980575, 23281891, 17432542, 7927240, 16646851, 1…
1210	22761806	A gene co-expression network in whole blood of schizophrenia patients is independent of antipsychotic-use and enriched for brain-expressed genes.	de Jong	2012	1	10.1371/journal.pone.0039498	True	[14662550, 19571809, 19571808, 18668039, 19571811, 19812666, 15964635, 18852201, 17568569, 11296301, 19255580, 17223013, 17964117, 15098003, 20197298, 20961428, 19692348, 20127885, 16526044, 14743183, 15645418, 15093964, 16223876, 19358997, 19114008, 21283776, 12578971, 20616000, 17982457, 18171944, 17873877, 19235186, 18677311, 20570387, 20844574, 16646834, 17101986, 18849986, 12611827, 10673772…
1211	23874428	Reconstruction of an integrated genome-scale co-expression network reveals key modules involved in lung adenocarcinoma.	Bidkhori	2013	1	10.1371/journal.pone.0067552	True	[20610543, 20974517, 21866343, 21935476, 15994928, 22011649, 22139933, 19755855, 15048096, 16049682, 19202349, 21521776, 22590557, 20876614, 18729187, 18549475, 21242121, 18948947, 18486272, 20200011, 15284094, 21696592, 19148299, 16723010, 21149340, 22426491, 12525261, 21764376, 19238210, 18594316, 12871775, 23133538, 21422497, 19219045, 19502790, 12953099, 22135231, 21344536, 19904270, 22471490…
1212	20447453	A formal analysis of cytokine networks in chronic fatigue syndrome.	Broderick	2010	1	10.1016/j.bbi.2010.04.012	True	[3001529, 12417590, 11940489, 18822143, 17652657, 19161421, 12637316, 9184697, 10902190, 16762155, 17852256, 16610952, 18073775, 17803373, 19909538, 18775774, 7978722, 15471616, 12481153, 12060727, 18506885, 9201656, 15554685, 7856214, 18397528, 1696166, 8148444, 18462164, 18057078, 16339314, 2166084, 17363300, 19815723, 19410689, 16297163, 17406294, 16723010, 17994024, 14995526, 16723398, 170257…
1213	15944369	Adding confidence to gene expression clustering.	Munneke	2005	1	10.1534/genetics.104.031500	True	[15659551, 12566398, 7851788, 11823790, 8770605, 9843981, 10523523, 10449761, 9872747, 11470909, 12930764, 12424117, 10783776, 10430922, 15687292, 12646919, 10077610, 10391217, 11793234]
1214	23217028	Comparison of co-expression measures: mutual information, correlation, and model based indices.	Song	2012	1	10.1186/1471-2105-13-328	True	[9843981, 12196633, 12934013, 16646834, 19114008, 11027309, 15339346, 15778709, 16723010, 17397530, 18959772, 20497491, 22272232, 12386007, 15984935, 12202830, 17250769, 17110366, 17592643, 23050260, 19619308, 17214507, 18354736, 10902190, 9963673, 18849986, 16162296, 18024473, 10802651, 15461798, 22174245, 11099257, 17903286, 17299415, 20805835, 17925349, 19348640, 20186320, 11108481, 14534183, …
1215	18319238	Large-scale mRNA expression profiling in the common ice plant, Mesembryanthemum crystallinum, performing C3 photosynthesis and Crassulacean acid metabolism (CAM).	Cushman	2008	1	10.1093/jxb/ern008	True	[]
1217	20353591	Functional genomics of mountain pine beetle (Dendroctonus ponderosae) midguts and fat bodies.	Aw	2010	1	10.1186/1471-2164-11-215	True	[17257113, 16684230, 24234418, 8733614, 24254214, 12878224, 14563559, 16640731, 15257386, 19034575, 17046597, 15983375, 19277597, 19554371, 18477241, 10406089, 16845049, 10612046, 19364528, 9014330, 10508846, 18445632, 17846036, 12925520, 14960456, 19690331, 18319238, 17291332, 11846609]
1218	22516182	Transcriptome and full-length cDNA resources for the mountain pine beetle, Dendroctonus ponderosae Hopkins, a major insect pest of pine forests.	Keeling	2012	1	10.1016/j.ibmb.2012.03.010	True	[]
1219	23537049	Draft genome of the mountain pine beetle, Dendroctonus ponderosae Hopkins, a major forest pest.	Keeling	2013	1	10.1186/gb-2013-14-3-r27	True	[18362917, 18096805, 21457381, 18432244, 11133024, 22732632, 22554298, 18230736, 15998390, 16684230, 18308422, 19747388, 21262841, 20920358, 17328114, 14563559, 20353591, 22516182, 21710365, 19543937, 21742884, 17332020, 18366801, 22234511, 23517120, 28565330, 19365072, 21595916, 11473129, 22371593, 21156066, 20973996, 20497324, 22732605, 21179425, 19754245, 17073796, 20601227, 22687472, 22574182…
1220	25138711	exo-Brevicomin biosynthetic pathway enzymes from the Mountain Pine Beetle, Dendroctonus ponderosae.	Song	2014	1	10.1016/j.ibmb.2014.08.002	True	[]
1222	30476243	STRING v11: protein-protein association networks with increased coverage, supporting functional discovery in genome-wide experimental datasets.	Szklarczyk		1	10.1093/nar/gky1131	True	[16118666, 21139605, 27899622, 10937989, 29519915, 25494300, 29605183, 28131822, 26947205, 17940530, 28678795, 29446725, 23855658, 28596423, 14681454, 24234451, 27980099, 27374121, 22453911, 23193263, 18988626, 29912392, 29165593, 26516188, 27606777, 25969450, 21536720, 10982861, 23203871, 25352553, 27924014, 26582926, 26590256, 25656970, 29617745, 30249048, 27803796, 11820254, 11983890, 24931976…
1223	17903286	Inferring cellular networks--a review.	Markowetz	2007	1	10.1186/1471-2105-8-S6-S5	True	[15262821, 15728114, 15845847, 9843981, 9843569, 16162296, 10802651, 16420673, 12826619, 12934013, 15546939, 15262799, 10902190, 15479708, 11700590, 16646851, 16326758, 16686963, 12540298, 15879452, 16646863, 15535868, 15575966, 15284096, 16723010, 15778709, 12740579, 11928473, 16452784, 15290771, 14534194, 15784747, 15262806, 11108481, 16597233, 15284094, 15759651, 15308537, 14534183, 15353451, …
1224	23741402	Passing messages between biological networks to refine predicted interactions.	Glass	2013	1	10.1371/journal.pone.0064832	True	[12853946, 17214507, 16723010, 21696592, 15247099, 20805835, 15877071, 18826957, 22130881, 10902190, 16677396, 14555958, 12740579, 20418949, 20308593, 15284096, 20501553, 19422680, 11099257, 15613398, 11928497, 15728114, 20525821, 22456606, 17432931, 18552845, 21690103, 19442636, 19150482, 12626739, 18291030, 16789814, 21106904, 22955619, 20604711, 22796662, 20587029, 16486667, 23383998, 15285891…
1225	17251202	Approaches for extracting practical information from gene co-expression networks in plant biology.	Aoki	2007	1	10.1093/pcp/pcm013	True	[]
1226	31639475	Gaussian and Mixed Graphical Models as (multi-)omics data analysis tools.	Altenbuchinger	2019	1	10.1016/j.bbagrm.2019.194418	True	[23462022, 27634945, 28881975, 31562371, 17251202, 29133956, 19718266, 27625437, 24817823, 15284096, 21862458, 9843981, 29595293, 18079126, 14764868, 19703402, 22101153, 19930695, 23093944, 21281499, 25950956, 26085782, 25823587, 25152607, 17921353, 30423087, 25590576, 19767600, 26672762, 19881892, 29503602, 29021288, 15479708, 16646851, 30192904, 27294886, 14597658, 12934013, 30131693, 23357979,…
1227	16723010	ARACNE: an algorithm for the reconstruction of gene regulatory networks in a mammalian cellular context.	Margolin	2006	1	10.1186/1471-2105-7-S1-S7	True	[9843981, 12164774, 14764868, 11340206, 10902190, 14534181, 15778709, 11262961, 10521342, 11983907, 11733577, 12695333, 12730377, 12843395]
1228	10902190	Mutual information relevance networks: functional genomic clustering using pairwise entropy measurements.	Butte		1	10.1142/9789814447331_0040	True	[]
1229	15535868	Sparse graphical Gaussian modeling of the isoprenoid gene network in Arabidopsis thaliana.	Wille	2004	1	10.1186/gb-2004-5-11-r92	True	[14564010, 15129285, 12869698, 11108481, 11262961, 11847076, 14630649, 14630656, 11700594, 11340206, 12427975, 12748386, 14660801, 12831836, 12228237, 12447549, 12736259, 12777052, 14647306, 9009212, 9380681, 11988575, 11034217, 11125145, 9788350, 15028209, 12368490, 15086809, 12490443]
1230	16646851	A shrinkage approach to large-scale covariance matrix estimation and implications for functional genomics.	Schäfer	2005	1	10.2202/1544-6115.1175	True	[]
1231	21281499	Gaussian graphical modeling reconstructs pathway reactions from high-throughput metabolomics data.	Krumsiek	2011	1	10.1186/1752-0509-5-21	True	[9748443, 16052242, 16553314, 11860207, 12761066, 17267599, 11983885, 18483615, 15284096, 15575966, 15479708, 15535868, 19208170, 16751770, 16032513, 20037589, 17173670, 19713415, 4361732, 11744196, 14995526, 16646851, 17906635, 8973539, 10592173, 10419080, 17882155, 16772265, 18372322, 15626710, 19144170, 11988575, 19108706, 20961418, 8019315]
1232	30165509	The Distance Precision Matrix: computing networks from non-linear relationships.	Ghanbari		1	10.1093/bioinformatics/bty724	True	[23929347, 15284096, 11099257, 23851448, 24551058, 24550517, 24039558, 22796662, 19183003, 16723010, 17903286, 22106262, 14745042, 25414326, 20186320, 22174245, 16646851, 21697125, 20817103, 12386007, 19116270, 27092000, 24675896]
1233	30166440	Joint profiling of chromatin accessibility and gene expression in thousands of single cells.	Cao	2018	1	10.1126/science.aau0730	True	[29472610, 26752769, 26902283, 27150361, 28653622, 28621329, 25326703, 25953818, 28135255, 28135258, 29644997, 28818938, 19801529, 21258342, 22801371, 27565349, 22955616, 28825705, 26083756, 25099603, 29089413, 29474909, 28818916, 18798982, 24097267, 29539636, 23104886, 19505943, 30078726, 20110278, 25260700, 21330290, 25215497, 29409532, 25516281, 20808728]
1234	18079126	Sparse inverse covariance estimation with the graphical lasso.	Friedman	2007	1	10.1093/biostatistics/kxm045	True	[15845847]
1235	31077287	Exact hypothesis testing for shrinkage-based Gaussian graphical models.	Bernal		1	10.1093/bioinformatics/btz357	True	[10802651, 17997597, 29133956, 22796884, 18079126, 11108481, 18347327, 21172442, 17921353, 17903286, 27899595, 26864687, 29021288, 16646851, 15479708, 28774928, 18613966, 18441000, 27924014, 16844710]
1236	15479708	An empirical Bayes approach to inferring large-scale gene association networks.	Schäfer	2004	1	10.1093/bioinformatics/bti062	True	[]
1237	25398901	MethHC: a database of DNA methylation and gene expression in human cancer.	Huang	2014	1	10.1093/nar/gku1151	True	[16166414, 15542813, 24961912, 12671664, 12117766, 16025287, 11204276, 17486081, 23165430, 20135198, 23694962, 18234305, 19844740, 11125109, 17932060, 17890243, 20965971, 22135302, 23219992, 23342147, 20125086, 24270787, 21821656, 22641018, 19151715, 24098934, 10592173, 22902148]
1239	29425488	The Human Transcription Factors.	Lambert		1	10.1016/j.cell.2018.01.029	True	[]
1240	27653561	Toward a Shared Vision for Cancer Genomic Data.	Grossman		1	10.1056/NEJMp1607591	True	[24390350, 25264305, 25265494, 26193343, 26786954]
1241	30085201	SeSAMe: reducing artifactual detection of DNA methylation by Infinium BeadChips in genomic deletions.	Zhou		1	10.1093/nar/gky691	True	[29129922, 23634996, 25421654, 28002404, 29064478, 26062908, 25233095, 20215007, 27863251, 16449502, 24478339, 27924034, 28035024, 20838408, 27717381, 29610480, 29622463, 29596782, 24701342, 23476028, 20880956, 9802330, 23900078, 25404168, 25375650, 24298892, 24555846, 23908385, 25853392, 23314698, 24490765, 24336642, 25233806, 21204225, 23829304, 26372948, 29100075, 28292439, 29625048, 1524989, …
1242	26834510	The huge Package for High-dimensional Undirected Graph Estimation in R.	Zhao		1		True	[18079126, 20808728, 25152607, 25558297]
1243	23104886	STAR: ultrafast universal RNA-seq aligner.	Dobin	2012	1	10.1093/bioinformatics/bts635	True	[20371516, 15231754, 20593022, 18689821, 10325427, 12034836, 22955620, 20453866, 21775302, 21514162, 22955987, 11343900, 14759262, 11932250, 22955991, 19620212, 21776081, 19289445, 20802226, 20147302, 22219203]
1244	22781841	DNA methylation and its basic function.	Moore	2012	1	10.1038/npp.2012.112	True	[10857753, 11306809, 17934516, 10508514, 21112978, 16087343, 19871359, 19329998, 10097147, 18311151, 22094948, 20027182, 21925312, 2981636, 6253938, 17673620, 15318244, 11719692, 8090226, 21267076, 15616584, 16024632, 20803659, 16645617, 9584186, 11524416, 16446138, 11242118, 9738504, 15964807, 20602769, 14993289, 21982370, 6168387, 21722948, 355893, 6173384, 17709385, 12087177, 21816367, 2071118…
1245	20920744	DNA methylation and cancer.	Kulis		1	10.1016/B978-0-12-380866-0.60002-2	True	[]
1246	18854130	A KRAB domain zinc finger protein in imprinting and disease.	Hirasawa		1	10.1016/j.devcel.2008.09.006	True	[]
1247	31399135	ZFP57 regulation of transposable elements and gene expression within and beyond imprinted domains.	Shi	2019	1	10.1186/s13072-019-0295-4	True	[14519192, 16606702, 19119423, 28273063, 25737282, 27003935, 25690854, 21784874, 16954381, 21357675, 20075919, 19887448, 28522536, 18854139, 21576252, 22055183, 26025256, 27325708, 30602440, 28723896, 23150280, 18622393, 27257070, 29100015, 21624812, 28461660, 22902559, 28459457, 28459456, 24813617, 28959968, 22242016, 21706000, 27659720, 29686265, 23770822, 21347206, 27029610, 14993285, 22442485…
1248	18622393	Hypomethylation of multiple imprinted loci in individuals with transient neonatal diabetes is associated with mutations in ZFP57.	Mackay	2008	1	10.1038/ng.187	True	[]
1249	30602440	ZNF445 is a primary regulator of genomic imprinting.	Takahashi		1	10.1101/gad.320069.118	True	[27075368, 23150280, 28369035, 24939876, 29482634, 23335487, 28459456, 24408435, 27003935, 22936215, 21765458, 23917988, 28273063, 22388286, 27535533, 18854139, 24534434, 25501653, 27257070, 17911167, 18587395, 26025256, 17432937, 27325708, 16824199, 23934149, 16155747, 18798982, 25690851]
1250	30787268	ZFP57 suppress proliferation of breast cancer cells through down-regulation of MEST-mediated Wnt/β-catenin signalling pathway.	Chen	2019	1	10.1038/s41419-019-1335-5	True	[6950406, 7242681, 11689955, 17215298, 16153702, 16518401, 21685890, 14702635, 23245941, 17081971, 14964307, 10458605, 9649508, 15549094, 22055183, 26481358, 18854139, 22144682, 16606702, 20080672, 22453031, 23400093, 20495664, 24737128, 22698615, 29760376, 25360542, 28677721, 25287362, 15001769, 24731404, 11221853, 8120052, 15845352, 15070898, 19619488, 8717036, 11029007, 24820952, 26119994, 260…
1251	35507080	Disruption of ZNF334 promotes triple-negative breast carcinoma malignancy through the SFRP1/ Wnt/β-catenin signaling axis.	Cheng	2022	1	10.1007/s00018-022-04295-1	True	[33538338, 21057215, 19901010, 26040571, 27411336, 24294107, 28677721, 31168049, 27655485, 30787268, 25738173, 20738421, 27468720, 23974009, 22815913, 29760376, 31678273, 32089740, 33203470, 29884654, 33305598, 33409156, 32659938, 33463270, 33579428, 23307470, 30059727, 31676788, 34376211, 23374390, 29169144, 16410723, 9391078, 10347172, 17353908, 17443492, 26276746, 25732201, 29146058, 29731501,…
1252	35534462	DNA hypermethylation modification promotes the development of hepatocellular carcinoma by depressing the tumor suppressor gene ZNF334.	Sun	2022	1	10.1038/s41419-022-04895-6	True	[33268834, 30367835, 26808342, 29050983, 28043904, 31248666, 21376230, 29949741, 6305484, 11180884, 26343958, 2847969, 26343958, 25010665, 29307467, 33255318, 31056726, 30136421, 25592537, 30659195, 27271356, 21145824, 28105421, 28426876, 33237575, 20944598, 18471836, 21249513, 16491070, 21386836, 29436707, 21119515, 19151715, 32404993, 33518400, 32741700, 33130194, 14627790, 10589672, 12154405, …
1253	30464613	Downregulation of FOXO6 in breast cancer promotes epithelial-mesenchymal transition and facilitates migration and proliferation of cancer cells.	Ye	2018	1	10.2147/CMAR.S157661	True	[28774834, 26686861, 25578861, 25806826, 26764572, 24886657, 24112473, 27277416, 24814195, 25175498, 22267684, 25007762, 21940782, 23222102, 23714368, 21436443, 17981506, 17968664, 19945376, 19487818, 14644200, 21840933, 19153598, 15983400, 8015608, 11158186, 20440544, 19531263, 11823860, 24419413, 26023733, 27777384, 25695151, 27377963, 26210254]
1254	32110051	Knockdown of FOXO6 Inhibits Glycolysis and Reduces Cell Resistance to Paclitaxel in HCC Cells via PI3K/Akt Signaling Pathway.	Yu	2020	1	10.2147/OTT.S233031	True	[22618881, 21296855, 31473076, 24399786, 28416742, 21073601, 15137936, 29175105, 25483711, 28808415, 28213398, 27227932, 31416447, 31371980, 31450545, 31312024, 29484124, 23613870, 20673124, 12546704, 9345057, 28843632, 31481238, 31410027, 19281796, 30321450]
1255	28588211	Transcription Factor Networks derived from Breast Cancer Stem Cells control the immune response in the Basal subtype.	da Silveira	2017	1	10.1038/s41598-017-02761-6	True	[25651787, 21376230, 12829800, 21785460, 26040679, 21713550, 18379567, 21498687, 23827675, 22562130, 24142344, 24365790, 21695188, 20627895, 20032975, 19274049, 23344542, 22320227, 16723010, 20020197, 20436504, 21050467, 27251010, 23201163, 26123483, 21477865, 12752680, 18931695, 19861957, 19273079, 26530441, 14752272, 19820181, 18187620, 19782763, 26888964, 25862820, 22914861, 21347717, 24048123…
1256	34687790	IKZF3 deficiency potentiates chimeric antigen receptor T cells targeting solid tumors.	Zou	2021	1	10.1016/j.canlet.2021.10.016	True	[]
1257	16631596	The orphan nuclear receptor GCNF recruits DNA methyltransferase for Oct-3/4 silencing.	Sato	2006	1	10.1016/j.bbrc.2006.04.007	True	[]
1258	10555141	DNA methyltransferases Dnmt3a and Dnmt3b are essential for de novo methylation and mammalian development.	Okano		1	10.1016/s0092-8674(00)81656-6	True	[]
1259	26005638	Enriched transcription factor signatures in triple negative breast cancer indicates possible targeted therapies with existing drugs.	Willis	2015	1	10.1016/j.mgene.2015.04.002	True	[20642837, 18443585, 17409441, 23000897, 16757721, 7854358, 17157792, 8575976, 24209998, 24143235, 20393555, 21067385, 16620391, 18678836, 23151021, 21558518, 7835709, 18559090, 12639946, 3284975, 12646017, 12620065, 17341726, 17893378, 17145885, 18701491, 24293645, 17515606, 21204731, 22081070, 17603561, 21264507, 23532770, 24536073, 21177656, 18160686, 12808457, 23292282, 17157791, 21388048, 24…
1260	29650789	Reparameterization of PAM50 Expression Identifies Novel Breast Tumor Dimensions and Leads to Discovery of a Genome-Wide Significant Breast Cancer Locus at <i>12q15</i>.	Madsen	2018	1	10.1158/1055-9965.EPI-17-0887	True	[10963602, 11553815, 11823860, 2270482, 8091231, 7545954, 8589730, 11207349, 12829800, 12610208, 24479546, 19204204, 15986109, 18478338, 24521995, 23035882, 22989048, 18093282, 26432245, 21291415, 17989245, 7581446, 12957374, 17389396, 24322557, 21299754, 15141381, 15328174, 26821858, 25191340, 16275785, 27122605, 15075273]
1261	34788843	The reactome pathway knowledgebase 2022.	Gillespie		1	10.1093/nar/gkab1028	True	[30272209, 33125081, 31586394, 31691815, 25348409, 6248546, 32259062, 31491591, 32745811, 31226023, 17367534, 32371892, 34664389, 32353859, 32907876, 31665515, 29472638, 28150241, 33237286, 32428528, 27304428, 31356921]
1262	17875680	TFAP2C controls hormone response in breast cancer cells through multiple pathways of estrogen signaling.	Woodfield		1	10.1158/0008-5472.CAN-07-2293	True	[]
1263	22178455	Molecular biology in breast cancer: intrinsic subtypes and signaling pathways.	Eroles	2011	1	10.1016/j.ctrv.2011.11.005	True	[]
1265	11916236	Cross-talk among estrogen receptor, epidermal growth factor, and insulin-like growth factor signaling in breast cancer.	Lee		1		True	[]
1266	33842351	The Role of the Transcription Factor EGR1 in Cancer.	Wang	2021	1	10.3389/fonc.2021.642547	True	[3127059, 18157146, 17611403, 22053691, 8349585, 24001789, 19144181, 23435960, 28728842, 21777515, 27634112, 31312026, 33145887, 24011795, 11555594, 31116991, 10380885, 27935858, 33297605, 33211275, 29487594, 32518380, 31399076, 27698846, 11251186, 9616225, 16267018, 20945384, 22508482, 20489156, 24333723, 22593802, 19792968, 17186378, 15958613, 28174173, 16858414, 27530187, 32317080, 29259250, 2…
1267	26085782	Learning the Structure of Mixed Graphical Models.	Lee		1	10.1080/10618600.2014.900500	True	[18079126, 18079126, 21857799, 19477989, 19881892, 24963268, 20084176, 27570498]
1268	31562371	A multi-source data integration approach reveals novel associations between metabolites and renal outcomes in the German Chronic Kidney Disease study.	Altenbuchinger	2019	1	10.1038/s41598-019-50346-2	True	[16032513, 20037589, 22253318, 23727169, 21840587, 23727165, 24988558, 24892702, 21862458, 25271006, 17053480, 27135552, 26331998, 26085782, 19414839, 18295055, 27398023, 28456346, 25395390, 29165113, 21285714, 16820041, 29957250, 23614584, 30965188, 20354511, 27977202, 28825821, 27634945, 27580257, 20526352, 28294621]
1269	27357170	Network-based pathway enrichment analysis with incomplete network information.	Ma	2016	1	10.1093/bioinformatics/btw410	True	[15840702, 22837534, 18079126, 18075594, 21282644, 16815674, 16612386, 21816844, 19131956, 9399800, 22252388, 21414478, 15338623, 10592173, 22383865, 22051164, 27147940, 20186320, 21990318, 19254181, 20597848, 21216930, 16199517, 23000897, 20951942, 23688127]
1270	27794550	A prior-based integrative framework for functional transcriptional regulatory network inference.	Siahpirani		1	10.1093/nar/gkw963	True	[18931682, 17903286, 20805835, 22805708, 22868264, 24018767, 22354995, 22796662, 14764868, 24146602, 23525069, 18310618, 19180192, 17542777, 16452784, 18799736, 15343339, 12399584, 17417638, 16880382, 22189060, 12740579, 24766815, 22102575, 15454407, 21329885, 20385592, 20927193, 16686963, 21680716, 23173819, 25374456, 15659551, 18416601, 22509135, 11102521, 20212107, 23640720, 23795289, 19487574…
1271	35154240	An Augmented High-Dimensional Graphical Lasso Method to Incorporate Prior Biological Knowledge for Global Network Learning.	Zhuang	2022	1	10.3389/fgene.2021.760299	True	[10802651, 30064421, 29065892, 30833554, 29079756, 22039529, 16082012, 33161229, 18079126, 31174392, 28514442, 20889911, 19662157, 26900923, 19114008, 32432096, 25823587, 27357170, 26381263, 32218378, 15001769, 30908940, 29545622, 33630862, 22794259, 31289271, 27924014, 34383650, 30087694, 25140061, 23918603, 26834510, 28187708]
1272	28957658	Gene Regulatory Network Inference from Single-Cell Data Using Multivariate Information Measures.	Chan		1	10.1016/j.cels.2017.08.014	True	[27052890, 15353451, 24766814, 16686963, 28622505, 24056876, 25599176, 11027309, 28334573, 20805835, 10695762, 17214507, 26653891, 27875323, 25762179, 25823696, 26544934, 20412781, 27571553, 24924195, 26901648, 22923301, 20520792, 24899235, 16677373, 24836921, 24550517, 26000487, 26431182, 27782827, 15244698, 20860793, 18584050, 26949524, 26000488, 20339551, 22796662, 20308593, 16723010, 17406294…
1274	20354511	Predicting causal effects in large-scale systems from observational data.	Maathuis		1	10.1038/nmeth0410-247	True	[10929718, 19183003]
1276	20007251	ChiBE: interactive visualization and manipulation of BioPAX pathway models.	Babur	2009	1	10.1093/bioinformatics/btp665	True	[18452226, 16381921, 11331241, 17965431, 14960461, 18728044, 11590099, 18463131, 18077471, 19668183, 18981052, 12066841, 16124872, 18819078]
1277	24045775	Pattern search in BioPAX models.	Babur	2013	1	10.1093/bioinformatics/btt539	True	[20007251, 16381921, 15448202, 21071392, 20829833, 24068901, 23331499, 17277332, 21097778]
1278	16381921	Pathguide: a pathway resource list.	Bader		1	10.1093/nar/gkj126	True	[15763557, 14755292, 12611808, 15142756, 15608247]
1279	19515963	Executing multicellular differentiation: quantitative predictive modelling of C.elegans vulval development.	Bonzanni	2009	1	10.1093/bioinformatics/btp355	True	[]
1280	23813012	Hard-wired heterogeneity in blood stem cells revealed using a dynamic regulatory network model.	Bonzanni		1	10.1093/bioinformatics/btt243	True	[9786909, 19515963, 19896445, 18371395, 19165316, 8625224, 18301750, 11872831, 21969581, 15649946, 15649946, 19763334, 18614585, 19477975, 19104054, 15200597, 9395238, 12065417, 14966269, 12857954, 12110589, 12399594, 9087431, 17417638, 19906852, 18797474, 14657375, 16464248, 16055713, 21853041, 7758949, 14730303, 18184866, 15037758, 14630789, 20126540, 16542429, 21270440, 18838119, 17823307, 157…
1281	21071392	Pathway Commons, a web resource for biological pathway data.	Cerami	2010	1	10.1093/nar/gkq1039	True	[19033363, 20169195, 17940530, 16381921, 18981052, 18940862, 16381842, 10802651, 14597658, 16199517, 12676999, 14704708, 16199517, 20007251, 17925023, 17101041, 19917102, 20656902, 19668183, 18000002, 18988627, 15642094, 19850723, 19897547, 18832364]
1282	18301750	Boolean network model predicts cell cycle sequence of fission yeast.	Davidich	2008	1	10.1371/journal.pone.0001672	True	[16094371, 11283699, 17107967, 10896154, 4741704, 12648679, 10884416, 11733770, 17204290, 12782112, 15037758, 5803332, 16239464, 15486106, 10487867, 12805577, 16968132, 16873462, 11419955, 10461200, 9256450, 12779461, 12447975, 15509866, 8521500, 10074450, 1706223, 8631305, 3032459, 9885559, 10921878, 14514882, 9923680, 11448769, 11448769]
1283	24068901	Using biological pathway data with paxtools.	Demir	2013	1	10.1371/journal.pcbi.1003194	True	[16381921, 18772890, 18772397, 17167517, 17940530, 16680138, 19465376, 20529912, 20829833, 22123737, 22140115, 21071392, 21067998, 18832364, 19850718, 20015972, 22135298, 22548703, 15688072, 15661513, 20824171, 17947979, 22021903, 20587024, 20466809, 19917102, 17925023, 22581176, 16199517, 22588877, 18940806, 17101041, 21908773, 20007251, 20628075]
1284	18614585	Synchronous versus asynchronous modeling of gene regulatory networks.	Garg	2008	1	10.1093/bioinformatics/btn336	True	[12782112, 12797537, 11374299, 15234201, 14607287, 18039375, 16873462, 5803332, 16464248, 12461566, 16542429, 16386358, 7703920]
1285	27218469	Construction and Experimental Validation of a Petri Net Model of Wnt/β-Catenin Signaling.	Jacobsen	2016	1	10.1371/journal.pone.0155743	True	[22682243, 20066091, 12223464, 19305417, 23169527, 12000790, 9482734, 9233789, 8717036, 11029007, 17606995, 17569865, 22682247, 8757136, 20084116, 11809809, 11809808, 9554852, 15899843, 9230313, 11940574, 15342488, 19619488, 22438566, 23258168, 21855610, 21090969, 10700176, 11017067, 25236910, 9065402, 9065403, 18432252, 18497825, 20956998, 23554326, 20863299, 14551908, 16764864, 17678900, 223562…
1286	22096230	WikiPathways: building research communities on biological pathways.	Kelder	2011	1	10.1093/nar/gkr1074	True	[18651794, 21045057, 21115458, 19854951, 19483092, 19854944, 19919682, 19755503, 17588266, 18817533, 21149340, 20829833, 21071392, 19649250, 20513647, 18769432, 18613750, 20808857, 20708095, 21189865, 21067998, 21179244]
1287	23918249	The BioPAX Validator.	Rodchenkov	2013	1	10.1093/bioinformatics/btt452	True	[16381921, 18252737, 20628075, 20829833, 24068901, 19834897]
1289	11283351	A comprehensive two-hybrid analysis to explore the yeast protein interactome.	Ito	2001	1	10.1073/pnas.061034498	True	[9278503, 8849441, 10436161, 10865958, 11099033, 11099034, 10866209, 10866210, 2547163, 10655498, 10688190, 8978031, 8816797, 10592185, 10592249, 10592173, 10615043, 10900455, 10811609, 10611955, 10970842, 9207794, 10900456, 10967325, 10851163, 11087844, 11087867, 10854774, 10976071, 10977076, 11101803]
1290	14764870	Global mapping of the yeast genetic interaction network.	Tong		1	10.1126/science.1091317	True	[]
1291	14681466	Human protein reference database as a discovery resource for proteomics.	Peri		1	10.1093/nar/gkh070	True	[11237011, 11181995, 11165518, 11306254, 14525934, 2231712, 9600884, 11752314, 11752252, 11125071, 12788546, 11483584, 12225585, 12872238, 11944974, 11340206, 11667947]
1292	17135203	MINT: the Molecular INTeraction database.	Chatr-aryamontri	2006	1	10.1093/nar/gkl950	True	[14681455, 11911893, 14681454, 16381906, 15608229, 14755292, 16351748]
1294	15531608	The MIPS mammalian protein-protein interaction database.	Pagel	2004	1	10.1093/bioinformatics/bti115	True	[]
1295	17068090	Babel's tower revisited: a universal resource for cross-referencing across annotation databases.	Drăghici	2006	1	10.1093/bioinformatics/btl372	True	[10802651, 11483584, 15608167, 15608212, 10592235, 8401577, 12702208, 12724301, 12519986, 12824416, 12620386, 12664686, 11752249, 15215428, 15994189, 11829497, 15980579, 12519953, 15608257, 11125071, 9382993, 16173164, 12520019]
1296	17984084	The HGNC Database in 2008: a resource for the human genome.	Bruford	2007	1	10.1093/nar/gkm881	True	[16381876, 17148474, 17130148, 17202161, 17142222, 17148475, 17170002, 17357067, 17142230, 9835018, 12519968, 16951416, 16888670, 15608237, 16381935, 16381832, 16020511, 15608160, 16381836, 16606702, 16381979, 16381862, 17135206, 16284797, 15103394, 15608241, 16608522, 17009864, 16381936, 17124402, 14707178, 16251469, 17367534]
1297	14755292	The HUPO PSI's molecular interaction format--a community standard for the representation of protein interaction data.	Hermjakob		1	10.1038/nbt926	True	[]
1298	15221759	The International Protein Index: an integrated database for proteomics experiments.	Kersey		1	10.1002/pmic.200300721	True	[]
1299	16510498	PIANA: protein interactions and network analysis.	Aragues	2006	1	10.1093/bioinformatics/btl072	True	[]
1300	17910766	BNDB - the Biochemical Network Database.	Küntzer	2007	1	10.1186/1471-2105-8-367	True	[15491800, 16381871, 8435768, 10842744, 15360916, 16533819, 17101041, 16480510, 12386006, 16381842, 15608248, 16381885, 14681452, 16381929, 14681454, 11911893, 14681455, 14525934, 16381825, 8634908, 14597658, 16464251, 15028117, 14594725, 17526521, 17592829]
1301	16845013	APID: Agile Protein Interaction DataAnalyzer.	Prieto		1	10.1093/nar/gkl128	True	[11551460, 11377797, 18629062, 12355115, 12000970, 12118076, 14555618, 14871876, 14704708, 15608229, 14681454, 14681455, 9254694, 15608167, 14755292, 14525934, 11911893, 10688190, 11805837]
1303	19129209	bioDBnet: the biological database network.	Mudunuri	2009	1	10.1093/bioinformatics/btn654	True	[16381854, 8743681, 17784955, 12045153, 16556315, 15723693, 12368253]
1304	16533819	Graph-based analysis and visualization of experimental results with ONDEX.	Köhler	2006	1	10.1093/bioinformatics/btl081	True	[]
1305	18823568	iRefIndex: a consolidated protein interaction database with provenance.	Razick	2008	1	10.1186/1471-2105-9-405	True	[17397251, 17465672, 17925023, 16381921, 17130145, 16510498, 17101041, 15153306, 17945017, 15059813, 15221759, 15961438, 16858731, 12519993, 15608229, 16381927, 14681454, 14525934, 16381900, 17145710, 14681455, 17135203, 16381906, 15531608, 15657099, 12930902, 16646819, 15998662, 18046405, 17502601, 17344885, 17687370, 18045787, 17130148, 18073190, 10592235, 10871269, 17846617, 15657099, 14597658…
1306	17947979	Integration of biological networks and gene expression data using Cytoscape.	Cline		1	10.1038/nprot.2007.324	True	[16615898, 16669770, 15470465, 12837605, 16199517, 12540299, 15972284, 12702209, 17102808, 12662919, 16448015, 17500038, 16939800, 17132828, 14681455, 14681466, 11911893, 16381921, 17540862, 15998455, 15608051, 16381900, 12620107, 15980487, 11984561, 16510498, 15347570, 16000016, 12117798, 14597658, 17138585, 17101041, 17130145, 17553858, 17127678, 17309895, 17021160, 17277332, 16921162, 17092991…
1307	15961445	Prediction of protein-protein interactions using distant conservation of sequence patterns and structure relationships.	Espadaler	2005	1	10.1093/bioinformatics/bti522	True	[]
1308	18366726	Topological comparison of methods for predicting transcriptional cooperativity in yeast.	Aguilar	2008	1	10.1186/1471-2164-9-137	True	[12588982, 15332082, 15287978, 5789433, 9510247, 11413011, 12805554, 9519295, 15343339, 12853946, 12816608, 16914048, 9489694, 11547334, 16854211, 12923548, 17440619, 16126847, 15534222, 10929718, 12399584, 9623998, 10521342, 12202830, 15190252, 17250769, 16700920, 12648675, 9169865, 11101803, 15053845, 12134151, 14555958, 15372033, 15193307, 15722371, 11544201, 11572776, 16429126, 11344080, 1089…
1309	18381899	Protein networks in disease.	Ideker		1	10.1101/gr.071852.107	True	[12519993, 14704708, 16510899, 14735121, 16998473, 15659551, 17087821, 17446270, 16136080, 17135203, 17940530, 17314980, 17873877, 17487280, 15883372, 17353931, 10721731, 16685651, 14993899, 16501559, 16429126, 11694880, 16934000, 15383276, 17502601, 17873875, 15608251, 12169542, 15343339, 14681407, 10591225, 17417638, 18039026, 10929718, 11340206, 12169552, 11283351, 14564010, 11333967, 16844706…
1310	19357100	ModLink+: improving fold recognition by using protein-protein interactions.	Fornes	2009	1	10.1093/bioinformatics/btp238	True	[19025670, 15608229, 12468233, 9254694, 18000004, 16510498, 17941705, 15523667, 10592235, 18692475, 18000002, 17135203, 18410248, 15657096, 9918945, 15883372, 18505562, 15961445, 15353450, 18039703, 17135200, 18281313, 10329133, 17202171, 9204280, 10493868, 10860755, 17145710, 18355092, 17355869, 15044734, 18304007, 17185604, 16187365, 18845584, 15044736, 16381900, 12912834, 15991339, 10361094, 1…
1311	18559317	Knowledge environments representing molecular entities for the virtual physiological human.	Hofmann-Apitius		1	10.1098/rsta.2008.0099	True	[]
1312	15173116	Annotation transfer between genomes: protein-protein interologs and protein-DNA regulogs.	Yu		1	10.1101/gr.1774904	True	[2231712, 9425655, 10802651, 9016538, 12519993, 8594577, 9790834, 11778048, 10203816, 9600919, 3709526, 3454269, 14681421, 11559592, 12350343, 11752267, 7569993, 9665876, 11805826, 14605208, 2832951, 14681445, 11591640, 11805837, 12464632, 10655498, 11206552, 14564010, 11805813, 11914276, 12547426, 9390550, 12399584, 14704431, 2987802, 12126620, 10573421, 11731503, 10592176, 2826015, 3162770, 102…
1313	12954480	Diabetes, Alzheimer's disease and apolipoprotein genotype.	Messier		1	10.1016/s0531-5565(03)00153-0	True	[]
1314	19712582	Insulin resistance and Alzheimer's disease.	de la Monte		1	10.5483/bmbrep.2009.42.8.475	True	[15750214, 15750215, 19885299, 8989772, 8443563, 16627931, 16340083, 2983222, 10926366, 11114102, 7504175, 8051164, 9005851, 11287608, 10816121, 2926384, 11113614, 15094078, 10579310, 12904469, 12044628, 9235959, 7704571, 12615961, 10967351, 12897406, 14643379, 12084635, 12006603, 9114067, 11205145, 9021762, 11495357, 10213160, 12507914, 12111436, 11829314, 7747600, 11193160, 16988486, 17430239, …
1315	17142230	The Universal Protein Resource (UniProt).		2006	1	10.1093/nar/gkl929	True	[15044231, 15262818, 12798039, 10222410, 14681371, 11294794, 16551660, 15022647, 10542442, 15208019]
1316	9847135	KEGG: Kyoto Encyclopedia of Genes and Genomes.	Ogata		1	10.1093/nar/27.1.29	True	[]
1317	14681400	SCOP database in 2004: refinements integrate structure and sequence family data.	Andreeva		1	10.1093/nar/gkh039	True	[7723011, 8743710, 875032, 11752306, 11752311, 14681391, 11697912, 12520011, 14681378, 9309224, 14681397, 9651245, 11884747, 10586875, 11855636, 9519407, 10025408, 12734000, 8253062]
1318	12689591	JNK1 is required for maintenance of neuronal microtubules and controls phosphorylation of microtubule-associated proteins.	Chang		1	10.1016/s1534-5807(03)00094-7	True	[]
1319	12534344	A role for c-Jun N-terminal kinase 1 (JNK1), but not JNK2, in the beta-amyloid-mediated stabilization of protein p53 and induction of the apoptotic cascade in cultured cortical neurons.	Fogarty		1	10.1042/BJ20021660	True	[2994062, 9084433, 1406679, 8442665, 8043280, 7948950, 9125193, 9254608, 9262168, 9349820, 9363941, 9393873, 9600977, 9724739, 10359526, 10381549, 10499444, 10526127, 10592288, 10648896, 10662829, 10759064, 10758335, 10739665, 10821866, 11108663, 11238729, 11259632, 11279271, 11279278, 11279533, 11300725, 11331414, 11406125, 11526432, 11567045, 11706017, 11815632, 11948180, 11208906, 12145102, 12…
1320	9125193	Changes of p53 in the brains of patients with Alzheimer's disease.	Kitamura		1	10.1006/bbrc.1997.6301	True	[]
1321	12447443	A central role for JNK in obesity and insulin resistance.	Hirosumi		1	10.1038/nature01137	True	[]
1322	17983584	JNK1 in hematopoietically derived cells contributes to diet-induced inflammation and insulin resistance without affecting obesity.	Solinas		1	10.1016/j.cmet.2007.09.011	True	[]
1323	18523126	Reduction of JNK1 expression with antisense oligonucleotide improves adiposity in obese mice.	Yu	2008	1	10.1152/ajpendo.00629.2007	True	[]
1324	1338943	Regulation and role of brain calcium/calmodulin-dependent protein kinase II.	Colbran		1	10.1016/0197-0186(92)90080-b	True	[]
1325	14665412	Phosphorylation of tau protein to sites found in Alzheimer's disease brain is catalyzed by Ca2+/calmodulin-dependent protein kinase II as demonstrated tandem mass spectrometry.	Yoshimura		1	10.1016/j.neulet.2003.09.037	True	[]
1326	17241267	Kinases and phosphatases and tau sites involved in Alzheimer neurofibrillary degeneration.	Wang		1	10.1111/j.1460-9568.2006.05226.x	True	[8990203, 16735465, 8202528, 11381127, 11086171, 11172803, 2423928, 12707046, 2842604, 11597764, 10681533, 7616230, 8395566, 3084478, 3088567, 3141008, 9832145, 15615638, 2874414, 6538056, 1284442, 10460255, 12937125, 8226987, 15147906, 6425287, 15375165, 10499443, 12937126, 9666145, 8990130, 11441005, 15895832, 15959850, 9735171, 9059986, 7532213, 7821426, 10749861, 10464280, 12732260, 15207345,…
1327	14565535	Inhibition of calcium/calmodulin-dependent protein kinase II normalizes diabetes-induced abnormal vascular reactivity in the rat perfused mesenteric vascular bed.	Yousif		1	10.1046/j.1474-8673.2003.00282.x	True	[]
1328	19171190	Calcium-calmodulin-dependent kinase II (CaMKII) mediates insulin-stimulated proliferation and glucose uptake.	Illario	2009	1	10.1016/j.cellsig.2009.01.022	True	[]
1329	15555766	Glycogen synthase kinase-3 is increased in white cells early in Alzheimer's disease.	Hye		1	10.1016/j.neulet.2004.10.031	True	[]
1330	18852354	Association of GSK3B with Alzheimer disease and frontotemporal dementia.	Schaffer		1	10.1001/archneur.65.10.1368	True	[12672864, 12833366, 11520930, 11447840, 10443890, 12756133, 11447842, 12765608, 14642273, 12062036, 12923068, 14624025, 12937146, 6610841, 11761471, 9667603, 14561797, 11310619, 12629248, 9008509, 12490529, 15745979, 12527198, 12966032, 10782012, 10206618, 11326302, 14642270, 17363630, 17192785, 17273975, 14622095]
1331	15078145	Discovery and development of GSK3 inhibitors for the treatment of type 2 diabetes.	Wagman		1	10.2174/1381612043452668	True	[]
1332	16327801	TFE3 transcriptionally activates hepatic IRS-2, participates in insulin signaling and ameliorates diabetes.	Nakagawa	2005	1	10.1038/nm1334	True	[]
1333	10963362	Different expression of calreticulin and immunoglobulin binding protein in Alzheimer's disease brain.	Taguchi		1	10.1007/s004019900165	True	[]
1334	9566965	Folding of insulin receptor monomers is facilitated by the molecular chaperones calnexin and calreticulin and impaired by rapid dimerization.	Bass		1	10.1083/jcb.141.3.637	True	[2957375, 15157440, 8001140, 8702623, 8203019, 7929288, 7568189, 8486646, 2859121, 1731198, 8027184, 7939687, 8302866, 8637592, 7736594, 8670797, 8049518, 14731479, 8824258, 8278813, 7031662, 3896128, 3352747, 9038335, 3276683, 6233287, 7961819, 8744943, 9019409, 7508380, 3087629, 3553193, 3366784, 8102790, 7513695, 8226974, 6336749, 9024787, 7829629, 2832409, 2983222, 8612572, 7772285, 3283938, …
1335	18372080	The pathological interaction between diabetes and presymptomatic Alzheimer's disease.	Burdo	2008	1	10.1016/j.neurobiolaging.2008.02.010	True	[]
1336	16731699	Cd-hit: a fast program for clustering and comparing large sets of protein or nucleotide sequences.	Li	2006	1	10.1093/bioinformatics/btl158	True	[]
1337	9254694	Gapped BLAST and PSI-BLAST: a new generation of protein database search programs.	Altschul		1	10.1093/nar/25.17.3389	True	[2760928, 8120887, 8944023, 9016499, 2947381, 7584370, 6620380, 7166760, 8743700, 3162770, 2315319, 7991589, 8902360, 3474607, 9039502, 8590178, 8744776, 3525846, 3625774, 3383005, 1924347, 3382986, 6364039, 2556364, 8483166, 1438297, 6572363, 9070452, 8211139, 1422882, 9016491, 1282642, 7545954, 8400361, 3430622, 2919167, 7409745, 2017436, 16593289, 2448477, 2231712, 7966282, 2176240, 8390686, 3…
1338	17588266	GenMAPP 2: new features and resources for pathway analysis.	Salomonis	2007	1	10.1186/1471-2105-8-217	True	[11984561, 10802651, 12540299, 14583112, 16082367, 11072314, 14707178, 15980487, 16423281, 16988414, 14755292, 10592173, 17367534, 15608231, 11752281, 16381840, 16373500, 16845106, 16278238, 12934013, 12711213, 14737187, 15693941, 12096114, 15039125, 14597658]
1341	14594725	Pathway studio--the analysis and navigation of molecular networks.	Nikitin		1	10.1093/bioinformatics/btg290	True	[]
1342	15347570	ProViz: protein interaction visualization and exploration.	Iragne	2004	1	10.1093/bioinformatics/bth494	True	[]
1343	16000016	BioLayout(Java): versatile network visualisation of structural and functional relationships.	Goldovsky		1	10.2165/00822942-200504010-00009	True	[]
1344	12117798	PATIKA: an integrated visual environment for collaborative construction and analysis of cellular pathways.	Demir		1	10.1093/bioinformatics/18.7.996	True	[]
1346	17130145	Michigan Molecular Interactions (MiMI): putting the jigsaw puzzle together.	Jayapandian	2006	1	10.1093/nar/gkl859	True	[16381854, 14525934, 12519993, 14597658, 11752321, 16381927, 14681455, 15190252, 16169070, 11483584, 15608177, 15221759, 16061938, 15608270, 16381887, 16381856, 12520020, 15608231]
1347	17202161	GenBank.	Benson		1	10.1093/nar/gkl986	True	[16381837, 16381823, 16381940, 16381840, 8401577, 8075638, 11217851, 15608175, 9254694, 9705509]
1348	12969510	The COG database: an updated version includes eukaryotes.	Tatusov	2003	1	10.1186/1471-2105-4-41	True	[5449325, 10782117, 9381171, 12446146, 10704319, 11139625, 12028595, 11836216, 9381173, 9600883, 10805793, 11282971, 11743721, 12097341, 11125040, 11930014, 11178258, 11466286, 11677609, 11238985, 11790256, 11438739, 11381026, 11544372, 12045149, 12415315, 11075912, 9379893, 11779827, 11734060, 12515582, 11237011, 10731132, 9851916, 11130711, 8849441, 11859360, 11719806, 10892642, 12520028, 10413…
1349	18940862	Database resources of the National Center for Biotechnology Information.	Sayers	2008	1	10.1093/nar/gkn741	True	[18940867, 10547847, 18440982, 8743683, 2231712, 9254694, 16845079, 10339815, 10890397, 14119288, 17148475, 9382993, 9731524, 15608251, 17135206, 16381936, 17982175, 12969510, 17099233, 17130148, 18495041, 5420325, 10487861, 9140409, 16208317, 17728769, 11125122, 14695527, 15215374, 16381939, 17099226, 11726920, 16428806, 14746997, 14586460, 15114362, 17135201, 17142228, 17135202, 8804824, 871082…
1351	16381906	MPact: the MIPS protein interaction resource on yeast.	Güldener		1	10.1093/nar/gkj003	True	[10688190, 11283351, 12000970, 14564010, 11694880, 12220896, 14576317, 14517352, 15190252, 15608217, 14681454, 12519993, 11911893, 14681466, 15531608, 15173116, 14746987, 14755292, 15383839, 15808823, 11752247, 11029001, 11130713, 12712197, 9169865, 15486203, 14735121, 14681412, 12040128]
1352	18940858	STRING 8--a global view on proteins and their functional interactions in 630 organisms.	Jensen	2008	1	10.1093/nar/gkn760	True	[18282471, 17574831, 17483841, 17441550, 18371930, 10982861, 17145710, 18000002, 16381900, 17135203, 14681454, 15608229, 18077471, 17367534, 15608210, 17098935, 15692050, 18095187, 18294967, 14564010, 17142221, 16046493, 15608232, 15229555, 11752306, 14597658, 15201187, 11125040, 17942413, 18084021, 17570479, 18524799, 16569235]
1353	19246570	Exploring the human genome with functional maps.	Huttenhower	2009	1	10.1101/gr.082214.108	True	[10459012, 10802651, 15608262, 17076895, 18410487, 3923938, 8662539, 16520460, 11320214, 15986108, 16381856, 12184274, 12790794, 17724061, 18586732, 17005538, 18499696, 11060023, 15169837, 18077471, 17712358, 15567862, 16200066, 16381900, 14699058, 17160037, 17599939, 12895592, 11163216, 16082366, 15356296, 15544955, 15845847, 16495485, 15102850, 16199517, 14982971, 11395428, 17367534, 17098935, …
[truncated: 405 more rows]
